# Supplementary material for: Modeling the dynamics of hepatic metabolism: the predominance of 12-hour rhythmicity in metabolic adaptation
Source: Cell Mol Life Sci. 2026 Jan 9;83(1):55. doi: 10.1007/s00018-025-06046-4 (PMC12819941; doi:10.1007/s00018-025-06046-4)
Supplement: Supplementary file 1 — Supplementary Material 1 Online Resource 1 (ESM_1): Primary supplemental PDF (supplementary methods, figures, and tables). [file 18_2025_6046_MOESM1_ESM.xlsx]

## Sheet: TAG
Supplementary Table 2. Lipidomics from serum of male C57BL/6N mice
					stand	stand	ZT0_1_1	ZT0_1_2	ZT0_2_1	ZT0_2_2	ZT0_3_1	ZT0_3_2	ZT3_1_1	ZT3_1_2	ZT3_2_1	ZT3_2_2	ZT3_3_1	ZT3_3_2	ZT6_1_1	ZT6_1_2	ZT6_2_1	ZT6_2_2	ZT6_3_1	ZT6_3_2	ZT9_1_1	ZT9_1_2	ZT9_2_1	ZT9_2_2	ZT9_3_1	ZT9_3_2	ZT12_1_1	ZT12_1_2	ZT12_2_1	ZT12_2_2	ZT12_3_1	ZT12_3_2	ZT16_1_1	ZT16_1_2	ZT16_2_1	ZT16_2_2	ZT16_3_1	ZT16_3_2
Triacylglycerol	656.582	H78 C39 O6 N1	0.15ppm	TAG [36:0]	2.29729e+06	1.2589e+06	1.45428e+06	1.55442e+06	2.02042e+06	2.06704e+06	1.833e+06	1.55649e+06	1.59238e+06	1378210	1.5985e+06	1555772	1.46701e+06	1.47446e+06	1.1973e+06	1.01063e+06	1.30043e+06	1.31123e+06	1.43645e+06	1.37654e+06	1.35362e+06	1296950	1.23843e+06	1.66149e+06	2.03542e+06	1.94953e+06	2.01673e+06	1952428	1.7122e+06	2004715	1.87115e+06	2.48082e+06	2.17256e+06	2.20378e+06	1957634	1.62776e+06	2003564	1.90888e+06			ZT0_1_1	ZT0_1_2	ZT0_2_1	ZT0_2_2	ZT0_3_1
Triacylglycerol	822.755	H100 C51 O6 N1	0.53ppm	TAG [48:1]	277799	21440.7	86552.3	116351	100233	123508	137537	80125.1	386348	337207	173357	116067	201282	192730	3.87921e+06	3.38159e+06	78873.3	73475.7	72605	68209.2	51356.3	57004.9	54183.6	67179.4	105303	77414.2	74046.9	81893.1	55118	51100.4	392424	97913.1	65399.1	67703.6	718224	572028	764462	706026		TAG [48:1]	2.38062	2.99405	1.98441	2.39005	3.00135
Triacylglycerol	820.739	H98 C51 O6 N1	-0.37ppm	TAG [48:2]	225823	5043.2	137733	152975	115640	126434	129129	83202.7	471181	418631	204693	134982	244788	230524	2.86095e+07	2.40709e+07	122102	111832	125526	116892	92370.6	91852.3	87761.4	112094	132024	111812	87933.8	98403.3	51698.1	60700	323375	86883	30296.8	52444.3	552635	439167	756179	709276		TAG [48:2]	3.78835	3.9365	2.28942	2.44666	2.81789
Triacylglycerol	836.769	H102 C52 O6 N1	-0.87ppm	TAG [49:1]	182036	8321.8	24818.9	49386.2	61555.8	71984.7	71625.8	39543	57420.2	51480	79064.9	32879.2	69521.9	57302	844648	711162	29419.5	22994	19699.2	14546.5	12423.8	11012.2	16749.2	26728.5	58184	26860.2	31008.3	37985.3	17614.2	14368.1	380141	61453.7	25088.8	19369.1	84593.5	67668.9	79705.3	80820.3		TAG [49:1]	0.682645	1.27085	1.21867	1.393	1.56303
Triacylglycerol	834.754	H100 C52 O6 N1	-1.03ppm	TAG [49:2]	157852	2173.4	43392.9	56113.6	67552.1	77400.1	63955.7	34423.1	85624.2	79516	101996	56989.8	101227	101357	7099733	5.99656e+06	54585.9	43687.2	44959	42750.6	29988.6	32304.8	26515.7	43320	47328.3	32288	37896.6	50811.2	14028	15904	348810	47282.9	4388.5	16801.1	142659	112371	156800	141865		TAG [49:2]	1.19352	1.44397	1.33739	1.4978	1.39565
Triacylglycerol	832.739	H98 C52 O6 N1	0.17ppm	TAG [49:3]	54958	0	11836.8	17439.4	27730.5	23702.9	22447.6	3456.5	36065.6	37800.8	49194.1	26268.1	50830.6	48358.9	6.42184e+06	5.41402e+06	14146.6	15429	15855.9	12879	2498.5	2255.9	7552.7	9204.8	5643	2139	4616	6783.3	0	0	139331	9092.4	1365.1	1956.9	72286.9	61009.4	87783.5	81622.3		TAG [49:3]	0.325572	0.448768	0.549005	0.458683	0.489856
Triacylglycerol	850.786	H104 C53 O6 N1	0.40ppm	TAG [50:1]	194820	8699.9	126105	146725	84068.4	100604	203726	127279	710996	612209	292679	228693	379872	360618	578736	495473	138369	112077	119780	88726.1	70042.2	70637.7	46824.3	64377.9	104438	84627.6	94548.9	101277	63940.7	55735.2	330388	109774	127969	133020	1.75972e+06	1.40484e+06	1.7807e+06	1648137		TAG [50:1]	3.46851	3.77567	1.66438	1.94682	4.44575
Triacylglycerol	848.77	H102 C53 O6 N1	-0.09ppm	TAG [50:2]	194078	6290	766956	814822	330867	336912	687691	500621	2.70644e+06	2.36373e+06	1.23617e+06	1.21432e+06	2025323	1.9439e+06	9.37558e+06	8.05802e+06	886348	804490	834831	781473	544524	560732	422020	527651	583991	568817	467387	466199	251242	301005	411532	335459	247962	328416	4.92435e+06	3.91267e+06	5.60421e+06	5.21785e+06		TAG [50:2]	21.0952	20.9678	6.55045	6.5197	15.0069
Triacylglycerol	846.754	H100 C53 O6 N1	-0.33ppm	TAG [50:3]	86673.3	0	717408	763023	319289	310886	368571	279746	1.39689e+06	1.21313e+06	628556	624626	1.02714e+06	1.0238e+06	1.62905e+07	1.35354e+07	643132	596603	777319	721729	589743	609579	520569	650707	748303	737793	366289	364278	186294	213160	287400	224819	114853	174340	2.00952e+06	1.60218e+06	2.54625e+06	2.34709e+06		TAG [50:3]	19.7323	19.6349	6.32124	6.01607	8.04304
Triacylglycerol	844.738	H98 C53 O6 N1	-0.72ppm	TAG [50:4]	2123.4	0	165049	181802	92816.4	91831.7	74903.2	54365.4	251674	213365	142201	137453	233386	228938	2.00103e+06	1.66489e+06	144683	131128	202406	192089	163883	171434	170684	218978	256485	251322	110183	118288	55206.4	65143.5	81576.6	59018.6	22743.4	47642.1	429917	353174	534974	497953		TAG [50:4]	4.53968	4.67832	1.83757	1.77707	1.63455
Triacylglycerol	842.724	H96 C53 O6 N1	0.69ppm	TAG [50:5]	0	0	25998.9	18144.2	4663.7	0	1960.1	3901.2	38725.8	38266.3	25641.9	29048.5	51999	53673.8	345920	257466	5661.4	11786.2	39039.8	32606.8	30082.7	24711.5	35653.2	34844.1	21044	50840.8	16600.1	11729.9	0	2962.9	0	0	0	2841.9	109427	86740.5	133690	118235		TAG [50:5]	0.715101	0.466905	0.0923313		0.0427737
Triacylglycerol	866.817	H108 C54 O6 N1	-0.69ppm	TAG [51:0]	56263.8	27025.3	1637.3	37382.8	17845.2	30191.9	20534.9	4451.6	1066.8	-1.9	10398.7	1367.7	36630.8	32251.1	15864	9402.4	29749.5	10725	10769.3	5297.6	4100	5481.2	0	5797	83665	37404.4	13143.8	10367.5	16106	0	186289	66702.1	66728	12413.4	-1.9	-1.9	2343.8	-1.9		TAG [51:0]	0.045034	0.961972	0.353297	0.584254	0.448117
Triacylglycerol	862.786	H104 C54 O6 N1	0.21ppm	TAG [51:2]	80900.7	0	52035.6	62330.3	45514.8	49297.7	66942.3	36407.4	139813	121948	100263	69359	116968	107856	1.5537e+06	1.2985e+06	58969.1	49316.8	62752.3	53966.8	30755.9	31146.2	28429.4	32929.8	39918.3	34825.3	37478.2	31112.7	6417.7	7950.8	223647	42341.5	2977	19017.1	202902	158840	246885	230176		TAG [51:2]	1.43124	1.60395	0.901096	0.953977	1.46083
Triacylglycerol	860.77	H102 C54 O6 N1	0.08ppm	TAG [51:3]	39665.2	0	69600.5	82462.4	51138	50903.9	57080	35969.1	105670	94936.2	85657.8	71416.5	127968	119583	2.80771e+06	2.3444e+06	72855.8	69181.7	86715.8	76233.1	54228.4	56622.6	57917.7	72377.2	79005.5	76878.3	41134.9	46611.6	5288.9	7223.3	150646	36613	1447	11838.8	189500	155355	213344	205357		TAG [51:3]	1.91436	2.122	1.01242	0.985059	1.24561
Triacylglycerol	858.754	H100 C54 O6 N1	-0.66ppm	TAG [51:4]	0	0	30550.4	44033.8	22601.1	26635.1	22047.7	6794.6	39402.2	37005.9	61257.6	51943.6	90891.3	87175.7	526297	440128	44255.6	41042.3	52375.7	48817.4	36531.9	39113.9	37584.9	46859	44843.5	44678	23781.9	23608.9	0	3739.4	55042.5	9815.8	0	1716.3	139974	109938	139108	135546		TAG [51:4]	0.84029	1.13312	0.447454	0.515425	0.481129
Triacylglycerol	876.802	H106 C55 O6 N1	0.29ppm	TAG [52:2]	165254	19392	856132	918159	338297	322257	705396	487946	2.82524e+06	2.42891e+06	1063305	981638	1.47104e+06	1.41104e+06	1.44714e+06	1.24154e+06	772421	695471	843657	787302	449702	471723	385581	496370	505518	461969	302182	309754	171746	206109	267158	320074	228587	316146	3.47444e+06	2.71197e+06	4.73721e+06	4.38247e+06		TAG [52:2]	23.548	23.627	6.69757	6.2361	15.3933
Triacylglycerol	874.786	H104 C55 O6 N1	0.09ppm	TAG [52:3]	94650	8828.1	2485204	2.65749e+06	1.27715e+06	1.20771e+06	1.40043e+06	1073930	3.60096e+06	3.11165e+06	2.20776e+06	2.25244e+06	4.24764e+06	4.18777e+06	5.97225e+06	4.99689e+06	2.44937e+06	2.19477e+06	3.13049e+06	2.912e+06	2.24649e+06	2.34677e+06	2331739	2.85862e+06	3.12322e+06	3.12163e+06	1.84651e+06	1.77247e+06	837887	1.00549e+06	530579	963062	466534	647548	6.53801e+06	5.1073e+06	7.74264e+06	7.12772e+06		TAG [52:3]	68.3556	68.3851	25.2848	23.3708	30.5605
Triacylglycerol	872.77	H102 C55 O6 N1	-0.29ppm	TAG [52:4]	19425.1	0	1.70659e+06	1.8509e+06	1.21275e+06	1.19361e+06	1.07955e+06	846420	1.89072e+06	1.64645e+06	2.26683e+06	2.2899e+06	4.6853e+06	4.55371e+06	2.65976e+06	2.22521e+06	1.99814e+06	1.82183e+06	2.67077e+06	2.48708e+06	2.23194e+06	2.32768e+06	2451998	3.03213e+06	3.49976e+06	3.45836e+06	2.29216e+06	2176170	1.07965e+06	1283180	501003	957226	438074	573429	7.76264e+06	6.10166e+06	7.24279e+06	6.74081e+06		TAG [52:4]	46.94	47.6291	24.0099	23.098	23.5581
Triacylglycerol	870.755	H100 C55 O6 N1	0.39ppm	TAG [52:5]	0	0	500832	513292	405305	358777	252855	196995	580208	516995	622098	653021	1.31129e+06	1.2956e+06	914223	712548	463898	444330	739592	686892	622714	644855	706035	886647	921202	1.02334e+06	582278	544446	235649	348302	0	217426	88664.8	191677	2.42283e+06	1.91049e+06	2.24228e+06	2.07066e+06		TAG [52:5]	13.7754	13.2085	8.02417	6.94282	5.51785
Triacylglycerol	868.74	H98 C55 O6 N1	0.86ppm	TAG [52:6]	0	0	97156.8	103281	85807.6	80096.2	31019.1	21447.6	125466	105277	107184	105837	206715	205524	326748	281612	68439.8	62941.9	129025	120160	117446	125373	131764	172292	192166	202166	109507	104289	57590.1	61036.9	20802.1	50246.6	26868.3	44107	407091	322872	413257	381822		TAG [52:6]	2.6723	2.65773	1.69881	1.54997	0.676905
Triacylglycerol	888.801	H106 C56 O6 N1	-1.00ppm	TAG [53:3]	3217.7	0	40227	49614.6	30386.8	18576.2	34266.7	17102.4	67997.4	57244.4	56033.1	45275.7	87121	87925.7	596485	472427	43611	45495.2	68312.1	54828.2	29259.1	38395.6	38459.9	44667.9	36646.1	39592.7	35536.6	20035	0	0	73965.3	18196.1	0	5945.4	124274	100349	131375	127498		TAG [53:3]	1.10645	1.27673	0.601594	0.359475	0.747775
Triacylglycerol	886.785	H104 C56 O6 N1	-0.36ppm	TAG [53:4]	1409	0	40848.5	41145.6	27736.2	32011.4	24013	5947.9	46134.5	43394.3	52784.4	53550.7	102836	95804.7	222291	184535	57152.4	47053.8	73213.8	69649.9	39921.7	50136	44428.7	56921.2	74695.7	75269.1	43749.3	33570.1	5695.3	4715.5	40938.8	37059	1604	2523.5	139145	111028	128321	132708		TAG [53:4]	1.12354	1.0588	0.549118	0.619464	0.524017
Triacylglycerol	904.831	H110 C57 O6 N1	-1.53ppm	TAG [54:2]	28068.1	0	59346.3	76584.2	21388.7	22895.1	72187	45914.6	233947	197377	131377	120296	204909	195146	54265.3	29439.9	89403.4	80553.3	74997.6	64666	31821	33940.9	28268	43872.9	49819.7	49125	48427.3	43098.2	27644.9	17092.3	65286.5	29829.5	23406.4	49900.8	575432	464076	465462	430305		TAG [54:2]	1.63232	1.97074	0.423451	0.443051	1.57528
Triacylglycerol	902.817	H108 C57 O6 N1	0.29ppm	TAG [54:3]	102012	46347.1	344914	379578	205215	191905	294332	215580	543477	469233	517633	416406	704609	679155	863950	734144	434527	367384	512322	472111	258008	281123	271026	334024	354535	336236	279847	269573	133994	170606	139336	268805	98896.3	143025	1.07957e+06	828368	997119	947747		TAG [54:3]	9.48688	9.76769	4.06282	3.71363	6.42296
Triacylglycerol	900.802	H106 C57 O6 N1	0.07ppm	TAG [54:4]	55456.2	24451.6	542011	588452	388097	387316	394326	277939	629861	541475	862221	804636	1.39289e+06	1.36315e+06	801741	661370	743244	665342	1116576	1.01145e+06	643266	691605	616234	751840	990653	946554	627363	603408	314209	359783	322378	538105	177814	188858	2.33112e+06	1.79149e+06	2.12098e+06	1.9216e+06		TAG [54:4]	14.908	15.1426	7.6835	7.49508	8.60505
Triacylglycerol	898.787	H104 C57 O6 N1	1.03ppm	TAG [54:5]	1499	0	608105	610476	565260	473578	450722	350645	915058	803636	1.43929e+06	1.40781e+06	2.66876e+06	2.62336e+06	858866	663638	837101	784439	1301736	1.18261e+06	760030	806994	900136	1.09764e+06	1.28078e+06	1368285	867290	818960	419583	570073	43726.3	561498	-2	304141	5.21686e+06	4.0824e+06	4.38405e+06	3.96272e+06		TAG [54:5]	16.7259	15.7094	11.1909	9.16437	9.83574
Triacylglycerol	896.771	H102 C57 O6 N1	0.81ppm	TAG [54:6]	0	0	479122	507256	569815	546717	411080	311618	890444	756651	1.68869e+06	1.6352e+06	3.19281e+06	3149739	710365	599170	703219	645695	1.08378e+06	992232	638370	702250	849170	1.0475e+06	1.21266e+06	1.23005e+06	895903	852761	570270	668806	183470	596224	291208	448572	6494663	5.08099e+06	5.04983e+06	4639803		TAG [54:6]	13.1783	13.0532	11.2811	10.5797	8.97068
Triacylglycerol	894.755	H100 C57 O6 N1	1.05ppm	TAG [54:7]	0	0	201314	203083	281391	270455	127018	107688	319602	263841	570857	552142	1.02981e+06	1.00064e+06	430510	343252	203973	195149	377666	339837	240760	257114	337078	403198	507384	504237	334431	304943	208390	246378	79157.1	196852	138478	184249	2.13562e+06	1.65408e+06	1.59183e+06	1.4574e+06		TAG [54:7]	5.53716	5.22593	5.57094	5.23367	2.77181
Triacylglycerol	892.74	H98 C57 O6 N1	0.83ppm	TAG [54:8]	0	0	25794.7	33709.5	59139.4	55749.9	0	0	40937	33930.1	95383.7	71525.4	129585	129451	243030	199570	11889.3	7931.7	57333.1	46998	41732.2	45614.3	61807.3	74047.3	98886.6	107945	66564.9	55853	8744.2	28504.1	0	9629.6	7026.3	28383	270513	201973	195424	178300		TAG [54:8]	0.709484	0.867446	1.17083	1.07884
Triacylglycerol	912.801	H106 C58 O6 N1	-0.04ppm	TAG [55:5]	0	0	0	0	0	0	0	0	-2	0	0	4499.3	30480.5	23937.3	35408.6	1268.1	0	2069.7	7788.7	1528	0	758.5	0	0	0	0	0	0	0	0	0	0	0	0	44076.6	31603.2	32057.1	39745.4		TAG [55:5]
Triacylglycerol	910.787	H104 C58 O6 N1	0.92ppm	TAG [55:6]	0	0	2526.9	0	0	0	0	0	11476.5	0	3949.8	8868.3	35216.7	33284.2	30011.4	2092	0	0	14466.6	6554.2	0	2311.6	3376.3	0	0	0	0	0	0	0	0	0	0	0	40658.7	33661.9	31708	23233.6		TAG [55:6]	0.0695025
Triacylglycerol	932.863	H114 C59 O6 N1	-0.85ppm	TAG [56:2]	4764.2	0	17800.5	21846.6	5250.8	0	24579.5	5078.3	77952	59576.7	62074.5	46262.2	78468.3	69745.5	-2	2568.6	38326.2	28104.3	27805.9	20231.5	-2	0	2372.6	-2	-2	0	20396.3	3350	0	0	33265.5	-2	0	8367.3	192276	150182	145409	137399		TAG [56:2]	0.489603	0.562179	0.103955		0.536379
Triacylglycerol	928.832	H110 C59 O6 N1	-1.09ppm	TAG [56:4]	0	0	61167.6	75224.7	45855.7	46275.2	54595.6	34274.1	78919	64225.2	114158	112171	226255	211116	86427.4	73895.8	109874	91725.7	154527	142284	51289.5	61745.8	72113	95187.7	119862	103122	88077.8	82008.9	27571.5	23021.8	45283.6	90720.2	2538.3	15769.2	323274	258562	193544	178427		TAG [56:4]	1.68242	1.93576	0.907845	0.895488	1.1914
Triacylglycerol	926.816	H108 C59 O6 N1	-0.74ppm	TAG [56:5]	0	0	74009.5	66426.2	53766.4	13807.4	9017.5	17287.9	122235	116287	141954	155452	339175	326155	127762	55858.9	79854.3	91564.2	188264	175552	76551.9	84107.8	123009	152179	108634	151122	93306.1	85124.5	0	52859.7	0	20658.5	0	0	586846	453842	372592	337105		TAG [56:5]	2.03563	1.70935	1.06446	0.267192	0.196782
Triacylglycerol	924.801	H106 C59 O6 N1	-0.94ppm	TAG [56:6]	0	0	114672	118837	120236	105028	11529.6	4052.5	128838	98841.3	152340	167159	343900	343162	166378	132797	97572.6	83528.1	257380	227827	105093	113032	184837	217044	256467	260697	143947	134601	61520.2	69731.9	8774.8	144468	-2	81151.7	464272	349699	395038	366258		TAG [56:6]	3.15406	3.05802	2.38042	2.03243	0.251601
Triacylglycerol	922.787	H104 C59 O6 N1	1.71ppm	TAG [56:7]	0	0	230203	240545	312823	289449	28476.3	20575.9	253288	207483	245202	262618	482147	466341	260371	233161	115577	91515.4	389341	354031	204839	228772	362568	422643	523346	537748	311222	300865	145781	185118	84804.8	302642	100285	174761	528565	395162	477712	426508		TAG [56:7]	6.33174	6.18994	6.19322	5.60123	0.621416
Triacylglycerol	920.772	H102 C59 O6 N1	2.17ppm	TAG [56:8]	0	0	255216	268164	449574	446304	47077.5	16911.7	172587	148044	231197	246275	474918	455420	354658	296409	117381	102113	406505	370381	338763	357216	466219	567572	811702	807877	505978	489302	213154	234773	103924	293473	145766	188224	481373	358169	422756	387841		TAG [56:8]	7.01971	6.90066	8.9006	8.63659	1.02733
Triacylglycerol	918.756	H100 C59 O6 N1	1.54ppm	TAG [56:9]	0	0	44424	43089.8	156812	145352	0	0	16427.6	4935	49984.9	49535.3	100169	81825.5	34373.5	3287.2	4630.1	0	89810.3	85201	68424.1	75736.6	134061	161313	249958	256994	173621	155113	80377.7	85109.7	0	81011.9	0	100623	126148	98097.8	110990	103988		TAG [56:9]	1.22188	1.10883	3.10453	2.81276
Triacylglycerol	956.865	H114 C61 O6 N1	1.00ppm	TAG [58:4]	0	0	9984.8	8708.3	1596.9	0	2181.9	0	17170	7468.8	0	33857.4	58670.4	59664.9	0	0	28114	27368.7	48710.4	36891.2	4190.3	2084.9	0	0	18518.2	3572.3	0	1987.4	0	0	1835.4	0	0	0	97657.7	80350.8	63628.1	61283.2		TAG [58:4]	0.274632	0.224091	0.0316152		0.0476139
Triacylglycerol	954.848	H112 C61 O6 N1	0.04ppm	TAG [58:5]	0	0	0	0	0	0	0	0	0	0	0	0	48411.4	40141.6	0	0	0	0	0	0	0	0	0	0	0	0	0	0	0	0	0	0	13719.3	0	78771.4	61011.2	29297.6	31342.7		TAG [58:5]
Triacylglycerol	952.832	H110 C61 O6 N1	-1.13ppm	TAG [58:6]	0	0	-2	-2	-2	-2	0	0	9935	733.3	0	10789.1	37263.8	40674	0	0	866.8	6136	29159.6	24093.8	810.6	930.4	7242.6	7651.8	10970	28287.2	-2	645	0	0	0	509.5	0	-2	54060.3	40096	32897.8	35499.3		TAG [58:6]
Triacylglycerol	950.818	H108 C61 O6 N1	0.82ppm	TAG [58:7]	0	0	23396.1	27576.5	34873.8	33842.7	0	0	47138.3	43587.2	36525.2	49984.2	87707.4	80976.9	3829.2	0	3309.4	0	63091	67344	17102.7	16397.6	50746.1	51551.5	65960	65151.5	28576.6	29008.7	761.8	11668.9	1430.1	45253.8	917.6	17749.5	98071	75967	93362	80888.6		TAG [58:7]	0.643511	0.709626	0.690427	0.654902
Triacylglycerol	948.802	H106 C61 O6 N1	0.74ppm	TAG [58:8]	0	0	62362.5	66565.3	104697	90541.3	0	0	54919.6	41967.5	61393.6	67573.9	114322	116164	45278	27661.7	2794.7	0	110823	94390.6	46539.8	58588.6	90013.1	78246	139236	146369	84104.4	67183.3	4311.9	17026.7	-2	98732.7	3197.2	32698.1	58245.6	37994.4	54562.9	53679.1		TAG [58:8]	1.71528	1.71292	2.07278	1.7521
Triacylglycerol	946.786	H104 C61 O6 N1	0.43ppm	TAG [58:9]	0	0	47895.4	56704.5	153491	155108	0	0	18588.4	5153.5	18124.8	37404.1	84830.7	69266.1	95158.5	69082.2	0	0	117446	105921	66319.2	85377.8	130494	209242	243291	233640	135297	125825	57007.9	58192	21894.8	140384	72822.8	106759	31578.9	10892.5	36741.6	48565.1		TAG [58:9]	1.31736	1.45918	3.03879	3.00155
[truncated: 97 more columns]

## Sheet: DAG
					stand	stand	ZT0_1_1	ZT0_1_2	ZT0_2_1	ZT0_2_2	ZT0_3_1	ZT0_3_2	ZT3_1_1	ZT3_1_2	ZT3_2_1	ZT3_2_2	ZT3_3_1	ZT3_3_2	ZT6_1_1	ZT6_1_2	ZT6_2_1	ZT6_2_2	ZT6_3_1	ZT6_3_2	ZT9_1_1	ZT9_1_2	ZT9_2_1	ZT9_2_2	ZT9_3_1	ZT9_3_2	ZT12_1_1	ZT12_1_2	ZT12_2_1	ZT12_2_2	ZT12_3_1	ZT12_3_2	ZT16_1_1	ZT16_1_2	ZT16_2_1	ZT16_2_2	ZT16_3_1	ZT16_3_2
Diacylglycerol	474.415	H56 C27 O5 N1	0.18ppm	DAG [24:0]	669299	369786	452777	459468	596719	590687	537373	448920	468956	409497	436166	464238	435857	432426	338069	263967	376852	389187	424816	394657	401729	376527	354950	487474	594852	549902	599577	573048	509827	566350	502646	665157	581358	661568	572883	471900	584599	554755			ZT0_1_1	ZT0_1_2	ZT0_2_1	ZT0_2_2	ZT0_3_1
Diacylglycerol	586.54	H72 C35 O5 N1	-1.46ppm	DAG [32:0]	101721	63355.1	123971	182390	57693.9	228475	184620	79714.7	66762.7	53428.5	97337.1	43089.2	64735.4	50095.4	88431.2	136176	61748.7	41873.9	44482.2	36271.1	67421	73747.3	25802.6	42574.8	371342	35691	56425.6	55342.1	82385.4	46944.8	3533076	174303	423529	88806.9	58563.7	49735.4	66179.2	56377.2		DAG [32:0]	10.952	15.8784	3.86741	15.4718	13.7424
Diacylglycerol	584.525	H70 C35 O5 N1	-0.47ppm	DAG [32:1]	63100.2	6050.7	34614.1	51312.6	29202.2	52398.3	79858.3	28875.4	53221.3	53115.1	54233.7	9918.3	34861.4	27761.4	365956	306009	18622.9	17452.4	9826.7	10231	8902.5	11014.8	8728.9	23074.9	44209.8	7466.7	36816	13725.8	18960.8	8943.7	1.16116e+06	51552.4	41817.7	11883.1	30629	22160.2	41762.1	43221.9		DAG [32:1]	3.05794	4.46713	1.95752	3.5483	5.94435
Diacylglycerol	614.572	H76 C37 O5 N1	-0.43ppm	DAG [34:0]	141255	69599.9	53913.6	176687	68488.5	226568	196277	82020.8	82119.6	64801	112819	44753.2	56887.3	43771.4	96323.3	152825	74928.8	46818.3	47933.9	44660.3	120434	134197	39453.4	51310.7	336961	54484.4	79311	84250.9	84499.9	63192.3	2.89248e+06	192460	351057	111292	50190	40731	48034	42410.1		DAG [34:0]	4.76293	15.3819	4.59101	15.3427	14.6101
Diacylglycerol	612.557	H74 C37 O5 N1	0.76ppm	DAG [34:1]	70015	11483.6	120304	152273	38511.8	70702.4	141023	66009.1	115684	105789	97860.3	44819.4	74578.7	65376.2	107219	107184	68542	60864.3	51737.5	46430.3	47749.9	59421.3	30154.4	55929.8	84416.3	53545.6	184893	49520.2	121159	34206.2	1.37736e+06	82211.2	73623.8	32936.1	105234	89184.4	162235	147960		DAG [34:1]	10.6281	13.2565	2.58157	4.78781	10.4972
Diacylglycerol	610.541	H72 C37 O5 N1	0.44ppm	DAG [34:2]	27574.1	2055.3	223537	249012	45405.2	50015.8	105833	72735.5	132949	118148	112293	80475.5	131573	127391	276905	231227	110126	107227	93873.8	91437.1	102830	115855	52607.9	79487	86051.2	82437.9	79153.8	72138.3	81934.6	54849.1	421895	67327.8	21906.2	24877.4	191443	156194	253026	240946		DAG [34:2]	19.7481	21.6783	3.04366	3.38696	7.87784
Diacylglycerol	608.524	H70 C37 O5 N1	-0.64ppm	DAG [34:3]	4743.8	0	65182.7	72455.2	8076.9	13483.4	25762.3	13154.4	37803.4	36921.1	33847	26564.8	28585.6	30697.8	39495	20996.9	33520.5	31604.6	33160.2	33548.3	33356.2	43521.1	19878.2	26900.4	27956.6	32583.6	17491.3	18815.2	33663.3	11857.4	139002	18110.6	103080	23536.7	44541	43056.6	61193.7	59136.7		DAG [34:3]	5.75848	6.30775	0.541421	0.913066	1.91765
Diacylglycerol	606.509	H68 C37 O5 N1	-0.76ppm	DAG [34:4]	0	0	11771.9	13186.1	14813.4	14554.7	10140.1	9061.7	16491.7	14573.9	10925.4	10607.6	10884.6	14537	0	1457.8	7218.7	10981.7	9887.1	13092.9	10309.7	14267.2	7762.9	14268	6201.3	11052.4	8189.1	5736.8	7788.9	13773.3	58961.6	8510.2	10544.8	19462.1	8427.6	11777.2	8024	8703.5		DAG [34:4]	1.03997	1.14795	0.99299	0.985612	0.754791
Diacylglycerol	638.572	H76 C39 O5 N1	0.16ppm	DAG [36:2]	26680.3	0	127194	135237	30638.9	30926.6	69623.2	41636	95064.6	80236.9	75925.9	43186.3	61757	61406.2	70021.7	57723.4	63679.3	58161.5	57297.6	51409.3	48578.3	56507.3	28526	45882.8	51360.7	41766.7	37743.9	32101.8	60559.5	21486.5	322077	44207.4	9789.1	12499.4	84452.1	65397.1	125668	118085		DAG [36:2]	11.2368	11.7734	2.05382	2.09428	5.18249
Diacylglycerol	636.556	H74 C39 O5 N1	-0.14ppm	DAG [36:3]	35499.6	28127	254056	273687	78079.2	76948.9	118760	125526	129814	151090	164101	154562	172971	166222	125122	100693	180445	148142	164056	166281	157270	177727	92687.6	149333	174617	169712	131828	145475	137039	148158	195921	184275	109880	86027.5	206584	185967	238900	225330		DAG [36:3]	22.4442	23.8264	5.2339	5.21081	8.84004
Diacylglycerol	634.54	H72 C39 O5 N1	-0.03ppm	DAG [36:4]	95938.9	11266.8	136587	159140	57530.1	67672.3	72380.4	59524.5	69863.6	69416.3	110131	103338	154602	158548	79696.5	69446.3	85829.8	86345.8	97142	96541.7	111779	120903	67751.7	103874	115105	127865	97866.7	108436	76949.1	90279.6	96071.2	86609.4	17025.9	48650.9	224715	198208	242948	248398		DAG [36:4]	12.0666	13.8543	3.85643	4.58262	5.38772
Diacylglycerol	632.524	H70 C39 O5 N1	-0.92ppm	DAG [36:5]	0	0	32377.2	35885.8	6157.3	4065	9772.9	5244.1	17672.1	12893.4	22087.6	18550.8	35331.4	34501.2	6131.5	4041.5	10980.2	10189	15169.5	14943.5	19115	27779.3	12922.2	15739.3	18199.3	15173.5	17776.9	14481.7	8707.1	14391.9	0	12856.2	1585.9	5484.3	54514.1	49644	61255.8	61632		DAG [36:5]	2.86032	3.12412	0.412744	0.275273	0.727458
Diacylglycerol	662.571	H76 C41 O5 N1	-0.89ppm	DAG [38:4]	7827.9	1784.7	22060.2	33597.2	17984.6	15774.7	17445.8	12412.3	15662.1	13009.4	14641	13320.3	16288.2	19446.8	1669.3	1218.8	7361.3	15622.2	18789.4	17707.8	12438.6	22221.8	8798	11311.4	16746.7	8955.1	11022.5	12766.6	11041.6	5807.3	35071.5	11936.7	8293.5	4663.8	11346.5	4811.3	9712.6	9855.3		DAG [38:4]	1.94888	2.92488	1.20557	1.06823	1.2986
Diacylglycerol	660.556	H74 C41 O5 N1	-0.91ppm	DAG [38:5]	1869	1188.9	39450.4	68346.3	11740.9	21485.8	16211.6	6499.3	22960.6	17938	14771.4	13611.6	23663.2	24020.3	0	0	10036.3	10440.4	21165.6	19767	15514.5	23163.6	11449.1	27802.1	33813.5	16881.3	10074.8	10759.9	9819.6	10094.1	165736	25906.2	12366.4	14525	30017.9	28887.3	43364.1	41831.9		DAG [38:5]	3.48519	5.95004	0.787031	1.45497	1.20673
Diacylglycerol	658.539	H72 C41 O5 N1	-2.20ppm	DAG [38:6]	26787.1	18030.1	56748.6	60621.1	36612.2	38310.2	35666.1	60303.6	43684.8	60336.4	37710.1	59697.7	58377.4	53897.7	8783.6	19835.6	43460.2	52065.6	60405.7	51229.2	53989.5	32780	36203.1	64394.8	77644	57745.4	64690.2	70696.1	29134.5	37677	29246.8	58185.4	50203	42439	67007.6	47023.9	56329.7	56814.5		DAG [38:6]	5.01338	5.27751	2.45423	2.59428	2.65485
Diacylglycerol	688.586	H78 C43 O5 N1	-1.50ppm	DAG [40:5]	3414.2	4932	21414.4	162264	28986.5	75449.4	44671	19150.9	29851.4	28329.8	24043.1	23491.2	18528.7	17249.2	3302.8	10585.1	22673	12727.9	24978.7	16217	23370.8	22539.9	18617.9	46275.8	95925	27580.2	19846.6	20666.9	37507.3	18650.2	838503	61569	80067.7	30037.4	21505	18790.8	19032.1	23269		DAG [40:5]	1.89183	14.1263	1.94306	5.10927	3.32514
###	Diacylglycerol
[truncated: 97 more columns]

## Sheet: CE
					stand	stand	ZT0_1_1	ZT0_1_2	ZT0_2_1	ZT0_2_2	ZT0_3_1	ZT0_3_2	ZT3_1_1	ZT3_1_2	ZT3_2_1	ZT3_2_2	ZT3_3_1	ZT3_3_2	ZT6_1_1	ZT6_1_2	ZT6_2_1	ZT6_2_2	ZT6_3_1	ZT6_3_2	ZT9_1_1	ZT9_1_2	ZT9_2_1	ZT9_2_2	ZT9_3_1	ZT9_3_2	ZT12_1_1	ZT12_1_2	ZT12_2_1	ZT12_2_2	ZT12_3_1	ZT12_3_2	ZT16_1_1	ZT16_1_2	ZT16_2_1	ZT16_2_2	ZT16_3_1	ZT16_3_2
Cholesterolester	586.556	H72 C39 O2 N1	-0.08ppm	CE [12:0]	494652	369728	451932	483467	572283	562407	575790	410822	489566	390404	414044	490731	465295	454836	347120	255106	440863	430204	450222	390883	392376	425117	346246	471527	523983	522384	585545	546861	451277	542733	324889	738804	488793	706628	568977	449141	572733	550233			ZT0_1_1	ZT0_1_2	ZT0_2_1	ZT0_2_2	ZT0_3_1
Cholesterolester	642.618	H80 C43 O2 N1	-0.16ppm	CE [16:0]	-1.7	3105.6	132942	203202	203506	221237	147314	90938.6	105433	80203	118241	142270	189413	174559	83776.7	77523.4	119318	108676	132914	105605	107882	116565	121372	174391	183357	156790	244398	223034	145852	157610	523711	188540	245786	256615	216934	172975	253719	253969		CE [16:0]	52.9493	75.6544	64.0086	70.8075	46.0525
Cholesterolester	640.603	H78 C43 O2 N1	-0.12ppm	CE [16:1]	17160.2	0	267504	369226	319821	330550	219805	136613	299126	240612	203201	240059	254702	239973	152752	118004	195239	175602	262944	223566	216641	243110	246888	325342	393302	377633	325490	298402	147104	198798	825928	273328	189584	277626	331100	258270	496217	486899		CE [16:1]	106.544	137.467	100.593	105.794	68.7143
Cholesterolester	668.634	H82 C45 O2 N1	0.55ppm	CE [18:1]	2729.8	6789.2	250460	310855	273817	276065	222788	134058	234185	183503	185404	207012	311457	289229	172062	128108	195676	171551	370491	314534	238479	271156	333077	395226	416378	409820	404817	400530	218756	288297	598045	431981	169496	247698	254352	197992	414637	419250		CE [18:1]	99.7558	115.735	86.1237	88.3554	69.6466
Cholesterolester	666.618	H80 C45 O2 N1	-0.07ppm	CE [18:2]	0	0	4.17239e+06	4.30101e+06	6.053e+06	5.71005e+06	3117899	2.06954e+06	2.99714e+06	2.3595e+06	3.12696e+06	3.8156e+06	4503019	4.29749e+06	2.20473e+06	1.74674e+06	2.67905e+06	2.38811e+06	3.02792e+06	2577724	2837466	3.24535e+06	3.456e+06	4.3047e+06	4.79365e+06	4.64831e+06	5.99632e+06	5.53756e+06	3.28096e+06	3.89312e+06	1.95216e+06	3.62468e+06	4110185	6.198e+06	6013405	4617361	6.92704e+06	6.70742e+06		CE [18:2]	1661.82	1601.31	1903.85	1827.52	974.7
Cholesterolester	664.603	H78 C45 O2 N1	-0.04ppm	CE [18:3]	0	0	210558	217728	241515	230882	140881	89665.3	154673	118097	139640	174408	199074	185674	80300.5	59707	103634	98022.1	136459	111186	128949	146388	161797	196605	250750	237665	288700	269934	137391	199367	115004	178958	209573	314033	306989	231947	360918	358721		CE [18:3]	83.8632	81.0624	75.9636	73.8944	44.0414
Cholesterolester	680.633	H82 C46 O2 N1	-1.46ppm	CE [19:2]	0	0	135001	139533	168818	156395	102436	66153.4	104992	73520.6	102026	136164	152660	137845	57250.9	16286.5	91261.9	76073.8	102344	82691.6	86611.6	104724	109600	120168	146033	143506	185053	164151	98777.3	101431	50206.9	102170	118181	170794	187697	143939	201136	193311		CE [19:2]	53.7696	51.9496	53.0981	50.0547	32.0228
Cholesterolester	690.618	H80 C47 O2 N1	-0.60ppm	CE [20:4]	0	0	2.18487e+06	2.22997e+06	4.32984e+06	3.98747e+06	1.55949e+06	1044513	1.43295e+06	1.14902e+06	2.00605e+06	2.40171e+06	2.51327e+06	2.38611e+06	1.66353e+06	1.29739e+06	1.70692e+06	1.46972e+06	2.18265e+06	1.84906e+06	1.8651e+06	2.15668e+06	2.99118e+06	3.61992e+06	3.38163e+06	3.29246e+06	4.05011e+06	3.74178e+06	2.19183e+06	2.62155e+06	1.45541e+06	3.16823e+06	3046449	4.73719e+06	3.25564e+06	2510528	3.70157e+06	3.58343e+06		CE [20:4]	870.211	830.242	1361.86	1276.2	487.519
Cholesterolester	704.634	H82 C48 O2 N1	0.41ppm	CE [21:4]	0	0	82592.9	79008.5	143364	129913	60037.6	34500.3	56863.9	40786.8	77226.3	96391.7	97240.4	87943.3	32190.6	17153.4	61006.9	49643.1	75281.3	60399.6	67113.6	78516.3	97359.2	110205	105825	108890	141699	120011	65902.8	73540.1	394927	99430.6	84404.7	151581	111927	83135.2	122693	118555		CE [21:4]	32.8959	29.4157	45.0921	41.5789	18.7686
Cholesterolester	714.619	H80 C49 O2 N1	1.48ppm	CE [22:6]	223678	151760	392136	398373	687297	618391	274074	179452	295960	236694	346048	412782	474130	448592	255651	211594	272562	234526	368003	306776	306300	360455	506877	591398	583972	552789	699604	647354	461530	481037	260357	382979	511334	794059	615481	463367	638385	600008		CE [22:6]	156.184	148.319	216.175	197.918	85.6793
###	Cholesterolester
[truncated: 97 more columns]

## Sheet: SM
					stand	stand	ZT0_1_1	ZT0_1_2	ZT0_2_1	ZT0_2_2	ZT0_3_1	ZT0_3_2	ZT3_1_1	ZT3_1_2	ZT3_2_1	ZT3_2_2	ZT3_3_1	ZT3_3_2	ZT6_1_1	ZT6_1_2	ZT6_2_1	ZT6_2_2	ZT6_3_1	ZT6_3_2	ZT9_1_1	ZT9_1_2	ZT9_2_1	ZT9_2_2	ZT9_3_1	ZT9_3_2	ZT12_1_1	ZT12_1_2	ZT12_2_1	ZT12_2_2	ZT12_3_1	ZT12_3_2	ZT16_1_1	ZT16_1_2	ZT16_2_1	ZT16_2_2	ZT16_3_1	ZT16_3_2
Sphingomyelin	647.512	H72 C35 N2 O6 P1	-0.18ppm	SM [30:1]	1.55054e+06	890167	1.06809e+06	1.19418e+06	1.64848e+06	1.7135e+06	1366238	1.19123e+06	1.33378e+06	1.1126e+06	1.23301e+06	1.24474e+06	1.20346e+06	1.16547e+06	1.49912e+06	1.04079e+06	934187	1.03806e+06	1123752	1.0063e+06	1.03952e+06	1.01883e+06	935850	1.19525e+06	1448150	1.54144e+06	1.5212e+06	1.48473e+06	1.27785e+06	1400187	993014	1.68613e+06	1369483	1.54414e+06	1.60356e+06	1.3695e+06	1.60376e+06	1.47628e+06			ZT0_1_1	ZT0_1_2	ZT0_2_1	ZT0_2_2	ZT0_3_1
Sphingomyelin	703.574	H80 C39 N2 O6 P1	-0.73ppm	SM [34:1]	6899.7	4947.4	340763	388781	718335	723436	321779	270367	347410	281670	381626	393517	541248	513452	457661	303912	239355	266739	330232	288397	292498	295081	363235	448233	456291	496208	669002	652950	373665	424015	219797	481986	502172	607652	705168	585641	847780	779411		SM [34:1]	25.5233	26.0451	34.8605	33.7758	18.8417
Sphingomyelin	701.559	H78 C39 N2 O6 P1	0.09ppm	SM [34:2]	2280.2	12604.9	71409.9	84245.5	116412	132531	58823	57064.9	66471.2	57975.3	84460.4	78000.4	95056.6	89585.6	85285	182879	57617.7	53295.7	81598.7	71541.2	62889.7	66940.6	87299.9	123790	118421	118822	186969	142979	150666	94544.6	71579.3	124373	219926	124712	146410	124082	159882	148831		SM [34:2]	5.34863	5.64375	5.6494	6.1876	3.44438
Sphingomyelin	731.605	H84 C41 N2 O6 P1	-1.52ppm	SM [36:1]	0	0	26287.6	26658	59539.8	57048.8	30518.7	18877	25836	11999.1	24530.2	28074.6	40986.4	39732.9	25649.3	-1.6	14698.4	20542.2	23877.3	13648.7	17672.3	12020.4	25309.3	21372.2	19410.6	30202.9	61320.1	57138.8	-1.6	22351.9	0	5532.7	14838.9	58470.6	45942.4	40372.7	58661	51738.5		SM [36:1]	1.96895	1.78587	2.88944	2.6635	1.78702
Sphingomyelin	729.591	H82 C41 N2 O6 P1	0.06ppm	SM [36:2]	2870.4	47331.5	17343.8	45992.8	30125.3	33731.8	18503.5	14575.7	13073	16586.1	19085.2	11751.2	38320	22820	3785.3	334904	51276.3	19369.7	31745.6	26211.1	5521.7	21217.5	14634.3	47237.4	19341.3	17238.6	37112.8	32169.8	112002	18799.9	66443.6	186166	138978	28741.4	27736.5	22395.3	46404	37908.2		SM [36:2]	1.29906	3.08114	1.46197	1.57487	1.08347
Sphingomyelin	787.668	H92 C45 N2 O6 P1	-1.30ppm	SM [40:1]	0	0	226150	249280	297760	293832	173350	144574	149240	126244	150098	184014	260118	243266	248811	166465	177712	183095	164237	134891	224633	243726	263882	287696	333985	363665	581435	525101	259643	300080	20684.3	100437	237502	329761	360196	302562	339789	317074		SM [40:1]	16.9387	16.6997	14.4502	13.7184	10.1505
Sphingomyelin	785.653	H90 C45 N2 O6 P1	-0.10ppm	SM [40:2]	18472.8	13411.7	92006.2	98234.8	159636	158932	84035.5	61331.5	68572.6	54454.8	87692.4	96579.3	110578	100420	97315.6	51818.1	82712.6	86294	86846	75663	94826.1	94979.5	121106	127467	147735	161048	186115	182404	87115.9	103927	0	48587.1	85855.3	145542	159786	128908	151267	141088		SM [40:2]	6.8913	6.58092	7.74707	7.42021	4.92069
Sphingomyelin	801.684	H94 C46 N2 O6 P1	-0.58ppm	SM [41:1]	0	0	37041.7	41759.9	62817.1	61050.5	27444.7	13565.1	20763.2	12651.6	28343.6	29122.1	45840.8	40418.7	35560.1	16205.2	25751.8	25683.3	29053.7	25041.7	34984.4	36804	42177	41203.4	48622.2	52330.1	71866.2	69671.4	36859.7	49307.2	783.4	27843.8	29733.1	60673.1	52621.2	40123.1	74688	60111.2		SM [41:1]	2.77444	2.79757	3.04849	2.85033	1.60702
Sphingomyelin	799.67	H92 C46 N2 O6 P1	1.02ppm	SM [41:2]	29032.9	7588.1	15715	19965.8	56146.2	56214	14419.8	11018.7	8654.8	6362.4	18505.1	31418.4	26834.6	28079.2	11672.5	4283.4	16897	23128.6	28085.1	24971.5	22126.3	13928.4	31979.5	39072.3	37622.7	47744.7	45402.9	43200.5	12499.4	19921.8	0	19269.6	9502.6	44166.8	31600.4	27583.2	48248	41097.9		SM [41:2]	1.17706	1.33754	2.72475	2.62452	0.844351
Sphingomyelin	815.701	H96 C47 N2 O6 P1	0.67ppm	SM [42:1]	0	0	88051.9	89015.3	91108	85340.6	64408.7	50873.9	63389.8	56223.5	45901.1	50859.2	94652.5	84656	112336	71691.1	46567.2	49185.9	35213.5	36225.9	78098.4	90149	70151.8	75037.2	79850.5	99480.9	183295	172107	97549.9	111408	-1.8	25935.6	62558.4	106798	129477	109576	169139	158616		SM [42:1]	6.59512	5.96329	4.42143	3.98439	3.77145
Sphingomyelin	813.684	H94 C47 N2 O6 P1	-0.39ppm	SM [42:2]	0	0	288500	318138	531928	540488	244970	200345	207127	164159	232668	263394	347838	318538	368983	249475	218058	224199	323341	273959	279234	287593	357244	392431	471699	489025	562278	527858	292554	342642	163546	377418	279282	402769	405836	323716	515669	469248		SM [42:2]	21.6087	21.3126	25.8143	25.2343	14.3442
Sphingomyelin	811.667	H92 C47 N2 O6 P1	-1.78ppm	SM [42:3]	0	0	88052.3	102070	190256	191185	89454.8	65427.1	78002.6	66722.2	86667.2	101444	121567	115795	43984.8	8433.3	74686	77727.6	109616	95365.7	86224.5	89279.6	116281	137595	143156	160091	171906	165386	88314.2	109490	33217.1	127626	103796	146030	138903	117774	172434	159466		SM [42:3]	6.59515	6.83784	9.23306	8.92606	5.23802
###	Sphingomyelin
[truncated: 97 more columns]

## Sheet: PC
###	Phosphatidylcholinediether				stand	stand	ZT0_1_1	ZT0_1_2	ZT0_2_1	ZT0_2_2	ZT0_3_1	ZT0_3_2	ZT3_1_1	ZT3_1_2	ZT3_2_1	ZT3_2_2	ZT3_3_1	ZT3_3_2	ZT6_1_1	ZT6_1_2	ZT6_2_1	ZT6_2_2	ZT6_3_1	ZT6_3_2	ZT9_1_1	ZT9_1_2	ZT9_2_1	ZT9_2_2	ZT9_3_1	ZT9_3_2	ZT12_1_1	ZT12_1_2	ZT12_2_1	ZT12_2_2	ZT12_3_1	ZT12_3_2	ZT16_1_1	ZT16_1_2	ZT16_2_1	ZT16_2_2	ZT16_3_1	ZT16_3_2
Phosphatidylcholinediether	820.681	H95 C46 P1 O8 N1	0.54ppm	PCOO [36:0]	1.08954e+06	0	491150	311338	352352	287236	858678	504197	632881	857167	745229	482790	644099	490307	471655	448561	813715	751869	423492	683833	773562	572020	724939	603649	747011	644725	617338	596001	529411	588714	670153	363493	857218	777047	507710	203130	336760	409776
																																													ZT0_1_1	ZT0_1_2	ZT0_2_1	ZT0_2_2	ZT0_3_1
					stand	stand	ZT0_1_1	ZT0_1_2	ZT0_2_1	ZT0_2_2	ZT0_3_1	ZT0_3_2	ZT3_1_1	ZT3_1_2	ZT3_2_1	ZT3_2_2	ZT3_3_1	ZT3_3_2	ZT6_1_1	ZT6_1_2	ZT6_2_1	ZT6_2_2	ZT6_3_1	ZT6_3_2	ZT9_1_1	ZT9_1_2	ZT9_2_1	ZT9_2_2	ZT9_3_1	ZT9_3_2	ZT12_1_1	ZT12_1_2	ZT12_2_1	ZT12_2_2	ZT12_3_1	ZT12_3_2	ZT16_1_1	ZT16_1_2	ZT16_2_1	ZT16_2_2	ZT16_3_1	ZT16_3_2		PC [32:0]	14.1827	11.4139	15.5038	14.615	11.3729
Phosphatidylcholine	792.576	H83 C42 N1 O10 P1	0.38ppm	PC [32:0]	0	0	87072.9	44419.9	68285	52474.4	122071	67050.4	79525.2	101130	117541	75269.2	146679	106354	114334	92391.3	131731	123439	67628.6	119394	122902	90649.5	156004	140209	138485	112387	165755	161018	83746.6	96552.1	108163	50216.5	167225	152322	145561	58067.9	124174	168484		PC [32:1]	12.0807	9.68939	7.692	4.15616	6.06833
Phosphatidylcholine	790.561	H81 C42 N1 O10 P1	0.32ppm	PC [32:1]	0	0	74168.1	37708.5	33878.6	14922.5	65134.3	27778.1	122254	154427	94047	59550.2	94439.6	67448.7	190978	172016	111543	94152.4	59269	110682	111258	80174.7	84780.2	72524.2	111960	93570.5	74348.3	70761.9	28144.3	37982.8	38017.8	7372.6	64945.4	62232.5	106682	42891.5	115705	159020		PC [33:1]	6.23215	4.54381	1.4607	1.37465	4.01465
Phosphatidylcholine	804.577	H83 C43 N1 O10 P1	1.35ppm	PC [33:1]	0	0	38261.5	17683.3	6433.5	4935.6	43091.2	10556.4	71048.8	92668.8	49301.3	23673.7	58898.5	48903.4	61848.3	56825.3	51145.2	49719.2	26878.6	60400.3	64746.4	50512.4	65169.5	54387.2	89979.2	73674.1	49062.9	44741.9	11902.7	18356.8	13871.9	0	21692.4	25997.4	48966.9	10553.1	49640.9	80635.6		PC [33:2]	34.5196	29.4165	35.5392	36.1686	24.5635
Phosphatidylcholine	802.561	H81 C43 N1 O10 P1	0.94ppm	PC [33:2]	0	0	211929	114481	156529	129862	263652	133396	263692	333461	292936	195860	420472	304635	196764	180383	332491	291267	180596	330438	359579	266524	350978	303546	386765	337660	357692	351839	169094	235608	153305	67642.6	417552	413042	444150	146740	260232	414136		PC [34:1]	58.0927	54.195			26.026
Phosphatidylcholine	818.592	H85 C44 N1 O10 P1	0.83ppm	PC [34:1]	0	0	356653	210912	-1.7	-1.7	279350	139309	737289	1.01764e+06	174540	114207	191884	146445	345314	344964	295941	260770	213321	351845	477301	348204	410169	343027	683827	592164	46666.8	32996.7	-1.7	-1.7	75163.4	33343.5	-1.7	-1.7	-1.7	-1.7	228760	303822		PC [34:2]	903.696	833.675	940.36	846.227	552.307
Phosphatidylcholine	816.577	H83 C44 N1 O10 P1	0.66ppm	PC [34:2]	0	0	5.54813e+06	3.24444e+06	4.14172e+06	3.03834e+06	5928175	3.18022e+06	6.00499e+06	7.50137e+06	7.32843e+06	4.58874e+06	8.77065e+06	6.48931e+06	3.98591e+06	3.60863e+06	6.80732e+06	6.26449e+06	4.11422e+06	7.32864e+06	8.25794e+06	6.02691e+06	8.34094e+06	7.09811e+06	8.9827e+06	7.6147e+06	7.89364e+06	7.66192e+06	4.43037e+06	5.27516e+06	3.79289e+06	1.82014e+06	8.83734e+06	8075239	9.0505e+06	3.60191e+06	6.27132e+06	8.4119e+06		PC [34:3]	40.3962	35.5579	33.2762	30.569	19.916
Phosphatidylcholine	814.561	H81 C44 N1 O10 P1	0.79ppm	PC [34:3]	0	0	248007	138382	146561	109757	213768	112874	243528	292974	304518	188706	301551	226638	212162	183330	368681	341333	214134	390974	407029	297944	426770	360552	492126	424543	338724	333608	171740	222356	150530	65586	294054	271272	292966	109797	217703	298034		PC [35:2]	25.336	23.9099	32.1612	30.2666	17.6214
Phosphatidylcholine	830.593	H85 C45 N1 O10 P1	1.14ppm	PC [35:2]	0	0	155547	93051	141651	108671	189140	93717.1	178497	239094	236016	149208	294543	217006	143206	137653	208604	185520	132301	237585	228233	160053	226410	189560	248367	208816	221989	212022	120835	151322	154404	87190.6	300330	274662	276675	104033	168086	250547		PC [35:3]	4.98076	0.469508	4.82809	1.13158	3.22626
Phosphatidylcholine	828.577	H83 C45 N1 O10 P1	1.31ppm	PC [35:3]	0	0	30578.7	1827.2	21264.8	4062.9	34629	10239.9	35640.9	47887	47176.9	26533.3	54217.8	44534.8	23207.9	35048.3	57988.4	70354	33516	78208.7	57301.7	63502	61642.1	51383.6	78291.8	84383.7	70950.6	70924.2	27696.6	59810.2	30024.9	3460.1	83735.5	109616	121784	34905.8	62076.2	140577		PC [35:4]	8.2428	6.71072	11.2532	10.0674	5.79457
Phosphatidylcholine	826.561	H81 C45 N1 O10 P1	0.62ppm	PC [35:4]	0	0	50605.6	26116.3	49563.6	36146.4	62195.9	19622.6	66014.3	76729.3	90608.2	59539.8	111685	82079.7	63250.7	65532.6	90008	86705.6	66403.4	122353	112836	84517.2	126650	107294	131532	119877	103288	97680.4	43744.5	65493	56559.1	16957.4	103952	102055	94441.3	33148.2	50609.9	82936.5		PC [36:2]	351.223	336.352	412.503	384.23	215.623
Phosphatidylcholine	844.608	H87 C46 N1 O10 P1	0.43ppm	PC [36:2]	0	0	2.15629e+06	1.30899e+06	1.81683e+06	1.37956e+06	2.31438e+06	1.28814e+06	2.30699e+06	2.99802e+06	3.11431e+06	1.95899e+06	3.57685e+06	2.67784e+06	1.55176e+06	1.39912e+06	2.43278e+06	2.21363e+06	1.59954e+06	2.74763e+06	2930739	2.10783e+06	2.81111e+06	2.37439e+06	3.14334e+06	2.63555e+06	3002839	2.8672e+06	1.78791e+06	2.07368e+06	1.8164e+06	912566	3.49663e+06	3.1701e+06	3.36065e+06	1.32937e+06	2.22538e+06	2.89487e+06		PC [36:3]	75.9893	70.8709	89.3084	77.8124	42.8795
Phosphatidylcholine	842.593	H85 C46 N1 O10 P1	1.65ppm	PC [36:3]	0	0	466527	275811	393350	279382	460246	256666	513186	656053	722914	444589	639795	478408	481856	438641	621971	578291	450204	798826	622420	450164	703155	590462	831034	691220	422317	415138	248013	293346	413712	203546	593857	528989	689425	264716	459494	614738		PC [36:4]	226.385	207.774	290.517	262.321	128.352
Phosphatidylcholine	840.576	H83 C46 N1 O10 P1	0.24ppm	PC [36:4]	0	0	1389862	808600	1.27955e+06	941852	1.37767e+06	732671	1.48718e+06	1.86352e+06	2.35305e+06	1471755	2.46849e+06	1.8243e+06	1.55546e+06	1.40016e+06	2.04349e+06	1.87668e+06	1.49777e+06	2.70058e+06	2.66096e+06	1.93456e+06	3061638	2.58197e+06	3.18183e+06	2.69298e+06	2.26752e+06	2194150	1.25077e+06	1.46923e+06	1.43177e+06	689454	2.17905e+06	1.98129e+06	1.94439e+06	771853	1.23378e+06	1.66973e+06		PC [36:5]	13.8501	10.1793	15.8795	13.8997	7.97158
Phosphatidylcholine	838.561	H81 C46 N1 O10 P1	0.59ppm	PC [36:5]	0	0	85030.8	39615.2	69939.8	49906.1	85562.8	38257.9	140430	167420	147523	98072.6	140558	103225	99520.3	78987.6	125374	107398	100404	166125	151485	105247	165678	140492	193810	161304	118048	117176	53814.5	70813	59946.8	9903.5	97566.3	93115.7	123741	47803.4	82250.8	104754		PC [37:2]	9.4204	8.78809	10.7383	10.2948	5.35544
Phosphatidylcholine	858.623	H89 C47 N1 O10 P1	0.47ppm	PC [37:2]	0	0	57835.3	34200.9	47295.7	36963.1	57482.5	31006.1	62912.7	74932.1	91463.5	61990.3	99759.9	72869.1	13013	12666.4	66904.8	63795.8	53833.8	80768.9	73392	48569.3	75432.7	58430.7	75475.2	58297.2	57564.9	54572	45273.1	54291.2	69963.2	33060.4	128057	114917	101542	52639.4	69936.2	97880		PC [37:4]	5.79447	2.60974	8.94232	6.65618	3.94872
Phosphatidylcholine	854.592	H85 C47 N1 O10 P1	0.69ppm	PC [37:4]	8872.9	0	35574.4	10156.4	39385.5	23898.7	42383.5	4643.2	31896.3	47325	74970.2	49863.1	77607.6	62286.9	58144.7	54227	70049.8	66664.5	57232.8	93919.1	89117.8	66969.5	104720	89793.9	103027	90676.7	91101.4	84923.9	46460.5	55195.8	85450.8	19982	71287.9	69152.3	53010.2	13625.7	33621.9	47393.4		PC [38:2]	9.53987	4.66086	5.3158	2.5477	5.24367
Phosphatidylcholine	872.639	H91 C48 N1 O10 P1	0.68ppm	PC [38:2]	0	0	58568.8	18138.8	23412.9	9147.4	56282.8	21790.7	46140.8	59345.9	72224.2	42005.6	75583.3	57211.1	20241	19825.8	60573.4	59063.5	39944.1	66568.8	89319.6	58045.8	90063.3	73544.3	93955.3	81137.2	80083.7	71880.6	42401.2	43484.1	31554.4	1595.4	75290.6	72641.7	77618.3	24924.7	47675.3	61349.2		PC [38:3]	10.1946	11.0699	7.29305	7.81598	5.42165
Phosphatidylcholine	870.623	H89 C48 N1 O10 P1	0.03ppm	PC [38:3]	0	0	62588.3	43081.2	32121.5	28062.9	58193.2	29700.2	76047.5	96802.5	89883.6	58021.8	69852.4	46639.7	36160.3	27742.5	52749.1	42590.6	39686.2	60747	26172.7	13764.3	36676.4	31486.9	57048	57960.2	-1.8	-1.8	-1.8	-1.8	2470	1644.2	41603.2	35225.5	82656.4	33075.1	64488.3	79510.6		PC [38:4]	100.16	93.7886	141.986	133.471	52.9591
Phosphatidylcholine	868.608	H87 C48 N1 O10 P1	0.53ppm	PC [38:4]	0	0	614920	365000	625362	479223	568436	300480	488093	621791	1.04347e+06	665970	968162	749403	794434	741887	868311	785515	718620	1.20831e+06	1.23714e+06	889887	1429145	1.19529e+06	1.43228e+06	1.21933e+06	1.27746e+06	1.21433e+06	712101	800158	722331	357148	908709	822876	638532	256940	403661	533568		PC [38:5]		1.07328	5.51819	7.00909
Phosphatidylcholine	866.592	H85 C48 N1 O10 P1	0.15ppm	PC [38:5]	0	0	-1.8	4176.9	24304.3	25165.8	-1.8	-1.8	-1.8	-1.8	26577.2	23346.7	-1.8	5123.2	52656.1	43088.7	23142.7	33126.8	61143	113977	7835.9	-1.8	49058.7	51975.7	75061.9	73826.2	-1.8	-1.8	-1.8	-1.8	59648.6	28695.8	-1.8	-1.8	-1.8	-1.8	-1.8	-1.8		PC [38:6]	155.956	138.058	187.932	165.817	90.3325
Phosphatidylcholine	864.577	H83 C48 N1 O10 P1	0.64ppm	PC [38:6]	0	0	957474	537286	827727	595358	969582	510392	1.03793e+06	1.28295e+06	1.53944e+06	962723	1.51657e+06	1.10811e+06	1.21309e+06	1.07616e+06	1287731	1.16497e+06	981512	1.77108e+06	1.86696e+06	1.35652e+06	2.29068e+06	1.93655e+06	2.30115e+06	1.92952e+06	1.6727e+06	1.59762e+06	1.00694e+06	1.21007e+06	917515	443125	1.39133e+06	1.24566e+06	1.13416e+06	439149	647964	874649		PC [40:6]	34.6269	33.327	46.0479	42.8857	15.6873
Phosphatidylcholine	892.609	H87 C50 N1 O10 P1	2.12ppm	PC [40:6]	0	0	212588	129700	202813	153979	168379	92224.5	207539	275722	338298	212180	373658	283131	229200	202467	213288	192808	184554	321757	379686	266005	435279	364649	434679	375482	412742	382211	252168	280976	126479	68363.4	305440	277254	284463	112858	145426	193143		PC [40:7]	9.05111	4.89451	14.4512	12.0321	4.17219
Phosphatidylcholine	890.594	H85 C50 N1 O10 P1	2.30ppm	PC [40:7]	6218.5	0	55568.1	19048.1	63648.6	43200.7	44782.1	15761.5	54258.3	68231.4	96834.7	62688.1	88895	69668.9	126445	120887	80170.7	73927.4	76231.2	134480	127190	89805.2	177441	149208	176426	146590	109998	100406	58183.9	69012.3	88275.6	18574.3	75809.9	72078.2	63540.8	24354.1	44441.8	41719.6
###	Phosphatidylcholine
[truncated: 97 more columns]

## Sheet: PE
###	Phosphatidylethanolaminediether				stand	stand	ZT0_1_1	ZT0_1_2	ZT0_2_1	ZT0_2_2	ZT0_3_1	ZT0_3_2	ZT3_1_1	ZT3_1_2	ZT3_2_1	ZT3_2_2	ZT3_3_1	ZT3_3_2	ZT6_1_1	ZT6_1_2	ZT6_2_1	ZT6_2_2	ZT6_3_1	ZT6_3_2	ZT9_1_1	ZT9_1_2	ZT9_2_1	ZT9_2_2	ZT9_3_1	ZT9_3_2	ZT12_1_1	ZT12_1_2	ZT12_2_1	ZT12_2_2	ZT12_3_1	ZT12_3_2	ZT16_1_1	ZT16_1_2	ZT16_2_1	ZT16_2_2	ZT16_3_1	ZT16_3_2
Phosphatidylethanolaminediether	774.675	H93 C45 N1 O6 P1	0.18ppm	PEOO [40:1]	3.13663e+06	0	1390669	878596	1.14565e+06	882667	2.09758e+06	1.22707e+06	1.97864e+06	2.40352e+06	2.01647e+06	1.34049e+06	1.8694e+06	1.44223e+06	1.87084e+06	1.62294e+06	1.79e+06	1.6679e+06	1.2933e+06	2.15487e+06	2.01141e+06	1.50477e+06	1.65438e+06	1392274	2.08785e+06	1763304	1.56989e+06	1.51102e+06	1238146	1.58624e+06	1853178	959965	2.33592e+06	2.12878e+06	1.49343e+06	593791	757794	954626
					stand	stand	ZT0_1_1	ZT0_1_2	ZT0_2_1	ZT0_2_2	ZT0_3_1	ZT0_3_2	ZT3_1_1	ZT3_1_2	ZT3_2_1	ZT3_2_2	ZT3_3_1	ZT3_3_2	ZT6_1_1	ZT6_1_2	ZT6_2_1	ZT6_2_2	ZT6_3_1	ZT6_3_2	ZT9_1_1	ZT9_1_2	ZT9_2_1	ZT9_2_2	ZT9_3_1	ZT9_3_2	ZT12_1_1	ZT12_1_2	ZT12_2_1	ZT12_2_2	ZT12_3_1	ZT12_3_2	ZT16_1_1	ZT16_1_2	ZT16_2_1	ZT16_2_2	ZT16_3_1	ZT16_3_2			ZT0_1_1	ZT0_1_2	ZT0_2_1	ZT0_2_2	ZT0_3_1
Phosphatidylethanolamine	714.508	H73 C39 N1 O8 P1	0.38ppm	PE [34:2]	0	0	65717.6	34762.6	31470.4	17473.3	63858.8	44264.6	88452.6	109792	78708.1	52566	134250	105361	113058	96018.3	104271	57064.7	52351.2	87034.4	76062.5	62579.4	61695.9	50523.9	97938.8	87567.9	73455.6	67578.6	37096.6	52098	35534.9	1854.9	83182.4	92070.4	206314	78001.4	130477	169530		PE [34:2]	4.72561	3.95661	2.74695	1.9796	3.0444
Phosphatidylethanolamine	742.54	H77 C41 N1 O8 P1	0.88ppm	PE [36:2]	0	0	89728.4	51458.1	54983.3	44792.8	94225.1	53583.8	107215	133186	126666	83907.7	191328	169193	88142.8	74463.3	88744.8	77693.6	80867.8	121683	101215	72268	85873.5	66644.1	112232	93876.4	106726	94183.8	58620.1	78733.4	73251	26047.1	130702	111012	249401	102082	151513	190662		PE [36:2]	6.45218	5.85685	4.79932	5.07471	4.49208
Phosphatidylethanolamine	740.524	H75 C41 N1 O8 P1	0.74ppm	PE [36:3]	0	0	4145.4	1013.3	-1.6	-1.6	11221	-1.6	16191	22093.8	22672.8	10820	41189.3	33058.7	24697	9107.7	19356.4	15324.2	9925.6	32495.3	23006.2	14238.6	16487.6	11425.1	36927.1	35216.1	19898.8	19383	2109.6	3759.8	11763.5	1644.2	14161.1	12631	38283.2	5151.9	23696.1	31704		PE [36:3]	0.298087	0.115332			0.534949
Phosphatidylethanolamine	738.508	H73 C41 N1 O8 P1	0.47ppm	PE [36:4]	0	0	77908	48655.2	40895	20624.9	61030.3	32565	110525	128935	98973.7	66447.1	131844	104021	85607.8	76809.1	69848.8	63797.8	84700.2	132030	104122	73796	99247.7	84871.1	144315	116257	81546.3	77050.8	41363.6	56986.5	48920	7383.7	76334.5	67807.1	176334	67136.1	98900.2	131889		PE [36:4]	5.6022	5.53783	3.5696	2.33666	2.90955
Phosphatidylethanolamine	766.54	H77 C43 N1 O8 P1	0.54ppm	PE [38:4]	0	0	97115.8	62096.8	57498.4	44651.8	84269.8	42637.2	96652.3	125682	122278	80111.4	172814	141096	125735	109121	93910.5	89589.7	103029	162304	150925	106361	145690	119902	191954	160137	149567	128583	73635.2	96984.7	60754.2	21694.6	114248	96785.7	193078	72909.9	109041	143287		PE [38:4]	6.98339	7.06773	5.01886	5.05874	4.01747
Phosphatidylethanolamine	764.524	H75 C43 N1 O8 P1	0.98ppm	PE [38:5]	0	0	17465.5	7697.9	16479.3	-1.7	19859.3	410.9	27791.2	34719	32326.9	21018.8	39554.7	28159.8	59949.7	39285.1	27015.1	23689.9	40144.9	61504.2	42778.5	32500.3	51062.2	41623.1	67677	58538.1	35629.8	38147	11825.3	13316.4	20910.2	2826.3	14498.2	17048	30245.2	2425.2	21779.1	30242.8		PE [38:5]	1.25591	0.876159	1.43843		0.946771
Phosphatidylethanolamine	762.508	H73 C43 N1 O8 P1	0.20ppm	PE [38:6]	0	0	118593	73454.9	63369.5	49730.9	83366.8	46077.7	120650	144944	136082	90448.3	186059	149064	120561	116448	109263	101849	132213	224187	184479	131526	192483	159881	278892	232953	164686	151787	93922.6	126520	72104.6	26219.7	117574	106958	227765	85149.1	143723	185790		PE [38:6]	8.52779	8.36048	5.53133	5.63417	3.97442
Phosphatidylethanolamine	790.54	H77 C45 N1 O8 P1	0.60ppm	PE [40:6]	0	0	26953.7	9030.9	5169.7	3673.3	7952.5	940	18559.6	21745.8	22079.2	8406.8	49778.1	45960.6	23314.6	14243.9	8180.7	2737	20519	41494.1	39229.5	27645	36509.9	32008.4	54096.2	48924.6	38751.9	40967.7	17024	30300.7	-1.7	0	26790.3	26314.9	67516.7	23375.9	34718.1	45688.3		PE [40:6]	1.93818	1.02788	0.451247	0.416159	0.379127
Phosphatidylethanolamine	788.525	H75 C45 N1 O8 P1	2.09ppm	PE [40:7]	78148.4	0	38418.7	1556.7	28828.9	2551.4	64594.3	10044.2	63378.1	80834.4	81800.2	38570	58065.1	40910.7	24409	15824.9	105715	97518.9	43535.3	73717.3	88894.6	73650.9	110428	89122.7	110088	92108.5	84940.2	85020.2	41286.2	55620	98693.7	1494.5	83616.9	71745.1	71467.6	21463	57296.7	71654.4		PE [40:7]	2.76261	0.17718	2.51638	0.289056	3.07946
###	Phosphatidylethanolamine
[truncated: 97 more columns]

## Sheet: PC-O
###	Phosphatidylcholinediether				stand	stand	ZT0_1_1	ZT0_1_2	ZT0_2_1	ZT0_2_2	ZT0_3_1	ZT0_3_2	ZT3_1_1	ZT3_1_2	ZT3_2_1	ZT3_2_2	ZT3_3_1	ZT3_3_2	ZT6_1_1	ZT6_1_2	ZT6_2_1	ZT6_2_2	ZT6_3_1	ZT6_3_2	ZT9_1_1	ZT9_1_2	ZT9_2_1	ZT9_2_2	ZT9_3_1	ZT9_3_2	ZT12_1_1	ZT12_1_2	ZT12_2_1	ZT12_2_2	ZT12_3_1	ZT12_3_2	ZT16_1_1	ZT16_1_2	ZT16_2_1	ZT16_2_2	ZT16_3_1	ZT16_3_2
Phosphatidylcholinediether	820.681	H95 C46 P1 O8 N1	0.54ppm	PCOO [36:0]	1.08954e+06	0	491150	311338	352352	287236	858678	504197	632881	857167	745229	482790	644099	490307	471655	448561	813715	751869	423492	683833	773562	572020	724939	603649	747011	644725	617338	596001	529411	588714	670153	363493	857218	777047	507710	203130	336760	409776
					stand	stand	ZT0_1_1	ZT0_1_2	ZT0_2_1	ZT0_2_2	ZT0_3_1	ZT0_3_2	ZT3_1_1	ZT3_1_2	ZT3_2_1	ZT3_2_2	ZT3_3_1	ZT3_3_2	ZT6_1_1	ZT6_1_2	ZT6_2_1	ZT6_2_2	ZT6_3_1	ZT6_3_2	ZT9_1_1	ZT9_1_2	ZT9_2_1	ZT9_2_2	ZT9_3_1	ZT9_3_2	ZT12_1_1	ZT12_1_2	ZT12_2_1	ZT12_2_2	ZT12_3_1	ZT12_3_2	ZT16_1_1	ZT16_1_2	ZT16_2_1	ZT16_2_2	ZT16_3_1	ZT16_3_2			ZT0_1_1	ZT0_1_2	ZT0_2_1	ZT0_2_2	ZT0_3_1
Phosphatidylcholineether	750.565	H81 C40 N1 O9 P1	-0.09ppm	PC-O [30:0]	0	0	519202	237524	244946	298017	578988	396631	486772	548993	639137	470885	687673	373914	958449	926854	536982	463466	490142	721598	520126	323104	447767	373084	726629	591066	650452	612916	315689	483150	342850	343697	571101	469286	571444	150630	154888	420977		PC-O [30:0]	84.5692	61.033	55.614	83.0027	53.9422
Phosphatidylcholineether	778.597	H85 C42 N1 O9 P1	0.45ppm	PC-O [32:0]	0	0	568149	287047	302906	391748	678792	487218	572534	677849	817496	645777	931995	510523	1.40756e+06	1.36611e+06	604681	542508	679427	1.0469e+06	644880	420772	494651	402944	899316	744716	840572	761813	413499	696794	449233	474892	788997	674742	772538	223385	182738	501260		PC-O [32:0]	92.5418	73.7582	68.7735	109.108	63.2407
Phosphatidylcholineether	776.582	H83 C42 N1 O9 P1	1.63ppm	PC-O [32:1]	0	0	97747.2	33055.7	29929.7	21098	83713.2	48963.4	96274.7	119162	94938	67039.6	109920	58775.7	175438	185868	115488	106554	100844	170506	93943.8	59402.8	91166.4	74841.9	149275	117696	107243	97978.7	33851	53976.4	70766.8	53540	51197.9	40511.9	82405.9	14508	33370.2	93280.9		PC-O [32:1]	15.9214	8.49383	6.79541	5.87614	7.79926
Phosphatidylcholineether	774.566	H81 C42 N1 O9 P1	0.16ppm	PC-O [32:2]	0	0	407532	163131	184347	224163	367548	253082	299050	312031	434458	301570	536352	292954	678469	654190	442982	347805	427716	616655	359736	212111	284915	239652	488626	381578	442952	399250	196445	254970	242621	251331	296355	245132	391147	91835.7	113966	306581		PC-O [32:2]	66.3801	41.9173	41.8552	62.433	34.2431
Phosphatidylcholineether	804.614	H87 C44 N1 O9 P1	2.09ppm	PC-O [34:1]	0	0	42287.4	22291	19326.9	14963.1	52123.6	34651.3	61276.8	73195.4	67332.2	51547.1	70102.3	43165.8	137969	113794	67607.5	59367.2	70004.4	117692	61561.8	44263.5	58604.3	43933.4	94301.4	82181.8	65340.2	61498	22699.1	42860	41757.6	40707.7	40193.3	38096.9	52651.1	5746.6	22887.6	45754.1		PC-O [34:1]	6.88791	5.72779	4.38809	4.16747	4.85617
Phosphatidylcholineether	802.597	H85 C44 N1 O9 P1	0.73ppm	PC-O [34:2]	0	0	311954	154994	171804	228308	342871	245167	264327	290062	429070	339315	484883	274296	807719	787728	305231	268471	453422	661967	324657	199592	220422	184066	447777	364533	386876	346977	187730	271080	223037	272588	319752	265037	359639	96189.2	90524.4	244746		PC-O [34:2]	50.812	39.8264	39.0074	63.5876	31.9441
Phosphatidylcholineether	800.582	H83 C44 N1 O9 P1	0.85ppm	PC-O [34:3]	0	0	59551.7	248.7	12879.6	-1.7	43023.7	3547.4	38924	39326.1	52255.9	23134.1	74255.1	40502.5	61431.6	50352	69916.3	57044.2	54415.7	96420.5	46759.6	28684.4	40614	37519	67508.2	51784.1	60044.3	50941.3	14433.9	22130.9	29567.7	-1.7	29358.9	24610.7	53978.1	-1.7	18643.7	53509		PC-O [34:3]	9.69997	0.0639047	2.92426		4.00836
Phosphatidylcholineether	798.566	H81 C44 N1 O9 P1	0.65ppm	PC-O [34:4]	0	0	125107	34532.8	55927.6	64039.9	104795	58671	59533	65289.5	140892	83670.4	175402	91212.3	254860	248395	154942	128370	152490	239856	124047	65622	104433	90219.2	172455	134689	149444	127856	56104.8	71201.4	96897.7	81982	74036.4	61576.5	104481	10908.9	25114.1	87354.2		PC-O [34:4]	20.3778	8.87338	12.6981	17.8362	9.76336
Phosphatidylcholineether	826.597	H85 C46 N1 O9 P1	0.54ppm	PC-O [36:4]	0	0	78996.9	35888.6	59841.2	66386.2	77070.1	54656.2	62346.6	69579.4	126366	93230.4	127821	77138.3	301647	282666	81666.7	71603.1	135267	195910	104168	63734.9	91097.7	71829.5	145657	119727	110987	101427	52966.3	75681.3	79729	87356.8	97107.3	82876.3	78848	22095.4	25962.2	50427.8		PC-O [36:4]	12.8673	9.22176	13.5867	18.4896	7.18035
Phosphatidylcholineether	850.597	H85 C48 N1 O9 P1	0.62ppm	PC-O [38:6]	-1.8	0	40674.4	7865.3	24883.3	19482.6	37146.2	13421.2	33622.5	38068.2	52683.8	37447.5	65999	40995.1	164572	175641	34153	34630.6	56889.7	84839.1	53796.4	31654.6	44886.2	38558.2	71649.8	54673.1	50903.1	46942	16049.8	31683.2	16694.5	8635.2	44952.4	40207.6	44817	1270.5	2135.3	18596.2		PC-O [38:6]	6.62517	2.02103	5.64965	5.42622	3.46078
###	Phosphatidylcholineether
[truncated: 97 more columns]

## Sheet: PE-O
###	Phosphatidylethanolaminediether				stand	stand	ZT0_1_1	ZT0_1_2	ZT0_2_1	ZT0_2_2	ZT0_3_1	ZT0_3_2	ZT3_1_1	ZT3_1_2	ZT3_2_1	ZT3_2_2	ZT3_3_1	ZT3_3_2	ZT6_1_1	ZT6_1_2	ZT6_2_1	ZT6_2_2	ZT6_3_1	ZT6_3_2	ZT9_1_1	ZT9_1_2	ZT9_2_1	ZT9_2_2	ZT9_3_1	ZT9_3_2	ZT12_1_1	ZT12_1_2	ZT12_2_1	ZT12_2_2	ZT12_3_1	ZT12_3_2	ZT16_1_1	ZT16_1_2	ZT16_2_1	ZT16_2_2	ZT16_3_1	ZT16_3_2
Phosphatidylethanolaminediether	774.675	H93 C45 N1 O6 P1	0.18ppm	PEOO [40:1]	3.13663e+06	0	1390669	878596	1.14565e+06	882667	2.09758e+06	1.22707e+06	1.97864e+06	2.40352e+06	2.01647e+06	1.34049e+06	1.8694e+06	1.44223e+06	1.87084e+06	1.62294e+06	1.79e+06	1.6679e+06	1.2933e+06	2.15487e+06	2.01141e+06	1.50477e+06	1.65438e+06	1392274	2.08785e+06	1763304	1.56989e+06	1.51102e+06	1238146	1.58624e+06	1853178	959965	2.33592e+06	2.12878e+06	1.49343e+06	593791	757794	954626
					stand	stand	ZT0_1_1	ZT0_1_2	ZT0_2_1	ZT0_2_2	ZT0_3_1	ZT0_3_2	ZT3_1_1	ZT3_1_2	ZT3_2_1	ZT3_2_2	ZT3_3_1	ZT3_3_2	ZT6_1_1	ZT6_1_2	ZT6_2_1	ZT6_2_2	ZT6_3_1	ZT6_3_2	ZT9_1_1	ZT9_1_2	ZT9_2_1	ZT9_2_2	ZT9_3_1	ZT9_3_2	ZT12_1_1	ZT12_1_2	ZT12_2_1	ZT12_2_2	ZT12_3_1	ZT12_3_2	ZT16_1_1	ZT16_1_2	ZT16_2_1	ZT16_2_2	ZT16_3_1	ZT16_3_2			ZT0_1_1	ZT0_1_2	ZT0_2_1	ZT0_2_2	ZT0_3_1
Phosphatidylethanolamineether	722.514	H73 C41 N1 O7 P1	2.10ppm	PE-O [36:5]	0	0	2545.3	0	11456.9	2612.8	3067.5	0	4290.9	8486.1	4434.2	3239	18291.4	18673	17920.1	15337.6	4364.4	3103.4	2906.1	18020.7	9192.4	6530.2	22669.1	20600.7	15576.9	15794.7	30771.7	28334.8	2817.5	6271.1	3208.2	0	27596.4	29134.4	26521.4	1941	20051.9	24459.3		PE-O [36:5]	0.183027		1.00004	0.296012	0.14624
Phosphatidylethanolamineether	748.528	H75 C43 N1 O7 P1	-0.57ppm	PE-O [38:6]	0	0	71.3	0	1499.2	-1.7	0	0	3992.4	3612.4	7950.4	2498.8	19563.3	13658.6	7271	-1.7	2544.2	704.2	1909.8	6022	9947	5563	16076.1	11504	10906	10800.1	13556.3	15722.1	-1.7	6912	1839.6	0	32156.7	27528.1	21688.6	1195.1	4919.5	15232.2		PE-O [38:6]	0.00512703		0.13086
Phosphatidylethanolamineether	746.513	H73 C43 N1 O7 P1	0.52ppm	PE-O [38:7]	0	0	20580.5	2647.5	31832.7	13323.3	15313.8	1740.2	32117.4	32786.7	44250.4	18133.9	53479	39935.3	36221.1	32096.4	8208.7	5124.8	18738	41038.6	40688.2	26419.4	48077.9	39370.8	53243.2	43421.7	52050.7	50754.4	27661.3	36510.1	21348.9	2471.6	69744.5	65166	56538.3	16116.1	28035.1	37519.5		PE-O [38:7]	1.4799	0.301333	2.77858	1.50944	0.730069
Phosphatidylethanolamineether	776.56	H79 C45 N1 O7 P1	0.21ppm	PE-O [40:6]	0	0	0	0	3980.1	1615.9	0	0	1722	3448.1	1660.3	0	15075.9	13704	0	0	0	0	0	0	3967.7	4912.5	10324.3	5004.4	4395.2	2316.4	1003.1	1213.7	0	1593.1	0	0	47727.9	41536.9	29716.6	2449.1	4426.9	6561		PE-O [40:6]			0.347411	0.18307
Phosphatidylethanolamineether	774.545	H77 C45 N1 O7 P1	1.54ppm	PE-O [40:7]	0	0	4661.1	0	28614.7	8697.1	4974.9	0	12960.7	21976.8	24809.1	13264.3	44101.9	37267.2	12523.3	13673.5	2140.4	0	6675.2	19216.8	23429.5	19566	30763.7	21803.5	29294.5	29664.5	33771.5	29407.8	14622.2	23533.9	11468.8	0	54721.8	45140.5	44887.4	7166.6	11322.3	22158.7		PE-O [40:7]	0.33517		2.49769	0.985321	0.237173
###	Phosphatidylethanolamineether
[truncated: 97 more columns]

## Sheet: LPC
					stand	stand	ZT0_1_1	ZT0_1_2	ZT0_2_1	ZT0_2_2	ZT0_3_1	ZT0_3_2	ZT3_1_1	ZT3_1_2	ZT3_2_1	ZT3_2_2	ZT3_3_1	ZT3_3_2	ZT6_1_1	ZT6_1_2	ZT6_2_1	ZT6_2_2	ZT6_3_1	ZT6_3_2	ZT9_1_1	ZT9_1_2	ZT9_2_1	ZT9_2_2	ZT9_3_1	ZT9_3_2	ZT12_1_1	ZT12_1_2	ZT12_2_1	ZT12_2_2	ZT12_3_1	ZT12_3_2	ZT16_1_1	ZT16_1_2	ZT16_2_1	ZT16_2_2	ZT16_3_1	ZT16_3_2
LysoPhosphatidylcholine	498.284	H45 C22 N1 O9 P1	0.27ppm	LPC [12:0]	4.17837e+06	0	2.8033e+06	1228435	1.94044e+06	1.2104e+06	4.40583e+06	2.02369e+06	3.40298e+06	3.47745e+06	3605901	2.03997e+06	3.08695e+06	2.22167e+06	2.01868e+06	1.84875e+06	3.75382e+06	3.14652e+06	2.28806e+06	3.43589e+06	3.68304e+06	2.31048e+06	3.22227e+06	3.02406e+06	3.62833e+06	2.77151e+06	2920344	2.8587e+06	2.22124e+06	2.37486e+06	2.63701e+06	1.2999e+06	3.74032e+06	3.14541e+06	2491982	910745	1.57187e+06	2.10307e+06			ZT0_1_1	ZT0_1_2	ZT0_2_1	ZT0_2_2	ZT0_3_1
LysoPhosphatidylcholine	526.315	H49 C24 N1 O9 P1	-0.01ppm	LPC [14:0]	0	0	28439.5	4478.1	18216.5	3033.1	33691.8	4855.8	30165.1	31014.2	37843.6	17866.9	32289.3	22420.4	7185	8133.6	44693.9	38731.9	21925.7	39879.7	43435.9	27294.7	53096.2	49018.5	52347.7	40850.6	37936.4	40707.1	17211	15999.1	43064.7	10992.8	35137.4	32167.8	32522.7	3981.4	21952.5	31054.6		LPC [14:0]	0.811602	0.29163	0.751024	0.20047	0.611768
LysoPhosphatidylcholine	540.331	H51 C25 N1 O9 P1	0.22ppm	LPC [15:0]	0	0	200714	90766.9	146474	99946	259706	106445	235320	260322	246427	147267	277264	190158	203401	204619	325435	282101	167943	297128	313603	213680	385068	346807	382892	316079	364724	359556	148378	204507	224136	92417.6	330531	308725	296172	97612.8	159062	273958		LPC [15:0]	5.72793	5.91106	6.03876	6.60584	4.71567
LysoPhosphatidylcholine	554.346	H53 C26 N1 O9 P1	-0.23ppm	LPC [16:0]	0	0	5.76301e+06	2.65337e+06	4.11003e+06	2.58922e+06	6.46821e+06	2.75611e+06	5.9539e+06	6.6201e+06	6.55294e+06	3766802	6510287	4.70494e+06	4.82863e+06	4.38116e+06	7.72174e+06	6916552	4.10046e+06	7.28254e+06	8.02115e+06	5.60659e+06	1.00477e+07	8.88129e+06	9.84229e+06	8.09585e+06	9.22959e+06	9.06182e+06	4.10914e+06	5.22527e+06	5.82804e+06	2.34851e+06	7.93192e+06	7.1909e+06	6.98461e+06	2.61341e+06	4407139	6.37965e+06		LPC [16:0]	164.464	172.797	169.447	171.132	117.448
LysoPhosphatidylcholine	552.331	H51 C26 N1 O9 P1	0.23ppm	LPC [16:1]	0	0	209115	92619.4	131833	79315.8	208974	95428.3	230070	242626	230855	130264	164732	120103	266513	230762	320410	277218	176332	288582	278506	178206	354137	327462	396796	317577	224816	226775	102849	115512	199729	94234.9	156876	138612	158162	60698.5	124351	178192		LPC [16:1]	5.96769	6.0317	5.43518	5.24231	3.79451
LysoPhosphatidylcholine	568.362	H55 C27 N1 O9 P1	-0.02ppm	LPC [17:0]	0	0	105766	43778.9	89209	61365.9	124898	47458.3	109889	128169	135065	81109.2	140080	109631	114857	105021	168355	157321	89898.5	174182	168215	120575	213069	188444	195381	162949	210608	203938	85024	114636	145194	52377	195216	187348	152656	47355	87645.7	138722		LPC [17:0]	3.01834	2.85104	3.67788	4.05592	2.26786
LysoPhosphatidylcholine	566.346	H53 C27 N1 O9 P1	0.25ppm	LPC [17:1]	0	0	50610.7	17095.5	32794.8	18899.5	58232.8	23220.9	62798.1	73974.3	63994.5	42823.6	63198.5	47993.9	122416	123670	78618.4	91826.1	49754.6	97979.4	87662.6	73352	99734.6	90071.7	118501	116817	106632	99926.7	44883.9	71956.3	69507.2	26697.1	91181.7	107220	105748	31228.3	46640.9	120659		LPC [17:1]	1.44432	1.11332	1.35205	1.24915	1.05738
LysoPhosphatidylcholine	564.331	H51 C27 N1 O9 P1	-0.20ppm	LPC [17:2]	0	0	102687	41456.2	80473.2	59582.7	126954	53989.8	104418	117145	119564	78049.7	140817	101994	109558	107724	159886	134581	113758	190390	154564	101252	142855	127355	182229	143025	158501	159180	58371	78274	95429.2	47356.5	130573	121345	136909	38935.3	69635.3	122598		LPC [17:2]	2.93048	2.69977	3.31772	3.93807	2.30521
LysoPhosphatidylcholine	582.378	H57 C28 N1 O9 P1	0.05ppm	LPC [18:0]	0	0	1557555	727537	1.2987e+06	827477	1.67862e+06	700418	1.53661e+06	1.76816e+06	1.86498e+06	1.0807e+06	1.92206e+06	1.43228e+06	1.35774e+06	1219979	2.04194e+06	1.90985e+06	1173441	2.18729e+06	2.30636e+06	1.68026e+06	2.72395e+06	2.40434e+06	2.60704e+06	2.19242e+06	3.00904e+06	2.95971e+06	1.34742e+06	1.79665e+06	1.72501e+06	625924	2.58371e+06	2.39157e+06	2.13034e+06	821908	1.20538e+06	1.75599e+06		LPC [18:0]	44.4493	47.3798	53.5422	54.6914	30.48
LysoPhosphatidylcholine	580.362	H55 C28 N1 O9 P1	0.32ppm	LPC [18:1]	0	0	942602	449333	645250	405358	987326	453426	1.07321e+06	1.19162e+06	1.1387e+06	652210	990456	719293	1.00099e+06	904785	1.30891e+06	1175282	906233	1.59201e+06	1.35051e+06	941620	1.55399e+06	1.38328e+06	1.7846e+06	1.46659e+06	1.2209e+06	1.17868e+06	517231	655896	1.00718e+06	468823	849755	774389	843587	311818	627758	908978		LPC [18:1]	26.8998	29.2621	26.6022	26.7918	17.9276
LysoPhosphatidylcholine	578.346	H53 C28 N1 O9 P1	0.02ppm	LPC [18:2]	0	0	3.51281e+06	1.62935e+06	2.86054e+06	1.84371e+06	3.63574e+06	1.66763e+06	3.17599e+06	3.41403e+06	3.95076e+06	2.28907e+06	3.87164e+06	2.77574e+06	3.3642e+06	3.00994e+06	4.5801e+06	3.91082e+06	3.17326e+06	5.26554e+06	4.60846e+06	3.0681e+06	4.61514e+06	4.19713e+06	5.4158e+06	4.30278e+06	4.54615e+06	4.46549e+06	2.03195e+06	2.39151e+06	3.17023e+06	1.521e+06	3.78776e+06	3.30569e+06	3.57067e+06	1.31738e+06	2.31375e+06	3.29669e+06		LPC [18:2]	100.248	106.109	117.934	121.858	66.017
LysoPhosphatidylcholine	576.331	H51 C28 N1 O9 P1	-0.12ppm	LPC [18:3]	0	0	103147	42739.1	59953.4	39384.7	90798	41741.2	90473	90660	91420.9	52692.9	91753.7	67312.5	82562.8	67959.8	105138	82171.5	63605.4	99865.7	104554	67746.2	98717.6	86111	123160	96194.8	111936	106345	48494.7	56818.3	78312.7	32267.6	94536.1	84329	93541.6	30900.9	59000.1	87995.6		LPC [18:3]	2.9436	2.78332	2.47174	2.6031	1.64869
LysoPhosphatidylcholine	596.394	H59 C29 N1 O9 P1	0.49ppm	LPC [19:0]	0	0	34724.6	4793	23214.1	5723.7	39325.3	6045.9	32530.8	41285.2	39612.1	21511.2	45497.3	35082.1	17702	13661.5	47092.4	45506.4	19457.7	53830.6	46181.2	33045.7	62563	49695.2	55524.4	43566.1	52132	48346.6	22295.6	32886.6	41477.3	4279.7	66790.3	64813.8	53760	11583.4	30208.1	43404.7		LPC [19:0]	0.990965	0.312137	0.957063	0.378303	0.714059
LysoPhosphatidylcholine	604.363	H55 C30 N1 O9 P1	1.01ppm	LPC [20:3]	0	0	159960	67519.6	126594	77767.3	139024	61718.9	135732	142686	188980	110729	142617	105804	237268	202125	215094	185355	163095	289807	217444	145974	229384	213506	269375	210595	143202	137762	51983.2	67477.5	98113.3	39971.1	82807.8	70933.6	93076.2	27154	53534.3	75475.3		LPC [20:3]	4.5649	4.39711	5.21917	5.13996	2.52437
LysoPhosphatidylcholine	602.346	H53 C30 N1 O9 P1	0.28ppm	LPC [20:4]	0	0	730414	340338	710381	462171	753000	333934	515244	544446	946764	533383	810518	593859	1.19146e+06	1.0737e+06	1.12215e+06	958991	893257	1.46897e+06	1.18111e+06	785978	1429749	1.29007e+06	1.46979e+06	1.16236e+06	1.11498e+06	1.07897e+06	442760	516804	991102	467633	693733	603778	546183	197062	348780	501089		LPC [20:4]	20.8444	22.164	29.2874	30.5468	13.6728
LysoPhosphatidylcholine	626.346	H53 C32 N1 O9 P1	-0.19ppm	LPC [22:6]	45913.9	0	432692	201609	350231	222566	408850	192929	318958	326060	429373	250869	427372	302451	699783	633832	567068	492634	391748	661278	668072	435071	724968	667927	715464	580275	572315	564709	232648	269834	280493	147977	294592	247898	285733	113138	184952	264569		LPC [22:6]	12.3481	13.1295	14.4392	14.7103	7.42379
[truncated: 97 more columns]

## Sheet: LPE
					stand	stand	ZT0_1_1	ZT0_1_2	ZT0_2_1	ZT0_2_2	ZT0_3_1	ZT0_3_2	ZT3_1_1	ZT3_1_2	ZT3_2_1	ZT3_2_2	ZT3_3_1	ZT3_3_2	ZT6_1_1	ZT6_1_2	ZT6_2_1	ZT6_2_2	ZT6_3_1	ZT6_3_2	ZT9_1_1	ZT9_1_2	ZT9_2_1	ZT9_2_2	ZT9_3_1	ZT9_3_2	ZT12_1_1	ZT12_1_2	ZT12_2_1	ZT12_2_2	ZT12_3_1	ZT12_3_2	ZT16_1_1	ZT16_1_2	ZT16_2_1	ZT16_2_2	ZT16_3_1	ZT16_3_2
LysoPhosphatidylethanolamine	424.247	H39 C19 N1 O7 P1	0.44ppm	LPE [14:0]	3.07674e+06	0	1.68399e+06	841606	1.05145e+06	736665	2.58746e+06	1.24543e+06	1.99595e+06	2.03588e+06	2.16561e+06	1.27797e+06	1.8978e+06	1.49132e+06	1661581	1.51287e+06	2.02761e+06	1.73503e+06	1.44045e+06	2.04537e+06	2.07238e+06	1.40728e+06	1.70755e+06	1.55652e+06	2.05146e+06	1.62518e+06	1.72698e+06	1.66343e+06	1.29076e+06	1.48949e+06	1.78872e+06	849214	2.15175e+06	1.80987e+06	1.52949e+06	599557	929785	1.17522e+06			ZT0_1_1	ZT0_1_2	ZT0_2_1	ZT0_2_2	ZT0_3_1
LysoPhosphatidylethanolamine	452.279	H43 C21 N1 O7 P1	0.54ppm	LPE [16:0]	1099.2	0	213083	104589	103760	76700.9	203824	92411.7	209702	221116	196431	118789	231602	179450	181892	166459	241503	208985	157870	250370	241540	175026	255821	220483	293828	242678	284824	271864	121994	170676	224696	89941.3	228157	200072	286923	109129	213258	259996		LPE [16:0]	10.1228	9.94182	7.89456	8.32953	6.3019
LysoPhosphatidylethanolamine	480.31	H47 C23 N1 O7 P1	-0.08ppm	LPE [18:0]	0	0	402373	217998	264854	181209	449280	194931	421848	439746	445908	251817	469406	410792	421882	365285	499430	444950	294940	497171	535576	402696	656203	546403	630143	546806	670380	656567	271985	395056	509378	157618	532202	453138	511226	207852	369272	435569		LPE [18:0]	19.1153	20.7221	20.1515	19.6789	13.891
LysoPhosphatidylethanolamine	478.294	H45 C23 N1 O7 P1	-0.21ppm	LPE [18:1]	0	0	76641.7	37871.2	48049.2	35378.2	82757.7	38512.2	82646.2	84423.3	70143.9	45709.6	82697.9	65401	134382	121598	99249.7	87152	68408.2	104831	91258.1	65338.8	109385	93738.5	131792	111077	99263.6	101120	40150.3	54246.2	122034	60444.8	62321.5	50467.7	80716.5	28957.3	64770.3	81209.6		LPE [18:1]	3.64096	3.5999	3.65583	3.84199	2.55873
LysoPhosphatidylethanolamine	476.278	H43 C23 N1 O7 P1	-0.05ppm	LPE [18:2]	0	0	241754	129040	150605	106770	233233	117027	222486	223680	170550	107453	246094	187564	246218	233339	266127	226724	170550	260804	271606	177747	240808	208160	302964	242632	276927	260757	112468	138776	195068	94809	161790	139213	261568	96568.9	181839	234823		LPE [18:2]	11.4848	12.2661	11.4588	11.5949	7.21119
LysoPhosphatidylethanolamine	508.341	H51 C25 N1 O7 P1	0.18ppm	LPE [20:0]	3188.9	0	62389.3	34019.9	44729.9	29674.6	68248.3	21843.7	63010	69184.6	73217.3	41931.7	77179.8	73691.3	62428	45694.6	73929.8	67517.4	44855.9	81793.7	83544.1	67273.9	101937	85019.5	93017.2	84864.9	113292	112312	45084.8	72132.7	86401	14099.3	98057.5	83796.5	88109.7	35309.8	61443.3	70394.8		LPE [20:0]	2.96389	3.23381	3.40328	3.22259	2.11013
LysoPhosphatidylethanolamine	506.325	H49 C25 N1 O7 P1	-0.11ppm	LPE [20:1]	0	0	41985.5	22096.9	26037.7	11996.3	44481.5	15187.5	48073	50231.1	48494.4	26756.6	43949	39388.2	53548.1	39046.5	54570.6	48036.9	36753.3	66114.9	58135.9	40395.7	66263.3	53254.7	71988.9	61563.7	52931.8	53485.3	16463.4	27450.7	55509.8	9229.5	37042.3	29744.8	34746.3	10709.3	32720.5	35580.9		LPE [20:1]	1.99458	2.10045	1.98108	1.30277	1.3753
LysoPhosphatidylethanolamine	504.31	H47 C25 N1 O7 P1	0.45ppm	LPE [20:2]	0	0	147625	86766	112777	74349.1	157581	73195.9	136664	136094	165542	89133.5	160059	144746	173932	144143	179690	153208	130330	206850	183349	127713	185688	162409	211354	171348	192317	186830	69959.6	99726.9	171306	60500.8	150176	123325	143071	61287.6	112324	119434		LPE [20:2]	7.01313	8.24766	8.58062	8.07413	4.87215
LysoPhosphatidylethanolamine	502.294	H45 C25 N1 O7 P1	0.18ppm	LPE [20:3]	0	0	14362.7	4309.2	7383.1	2389.2	8857.7	117.5	6130.8	8799.6	2995.2	269.6	6457.4	6967	25384.4	10876.1	18022.6	10194.3	6022.7	16789.3	20696.8	12882.3	21971.9	19066.5	26566.9	19843.8	15289.9	18073.4	1812.6	3890.7	6965.5	0	4378.8	2311.5	6488.4	2105.3	3875.2	6428.1		LPE [20:3]	0.682319	0.409617	0.561744	0.259461	0.273866
LysoPhosphatidylethanolamine	500.278	H43 C25 N1 O7 P1	0.33ppm	LPE [20:4]	0	0	278731	139190	156558	115362	220339	108328	170754	173904	133574	82602.4	159910	122493	485386	438106	277366	229537	193645	285660	371769	252887	399157	356312	404862	323886	314357	307122	119841	140251	154433	83755.2	117377	100517	155159	71122.1	108311	139682		LPE [20:4]	13.2415	13.2309	11.9118	12.5281	6.81251
LysoPhosphatidylethanolamine	528.309	H47 C27 N1 O7 P1	-0.21ppm	LPE [22:4]	0	0	22434.3	4573.2	19635.4	6652.8	27866.4	5092.4	17888.2	17425.4	32677.3	9999.3	32863.8	27994.8	46310.7	37317.1	40037.8	32855.9	30165.1	46957.4	41269.7	31239.3	52822	41847.8	49601.8	39851.2	40231.4	37660.6	9844.1	15773.1	47004.3	7772.8	22808.9	15506.4	19747.3	3189.5	12490	15072.8		LPE [22:4]	1.06577	0.434712	1.49396	0.722478	0.861584
LysoPhosphatidylethanolamine	524.278	H43 C27 N1 O7 P1	0.13ppm	LPE [22:6]	989.7	0	291450	138596	146528	105904	188579	91597.6	145588	149698	130361	75672.1	157228	121658	544395	472640	272522	230686	184100	283506	388387	260494	435236	392510	446476	351507	359549	347639	142983	172743	123777	58738.5	119461	97243.6	152178	51252.4	114159	147014		LPE [22:6]	13.8457	13.1745	11.1486	11.501	5.83056
###	LysoPhosphatidylethanolamine
[truncated: 97 more columns]

[truncated: 4 more sheets: PI, Cer, Chol, summary]
