# Supplementary material for: Modeling the dynamics of hepatic metabolism: the predominance of 12-hour rhythmicity in metabolic adaptation
Source: Cell Mol Life Sci. 2026 Jan 9;83(1):55. doi: 10.1007/s00018-025-06046-4 (PMC12819941; doi:10.1007/s00018-025-06046-4)
Supplement: Supplementary file 2 — Supplementary Material 2 Online Resource 2 (ESM_2): Table S1. Proteome data. [file 18_2025_6046_MOESM2_ESM.xlsx]

## Sheet: phys_range_all
Supplementary Table 4. Metabolic functions (within physiological range or maximal capacity) and all significantly associated proteins with their p-values
metabolic function	protein	p-value
glycolysis	ALDOB_MOUSE	0.0020702
	ENOA_MOUSE	0.00271732
	F16P1_MOUSE	0.0169283
	G6PC_MOUSE	0.0282817
	GTR2_MOUSE	1.34025e-08
	KPYM_MOUSE	0.0345099
	LDHA_MOUSE	0.0166239
	NDK3_MOUSE	0.0423136
	PGAM1_MOUSE	0.0204871
	PYC_MOUSE	0.0109396
gluconeogenesis	ALDOA_MOUSE	0.00551084
	ALDOB_MOUSE	0.00361603
	DIC_MOUSE	0.0360058
	F261_MOUSE	0.00123328
	G3P_MOUSE	0.0438332
	G6PC_MOUSE	0.0384174
	K6PL_MOUSE	0.000733267
	KPYR_MOUSE	7.34769e-05
	LDHA_MOUSE	0.00361359
	LDHB_MOUSE	0.000196475
	MDHC_MOUSE	0.00232102
	MOT1_MOUSE	8.86101e-07
	NDKA_MOUSE	1.03158e-05
	NDKB_MOUSE	5.58768e-06
	PCKGC_MOUSE	0.00150476
	PGAM1_MOUSE	3.79849e-05
	PGK1_MOUSE	0.0161775
	TPIS_MOUSE	7.10715e-05
fatty acid uptake	ACSL1_MOUSE	0.00957984
	ACSL3_MOUSE	0.0123855
	ACSL5_MOUSE	1.25533e-05
	CPT1A_MOUSE	3.93614e-10
	ECHA_MOUSE	0.000725583
	ECHB_MOUSE	0.00543475
	ECHM_MOUSE	0.00222369
	HCDH_MOUSE	0.00725266
	MCEE_MOUSE	0.00584955
	PCCA_MOUSE	0.0192536
	PCCB_MOUSE	0.000850809
	S27A2_MOUSE	0.00349739
	S27A5_MOUSE	1.29731e-07
	THIKA_MOUSE	0.00253255
	THIKB_MOUSE	4.5042e-05
fatty acid synthesis	ACACA_MOUSE	0.0113669
	ACLY_MOUSE	0.036073
	ACACB_MOUSE	0.0127147
	FAS_MOUSE	0.00061045
TAG synthesis	ACSL1_MOUSE	0.0100799
	ACSL5_MOUSE	0.0113667
	GLPK_MOUSE	0.000555049
	GPAT1_MOUSE	0.000272524
	LICH_MOUSE	0.0188018
	MGLL_MOUSE	0.00388988
	NCEH1_MOUSE	0.0440384
	PLIN3_MOUSE	0.000247694
	S27A2_MOUSE	0.021556
	S27A5_MOUSE	0.000771803
VLDL	APOB_MOUSE	1.00562e-06
	PLIN3_MOUSE	0.0144044
cholesterol synthesis	HMCS1_MOUSE	0.0193025
	NSDHL_MOUSE	0.029376
	THIC_MOUSE	0.0288857
glycerol	GLPK_MOUSE	6.41462e-16
	GPAT1_MOUSE	4.26447e-06
β-oxidation	ACADM_MOUSE	0.0484226
	CPT1A_MOUSE	4.38267e-28
	ECHA_MOUSE	0.000789611
	ECHM_MOUSE	0.00751527
	MCEE_MOUSE	0.00061586
	PCCB_MOUSE	7.61265e-06
	THIKA_MOUSE	0.000307358
	THIKB_MOUSE	4.37292e-07
	THIM_MOUSE	0.0113612
ketones	BDH_MOUSE	0.00228946
	HMCS2_MOUSE	0.0140306
	HMGCL_MOUSE	0.00835527
	MOT1_MOUSE	0.013216
β-hydroxybutyrate	BDH_MOUSE	5.36871e-08
	HMCS2_MOUSE	0.00661132
	HMGCL_MOUSE	0.0049596
	MOT1_MOUSE	0.000174933
	SCOT1_MOUSE	0.00177612
oxidative phosphorylation	ACPM_MOUSE	6.60278e-07
	ADT2_MOUSE	0.00457481
	ATP5H_MOUSE	1.47166e-05
	ATP5I_MOUSE	0.00198534
	ATP5J_MOUSE	0.00229513
	ATP5L_MOUSE	0.00034965
	ATP68_MOUSE	0.000138671
	ATP8_MOUSE	2.76927e-05
	ATPD_MOUSE	0.000576886
	ATPK_MOUSE	0.000670062
	COX41_MOUSE	1.30855e-05
	COX5B_MOUSE	0.00502086
	COX6C_MOUSE	2.35978e-07
	CX6A1_MOUSE	0.000562387
	CX6B1_MOUSE	8.24861e-07
	CX7A2_MOUSE	0.00871025
	CYB_MOUSE	1.19644e-05
	DMAC2_MOUSE	0.0220564
	IPYR_MOUSE	0.00826458
	MPCP_MOUSE	0.0014905
	NDUA2_MOUSE	0.000322559
	NDUA5_MOUSE	0.0234934
	NDUA6_MOUSE	0.0349155
	NDUA7_MOUSE	2.56281e-07
	NDUA8_MOUSE	1.21927e-05
	NDUAB_MOUSE	0.0428271
	NDUAC_MOUSE	2.18268e-05
	NDUAD_MOUSE	0.00575663
	NDUB2_MOUSE	0.00192301
	NDUB3_MOUSE	1.70764e-07
	NDUB4_MOUSE	1.82201e-06
	NDUB7_MOUSE	7.34539e-07
	NDUB8_MOUSE	2.13076e-06
	NDUB9_MOUSE	0.00136647
	NDUBB_MOUSE	0.0022357
	NDUF2_MOUSE	0.000771538
	NDUF3_MOUSE	0.0117044
	NDUF4_MOUSE	0.0472197
	NDUS1_MOUSE	0.00141743
	NDUS2_MOUSE	0.0255835
	NDUS3_MOUSE	0.018616
	NDUS5_MOUSE	6.13617e-05
	NDUS6_MOUSE	0.00181568
	NDUS7_MOUSE	0.0304168
	NDUS8_MOUSE	0.010452
	NDUV3_MOUSE	0.0121865
	NU4M_MOUSE	0.030627
	NU5M_MOUSE	0.0183378
	QCR1_MOUSE	0.00390416
	QCR2_MOUSE	8.91866e-05
	QCR6_MOUSE	0.0339499
	QCR7_MOUSE	1.83837e-05
	QCR8_MOUSE	0.000461374
	QCR9_MOUSE	0.0237387
urea	ACSA_MOUSE	0.00438906
	CPSM_MOUSE	0.0250363
	DHE3_MOUSE	0.0207183

## Sheet: capacity
metabolic function	protein	p-value
galactose	ALDR_MOUSE	0.0206823
	CRYL1_MOUSE	0.00249047
	GALE_MOUSE	0.0147163
	GALK1_MOUSE	0.0422858
	GALT_MOUSE	0.00670808
	XYLB_MOUSE	0.00181731
fructose	AL1B1_MOUSE	1.78385e-06
	GLCTK_MOUSE	0.0256887
	KHK_MOUSE	1.32799e-21
	TKFC_MOUSE	4.69253e-06
ethanol	ADH1_MOUSE	5.51894e-17
	ADH4_MOUSE	0.00272207
	ADHX_MOUSE	1.10603e-05
	AL1A7_MOUSE	0.00789528
	AL1B1_MOUSE	3.45351e-05
	MOT1_MOUSE	5.1451e-05
