# Supplementary material for: Modeling the dynamics of hepatic metabolism: the predominance of 12-hour rhythmicity in metabolic adaptation
Source: Cell Mol Life Sci. 2026 Jan 9;83(1):55. doi: 10.1007/s00018-025-06046-4 (PMC12819941; doi:10.1007/s00018-025-06046-4)
Supplement: Supplementary file 3 — Supplementary Material 3 Online Resource 3 (ESM_3): Table S2. Lipidome data. [file 18_2025_6046_MOESM3_ESM.xlsx]

## Sheet: Table S1_proteinGroups_filtered
Protein IDs	Majority protein IDs	Peptide counts (all)	Peptide counts (razor+unique)	Peptide counts (unique)	Protein names	Gene names	Fasta headers	Number of proteins	Peptides	Razor + unique peptides	Unique peptides	Peptides 01_01	Peptides 01_02	Peptides 02_01	Peptides 02_02	Peptides 03_01	Peptides 03_02	Peptides 04_01	Peptides 04_02	Peptides 05_01	Peptides 05_02	Peptides 06_01	Peptides 06_02	Peptides 07_01	Peptides 07_02	Peptides 08_01	Peptides 08_02	Peptides 09_01	Peptides 09_02	Peptides 10_01	Peptides 10_02	Peptides 11_01	Peptides 11_02	Peptides 12_01	Peptides 12_02	Peptides 13_01	Peptides 13_02	Peptides 14_01	Peptides 14_02	Peptides 15_01	Peptides 15_02	Peptides 16_01	Peptides 16_02	Peptides 17_01	Peptides 17_02	Peptides 18_01	Peptides 18_02	Peptides 19_01	Peptides 19_02
A2ADY9;Q9DAF3	A2ADY9	18;2	18;2	18;2	Protein DDI1 homolog 2	Ddi2	sp|A2ADY9|DDI2_MOUSE Protein DDI1 homolog 2 OS=Mus musculus OX=10090 GN=Ddi2 PE=1 SV=1	2	18	18	18	12	13	12	14	13	14	16	11	13	12	15	12	13	10	15	12	12	10	13	11	13	10	11	11	13	12	8	11	16	11	12	11	13	10	11	12	11	11
A2AQ07;CON__ENSEMBL:ENSBTAP00000025008	A2AQ07	31;14	26;9	25;8	Tubulin beta-1 chain	Tubb1	sp|A2AQ07|TBB1_MOUSE Tubulin beta-1 chain OS=Mus musculus OX=10090 GN=Tubb1 PE=1 SV=1	2	31	26	25	4	5	8	5	7	6	6	5	4	6	7	8	7	7	5	5	6	6	5	5	6	6	6	5	6	5	24	29	7	7	6	6	7	4	5	5	5	4
A2AS89	A2AS89	17	17	17	Agmatinase, mitochondrial	Agmat	sp|A2AS89|SPEB_MOUSE Agmatinase, mitochondrial OS=Mus musculus OX=10090 GN=Agmat PE=1 SV=1	1	17	17	17	13	15	14	14	13	15	14	15	13	12	14	13	14	13	12	14	15	14	14	12	15	14	14	14	14	15	1	0	14	14	16	15	14	14	11	12	14	11
A2ATU0	A2ATU0	31	31	31	Probable 2-oxoglutarate dehydrogenase E1 component DHKTD1, mitochondrial	Dhtkd1	sp|A2ATU0|DHTK1_MOUSE Probable 2-oxoglutarate dehydrogenase E1 component DHKTD1, mitochondrial OS=Mus musculus OX=10090 GN=Dhtkd1 PE=1 SV=1	1	31	31	31	25	22	23	24	21	22	23	24	24	23	22	21	25	20	25	21	22	21	23	16	27	24	26	23	27	20	3	3	25	23	24	22	25	22	26	24	21	19
A2BIM8;P02762;P04938	A2BIM8;P02762;P04938	26;26;26	26;26;26	0;0;0	Major urinary protein 6;Major urinary proteins 11 and 8	Mup9;Mup6;Mup8	sp|A2BIM8|MUP18_MOUSE Major urinary protein 18 OS=Mus musculus OX=10090 GN=Mup18 PE=3 SV=1;sp|P02762|MUP6_MOUSE Major urinary protein 6 OS=Mus musculus OX=10090 GN=Mup6 PE=1 SV=2;sp|P04938|MUP11_MOUSE Major urinary protein 11 OS=Mus musculus OX=10090 GN=Mu	3	26	26	0	20	21	18	18	20	20	20	19	19	18	19	19	19	18	18	19	16	19	21	19	19	19	20	21	21	19	13	11	18	17	25	25	19	19	16	18	20	21
A3KMP2	A3KMP2	33	33	33	Tetratricopeptide repeat protein 38	Ttc38	sp|A3KMP2|TTC38_MOUSE Tetratricopeptide repeat protein 38 OS=Mus musculus OX=10090 GN=Ttc38 PE=1 SV=2	1	33	33	33	19	20	25	26	16	23	21	20	23	22	24	20	20	20	23	22	24	22	23	21	22	21	22	21	23	21	14	16	23	25	23	23	18	24	22	23	16	16
C0HKE9;C0HKE8;C0HKE7;C0HKE6;C0HKE5;C0HKE4;C0HKE3;C0HKE2;C0HKE1;Q8CGP6;Q8CGP7;Q8CGP5;Q8BFU2;Q8R1M2	C0HKE9;C0HKE8;C0HKE7;C0HKE6;C0HKE5;C0HKE4;C0HKE3;C0HKE2;C0HKE1;Q8CGP6;Q8CGP7;Q8CGP5;Q8BFU2;Q8R1M2	9;9;9;9;9;9;9;9;9;9;9;9;9;8	9;9;9;9;9;9;9;9;9;9;9;9;9;8	2;2;2;2;2;2;2;2;2;2;2;2;2;1	Histone H2A type 1-H;Histone H2A type 1-K;Histone H2A type 1-F;Histone H2A type 3;Histone H2A.J	Hist1h2ah;Hist1h2ak;Hist1h2af;Hist3h2a;H2afj	sp|C0HKE9|H2A1P_MOUSE Histone H2A type 1-P OS=Mus musculus OX=10090 GN=Hist1h2ap PE=1 SV=1;sp|C0HKE8|H2A1O_MOUSE Histone H2A type 1-O OS=Mus musculus OX=10090 GN=Hist1h2ao PE=1 SV=1;sp|C0HKE7|H2A1N_MOUSE Histone H2A type 1-N OS=Mus musculus OX=10090 GN=His	14	9	9	2	5	5	5	5	5	5	5	5	5	5	5	5	5	5	5	5	5	5	5	6	5	5	5	5	5	6	7	8	5	5	5	6	5	5	6	5	5	5
D3Z6P0	D3Z6P0	29	29	29	Protein disulfide-isomerase A2	Pdia2	sp|D3Z6P0|PDIA2_MOUSE Protein disulfide-isomerase A2 OS=Mus musculus OX=10090 GN=Pdia2 PE=1 SV=1	1	29	29	29	1	2	2	0	2	1	1	2	1	0	2	1	0	0	3	1	2	1	3	1	1	2	2	1	3	2	27	26	3	2	3	0	0	0	1	1	1	1
D3Z6Q9	D3Z6Q9	19	19	18	Bridging integrator 2	Bin2	sp|D3Z6Q9|BIN2_MOUSE Bridging integrator 2 OS=Mus musculus OX=10090 GN=Bin2 PE=1 SV=1	1	19	19	18	2	0	2	1	2	3	0	2	1	1	1	1	3	0	2	1	2	1	2	1	1	0	2	2	1	1	17	17	3	3	2	0	3	2	2	1	1	0
E9PV24;CON__P02672	E9PV24	27;1	27;1	27;1	Fibrinogen alpha chain;Fibrinopeptide A;Fibrinogen alpha chain	Fga	sp|E9PV24|FIBA_MOUSE Fibrinogen alpha chain OS=Mus musculus OX=10090 GN=Fga PE=1 SV=1	2	27	27	27	20	19	19	16	24	22	21	21	17	20	21	18	19	17	17	16	20	19	19	18	19	20	21	18	23	19	23	24	22	21	19	16	22	21	20	18	13	18
E9Q414	E9Q414	78	78	78	Apolipoprotein B-100;Apolipoprotein B-48	Apob	sp|E9Q414|APOB_MOUSE Apolipoprotein B-100 OS=Mus musculus OX=10090 GN=Apob PE=1 SV=1	1	78	78	78	42	44	44	48	38	38	40	36	37	42	43	43	37	47	39	40	37	43	43	44	41	42	46	43	50	47	6	2	53	50	43	53	44	51	49	45	46	44
E9Q7G0	E9Q7G0	65	65	65		Numa1	sp|E9Q7G0|NUMA1_MOUSE Nuclear mitotic apparatus protein 1 OS=Mus musculus OX=10090 GN=Numa1 PE=1 SV=1	1	65	65	65	16	14	17	19	15	18	17	20	11	13	14	11	14	15	18	18	17	19	14	9	17	10	17	12	19	20	55	50	21	16	13	15	10	13	18	11	10	13
F6ZDS4	F6ZDS4	54	54	54	Nucleoprotein TPR	Tpr	sp|F6ZDS4|TPR_MOUSE Nucleoprotein TPR OS=Mus musculus OX=10090 GN=Tpr PE=1 SV=1	1	54	54	54	16	20	15	18	21	21	19	22	16	20	17	15	14	13	17	14	15	15	15	15	14	20	15	18	19	20	49	38	21	19	17	15	16	21	16	22	12	15
G3X982	G3X982	85	85	83	Aldehyde oxidase 3	Aox3	sp|G3X982|AOXC_MOUSE Aldehyde oxidase 3 OS=Mus musculus OX=10090 GN=Aox3 PE=1 SV=1	1	85	85	83	78	78	73	75	77	80	73	77	74	74	74	76	72	76	75	76	77	76	78	75	75	78	72	75	77	79	3	8	76	75	76	74	76	77	79	75	65	70
O08553;O35098	O08553	39;1	39;1	34;0	Dihydropyrimidinase-related protein 2	Dpysl2	sp|O08553|DPYL2_MOUSE Dihydropyrimidinase-related protein 2 OS=Mus musculus OX=10090 GN=Dpysl2 PE=1 SV=2	2	39	39	34	20	20	20	18	19	18	20	20	17	19	18	22	17	19	17	17	17	20	19	16	19	21	17	20	17	19	36	33	19	21	19	22	15	17	18	20	16	14
O08573	O08573	20	20	20	Galectin-9	Lgals9	sp|O08573|LEG9_MOUSE Galectin-9 OS=Mus musculus OX=10090 GN=Lgals9 PE=1 SV=1	1	20	20	20	16	16	15	17	16	13	17	15	14	14	16	15	14	13	14	13	16	13	15	15	15	14	15	13	16	13	12	12	15	16	16	12	18	13	13	14	11	12
O08583;Q9JJW6	O08583;Q9JJW6	8;4	8;4	8;4	THO complex subunit 4;Aly/REF export factor 2	Alyref;Alyref2	sp|O08583|THOC4_MOUSE THO complex subunit 4 OS=Mus musculus OX=10090 GN=Alyref PE=1 SV=3;sp|Q9JJW6|ALRF2_MOUSE Aly/REF export factor 2 OS=Mus musculus OX=10090 GN=Alyref2 PE=1 SV=1	2	8	8	8	7	7	8	7	7	8	7	7	8	6	7	8	7	7	7	8	8	7	7	7	7	7	6	8	8	8	8	7	7	8	7	7	6	8	6	7	8	8
O08601	O08601	60	60	60	Microsomal triglyceride transfer protein large subunit	Mttp	sp|O08601|MTP_MOUSE Microsomal triglyceride transfer protein large subunit OS=Mus musculus OX=10090 GN=Mttp PE=1 SV=2	1	60	60	60	45	48	50	54	44	47	48	46	47	48	50	47	46	48	49	48	51	50	48	45	49	49	49	49	52	48	2	3	48	46	50	48	48	51	47	45	42	47
O08638	O08638	118	103	98	Myosin-11	Myh11	sp|O08638|MYH11_MOUSE Myosin-11 OS=Mus musculus OX=10090 GN=Myh11 PE=1 SV=1	1	118	103	98	45	43	16	15	17	19	90	93	16	17	19	20	32	25	20	15	14	19	16	14	20	16	17	16	30	24	108	105	72	65	20	9	21	15	20	16	31	34
O08677;CON__P01045-1;CON__Q2KJ62;CON__P01044-1	O08677	21;1;1;1	21;1;1;1	21;1;1;1	Kininogen-1;Kininogen-1 heavy chain;Bradykinin;Kininogen-1 light chain	Kng1	sp|O08677|KNG1_MOUSE Kininogen-1 OS=Mus musculus OX=10090 GN=Kng1 PE=1 SV=1	4	21	21	21	13	15	12	14	17	19	15	16	14	17	14	14	14	13	14	13	13	14	15	12	15	16	15	14	15	16	17	16	16	17	13	13	15	15	12	15	11	11
O08709	O08709	30	30	30	Peroxiredoxin-6	Prdx6	sp|O08709|PRDX6_MOUSE Peroxiredoxin-6 OS=Mus musculus OX=10090 GN=Prdx6 PE=1 SV=3	1	30	30	30	26	26	26	26	23	23	26	24	24	25	26	25	25	25	24	27	25	25	25	26	25	26	23	26	24	25	19	21	25	27	25	27	24	25	25	25	24	25
O08749	O08749	30	30	30	Dihydrolipoyl dehydrogenase, mitochondrial	Dld	sp|O08749|DLDH_MOUSE Dihydrolipoyl dehydrogenase, mitochondrial OS=Mus musculus OX=10090 GN=Dld PE=1 SV=2	1	30	30	30	25	23	24	21	24	25	25	23	22	22	24	21	23	19	26	23	24	21	23	21	23	20	25	19	26	26	18	19	25	25	29	24	25	20	23	23	21	20
O08756	O08756	22	22	22	3-hydroxyacyl-CoA dehydrogenase type-2	Hsd17b10	sp|O08756|HCD2_MOUSE 3-hydroxyacyl-CoA dehydrogenase type-2 OS=Mus musculus OX=10090 GN=Hsd17b10 PE=1 SV=4	1	22	22	22	16	15	15	18	15	16	15	16	14	17	16	16	18	14	17	17	12	15	16	14	15	15	17	18	19	15	13	10	18	17	18	16	18	16	16	14	13	15
O08795	O08795	26	26	26	Glucosidase 2 subunit beta	Prkcsh	sp|O08795|GLU2B_MOUSE Glucosidase 2 subunit beta OS=Mus musculus OX=10090 GN=Prkcsh PE=1 SV=1	1	26	26	26	18	18	17	21	19	19	18	18	16	20	19	15	16	16	15	17	17	15	16	18	16	16	16	20	19	19	15	18	18	19	17	19	18	19	20	17	13	12
O08807	O08807	18	16	16	Peroxiredoxin-4	Prdx4	sp|O08807|PRDX4_MOUSE Peroxiredoxin-4 OS=Mus musculus OX=10090 GN=Prdx4 PE=1 SV=1	1	18	16	16	17	14	15	15	15	17	16	17	15	15	14	16	14	15	14	16	14	14	14	14	17	15	13	15	17	16	12	12	17	16	14	14	17	16	14	14	14	14
O08810	O08810	44	43	43	116 kDa U5 small nuclear ribonucleoprotein component	Eftud2	sp|O08810|U5S1_MOUSE 116 kDa U5 small nuclear ribonucleoprotein component OS=Mus musculus OX=10090 GN=Eftud2 PE=1 SV=1	1	44	43	43	20	19	20	16	20	18	18	23	17	20	19	20	22	19	19	20	21	21	14	22	21	20	16	19	22	23	36	38	25	18	24	20	19	21	19	22	15	19
O08914	O08914	26	26	26	Fatty-acid amide hydrolase 1	Faah	sp|O08914|FAAH1_MOUSE Fatty-acid amide hydrolase 1 OS=Mus musculus OX=10090 GN=Faah PE=1 SV=1	1	26	26	26	23	18	20	22	15	15	19	17	19	18	23	16	22	18	23	18	20	20	22	16	19	20	19	18	22	19	1	0	21	19	19	19	22	19	19	18	17	18
O08997	O08997	7	7	7	Copper transport protein ATOX1	Atox1	sp|O08997|ATOX1_MOUSE Copper transport protein ATOX1 OS=Mus musculus OX=10090 GN=Atox1 PE=1 SV=1	1	7	7	7	7	7	7	7	7	7	7	6	7	7	7	7	7	7	7	7	7	7	7	7	7	7	7	7	7	7	6	6	7	7	7	7	7	7	7	7	7	7
O09012	O09012	27	27	27	Peroxisomal targeting signal 1 receptor	Pex5	sp|O09012|PEX5_MOUSE Peroxisomal targeting signal 1 receptor OS=Mus musculus OX=10090 GN=Pex5 PE=1 SV=2	1	27	27	27	9	15	12	15	10	15	12	13	15	15	13	12	12	13	9	16	12	16	11	18	12	16	15	14	13	17	2	3	16	12	12	13	11	16	14	14	13	13
O09061	O09061	15	15	15	Proteasome subunit beta type-1	Psmb1	sp|O09061|PSB1_MOUSE Proteasome subunit beta type-1 OS=Mus musculus OX=10090 GN=Psmb1 PE=1 SV=1	1	15	15	15	11	13	10	12	11	10	10	12	10	13	10	12	11	11	11	12	10	10	12	9	10	9	11	10	11	9	12	11	11	10	9	12	14	12	12	12	11	10
O09131;Q8K2Q2	O09131	20;2	20;2	20;2	Glutathione S-transferase omega-1	Gsto1	sp|O09131|GSTO1_MOUSE Glutathione S-transferase omega-1 OS=Mus musculus OX=10090 GN=Gsto1 PE=1 SV=2	2	20	20	20	16	16	15	16	15	15	16	15	14	16	15	15	15	16	17	16	16	14	16	14	16	16	15	16	16	15	14	14	19	17	17	17	17	16	15	16	15	14
O09172	O09172	14	14	14	Glutamate--cysteine ligase regulatory subunit	Gclm	sp|O09172|GSH0_MOUSE Glutamate--cysteine ligase regulatory subunit OS=Mus musculus OX=10090 GN=Gclm PE=1 SV=1	1	14	14	14	13	11	13	13	13	10	11	9	13	11	12	9	12	10	12	11	13	11	11	9	12	10	13	10	13	11	10	10	10	10	11	8	12	10	9	9	10	9
O09173	O09173	31	31	31	Homogentisate 1,2-dioxygenase	Hgd	sp|O09173|HGD_MOUSE Homogentisate 1,2-dioxygenase OS=Mus musculus OX=10090 GN=Hgd PE=1 SV=2	1	31	31	31	28	29	29	29	27	28	28	26	29	28	28	31	27	29	29	29	29	28	28	27	26	28	27	29	26	28	0	1	29	29	29	30	29	28	28	29	28	26
O09174	O09174	27	27	27	Alpha-methylacyl-CoA racemase	Amacr	sp|O09174|AMACR_MOUSE Alpha-methylacyl-CoA racemase OS=Mus musculus OX=10090 GN=Amacr PE=1 SV=4	1	27	27	27	22	19	18	19	18	19	17	20	18	18	20	16	20	19	22	19	18	19	17	20	20	20	20	19	20	22	0	1	22	23	18	17	18	19	18	19	16	16
O35114	O35114	11	11	11	Lysosome membrane protein 2	Scarb2	sp|O35114|SCRB2_MOUSE Lysosome membrane protein 2 OS=Mus musculus OX=10090 GN=Scarb2 PE=1 SV=3	1	11	11	11	10	7	6	8	6	8	7	8	7	7	9	8	7	7	8	8	6	7	9	8	7	8	8	7	8	9	7	5	7	8	10	8	7	6	6	6	5	9
O35129	O35129	25	25	25	Prohibitin-2	Phb2	sp|O35129|PHB2_MOUSE Prohibitin-2 OS=Mus musculus OX=10090 GN=Phb2 PE=1 SV=1	1	25	25	25	19	19	19	19	20	18	21	18	19	18	19	19	20	16	19	18	19	20	20	19	20	17	18	17	20	18	15	12	18	18	20	17	18	17	16	16	19	18
O35215	O35215	16	16	16	D-dopachrome decarboxylase	Ddt	sp|O35215|DOPD_MOUSE D-dopachrome decarboxylase OS=Mus musculus OX=10090 GN=Ddt PE=1 SV=3	1	16	16	16	11	13	13	11	14	13	11	11	11	13	9	11	12	10	13	10	13	10	12	9	13	11	11	12	12	13	5	5	15	14	12	12	11	11	11	11	12	11
O35381;Q64G17	O35381	15;5	15;5	13;4	Acidic leucine-rich nuclear phosphoprotein 32 family member A	Anp32a	sp|O35381|AN32A_MOUSE Acidic leucine-rich nuclear phosphoprotein 32 family member A OS=Mus musculus OX=10090 GN=Anp32a PE=1 SV=1	2	15	15	13	8	9	9	9	11	8	9	8	9	8	9	9	10	7	8	8	10	7	9	9	8	8	8	9	10	11	12	13	10	12	10	10	8	9	9	9	9	9
O35386	O35386	23	23	23	Phytanoyl-CoA dioxygenase, peroxisomal	Phyh	sp|O35386|PAHX_MOUSE Phytanoyl-CoA dioxygenase, peroxisomal OS=Mus musculus OX=10090 GN=Phyh PE=1 SV=1	1	23	23	23	18	21	18	20	18	20	20	20	18	20	18	20	16	19	18	20	18	20	18	18	20	19	20	20	19	19	0	1	22	20	21	20	21	19	21	20	19	19
O35423	O35423	25	25	25	Serine--pyruvate aminotransferase, mitochondrial	Agxt	sp|O35423|SPYA_MOUSE Serine--pyruvate aminotransferase, mitochondrial OS=Mus musculus OX=10090 GN=Agxt PE=1 SV=3	1	25	25	25	18	19	20	18	21	21	19	17	18	18	19	19	17	19	19	20	20	19	17	17	19	20	19	18	18	18	0	0	21	22	19	21	20	19	16	18	20	19
O35459	O35459	22	22	22	Delta(3,5)-Delta(2,4)-dienoyl-CoA isomerase, mitochondrial	Ech1	sp|O35459|ECH1_MOUSE Delta(3,5)-Delta(2,4)-dienoyl-CoA isomerase, mitochondrial OS=Mus musculus OX=10090 GN=Ech1 PE=1 SV=1	1	22	22	22	18	16	20	18	17	17	15	16	16	17	18	17	20	13	17	17	18	18	16	14	17	16	16	15	19	19	11	12	18	19	19	19	17	14	15	14	16	16
O35488	O35488	56	56	56	Very long-chain acyl-CoA synthetase	Slc27a2	sp|O35488|S27A2_MOUSE Very long-chain acyl-CoA synthetase OS=Mus musculus OX=10090 GN=Slc27a2 PE=1 SV=2	1	56	56	56	45	42	50	46	45	43	45	44	42	44	45	43	43	41	44	42	44	42	43	45	41	42	43	45	43	45	3	7	43	47	48	45	44	48	46	44	37	37
O35490	O35490	56	56	50	Betaine--homocysteine S-methyltransferase 1	Bhmt	sp|O35490|BHMT1_MOUSE Betaine--homocysteine S-methyltransferase 1 OS=Mus musculus OX=10090 GN=Bhmt PE=1 SV=1	1	56	56	50	48	48	46	45	47	46	42	46	41	47	46	46	39	45	46	44	45	45	47	49	46	49	43	44	47	49	13	16	44	46	48	49	47	47	47	48	49	45
O35643	O35643	47	47	31	AP-1 complex subunit beta-1	Ap1b1	sp|O35643|AP1B1_MOUSE AP-1 complex subunit beta-1 OS=Mus musculus OX=10090 GN=Ap1b1 PE=1 SV=2	1	47	47	31	27	22	27	27	25	23	28	30	26	22	25	24	27	22	29	24	25	25	28	26	27	24	30	26	34	23	33	26	32	26	28	28	28	26	23	23	21	23
O35658	O35658	8	8	8	Complement component 1 Q subcomponent-binding protein, mitochondrial	C1qbp	sp|O35658|C1QBP_MOUSE Complement component 1 Q subcomponent-binding protein, mitochondrial OS=Mus musculus OX=10090 GN=C1qbp PE=1 SV=1	1	8	8	8	8	8	8	8	8	8	7	8	8	8	8	8	7	7	6	7	8	7	8	8	8	8	8	7	8	8	6	7	8	8	7	8	8	8	8	7	8	8
O35841	O35841	17	17	17	Apoptosis inhibitor 5	Api5	sp|O35841|API5_MOUSE Apoptosis inhibitor 5 OS=Mus musculus OX=10090 GN=Api5 PE=1 SV=2	1	17	17	17	7	10	6	10	6	12	6	10	4	9	7	10	7	9	7	9	8	10	11	11	11	8	10	10	12	11	15	15	11	13	10	12	9	10	11	11	7	9
O35887	O35887	20	20	20	Calumenin	Calu	sp|O35887|CALU_MOUSE Calumenin OS=Mus musculus OX=10090 GN=Calu PE=1 SV=1	1	20	20	20	17	14	16	14	13	14	13	12	13	13	14	14	12	11	14	14	11	13	17	12	14	13	14	13	15	17	17	18	13	13	14	13	15	12	14	15	10	8
O35945	O35945	38	24	24	Aldehyde dehydrogenase, cytosolic 1	Aldh1a7	sp|O35945|AL1A7_MOUSE Aldehyde dehydrogenase, cytosolic 1 OS=Mus musculus OX=10090 GN=Aldh1a7 PE=1 SV=1	1	38	24	24	34	35	32	36	31	35	35	37	32	35	31	34	32	33	32	35	30	32	34	32	33	35	33	35	33	34	15	17	35	32	32	33	34	34	34	35	31	34
O35969	O35969	18	18	18	Guanidinoacetate N-methyltransferase	Gamt	sp|O35969|GAMT_MOUSE Guanidinoacetate N-methyltransferase OS=Mus musculus OX=10090 GN=Gamt PE=1 SV=1	1	18	18	18	13	16	14	16	14	16	14	15	14	14	14	16	13	15	14	14	13	16	13	13	14	15	13	15	14	16	7	6	14	14	13	13	15	13	15	14	14	15
O54734	O54734	23	23	23	Dolichyl-diphosphooligosaccharide--protein glycosyltransferase 48 kDa subunit	Ddost	sp|O54734|OST48_MOUSE Dolichyl-diphosphooligosaccharide--protein glycosyltransferase 48 kDa subunit OS=Mus musculus OX=10090 GN=Ddost PE=1 SV=2	1	23	23	23	20	19	20	19	16	17	20	17	18	16	18	17	17	18	20	17	19	18	20	20	20	17	20	17	19	20	16	17	19	18	23	18	20	18	19	17	17	17
O54749	O54749	31	30	27	Cytochrome P450 2J5	Cyp2j5	sp|O54749|CP2J5_MOUSE Cytochrome P450 2J5 OS=Mus musculus OX=10090 GN=Cyp2j5 PE=1 SV=1	1	31	30	27	24	25	22	24	18	22	24	23	18	22	19	22	22	22	24	22	22	20	24	26	25	24	23	24	25	23	1	1	23	26	24	23	25	24	25	22	22	18
O54754	O54754	40	39	39	Aldehyde oxidase 1	Aox1	sp|O54754|AOXA_MOUSE Aldehyde oxidase 1 OS=Mus musculus OX=10090 GN=Aox1 PE=1 SV=2	1	40	39	39	31	33	29	25	28	24	25	24	23	27	25	27	25	23	30	25	24	23	30	26	27	28	29	28	29	30	5	2	28	28	27	28	25	29	20	25	27	25
O55022	O55022	18	18	16	Membrane-associated progesterone receptor component 1	Pgrmc1	sp|O55022|PGRC1_MOUSE Membrane-associated progesterone receptor component 1 OS=Mus musculus OX=10090 GN=Pgrmc1 PE=1 SV=4	1	18	18	16	16	17	14	14	13	14	15	16	13	15	13	11	13	11	12	14	12	11	14	12	13	13	16	14	15	15	7	8	15	15	13	15	15	14	14	12	12	12
O55029	O55029	35	35	35	Coatomer subunit beta	Copb2	sp|O55029|COPB2_MOUSE Coatomer subunit beta OS=Mus musculus OX=10090 GN=Copb2 PE=1 SV=2	1	35	35	35	25	25	25	23	23	23	27	24	24	21	24	20	25	21	26	27	21	24	26	23	24	28	23	29	29	27	23	23	27	27	27	28	27	26	26	26	23	23
O55125	O55125	20	20	20	Protein NipSnap homolog 1	Nipsnap1	sp|O55125|NIPS1_MOUSE Protein NipSnap homolog 1 OS=Mus musculus OX=10090 GN=Nipsnap1 PE=1 SV=1	1	20	20	20	16	16	18	16	18	16	18	15	18	14	17	15	16	16	14	17	16	16	17	14	17	16	18	17	17	17	4	2	18	16	15	17	15	15	16	16	13	14
O55137	O55137	22	22	6	Acyl-coenzyme A thioesterase 1	Acot1	sp|O55137|ACOT1_MOUSE Acyl-coenzyme A thioesterase 1 OS=Mus musculus OX=10090 GN=Acot1 PE=1 SV=1	1	22	22	6	17	16	17	18	14	19	13	14	15	14	13	17	16	13	15	14	15	16	17	15	16	17	13	17	16	17	11	9	15	18	16	17	12	15	14	14	14	15
O55143	O55143	48	48	35	Sarcoplasmic/endoplasmic reticulum calcium ATPase 2	Atp2a2	sp|O55143|AT2A2_MOUSE Sarcoplasmic/endoplasmic reticulum calcium ATPase 2 OS=Mus musculus OX=10090 GN=Atp2a2 PE=1 SV=2	1	48	48	35	30	37	33	30	26	36	34	34	31	33	32	35	31	32	37	32	34	30	33	33	36	32	32	34	37	36	32	26	40	38	37	35	34	36	35	33	32	31
O70251	O70251	14	12	12	Elongation factor 1-beta	Eef1b	sp|O70251|EF1B_MOUSE Elongation factor 1-beta OS=Mus musculus OX=10090 GN=Eef1b PE=1 SV=5	1	14	12	12	12	11	11	13	10	11	11	11	11	12	12	12	11	10	11	10	11	11	11	11	11	11	11	11	13	11	14	13	12	11	10	11	12	11	11	12	10	10
O70400	O70400	21	21	21	PDZ and LIM domain protein 1	Pdlim1	sp|O70400|PDLI1_MOUSE PDZ and LIM domain protein 1 OS=Mus musculus OX=10090 GN=Pdlim1 PE=1 SV=4	1	21	21	21	14	13	15	13	14	14	15	15	11	13	16	13	13	10	10	12	13	15	12	13	14	11	11	14	11	13	18	18	12	14	14	15	13	10	11	11	12	12
O70475	O70475	51	51	51	UDP-glucose 6-dehydrogenase	Ugdh	sp|O70475|UGDH_MOUSE UDP-glucose 6-dehydrogenase OS=Mus musculus OX=10090 GN=Ugdh PE=1 SV=1	1	51	51	51	43	45	43	42	41	39	40	45	38	40	43	45	37	41	44	38	44	40	43	39	41	37	41	39	42	44	5	7	43	44	41	45	45	41	41	43	40	40
O88342	O88342	36	36	36	WD repeat-containing protein 1	Wdr1	sp|O88342|WDR1_MOUSE WD repeat-containing protein 1 OS=Mus musculus OX=10090 GN=Wdr1 PE=1 SV=3	1	36	36	36	21	21	22	20	23	22	19	21	19	21	20	20	19	19	16	19	16	16	21	20	20	20	21	19	24	22	33	34	26	20	22	20	22	19	18	18	16	16
O88428	O88428	42	42	42	Bifunctional 3-phosphoadenosine 5-phosphosulfate synthase 2;Sulfate adenylyltransferase;Adenylyl-sulfate kinase	Papss2	sp|O88428|PAPS2_MOUSE Bifunctional 3-phosphoadenosine 5-phosphosulfate synthase 2 OS=Mus musculus OX=10090 GN=Papss2 PE=1 SV=2	1	42	42	42	30	30	24	33	24	34	25	33	23	32	26	28	26	31	24	29	25	30	30	31	33	31	30	32	26	32	4	4	33	33	26	31	27	32	30	27	26	31
O88451	O88451	25	25	16	Retinol dehydrogenase 7	Rdh7	sp|O88451|RDH7_MOUSE Retinol dehydrogenase 7 OS=Mus musculus OX=10090 GN=Rdh7 PE=1 SV=1	1	25	25	16	21	20	19	21	20	20	19	20	20	21	20	20	21	20	21	20	21	19	21	21	22	21	21	21	21	21	1	1	22	22	23	21	22	21	21	20	20	20
O88533	O88533	23	23	23	Aromatic-L-amino-acid decarboxylase	Ddc	sp|O88533|DDC_MOUSE Aromatic-L-amino-acid decarboxylase OS=Mus musculus OX=10090 GN=Ddc PE=1 SV=1	1	23	23	23	17	19	11	13	13	19	11	15	10	15	13	15	15	14	17	17	13	14	16	14	16	16	21	16	17	19	0	0	15	14	18	14	14	14	13	16	15	12
O88569	O88569	36	36	36	Heterogeneous nuclear ribonucleoproteins A2/B1	Hnrnpa2b1	sp|O88569|ROA2_MOUSE Heterogeneous nuclear ribonucleoproteins A2/B1 OS=Mus musculus OX=10090 GN=Hnrnpa2b1 PE=1 SV=2	1	36	36	36	25	24	27	27	25	24	24	28	26	26	26	24	27	24	25	22	25	24	27	25	25	23	26	23	28	25	34	33	32	28	32	28	27	24	27	26	24	25
O88587	O88587	25	25	25	Catechol O-methyltransferase	Comt	sp|O88587|COMT_MOUSE Catechol O-methyltransferase OS=Mus musculus OX=10090 GN=Comt PE=1 SV=2	1	25	25	25	22	23	23	22	22	21	23	21	24	22	23	22	20	21	23	22	22	20	22	21	22	20	22	20	22	23	17	15	22	20	21	22	21	22	22	22	23	20
O88668	O88668	7	7	7	Protein CREG1	Creg1	sp|O88668|CREG1_MOUSE Protein CREG1 OS=Mus musculus OX=10090 GN=Creg1 PE=1 SV=1	1	7	7	7	6	7	6	7	6	6	6	6	6	6	6	6	6	6	6	6	6	7	5	7	6	7	6	6	6	7	4	5	6	7	7	7	6	6	6	6	6	7
O88844	O88844	41	41	40	Isocitrate dehydrogenase [NADP] cytoplasmic	Idh1	sp|O88844|IDHC_MOUSE Isocitrate dehydrogenase [NADP] cytoplasmic OS=Mus musculus OX=10090 GN=Idh1 PE=1 SV=2	1	41	41	40	34	32	34	35	35	29	33	29	32	31	33	30	34	28	32	28	29	29	31	29	31	28	30	26	34	29	25	27	37	33	37	36	29	30	32	31	29	31
O88962	O88962	21	21	21	7-alpha-hydroxycholest-4-en-3-one 12-alpha-hydroxylase	Cyp8b1	sp|O88962|CP8B1_MOUSE 7-alpha-hydroxycholest-4-en-3-one 12-alpha-hydroxylase OS=Mus musculus OX=10090 GN=Cyp8b1 PE=1 SV=1	1	21	21	21	16	18	19	20	16	18	16	15	10	13	13	15	14	19	18	18	15	19	16	14	17	20	15	19	19	20	1	0	18	15	17	18	19	20	14	16	16	17
O88986	O88986	23	23	23	2-amino-3-ketobutyrate coenzyme A ligase, mitochondrial	Gcat	sp|O88986|KBL_MOUSE 2-amino-3-ketobutyrate coenzyme A ligase, mitochondrial OS=Mus musculus OX=10090 GN=Gcat PE=1 SV=2	1	23	23	23	18	18	19	18	19	16	16	15	17	18	17	16	18	17	18	15	18	17	19	17	19	18	18	17	18	16	14	12	20	20	19	17	17	16	15	16	16	14
O89017	O89017	8	8	8	Legumain	Lgmn	sp|O89017|LGMN_MOUSE Legumain OS=Mus musculus OX=10090 GN=Lgmn PE=1 SV=1	1	8	8	8	8	7	6	8	7	7	7	8	6	7	6	6	6	6	7	6	7	4	6	6	7	6	7	7	7	7	6	7	7	7	7	7	7	7	6	7	5	5
O89023	O89023	6	6	6	Tripeptidyl-peptidase 1	Tpp1	sp|O89023|TPP1_MOUSE Tripeptidyl-peptidase 1 OS=Mus musculus OX=10090 GN=Tpp1 PE=1 SV=2	1	6	6	6	6	5	6	5	6	6	6	6	6	5	6	5	4	5	5	5	5	5	6	5	6	5	5	6	6	5	6	6	4	6	4	5	5	5	6	5	4	4
O89053	O89053	34	34	33	Coronin-1A	Coro1a	sp|O89053|COR1A_MOUSE Coronin-1A OS=Mus musculus OX=10090 GN=Coro1a PE=1 SV=5	1	34	34	33	6	4	6	4	4	9	6	7	5	3	3	2	4	3	4	4	5	4	5	2	4	5	3	3	7	4	32	34	10	11	4	2	2	6	6	4	2	4
P00186;P00184	P00186	38;9	38;9	38;9	Cytochrome P450 1A2	Cyp1a2	sp|P00186|CP1A2_MOUSE Cytochrome P450 1A2 OS=Mus musculus OX=10090 GN=Cyp1a2 PE=1 SV=1	2	38	38	38	36	36	32	31	31	32	33	34	32	32	34	33	31	31	35	34	32	30	35	33	35	31	35	33	34	34	4	2	32	30	35	36	35	34	34	31	30	32
P00329	P00329	38	38	37	Alcohol dehydrogenase 1	Adh1	sp|P00329|ADH1_MOUSE Alcohol dehydrogenase 1 OS=Mus musculus OX=10090 GN=Adh1 PE=1 SV=2	1	38	38	37	28	30	30	30	29	28	29	29	31	31	30	31	31	29	29	30	29	27	30	28	27	27	28	28	28	29	12	10	29	27	31	31	33	31	30	32	28	28
P00405	P00405	8	8	8	Cytochrome c oxidase subunit 2	Mtco2	sp|P00405|COX2_MOUSE Cytochrome c oxidase subunit 2 OS=Mus musculus OX=10090 GN=Mtco2 PE=1 SV=1	1	8	8	8	7	6	6	6	6	6	6	6	6	6	6	6	6	6	6	6	6	6	7	6	7	6	6	6	6	6	6	6	6	6	7	7	7	6	6	6	6	6
P00688	P00688	35	35	29	Pancreatic alpha-amylase	Amy2	sp|P00688|AMYP_MOUSE Pancreatic alpha-amylase OS=Mus musculus OX=10090 GN=Amy2 PE=1 SV=2	1	35	35	29	7	5	0	3	0	2	5	7	1	0	1	1	1	0	0	0	0	1	0	0	1	1	0	0	0	0	33	35	4	2	2	0	0	0	0	0	1	2
P00920	P00920	22	22	22	Carbonic anhydrase 2	Ca2	sp|P00920|CAH2_MOUSE Carbonic anhydrase 2 OS=Mus musculus OX=10090 GN=Ca2 PE=1 SV=4	1	22	22	22	15	13	13	14	16	14	15	14	11	14	12	15	13	14	13	13	14	13	16	12	16	15	15	14	15	15	22	20	15	15	15	15	12	15	14	13	12	11
P01027	P01027	111	111	102	Complement C3;Complement C3 beta chain;C3-beta-c;Complement C3 alpha chain;C3a anaphylatoxin;Acylation stimulating protein;Complement C3b alpha chain;Complement C3c alpha chain fragment 1;Complement C3dg fragment;Complement C3g fragment;Complement C3d fragment;Complement C3f fragment;Complement C3c alpha chain fragment 2	C3	sp|P01027|CO3_MOUSE Complement C3 OS=Mus musculus OX=10090 GN=C3 PE=1 SV=3	1	111	111	102	88	79	84	82	88	93	84	86	73	79	85	79	84	82	77	83	78	75	78	79	79	73	69	73	90	83	78	71	89	89	83	78	87	85	86	83	63	65
P01029	P01029	58	58	54	Complement C4-B;Complement C4 beta chain;Complement C4 alpha chain;C4a anaphylatoxin;Complement C4 gamma chain	C4b	sp|P01029|CO4B_MOUSE Complement C4-B OS=Mus musculus OX=10090 GN=C4b PE=1 SV=3	1	58	58	54	31	32	28	35	38	35	28	41	21	31	31	34	37	33	32	33	34	34	35	28	32	29	34	26	43	42	20	25	39	27	39	34	39	39	35	38	28	26
P01872	P01872	19	19	19	Ig mu chain C region	Ighm	sp|P01872|IGHM_MOUSE Immunoglobulin heavy constant mu OS=Mus musculus OX=10090 GN=Ighm PE=1 SV=2	1	19	19	19	2	1	4	5	10	9	6	4	4	4	8	5	5	4	4	4	4	5	2	5	4	6	4	7	6	7	18	19	8	10	7	6	3	5	4	4	4	7
P01878	P01878	9	9	9	Ig alpha chain C region		sp|P01878|IGHA_MOUSE Ig alpha chain C region OS=Mus musculus OX=10090 PE=1 SV=1	1	9	9	9	7	7	7	6	6	7	6	6	6	7	6	6	5	3	6	6	5	6	4	5	5	5	4	4	6	7	8	7	7	6	5	6	6	6	6	6	5	5
P01942;P06467	P01942	20;1	20;1	18;0	Hemoglobin subunit alpha	Hba	sp|P01942|HBA_MOUSE Hemoglobin subunit alpha OS=Mus musculus OX=10090 GN=Hba PE=1 SV=2	2	20	20	18	11	11	9	14	10	13	11	12	11	13	11	12	13	12	13	14	15	13	12	11	13	12	13	14	13	14	19	19	12	12	13	12	14	14	13	13	13	14
P02088	P02088	27	27	19	Hemoglobin subunit beta-1	Hbb-b1	sp|P02088|HBB1_MOUSE Hemoglobin subunit beta-1 OS=Mus musculus OX=10090 GN=Hbb-b1 PE=1 SV=2	1	27	27	19	15	15	14	16	14	15	15	17	16	17	18	19	19	17	18	16	19	15	19	16	18	15	18	17	19	17	27	26	20	17	20	17	19	16	17	18	17	16
P04919	P04919	32	32	32	Band 3 anion transport protein	Slc4a1	sp|P04919|B3AT_MOUSE Band 3 anion transport protein OS=Mus musculus OX=10090 GN=Slc4a1 PE=1 SV=1	1	32	32	32	9	9	12	14	21	18	18	22	15	14	16	16	16	16	15	13	17	18	17	14	15	16	17	19	15	18	28	29	17	18	16	15	18	16	16	17	10	12
P04939	P04939	10	8	7	Major urinary protein 3	Mup3	sp|P04939|MUP3_MOUSE Major urinary protein 3 OS=Mus musculus OX=10090 GN=Mup3 PE=1 SV=1	1	10	8	7	9	9	9	7	9	9	8	9	8	8	7	7	7	8	7	7	7	8	6	9	8	7	7	9	8	10	1	4	8	9	7	9	8	8	8	9	8	9
P05064	P05064	32	31	27	Fructose-bisphosphate aldolase A	Aldoa	sp|P05064|ALDOA_MOUSE Fructose-bisphosphate aldolase A OS=Mus musculus OX=10090 GN=Aldoa PE=1 SV=2	1	32	31	27	22	23	19	21	21	20	23	22	19	21	22	19	20	21	21	19	20	22	19	17	21	21	21	21	25	22	29	29	23	23	26	23	21	23	21	21	17	17
P05201	P05201	34	34	34	Aspartate aminotransferase, cytoplasmic	Got1	sp|P05201|AATC_MOUSE Aspartate aminotransferase, cytoplasmic OS=Mus musculus OX=10090 GN=Got1 PE=1 SV=3	1	34	34	34	26	22	22	25	24	26	23	26	21	27	25	21	21	25	19	22	20	20	23	24	24	21	21	24	26	23	20	21	28	29	24	25	24	23	24	23	23	26
P05202	P05202	45	45	45	Aspartate aminotransferase, mitochondrial	Got2	sp|P05202|AATM_MOUSE Aspartate aminotransferase, mitochondrial OS=Mus musculus OX=10090 GN=Got2 PE=1 SV=1	1	45	45	45	39	38	37	40	36	40	33	38	36	43	39	40	38	38	39	38	40	37	39	41	40	41	38	42	37	39	26	29	40	42	40	39	38	40	39	40	35	36
P05208	P05208	11	11	11	Chymotrypsin-like elastase family member 2A	Cela2a	sp|P05208|CEL2A_MOUSE Chymotrypsin-like elastase family member 2A OS=Mus musculus OX=10090 GN=Cela2a PE=1 SV=1	1	11	11	11	0	2	1	1	0	1	1	1	1	1	0	2	0	1	1	0	2	0	1	1	1	1	1	1	0	1	11	11	0	2	0	1	2	0	1	0	1	0
P05213	P05213	38	38	0	Tubulin alpha-1B chain	Tuba1b	sp|P05213|TBA1B_MOUSE Tubulin alpha-1B chain OS=Mus musculus OX=10090 GN=Tuba1b PE=1 SV=2	1	38	38	0	33	35	32	34	33	33	35	32	35	33	34	34	33	32	36	31	34	33	35	30	36	32	35	33	37	33	34	38	35	32	36	32	37	30	30	30	31	31
P06151;P00342	P06151	32;2	32;2	30;1	L-lactate dehydrogenase A chain	Ldha	sp|P06151|LDHA_MOUSE L-lactate dehydrogenase A chain OS=Mus musculus OX=10090 GN=Ldha PE=1 SV=3	2	32	32	30	26	29	24	26	26	26	25	27	26	26	24	26	26	25	27	25	28	25	28	25	27	26	28	26	29	25	27	26	29	26	30	29	29	25	23	26	20	22
P06745	P06745	33	33	24	Glucose-6-phosphate isomerase	Gpi	sp|P06745|G6PI_MOUSE Glucose-6-phosphate isomerase OS=Mus musculus OX=10090 GN=Gpi PE=1 SV=4	1	33	33	24	25	25	26	25	22	25	26	27	26	27	28	23	28	25	29	27	28	27	26	25	27	26	27	27	29	29	31	28	27	27	26	28	27	29	29	27	25	27
P06797	P06797	9	9	9	Cathepsin L1;Cathepsin L1 heavy chain;Cathepsin L1 light chain	Ctsl	sp|P06797|CATL1_MOUSE Cathepsin L1 OS=Mus musculus OX=10090 GN=Ctsl PE=1 SV=2	1	9	9	9	8	8	6	8	8	8	7	8	7	8	7	8	7	8	7	7	7	9	8	7	8	7	7	7	7	9	5	6	8	7	7	7	8	8	7	7	5	5
P06800	P06800	47	47	47	Receptor-type tyrosine-protein phosphatase C	Ptprc	sp|P06800|PTPRC_MOUSE Receptor-type tyrosine-protein phosphatase C OS=Mus musculus OX=10090 GN=Ptprc PE=1 SV=4	1	47	47	47	0	1	2	0	2	1	1	0	1	1	2	1	3	1	2	0	2	1	1	1	1	2	1	3	1	0	40	42	6	7	1	2	0	1	1	3	3	3
P06801	P06801	40	40	40	NADP-dependent malic enzyme	Me1	sp|P06801|MAOX_MOUSE NADP-dependent malic enzyme OS=Mus musculus OX=10090 GN=Me1 PE=1 SV=2	1	40	40	40	32	33	35	39	35	33	35	34	34	34	34	31	36	33	32	35	36	35	33	34	34	36	34	32	35	36	10	10	30	32	32	35	35	33	33	34	34	33
P06909	P06909	39	39	39	Complement factor H	Cfh	sp|P06909|CFAH_MOUSE Complement factor H OS=Mus musculus OX=10090 GN=Cfh PE=1 SV=2	1	39	39	39	23	19	19	24	25	28	27	25	23	24	23	26	24	20	22	23	19	19	21	19	26	20	17	18	27	26	18	14	22	19	23	23	26	24	24	22	15	16
P07356;REV__Q8BND4	P07356	37;1	37;1	37;1	Annexin A2	Anxa2	sp|P07356|ANXA2_MOUSE Annexin A2 OS=Mus musculus OX=10090 GN=Anxa2 PE=1 SV=2	2	37	37	37	18	20	16	14	13	13	24	21	15	10	12	13	15	10	16	13	15	12	14	17	14	15	15	17	17	16	35	33	25	20	22	17	18	16	15	15	16	16
P07724	P07724	72	72	68	Serum albumin	Alb	sp|P07724|ALBU_MOUSE Serum albumin OS=Mus musculus OX=10090 GN=Alb PE=1 SV=3	1	72	72	68	55	55	52	56	57	59	54	53	57	54	56	52	53	53	54	49	52	48	54	48	51	52	54	47	57	53	54	50	56	51	64	55	55	52	55	52	50	48
P07758	P07758	21	21	2	Alpha-1-antitrypsin 1-1	Serpina1a	sp|P07758|A1AT1_MOUSE Alpha-1-antitrypsin 1-1 OS=Mus musculus OX=10090 GN=Serpina1a PE=1 SV=4	1	21	21	2	17	19	17	18	19	18	16	18	18	18	18	18	18	17	18	17	18	17	18	18	18	18	18	17	18	18	18	18	17	18	19	16	18	18	17	18	17	16
P07759;P29621;Q5I2A0;Q80X76	P07759	19;2;2;1	19;2;2;1	11;0;0;0	Serine protease inhibitor A3K	Serpina3k	sp|P07759|SPA3K_MOUSE Serine protease inhibitor A3K OS=Mus musculus OX=10090 GN=Serpina3k PE=1 SV=2	4	19	19	11	17	15	13	16	18	18	17	17	14	17	14	16	16	15	14	14	14	16	14	16	14	16	14	17	14	17	16	17	17	17	18	18	15	16	17	15	16	15
P07901	P07901	56	40	40	Heat shock protein HSP 90-alpha	Hsp90aa1	sp|P07901|HS90A_MOUSE Heat shock protein HSP 90-alpha OS=Mus musculus OX=10090 GN=Hsp90aa1 PE=1 SV=4	1	56	40	40	44	44	43	41	42	42	44	41	41	43	42	40	37	36	39	37	40	40	40	42	39	40	40	40	44	44	48	46	45	41	44	44	44	38	38	38	37	38
P08003	P08003	48	47	47	Protein disulfide-isomerase A4	Pdia4	sp|P08003|PDIA4_MOUSE Protein disulfide-isomerase A4 OS=Mus musculus OX=10090 GN=Pdia4 PE=1 SV=3	1	48	47	47	36	31	35	35	37	36	40	34	35	36	34	31	33	29	31	32	34	29	34	31	32	35	33	30	37	34	35	36	37	36	38	33	33	33	32	32	30	28
P08032	P08032	134	133	133	Spectrin alpha chain, erythrocytic 1	Spta1	sp|P08032|SPTA1_MOUSE Spectrin alpha chain, erythrocytic 1 OS=Mus musculus OX=10090 GN=Spta1 PE=1 SV=3	1	134	133	133	14	10	20	17	35	37	35	37	15	23	27	29	28	18	18	20	25	25	28	21	24	21	24	30	31	32	116	122	37	28	22	24	23	25	29	30	22	16
P08113	P08113	69	69	67	Endoplasmin	Hsp90b1	sp|P08113|ENPL_MOUSE Endoplasmin OS=Mus musculus OX=10090 GN=Hsp90b1 PE=1 SV=2	1	69	69	67	56	58	57	57	56	59	59	60	54	58	54	56	55	53	54	53	55	49	57	52	54	51	57	53	57	57	59	59	63	62	61	60	57	56	56	59	51	50
P08226	P08226	24	24	24	Apolipoprotein E	Apoe	sp|P08226|APOE_MOUSE Apolipoprotein E OS=Mus musculus OX=10090 GN=Apoe PE=1 SV=2	1	24	24	24	18	19	19	22	20	21	20	20	17	17	19	18	17	16	19	19	16	18	20	17	18	18	19	17	20	19	15	13	17	19	19	19	18	20	21	19	18	18
P08228	P08228	14	14	14	Superoxide dismutase [Cu-Zn]	Sod1	sp|P08228|SODC_MOUSE Superoxide dismutase [Cu-Zn] OS=Mus musculus OX=10090 GN=Sod1 PE=1 SV=2	1	14	14	14	10	10	10	9	10	8	10	8	10	8	10	8	9	9	9	8	9	8	9	8	9	8	9	8	9	8	9	9	8	8	14	12	9	8	8	8	9	11
P08249	P08249	25	25	25	Malate dehydrogenase, mitochondrial	Mdh2	sp|P08249|MDHM_MOUSE Malate dehydrogenase, mitochondrial OS=Mus musculus OX=10090 GN=Mdh2 PE=1 SV=3	1	25	25	25	22	22	21	22	22	22	22	23	21	22	21	21	22	22	21	22	21	22	22	22	23	22	22	22	22	21	21	20	22	20	22	23	21	22	22	22	22	21
P08752;B2RSH2;P18872;Q3V3I2;P50149	P08752	24;7;2;1;1	24;7;2;1;1	18;1;0;0;0	Guanine nucleotide-binding protein G(i) subunit alpha-2	Gnai2	sp|P08752|GNAI2_MOUSE Guanine nucleotide-binding protein G(i) subunit alpha-2 OS=Mus musculus OX=10090 GN=Gnai2 PE=1 SV=5	5	24	24	18	15	14	12	12	10	14	15	12	13	10	15	12	12	10	13	13	13	13	15	12	14	13	15	14	18	12	23	23	15	12	15	10	16	13	10	9	10	9
P08905;P17897	P08905	8;3	8;3	8;3	Lysozyme C-2	Lyz2	sp|P08905|LYZ2_MOUSE Lysozyme C-2 OS=Mus musculus OX=10090 GN=Lyz2 PE=1 SV=2	2	8	8	8	3	2	1	2	1	2	1	2	1	2	2	2	1	1	1	2	2	2	1	1	2	1	2	1	3	3	8	8	6	3	1	1	2	1	2	1	0	1
P09103	P09103	59	59	59	Protein disulfide-isomerase	P4hb	sp|P09103|PDIA1_MOUSE Protein disulfide-isomerase OS=Mus musculus OX=10090 GN=P4hb PE=1 SV=2	1	59	59	59	44	45	44	45	43	43	42	45	43	42	42	43	42	45	42	42	45	42	44	41	42	42	42	42	44	43	42	45	46	43	50	52	43	44	44	44	41	39
P09411;P09041	P09411	38;4	38;4	38;4	Phosphoglycerate kinase 1	Pgk1	sp|P09411|PGK1_MOUSE Phosphoglycerate kinase 1 OS=Mus musculus OX=10090 GN=Pgk1 PE=1 SV=4	2	38	38	38	29	28	28	29	28	27	26	26	26	26	26	25	25	25	25	26	26	25	26	24	25	29	26	26	27	28	27	27	30	28	35	35	29	28	26	27	23	22
P09671	P09671	18	18	18	Superoxide dismutase [Mn], mitochondrial	Sod2	sp|P09671|SODM_MOUSE Superoxide dismutase [Mn], mitochondrial OS=Mus musculus OX=10090 GN=Sod2 PE=1 SV=3	1	18	18	18	16	13	16	16	15	14	16	14	15	14	15	14	14	14	14	14	15	15	14	14	14	14	14	14	15	14	12	12	13	13	16	15	14	13	14	13	13	14
P09813	P09813	5	5	5	Apolipoprotein A-II;Proapolipoprotein A-II	Apoa2	sp|P09813|APOA2_MOUSE Apolipoprotein A-II OS=Mus musculus OX=10090 GN=Apoa2 PE=1 SV=2	1	5	5	5	4	4	4	4	5	4	4	2	4	4	4	4	3	4	4	4	4	5	4	5	4	4	4	5	4	5	3	3	4	2	4	2	4	2	1	3	2	3
P0DP28;P0DP27;P0DP26;P20801	P0DP28;P0DP27;P0DP26	12;12;12;1	12;12;12;1	6;6;6;1			sp|P0DP28|CALM3_MOUSE Calmodulin-3 OS=Mus musculus OX=10090 GN=Calm3 PE=1 SV=1;sp|P0DP27|CALM2_MOUSE Calmodulin-2 OS=Mus musculus OX=10090 GN=Calm2 PE=1 SV=1;sp|P0DP26|CALM1_MOUSE Calmodulin-1 OS=Mus musculus OX=10090 GN=Calm1 PE=1 SV=1	4	12	12	6	10	8	6	8	5	6	9	6	6	7	7	7	7	6	9	8	8	9	9	9	9	8	8	8	8	7	10	7	9	8	9	6	9	8	7	8	8	8
P10107	P10107	26	26	25	Annexin A1	Anxa1	sp|P10107|ANXA1_MOUSE Annexin A1 OS=Mus musculus OX=10090 GN=Anxa1 PE=1 SV=2	1	26	26	25	9	8	8	8	8	8	9	11	1	6	5	4	4	6	6	5	6	6	6	6	8	6	7	6	7	5	26	25	10	11	7	9	5	7	6	6	3	4
P10126	P10126	36	36	23	Elongation factor 1-alpha 1	Eef1a1	sp|P10126|EF1A1_MOUSE Elongation factor 1-alpha 1 OS=Mus musculus OX=10090 GN=Eef1a1 PE=1 SV=3	1	36	36	23	29	27	26	30	27	29	28	28	27	28	27	28	28	28	27	29	28	27	30	27	29	29	28	31	28	30	31	31	31	31	31	32	31	28	32	31	27	28
P10518	P10518	22	22	22	Delta-aminolevulinic acid dehydratase	Alad	sp|P10518|HEM2_MOUSE Delta-aminolevulinic acid dehydratase OS=Mus musculus OX=10090 GN=Alad PE=1 SV=1	1	22	22	22	13	17	16	17	17	16	16	15	16	14	16	15	14	14	15	16	15	15	16	16	16	15	16	15	15	17	12	10	16	13	16	17	16	17	15	17	15	15
P10605	P10605	17	17	17	Cathepsin B;Cathepsin B light chain;Cathepsin B heavy chain	Ctsb	sp|P10605|CATB_MOUSE Cathepsin B OS=Mus musculus OX=10090 GN=Ctsb PE=1 SV=2	1	17	17	17	14	13	15	12	15	15	13	13	13	14	13	15	14	11	13	14	14	14	14	14	14	14	14	13	14	15	14	14	13	14	14	17	14	14	13	14	10	11
P10649	P10649	40	40	22	Glutathione S-transferase Mu 1	Gstm1	sp|P10649|GSTM1_MOUSE Glutathione S-transferase Mu 1 OS=Mus musculus OX=10090 GN=Gstm1 PE=1 SV=2	1	40	40	22	37	38	34	39	36	39	34	39	35	37	35	38	35	37	35	37	36	38	38	36	37	36	35	38	37	39	28	25	38	38	38	38	36	38	38	38	38	38
P11276	P11276	70	70	70	Fibronectin;Anastellin	Fn1	sp|P11276|FINC_MOUSE Fibronectin OS=Mus musculus OX=10090 GN=Fn1 PE=1 SV=4	1	70	70	70	44	41	39	36	47	47	45	42	39	39	35	35	42	35	41	35	38	36	43	34	42	45	47	38	47	43	40	36	46	44	46	42	44	44	36	37	26	25
P11352	P11352	17	17	17	Glutathione peroxidase 1	Gpx1	sp|P11352|GPX1_MOUSE Glutathione peroxidase 1 OS=Mus musculus OX=10090 GN=Gpx1 PE=1 SV=2	1	17	17	17	16	17	17	16	17	17	16	17	15	16	14	15	16	15	15	16	16	14	17	15	17	16	17	17	17	17	13	15	17	16	15	17	17	16	15	15	14	13
P11499	P11499	67	65	49	Heat shock protein HSP 90-beta	Hsp90ab1	sp|P11499|HS90B_MOUSE Heat shock protein HSP 90-beta OS=Mus musculus OX=10090 GN=Hsp90ab1 PE=1 SV=3	1	67	65	49	55	57	55	55	52	53	54	54	52	55	54	52	48	47	48	49	51	49	52	49	52	51	54	50	56	53	62	61	56	55	55	56	56	52	53	50	51	51
P11679;CON__Q9H552	P11679	59;8	57;7	33;1	Keratin, type II cytoskeletal 8	Krt8	sp|P11679|K2C8_MOUSE Keratin, type II cytoskeletal 8 OS=Mus musculus OX=10090 GN=Krt8 PE=1 SV=4	2	59	57	33	50	50	51	50	49	47	48	49	48	48	47	44	45	38	47	47	46	44	46	40	48	44	46	41	52	49	26	23	50	48	52	46	51	47	49	45	36	37
P11714	P11714	36	26	26	Cytochrome P450 2D9	Cyp2d9	sp|P11714|CP2D9_MOUSE Cytochrome P450 2D9 OS=Mus musculus OX=10090 GN=Cyp2d9 PE=1 SV=2	1	36	26	26	29	29	29	28	28	27	29	30	27	28	29	27	28	29	30	29	30	27	30	29	29	27	29	28	29	27	0	0	29	30	30	26	29	28	28	27	27	29
P11725	P11725	38	38	38	Ornithine carbamoyltransferase, mitochondrial	Otc	sp|P11725|OTC_MOUSE Ornithine carbamoyltransferase, mitochondrial OS=Mus musculus OX=10090 GN=Otc PE=1 SV=1	1	38	38	38	32	35	35	33	34	35	33	37	33	35	34	34	35	33	34	36	35	36	33	34	33	34	33	34	34	35	10	5	34	35	36	36	35	35	33	35	33	33
P11983	P11983	40	40	40	T-complex protein 1 subunit alpha	Tcp1	sp|P11983|TCPA_MOUSE T-complex protein 1 subunit alpha OS=Mus musculus OX=10090 GN=Tcp1 PE=1 SV=3	1	40	40	40	32	31	28	30	28	33	32	28	29	29	32	32	27	31	27	30	28	30	32	31	29	32	33	31	28	30	30	33	29	30	31	32	28	31	34	31	30	30
P12710	P12710	29	29	29	Fatty acid-binding protein, liver	Fabp1	sp|P12710|FABPL_MOUSE Fatty acid-binding protein, liver OS=Mus musculus OX=10090 GN=Fabp1 PE=1 SV=2	1	29	29	29	18	21	20	19	19	18	17	20	17	21	20	21	19	22	21	20	22	24	21	17	21	19	20	19	24	23	8	7	20	21	27	26	21	19	22	19	21	24
P12815	P12815	10	10	10	Programmed cell death protein 6	Pdcd6	sp|P12815|PDCD6_MOUSE Programmed cell death protein 6 OS=Mus musculus OX=10090 GN=Pdcd6 PE=1 SV=2	1	10	10	10	5	5	7	8	6	6	7	6	6	5	6	5	7	5	6	5	5	4	5	5	4	5	6	6	6	7	7	6	8	5	8	5	7	6	6	6	4	6
P13020;CON__Q3SX14	P13020	33;14	33;14	33;14	Gelsolin	Gsn	sp|P13020|GELS_MOUSE Gelsolin OS=Mus musculus OX=10090 GN=Gsn PE=1 SV=3	2	33	33	33	14	16	12	10	16	21	16	15	11	12	11	10	10	9	12	9	16	13	12	12	11	13	14	14	15	9	29	32	17	15	11	11	10	10	15	10	10	9
P13634	P13634	11	11	11	Carbonic anhydrase 1	Ca1	sp|P13634|CAH1_MOUSE Carbonic anhydrase 1 OS=Mus musculus OX=10090 GN=Ca1 PE=1 SV=4	1	11	11	11	4	4	5	7	7	8	4	6	3	5	6	5	6	6	3	5	7	5	4	4	7	8	8	6	8	5	11	11	7	6	7	5	5	5	4	6	5	5
P13707	P13707	30	30	28	Glycerol-3-phosphate dehydrogenase [NAD(+)], cytoplasmic	Gpd1	sp|P13707|GPDA_MOUSE Glycerol-3-phosphate dehydrogenase [NAD(+)], cytoplasmic OS=Mus musculus OX=10090 GN=Gpd1 PE=1 SV=3	1	30	30	28	25	26	25	26	24	24	25	25	25	25	24	25	25	26	24	26	26	25	25	22	26	26	24	24	26	25	16	16	26	22	26	25	24	24	25	26	22	22
P14069	P14069	8	8	8	Protein S100-A6	S100a6	sp|P14069|S10A6_MOUSE Protein S100-A6 OS=Mus musculus OX=10090 GN=S100a6 PE=1 SV=3	1	8	8	8	1	2	4	2	1	2	4	2	1	1	2	2	1	1	2	1	2	1	1	1	1	1	3	2	1	1	7	6	2	1	2	1	2	2	1	1	1	1
P14152	P14152	24	24	24	Malate dehydrogenase, cytoplasmic	Mdh1	sp|P14152|MDHC_MOUSE Malate dehydrogenase, cytoplasmic OS=Mus musculus OX=10090 GN=Mdh1 PE=1 SV=3	1	24	24	24	21	20	21	20	19	19	18	19	21	18	21	20	19	17	22	18	20	17	19	16	21	16	19	17	22	17	17	18	20	17	21	20	21	18	19	19	19	17
P14206	P14206	22	22	22	40S ribosomal protein SA	Rpsa	sp|P14206|RSSA_MOUSE 40S ribosomal protein SA OS=Mus musculus OX=10090 GN=Rpsa PE=1 SV=4	1	22	22	22	18	16	15	19	19	18	18	17	15	19	19	17	18	16	17	17	18	17	19	19	18	20	18	17	18	18	21	20	20	15	20	17	18	17	17	16	18	18
P14211	P14211	29	29	29	Calreticulin	Calr	sp|P14211|CALR_MOUSE Calreticulin OS=Mus musculus OX=10090 GN=Calr PE=1 SV=1	1	29	29	29	25	25	25	24	24	22	25	24	24	25	23	24	24	23	24	25	23	23	25	23	24	24	23	23	26	24	24	23	24	24	24	25	25	23	23	22	22	20
P14733	P14733	57	57	54	Lamin-B1	Lmnb1	sp|P14733|LMNB1_MOUSE Lamin-B1 OS=Mus musculus OX=10090 GN=Lmnb1 PE=1 SV=3	1	57	57	54	24	25	19	25	28	30	29	35	24	30	21	24	24	22	27	25	24	23	25	19	24	26	29	24	32	32	56	54	32	31	23	27	28	25	29	26	20	23
P14824	P14824	63	63	63	Annexin A6	Anxa6	sp|P14824|ANXA6_MOUSE Annexin A6 OS=Mus musculus OX=10090 GN=Anxa6 PE=1 SV=3	1	63	63	63	48	45	48	49	45	42	44	50	43	47	43	44	41	41	40	47	43	43	45	46	47	47	44	42	45	42	53	52	49	48	45	47	45	47	44	48	43	40
P14869	P14869	18	18	18	60S acidic ribosomal protein P0	Rplp0	sp|P14869|RLA0_MOUSE 60S acidic ribosomal protein P0 OS=Mus musculus OX=10090 GN=Rplp0 PE=1 SV=3	1	18	18	18	17	14	15	16	15	15	15	17	16	16	14	16	14	15	17	15	14	14	16	16	15	15	15	14	16	17	16	14	16	15	16	16	16	16	14	15	13	12
P15105	P15105	26	26	26	Glutamine synthetase	Glul	sp|P15105|GLNA_MOUSE Glutamine synthetase OS=Mus musculus OX=10090 GN=Glul PE=1 SV=6	1	26	26	26	23	23	23	22	22	23	23	23	22	22	22	23	21	21	22	22	23	20	23	23	23	22	22	21	23	22	13	12	22	21	25	23	23	22	22	22	22	22
P15508	P15508	94	88	88	Spectrin beta chain, erythrocytic	Sptb	sp|P15508|SPTB1_MOUSE Spectrin beta chain, erythrocytic OS=Mus musculus OX=10090 GN=Sptb PE=1 SV=4	1	94	88	88	10	8	10	8	18	16	19	20	9	8	13	18	14	11	14	11	14	16	12	12	14	18	15	15	13	14	81	78	19	17	10	13	15	16	18	16	10	10
P16015	P16015	34	34	34	Carbonic anhydrase 3	Ca3	sp|P16015|CAH3_MOUSE Carbonic anhydrase 3 OS=Mus musculus OX=10090 GN=Ca3 PE=1 SV=3	1	34	34	34	27	29	30	29	28	29	25	27	28	28	28	28	26	26	24	30	25	29	30	27	29	27	28	29	25	30	19	16	25	29	31	33	28	30	27	26	30	29
P16045	P16045	9	9	9	Galectin-1	Lgals1	sp|P16045|LEG1_MOUSE Galectin-1 OS=Mus musculus OX=10090 GN=Lgals1 PE=1 SV=3	1	9	9	9	6	6	6	7	6	6	7	6	6	6	5	5	5	6	5	6	6	5	4	5	5	6	4	5	6	6	9	8	6	5	4	4	5	5	5	4	5	7
P16331	P16331	51	51	51	Phenylalanine-4-hydroxylase	Pah	sp|P16331|PH4H_MOUSE Phenylalanine-4-hydroxylase OS=Mus musculus OX=10090 GN=Pah PE=1 SV=4	1	51	51	51	43	42	44	40	39	38	42	43	42	40	43	38	38	40	41	41	40	37	41	41	40	41	41	40	43	38	5	5	47	47	45	44	42	43	39	37	38	36
P16332	P16332	44	44	44	Methylmalonyl-CoA mutase, mitochondrial	Mut	sp|P16332|MUTA_MOUSE Methylmalonyl-CoA mutase, mitochondrial OS=Mus musculus OX=10090 GN=Mmut PE=1 SV=2	1	44	44	44	37	34	32	37	35	33	34	32	33	33	33	33	31	33	34	34	31	32	36	36	34	35	34	35	34	36	16	11	40	36	37	34	36	35	33	35	32	35
P16460	P16460	61	61	61	Argininosuccinate synthase	Ass1	sp|P16460|ASSY_MOUSE Argininosuccinate synthase OS=Mus musculus OX=10090 GN=Ass1 PE=1 SV=1	1	61	61	61	51	51	45	51	47	48	49	50	47	50	48	48	47	46	49	49	47	48	50	46	48	49	47	47	49	48	24	21	51	51	54	52	49	49	51	52	48	48
P16546	P16546	154	154	153	Spectrin alpha chain, non-erythrocytic 1	Sptan1	sp|P16546|SPTN1_MOUSE Spectrin alpha chain, non-erythrocytic 1 OS=Mus musculus OX=10090 GN=Sptan1 PE=1 SV=4	1	154	154	153	111	105	108	105	110	111	116	109	111	104	104	105	108	100	109	107	105	104	111	107	110	113	108	107	121	115	116	118	113	108	113	103	114	107	103	108	90	93
P16858	P16858	34	34	31	Glyceraldehyde-3-phosphate dehydrogenase	Gapdh	sp|P16858|G3P_MOUSE Glyceraldehyde-3-phosphate dehydrogenase OS=Mus musculus OX=10090 GN=Gapdh PE=1 SV=2	1	34	34	31	27	28	29	28	27	28	27	27	28	27	27	27	25	26	28	25	25	24	27	28	26	26	27	27	28	28	28	26	27	25	29	30	27	27	26	27	27	26
P17182	P17182	45	45	38	Alpha-enolase	Eno1	sp|P17182|ENOA_MOUSE Alpha-enolase OS=Mus musculus OX=10090 GN=Eno1 PE=1 SV=3	1	45	45	38	37	37	35	37	33	34	35	32	36	35	33	34	30	30	31	32	34	30	36	35	34	33	35	30	36	34	31	34	38	35	42	38	36	33	33	33	32	33
P17225;B2RU80	P17225	23;1	23;1	21;0	Polypyrimidine tract-binding protein 1	Ptbp1	sp|P17225|PTBP1_MOUSE Polypyrimidine tract-binding protein 1 OS=Mus musculus OX=10090 GN=Ptbp1 PE=1 SV=2	2	23	23	21	17	16	14	17	16	17	16	15	15	15	17	16	16	18	16	17	17	16	18	17	14	15	17	16	15	16	19	16	14	15	17	18	17	17	16	14	14	13
P17427	P17427	44	44	36	AP-2 complex subunit alpha-2	Ap2a2	sp|P17427|AP2A2_MOUSE AP-2 complex subunit alpha-2 OS=Mus musculus OX=10090 GN=Ap2a2 PE=1 SV=2	1	44	44	36	31	30	33	32	25	32	29	32	34	31	31	29	31	27	37	29	33	26	35	30	35	34	34	32	36	34	31	29	33	32	36	32	32	32	29	33	24	27
P17563	P17563	56	13	13	Selenium-binding protein 1	Selenbp1	sp|P17563|SBP1_MOUSE Methanethiol oxidase OS=Mus musculus OX=10090 GN=Selenbp1 PE=1 SV=2	1	56	13	13	50	50	47	48	47	49	46	47	45	46	46	48	46	45	45	46	46	46	47	45	47	46	43	46	47	48	38	35	47	47	52	51	47	45	46	47	48	49
P17717	P17717	32	32	29	UDP-glucuronosyltransferase 2B17	Ugt2b17	sp|P17717|UDB17_MOUSE UDP-glucuronosyltransferase 2B17 OS=Mus musculus OX=10090 GN=Ugt2b17 PE=1 SV=1	1	32	32	29	27	29	25	27	25	23	27	25	26	25	26	24	25	23	29	26	24	23	27	24	26	25	27	26	30	27	2	1	29	23	27	27	26	24	23	22	26	26
P17742	P17742	17	17	17	Peptidyl-prolyl cis-trans isomerase A;Peptidyl-prolyl cis-trans isomerase A, N-terminally processed	Ppia	sp|P17742|PPIA_MOUSE Peptidyl-prolyl cis-trans isomerase A OS=Mus musculus OX=10090 GN=Ppia PE=1 SV=2	1	17	17	17	15	15	15	15	15	14	13	14	15	15	14	15	13	15	14	16	14	14	15	14	15	14	14	13	14	15	15	15	14	15	16	17	15	14	14	14	13	14
P17751	P17751	21	21	21	Triosephosphate isomerase	Tpi1	sp|P17751|TPIS_MOUSE Triosephosphate isomerase OS=Mus musculus OX=10090 GN=Tpi1 PE=1 SV=4	1	21	21	21	16	18	17	18	15	16	16	16	17	16	16	18	17	17	17	16	16	15	16	16	16	15	16	15	17	17	17	18	18	18	19	18	16	15	15	16	16	17
P17879;Q61696	P17879;Q61696	38;37	31;30	23;22	Heat shock 70 kDa protein 1B;Heat shock 70 kDa protein 1A	Hspa1b;Hspa1a	sp|P17879|HS71B_MOUSE Heat shock 70 kDa protein 1B OS=Mus musculus OX=10090 GN=Hspa1b PE=1 SV=3;sp|Q61696|HS71A_MOUSE Heat shock 70 kDa protein 1A OS=Mus musculus OX=10090 GN=Hspa1a PE=1 SV=2	2	38	31	23	25	29	22	23	24	25	26	25	22	24	19	23	17	24	21	22	23	20	25	23	25	24	24	22	29	26	25	27	30	26	23	26	25	26	23	26	28	25
P18242	P18242	13	13	13	Cathepsin D	Ctsd	sp|P18242|CATD_MOUSE Cathepsin D OS=Mus musculus OX=10090 GN=Ctsd PE=1 SV=1	1	13	13	13	11	10	9	12	10	11	11	10	10	9	10	9	9	8	10	9	9	8	11	8	9	9	11	10	11	10	11	11	11	11	9	11	9	9	9	9	8	7
P18760	P18760	19	19	18	Cofilin-1	Cfl1	sp|P18760|COF1_MOUSE Cofilin-1 OS=Mus musculus OX=10090 GN=Cfl1 PE=1 SV=3	1	19	19	18	17	16	15	17	15	17	16	16	16	17	16	17	15	16	15	17	16	18	17	18	17	17	16	16	17	18	16	16	17	17	18	18	17	17	18	17	18	17
P19096	P19096	163	163	163	Fatty acid synthase;[Acyl-carrier-protein] S-acetyltransferase;[Acyl-carrier-protein] S-malonyltransferase;3-oxoacyl-[acyl-carrier-protein] synthase;3-oxoacyl-[acyl-carrier-protein] reductase;3-hydroxyacyl-[acyl-carrier-protein] dehydratase;Enoyl-[acyl-carrier-protein] reductase;Oleoyl-[acyl-carrier-protein] hydrolase	Fasn	sp|P19096|FAS_MOUSE Fatty acid synthase OS=Mus musculus OX=10090 GN=Fasn PE=1 SV=2	1	163	163	163	136	142	137	140	133	135	143	146	139	133	134	127	141	132	136	128	132	125	138	124	142	139	140	136	136	134	73	70	130	127	141	134	141	136	146	142	131	125
P19157;P46425	P19157;P46425	31;18	31;18	31;18	Glutathione S-transferase P 1;Glutathione S-transferase P 2	Gstp1;Gstp2	sp|P19157|GSTP1_MOUSE Glutathione S-transferase P 1 OS=Mus musculus OX=10090 GN=Gstp1 PE=1 SV=2;sp|P46425|GSTP2_MOUSE Glutathione S-transferase P 2 OS=Mus musculus OX=10090 GN=Gstp2 PE=1 SV=2	2	31	31	31	27	26	25	25	26	27	27	27	25	27	26	27	26	28	28	28	26	25	29	28	28	26	27	29	27	30	17	17	26	26	28	29	28	30	28	28	28	27
P19783	P19783	15	15	15	Cytochrome c oxidase subunit 4 isoform 1, mitochondrial	Cox4i1	sp|P19783|COX41_MOUSE Cytochrome c oxidase subunit 4 isoform 1, mitochondrial OS=Mus musculus OX=10090 GN=Cox4i1 PE=1 SV=2	1	15	15	15	12	12	14	11	13	11	15	13	13	13	12	13	11	9	12	8	12	10	12	11	12	12	11	10	12	11	10	9	13	12	12	12	13	12	12	10	9	8
P19973	P19973	19	19	19	Lymphocyte-specific protein 1	Lsp1	sp|P19973|LSP1_MOUSE Lymphocyte-specific protein 1 OS=Mus musculus OX=10090 GN=Lsp1 PE=1 SV=2	1	19	19	19	0	1	2	0	1	0	0	2	0	0	1	0	0	1	0	0	0	0	1	1	0	0	1	0	2	2	19	19	2	1	0	1	0	0	1	1	1	1
P20029	P20029	59	59	57	78 kDa glucose-regulated protein	Hspa5	sp|P20029|BIP_MOUSE Endoplasmic reticulum chaperone BiP OS=Mus musculus OX=10090 GN=Hspa5 PE=1 SV=3	1	59	59	57	54	55	53	54	55	55	52	54	55	55	54	55	54	53	54	53	55	53	54	54	55	54	53	53	55	54	54	54	56	54	56	56	55	54	53	54	51	51
P20108	P20108	15	15	15	Thioredoxin-dependent peroxide reductase, mitochondrial	Prdx3	sp|P20108|PRDX3_MOUSE Thioredoxin-dependent peroxide reductase, mitochondrial OS=Mus musculus OX=10090 GN=Prdx3 PE=1 SV=1	1	15	15	15	12	12	12	11	12	13	12	11	12	12	12	13	12	12	13	11	12	12	12	12	12	11	12	11	12	13	13	12	13	12	13	11	13	13	12	12	12	12
P20152;P08553	P20152	61;2	61;2	54;0	Vimentin	Vim	sp|P20152|VIME_MOUSE Vimentin OS=Mus musculus OX=10090 GN=Vim PE=1 SV=3	2	61	61	54	34	35	29	36	37	35	43	38	30	28	28	25	29	27	29	26	28	28	32	30	32	32	33	25	32	34	59	58	43	38	34	32	33	29	31	28	27	31
P20852;P15392	P20852;P15392	30;20	26;18	26;18	Cytochrome P450 2A5;Cytochrome P450 2A4	Cyp2a5;Cyp2a4	sp|P20852|CP2A5_MOUSE Cytochrome P450 2A5 OS=Mus musculus OX=10090 GN=Cyp2a5 PE=2 SV=1;sp|P15392|CP2A4_MOUSE Cytochrome P450 2A4 OS=Mus musculus OX=10090 GN=Cyp2a4 PE=2 SV=3	2	30	26	26	21	19	20	22	18	15	17	22	14	18	16	17	21	20	20	21	19	18	21	19	20	22	22	22	21	24	3	2	25	24	24	25	22	23	16	18	21	19
P20918	P20918	42	42	41	Plasminogen;Plasmin heavy chain A;Activation peptide;Angiostatin;Plasmin heavy chain A, short form;Plasmin light chain B	Plg	sp|P20918|PLMN_MOUSE Plasminogen OS=Mus musculus OX=10090 GN=Plg PE=1 SV=3	1	42	42	41	28	25	27	31	32	34	36	30	27	26	32	29	28	25	26	25	29	24	30	22	28	28	27	26	31	32	23	22	30	30	31	25	27	29	31	27	25	23
P21614	P21614	35	35	35	Vitamin D-binding protein	Gc	sp|P21614|VTDB_MOUSE Vitamin D-binding protein OS=Mus musculus OX=10090 GN=Gc PE=1 SV=2	1	35	35	35	23	22	25	24	28	26	26	21	28	23	23	21	22	22	24	21	23	23	22	21	22	21	22	20	24	23	24	21	29	30	29	28	22	23	23	23	21	23
P21619	P21619	39	36	36	Lamin-B2	Lmnb2	sp|P21619|LMNB2_MOUSE Lamin-B2 OS=Mus musculus OX=10090 GN=Lmnb2 PE=1 SV=2	1	39	36	36	25	21	21	24	23	18	21	22	23	24	23	19	20	18	23	22	21	21	23	19	25	20	24	18	25	23	30	34	23	23	20	22	26	20	24	23	23	22
P21981;Q9D7I9	P21981	44;1	44;1	44;1	Protein-glutamine gamma-glutamyltransferase 2	Tgm2	sp|P21981|TGM2_MOUSE Protein-glutamine gamma-glutamyltransferase 2 OS=Mus musculus OX=10090 GN=Tgm2 PE=1 SV=4	2	44	44	44	32	34	30	32	28	33	35	32	32	29	35	34	30	33	30	31	33	33	34	28	27	33	33	32	33	32	34	33	34	33	32	31	29	29	30	31	30	25
P22315	P22315	23	23	23	Ferrochelatase, mitochondrial	Fech	sp|P22315|HEMH_MOUSE Ferrochelatase, mitochondrial OS=Mus musculus OX=10090 GN=Fech PE=1 SV=2	1	23	23	23	12	14	15	13	13	15	14	13	12	12	14	14	14	14	15	14	14	13	11	13	14	14	13	15	15	17	6	5	13	15	16	14	15	15	14	15	13	13
P23116	P23116	52	52	52	Eukaryotic translation initiation factor 3 subunit A	Eif3a	sp|P23116|EIF3A_MOUSE Eukaryotic translation initiation factor 3 subunit A OS=Mus musculus OX=10090 GN=Eif3a PE=1 SV=5	1	52	52	52	33	38	33	37	35	35	40	38	30	37	37	33	35	35	34	38	31	34	37	29	37	34	39	34	39	41	40	40	39	39	38	37	40	34	39	37	32	33
P23492	P23492	20	20	20	Purine nucleoside phosphorylase	Pnp	sp|P23492|PNPH_MOUSE Purine nucleoside phosphorylase OS=Mus musculus OX=10090 GN=Pnp PE=1 SV=2	1	20	20	20	17	17	15	18	17	18	17	18	19	18	18	17	19	16	19	14	18	17	17	16	18	18	18	17	19	18	18	20	19	18	18	18	19	18	18	17	16	17
P23953	P23953	26	23	23	Carboxylesterase 1C	Ces1c	sp|P23953|EST1C_MOUSE Carboxylesterase 1C OS=Mus musculus OX=10090 GN=Ces1c PE=1 SV=4	1	26	23	23	20	18	20	20	24	22	20	21	20	16	21	20	23	18	17	19	19	20	23	17	19	19	18	19	21	22	18	19	23	19	20	19	21	18	16	16	19	17
P24270	P24270	60	60	60	Catalase	Cat	sp|P24270|CATA_MOUSE Catalase OS=Mus musculus OX=10090 GN=Cat PE=1 SV=4	1	60	60	60	53	51	50	52	50	50	48	50	51	50	51	50	51	47	53	52	51	52	52	47	54	47	51	49	53	52	37	35	52	53	56	54	53	50	51	51	45	50
P24452	P24452	16	16	16	Macrophage-capping protein	Capg	sp|P24452|CAPG_MOUSE Macrophage-capping protein OS=Mus musculus OX=10090 GN=Capg PE=1 SV=2	1	16	16	16	1	2	3	1	1	0	1	3	1	1	2	1	2	2	2	1	2	1	0	1	0	3	3	3	1	1	14	16	2	2	3	1	0	2	1	1	2	3
P24456	P24456	40	40	23	Cytochrome P450 2D10	Cyp2d10	sp|P24456|CP2DA_MOUSE Cytochrome P450 2D10 OS=Mus musculus OX=10090 GN=Cyp2d10 PE=1 SV=2	1	40	40	23	38	36	34	37	34	34	35	33	35	34	34	31	36	33	36	34	37	34	36	35	38	35	37	36	36	37	1	0	35	35	37	35	38	34	35	35	32	30
P24527	P24527	34	34	34	Leukotriene A-4 hydrolase	Lta4h	sp|P24527|LKHA4_MOUSE Leukotriene A-4 hydrolase OS=Mus musculus OX=10090 GN=Lta4h PE=1 SV=4	1	34	34	34	18	21	19	18	19	18	21	18	14	20	16	18	13	17	21	18	17	15	20	18	21	16	20	20	21	20	27	28	22	21	26	18	20	15	21	18	16	16
P24549	P24549	46	44	32	Retinal dehydrogenase 1	Aldh1a1	sp|P24549|AL1A1_MOUSE Retinal dehydrogenase 1 OS=Mus musculus OX=10090 GN=Aldh1a1 PE=1 SV=5	1	46	44	32	36	37	36	37	36	39	37	36	34	37	36	37	40	38	38	34	38	36	38	39	39	39	37	36	41	38	23	23	38	38	43	40	41	36	36	36	37	37
P25688	P25688	33	33	33	Uricase	Uox	sp|P25688|URIC_MOUSE Uricase OS=Mus musculus OX=10090 GN=Uox PE=1 SV=2	1	33	33	33	29	26	27	27	28	27	27	27	26	28	26	25	29	23	29	27	29	24	27	26	27	24	29	25	29	28	7	4	31	27	31	26	28	25	26	25	25	25
P26039	P26039	146	146	133	Talin-1	Tln1	sp|P26039|TLN1_MOUSE Talin-1 OS=Mus musculus OX=10090 GN=Tln1 PE=1 SV=2	1	146	146	133	88	83	79	91	88	88	89	94	84	78	80	71	82	71	80	78	73	75	84	75	84	73	86	72	92	83	138	141	105	85	85	77	88	78	75	83	64	69
P26041	P26041	56	56	39	Moesin	Msn	sp|P26041|MOES_MOUSE Moesin OS=Mus musculus OX=10090 GN=Msn PE=1 SV=3	1	56	56	39	29	28	28	30	32	30	36	32	29	26	28	26	22	19	23	25	25	21	22	21	26	25	31	23	34	32	52	51	33	32	25	26	27	32	26	28	14	16
P26043	P26043	52	35	33	Radixin	Rdx	sp|P26043|RADI_MOUSE Radixin OS=Mus musculus OX=10090 GN=Rdx PE=1 SV=3	1	52	35	33	39	34	38	40	37	39	37	43	35	35	35	34	33	32	30	37	33	33	36	31	38	37	34	36	36	42	34	32	38	42	31	36	35	40	38	36	29	31
P26150;P24815	P26150	23;2	21;1	10;0	3 beta-hydroxysteroid dehydrogenase/Delta 5-->4-isomerase type 3;3-beta-hydroxy-Delta(5)-steroid dehydrogenase;Steroid Delta-isomerase	Hsd3b3	sp|P26150|3BHS3_MOUSE 3 beta-hydroxysteroid dehydrogenase/Delta 5-->4-isomerase type 3 OS=Mus musculus OX=10090 GN=Hsd3b3 PE=1 SV=3	2	23	21	10	20	19	19	17	19	13	22	16	22	17	19	16	19	18	19	18	19	19	22	20	20	17	20	18	20	16	0	0	21	18	20	16	18	17	15	17	17	18
P26231	P26231	45	45	35	Catenin alpha-1	Ctnna1	sp|P26231|CTNA1_MOUSE Catenin alpha-1 OS=Mus musculus OX=10090 GN=Ctnna1 PE=1 SV=1	1	45	45	35	28	27	25	28	30	25	34	29	24	27	29	24	21	22	27	26	28	22	30	27	29	26	32	36	35	32	15	16	31	33	34	32	31	29	23	30	21	21
P26443	P26443	55	55	55	Glutamate dehydrogenase 1, mitochondrial	Glud1	sp|P26443|DHE3_MOUSE Glutamate dehydrogenase 1, mitochondrial OS=Mus musculus OX=10090 GN=Glud1 PE=1 SV=1	1	55	55	55	46	47	44	45	43	44	44	45	42	45	43	43	43	42	47	41	44	42	47	43	47	43	46	44	47	46	33	33	43	43	46	48	45	43	45	45	41	43
P26516	P26516	24	24	24	26S proteasome non-ATPase regulatory subunit 7	Psmd7	sp|P26516|PSMD7_MOUSE 26S proteasome non-ATPase regulatory subunit 7 OS=Mus musculus OX=10090 GN=Psmd7 PE=1 SV=2	1	24	24	24	12	16	13	16	12	18	13	15	13	16	12	16	12	16	13	15	13	14	15	16	17	17	13	15	14	19	16	15	14	17	11	18	15	17	16	19	11	15
P26645	P26645	13	13	13	Myristoylated alanine-rich C-kinase substrate	Marcks	sp|P26645|MARCS_MOUSE Myristoylated alanine-rich C-kinase substrate OS=Mus musculus OX=10090 GN=Marcks PE=1 SV=2	1	13	13	13	8	8	6	8	8	4	7	6	5	5	6	4	5	4	6	2	4	3	5	4	6	2	5	2	9	7	13	12	9	3	5	2	7	4	3	3	3	2
P27659	P27659	23	23	23	60S ribosomal protein L3	Rpl3	sp|P27659|RL3_MOUSE 60S ribosomal protein L3 OS=Mus musculus OX=10090 GN=Rpl3 PE=1 SV=3	1	23	23	23	19	19	19	19	19	18	19	18	18	15	18	16	18	16	20	16	19	17	19	18	17	17	18	19	21	20	16	20	16	16	17	18	19	18	19	19	14	15
P27773	P27773	53	53	52	Protein disulfide-isomerase A3	Pdia3	sp|P27773|PDIA3_MOUSE Protein disulfide-isomerase A3 OS=Mus musculus OX=10090 GN=Pdia3 PE=1 SV=2	1	53	53	52	46	43	43	45	43	42	42	44	40	42	42	42	44	42	43	43	38	41	45	43	41	40	44	40	44	43	45	44	46	45	48	44	42	40	44	41	38	35
P28271;Q811J3	P28271	70;1	70;1	70;1	Cytoplasmic aconitate hydratase	Aco1	sp|P28271|ACOC_MOUSE Cytoplasmic aconitate hydratase OS=Mus musculus OX=10090 GN=Aco1 PE=1 SV=3	2	70	70	70	58	55	59	58	59	56	54	53	55	57	52	55	55	53	55	55	57	57	58	53	58	55	57	54	61	57	35	31	58	57	57	55	55	57	58	56	47	44
P28474	P28474	28	28	26	Alcohol dehydrogenase class-3	Adh5	sp|P28474|ADHX_MOUSE Alcohol dehydrogenase class-3 OS=Mus musculus OX=10090 GN=Adh5 PE=1 SV=3	1	28	28	26	23	24	21	22	21	22	22	26	23	20	26	23	20	18	22	23	23	23	19	22	23	24	20	20	18	24	15	15	21	24	22	27	23	23	23	22	21	21
P28654	P28654	15	15	15	Decorin	Dcn	sp|P28654|PGS2_MOUSE Decorin OS=Mus musculus OX=10090 GN=Dcn PE=1 SV=1	1	15	15	15	11	11	5	2	4	6	13	15	2	4	2	6	3	6	2	4	3	4	3	4	4	6	4	5	9	8	13	9	9	11	5	5	4	4	7	5	10	9
P28656	P28656	15	15	13	Nucleosome assembly protein 1-like 1	Nap1l1	sp|P28656|NP1L1_MOUSE Nucleosome assembly protein 1-like 1 OS=Mus musculus OX=10090 GN=Nap1l1 PE=1 SV=2	1	15	15	13	4	6	5	7	5	5	6	5	6	4	6	7	5	5	4	4	7	5	6	4	6	5	5	4	6	5	14	12	5	6	7	8	6	4	6	4	5	4
P28665	P28665	66	66	41	Murinoglobulin-1	Mug1	sp|P28665|MUG1_MOUSE Murinoglobulin-1 OS=Mus musculus OX=10090 GN=Mug1 PE=1 SV=3	1	66	66	41	52	51	57	53	61	59	58	56	51	50	54	55	53	51	53	53	53	51	56	53	53	53	53	52	57	57	49	48	58	49	55	51	54	54	48	50	44	44
P29341	P29341	37	37	37	Polyadenylate-binding protein 1	Pabpc1	sp|P29341|PABP1_MOUSE Polyadenylate-binding protein 1 OS=Mus musculus OX=10090 GN=Pabpc1 PE=1 SV=2	1	37	37	37	26	25	28	29	29	28	26	29	27	27	29	27	28	27	28	28	28	27	27	27	28	29	28	29	29	29	28	27	30	32	32	33	29	28	27	28	29	27
P29351	P29351	46	46	46	Tyrosine-protein phosphatase non-receptor type 6	Ptpn6	sp|P29351|PTN6_MOUSE Tyrosine-protein phosphatase non-receptor type 6 OS=Mus musculus OX=10090 GN=Ptpn6 PE=1 SV=2	1	46	46	46	7	7	8	12	7	10	7	11	5	10	6	7	6	5	7	4	6	6	8	6	6	6	6	10	10	12	42	44	11	10	5	5	5	5	10	6	7	5
P29699;CON__P12763	P29699	11;1	11;1	11;1	Alpha-2-HS-glycoprotein	Ahsg	sp|P29699|FETUA_MOUSE Alpha-2-HS-glycoprotein OS=Mus musculus OX=10090 GN=Ahsg PE=1 SV=1	2	11	11	11	9	10	9	9	9	9	10	9	8	8	9	8	9	7	9	8	9	8	9	6	9	8	9	9	9	9	9	8	11	10	9	8	9	9	9	9	7	7
P29758	P29758	35	35	35	Ornithine aminotransferase, mitochondrial	Oat	sp|P29758|OAT_MOUSE Ornithine aminotransferase, mitochondrial OS=Mus musculus OX=10090 GN=Oat PE=1 SV=1	1	35	35	35	31	31	30	31	30	30	30	30	29	29	32	30	29	28	30	28	30	28	31	29	30	31	31	32	31	31	25	21	32	33	32	35	31	30	31	31	30	28
P30115	P30115	25	25	20	Glutathione S-transferase A3	Gsta3	sp|P30115|GSTA3_MOUSE Glutathione S-transferase A3 OS=Mus musculus OX=10090 GN=Gsta3 PE=1 SV=2	1	25	25	20	24	22	23	22	22	24	23	23	22	24	23	23	24	24	21	24	21	24	25	23	21	25	23	23	24	24	15	12	22	24	22	25	23	25	24	24	24	23
P30416	P30416	39	39	39	Peptidyl-prolyl cis-trans isomerase FKBP4;Peptidyl-prolyl cis-trans isomerase FKBP4, N-terminally processed	Fkbp4	sp|P30416|FKBP4_MOUSE Peptidyl-prolyl cis-trans isomerase FKBP4 OS=Mus musculus OX=10090 GN=Fkbp4 PE=1 SV=5	1	39	39	39	31	31	25	28	29	32	25	35	24	31	26	32	26	29	22	28	28	28	27	25	29	30	32	29	30	34	30	32	29	29	28	28	29	30	29	29	26	27
P31001	P31001	52	48	48	Desmin	Des	sp|P31001|DESM_MOUSE Desmin OS=Mus musculus OX=10090 GN=Des PE=1 SV=3	1	52	48	48	16	13	12	13	15	13	27	31	8	12	11	9	12	8	12	14	13	13	12	11	15	9	11	13	16	12	49	46	26	17	18	12	17	12	9	10	11	15
P31786	P31786	8	8	8	Acyl-CoA-binding protein	Dbi	sp|P31786|ACBP_MOUSE Acyl-CoA-binding protein OS=Mus musculus OX=10090 GN=Dbi PE=1 SV=2	1	8	8	8	5	4	4	4	3	4	4	3	4	4	5	3	4	4	3	5	3	3	3	4	3	4	3	3	3	4	3	3	5	7	7	7	3	4	4	4	5	5
P32020	P32020	47	47	47	Non-specific lipid-transfer protein	Scp2	sp|P32020|NLTP_MOUSE Non-specific lipid-transfer protein OS=Mus musculus OX=10090 GN=Scp2 PE=1 SV=3	1	47	47	47	38	36	34	37	36	37	35	35	37	36	35	33	34	36	38	37	37	34	35	33	36	34	36	33	34	36	14	11	36	35	45	40	35	34	36	35	31	32
P33267	P33267	51	51	50	Cytochrome P450 2F2	Cyp2f2	sp|P33267|CP2F2_MOUSE Cytochrome P450 2F2 OS=Mus musculus OX=10090 GN=Cyp2f2 PE=1 SV=1	1	51	51	50	43	46	39	42	43	42	43	43	42	40	40	40	44	38	42	42	39	37	44	41	43	42	42	43	42	43	1	4	44	41	44	47	43	42	44	42	40	42
P34884	P34884	10	10	10	Macrophage migration inhibitory factor	Mif	sp|P34884|MIF_MOUSE Macrophage migration inhibitory factor OS=Mus musculus OX=10090 GN=Mif PE=1 SV=2	1	10	10	10	9	9	9	9	9	8	8	7	9	9	8	8	9	9	8	9	9	9	9	9	9	8	9	8	8	9	9	8	9	8	9	8	9	8	8	9	7	8
P34914	P34914	55	55	55	Bifunctional epoxide hydrolase 2;Cytosolic epoxide hydrolase 2;Lipid-phosphate phosphatase	Ephx2	sp|P34914|HYES_MOUSE Bifunctional epoxide hydrolase 2 OS=Mus musculus OX=10090 GN=Ephx2 PE=1 SV=2	1	55	55	55	50	48	47	47	46	48	44	47	49	49	45	49	46	45	47	50	47	49	47	49	48	48	46	49	50	49	19	14	47	49	48	50	46	49	50	49	48	49
P34927	P34927	13	13	13	Asialoglycoprotein receptor 1	Asgr1	sp|P34927|ASGR1_MOUSE Asialoglycoprotein receptor 1 OS=Mus musculus OX=10090 GN=Asgr1 PE=1 SV=4	1	13	13	13	11	12	7	10	9	12	11	10	10	11	10	11	9	9	9	10	8	8	10	9	11	9	11	10	12	12	2	1	11	10	12	10	12	11	12	11	9	9
P35441	P35441	51	51	30	Thrombospondin-1	Thbs1	sp|P35441|TSP1_MOUSE Thrombospondin-1 OS=Mus musculus OX=10090 GN=Thbs1 PE=1 SV=1	1	51	51	30	2	0	7	6	9	9	9	4	5	4	6	4	7	4	2	0	6	2	1	0	2	3	4	1	2	4	49	49	11	11	0	2	3	5	5	3	4	5
P35486	P35486	28	28	28	Pyruvate dehydrogenase E1 component subunit alpha, somatic form, mitochondrial	Pdha1	sp|P35486|ODPA_MOUSE Pyruvate dehydrogenase E1 component subunit alpha, somatic form, mitochondrial OS=Mus musculus OX=10090 GN=Pdha1 PE=1 SV=1	1	28	28	28	20	19	20	20	20	21	21	19	21	19	19	17	19	16	19	16	18	17	21	16	21	17	18	18	17	20	16	20	21	22	25	21	19	20	17	18	17	17
P35492	P35492	53	53	53	Histidine ammonia-lyase	Hal	sp|P35492|HUTH_MOUSE Histidine ammonia-lyase OS=Mus musculus OX=10090 GN=Hal PE=1 SV=1	1	53	53	53	45	44	46	47	46	42	43	43	46	45	45	44	42	41	46	43	41	40	46	41	48	46	46	42	44	47	3	2	50	47	45	44	45	44	44	43	39	38
P35505	P35505	30	30	30	Fumarylacetoacetase	Fah	sp|P35505|FAAA_MOUSE Fumarylacetoacetase OS=Mus musculus OX=10090 GN=Fah PE=1 SV=2	1	30	30	30	27	27	28	28	24	26	27	27	25	27	27	25	26	25	26	26	25	24	26	24	26	26	25	25	27	27	7	7	26	25	26	26	26	27	26	26	27	25
P35564	P35564	32	32	32	Calnexin	Canx	sp|P35564|CALX_MOUSE Calnexin OS=Mus musculus OX=10090 GN=Canx PE=1 SV=1	1	32	32	32	26	24	24	23	26	25	25	27	25	23	23	22	18	20	19	22	22	22	21	20	23	22	25	22	23	27	28	26	26	21	25	20	25	22	22	21	20	16
P35576	P35576	7	7	7	Glucose-6-phosphatase	G6pc	sp|P35576|G6PC_MOUSE Glucose-6-phosphatase OS=Mus musculus OX=10090 GN=G6pc PE=1 SV=2	1	7	7	7	5	5	4	5	4	6	4	6	4	5	4	5	6	5	5	6	6	5	6	6	7	5	5	6	5	5	1	0	6	4	5	4	6	6	7	5	7	5
P35700	P35700	32	32	30	Peroxiredoxin-1	Prdx1	sp|P35700|PRDX1_MOUSE Peroxiredoxin-1 OS=Mus musculus OX=10090 GN=Prdx1 PE=1 SV=1	1	32	32	30	24	25	24	23	23	24	25	25	23	24	24	26	21	23	23	24	21	21	21	22	22	22	22	23	21	25	22	21	26	24	26	24	25	24	24	25	24	22
P35979	P35979	9	9	9	60S ribosomal protein L12	Rpl12	sp|P35979|RL12_MOUSE 60S ribosomal protein L12 OS=Mus musculus OX=10090 GN=Rpl12 PE=1 SV=2	1	9	9	9	8	7	7	6	7	7	7	6	6	5	7	5	6	6	8	6	6	5	8	7	7	6	7	6	8	6	7	6	8	6	9	7	6	5	5	5	6	7
P36536	P36536	10	8	8	GTP-binding protein SAR1a	Sar1a	sp|P36536|SAR1A_MOUSE GTP-binding protein SAR1a OS=Mus musculus OX=10090 GN=Sar1a PE=1 SV=1	1	10	8	8	7	8	7	9	6	7	7	8	8	8	6	8	7	7	8	7	7	7	7	6	8	8	8	8	8	8	8	8	10	7	10	7	8	8	8	7	6	8
P36552	P36552	31	31	31	Oxygen-dependent coproporphyrinogen-III oxidase, mitochondrial	Cpox	sp|P36552|HEM6_MOUSE Oxygen-dependent coproporphyrinogen-III oxidase, mitochondrial OS=Mus musculus OX=10090 GN=Cpox PE=1 SV=2	1	31	31	31	24	26	22	26	25	24	26	24	21	25	24	24	20	23	22	23	23	23	25	24	26	26	26	25	27	28	15	17	26	24	26	24	23	26	22	22	24	24
P37040	P37040	44	44	44	NADPH--cytochrome P450 reductase	Por	sp|P37040|NCPR_MOUSE NADPH--cytochrome P450 reductase OS=Mus musculus OX=10090 GN=Por PE=1 SV=2	1	44	44	44	39	40	39	38	38	39	39	39	37	43	41	38	39	37	37	36	36	37	35	37	38	37	39	39	40	40	17	16	41	43	38	41	38	40	39	37	35	35
P38060;Q8JZS7	P38060	19;2	19;2	19;2	Hydroxymethylglutaryl-CoA lyase, mitochondrial	Hmgcl	sp|P38060|HMGCL_MOUSE Hydroxymethylglutaryl-CoA lyase, mitochondrial OS=Mus musculus OX=10090 GN=Hmgcl PE=1 SV=2	2	19	19	19	16	17	17	16	16	16	16	16	16	17	17	16	17	17	17	15	16	15	16	16	16	16	16	16	16	18	10	10	17	17	17	18	16	17	16	17	17	15
P38647	P38647	58	58	58	Stress-70 protein, mitochondrial	Hspa9	sp|P38647|GRP75_MOUSE Stress-70 protein, mitochondrial OS=Mus musculus OX=10090 GN=Hspa9 PE=1 SV=3	1	58	58	58	48	48	47	46	42	45	48	47	44	45	48	45	45	41	44	44	44	41	44	41	44	40	43	41	47	44	43	38	49	48	52	51	44	43	45	45	44	40
P40124;Q9CYT6	P40124	39;1	39;1	39;1	Adenylyl cyclase-associated protein 1	Cap1	sp|P40124|CAP1_MOUSE Adenylyl cyclase-associated protein 1 OS=Mus musculus OX=10090 GN=Cap1 PE=1 SV=4	2	39	39	39	25	27	26	28	22	25	24	25	24	24	24	25	18	20	23	20	21	20	22	21	24	26	26	25	25	26	38	35	28	27	25	22	25	24	24	25	21	18
P40142	P40142	55	55	55	Transketolase	Tkt	sp|P40142|TKT_MOUSE Transketolase OS=Mus musculus OX=10090 GN=Tkt PE=1 SV=1	1	55	55	55	46	41	44	44	43	42	46	46	42	43	43	44	41	43	44	42	43	41	45	41	46	44	44	43	44	45	48	48	42	42	44	46	44	40	46	43	41	43
P40936	P40936	21	21	21	Indolethylamine N-methyltransferase	Inmt	sp|P40936|INMT_MOUSE Indolethylamine N-methyltransferase OS=Mus musculus OX=10090 GN=Inmt PE=1 SV=1	1	21	21	21	17	18	19	17	18	19	19	16	17	19	18	15	19	18	17	18	17	15	17	18	18	17	20	18	17	16	2	1	17	17	18	17	16	16	18	17	17	16
P41216	P41216	62	62	59	Long-chain-fatty-acid--CoA ligase 1	Acsl1	sp|P41216|ACSL1_MOUSE Long-chain-fatty-acid--CoA ligase 1 OS=Mus musculus OX=10090 GN=Acsl1 PE=1 SV=2	1	62	62	59	54	56	54	55	50	50	54	52	52	55	50	53	49	51	52	51	52	51	53	54	52	52	54	52	50	53	12	13	50	54	51	54	50	54	54	53	50	52
P42125	P42125	21	21	21	Enoyl-CoA delta isomerase 1, mitochondrial	Eci1	sp|P42125|ECI1_MOUSE Enoyl-CoA delta isomerase 1, mitochondrial OS=Mus musculus OX=10090 GN=Eci1 PE=1 SV=2	1	21	21	21	18	16	18	18	16	17	17	16	17	17	16	17	18	17	15	17	16	17	17	15	16	16	16	17	17	18	12	14	18	18	18	19	15	17	15	17	16	15
P42669;Q8R4E6	P42669	14;1	14;1	12;0	Transcriptional activator protein Pur-alpha	Pura	sp|P42669|PURA_MOUSE Transcriptional activator protein Pur-alpha OS=Mus musculus OX=10090 GN=Pura PE=1 SV=1	2	14	14	12	11	10	10	11	9	10	10	10	8	9	7	9	11	9	9	10	11	8	11	7	10	9	12	6	11	11	9	10	10	9	11	10	11	10	9	10	6	4
P42932	P42932	38	38	38	T-complex protein 1 subunit theta	Cct8	sp|P42932|TCPQ_MOUSE T-complex protein 1 subunit theta OS=Mus musculus OX=10090 GN=Cct8 PE=1 SV=3	1	38	38	38	27	31	28	28	28	24	25	27	27	29	28	25	26	29	28	29	26	27	29	26	30	29	32	29	30	29	30	31	30	28	30	30	30	27	29	28	24	25
P45952	P45952	24	24	24	Medium-chain specific acyl-CoA dehydrogenase, mitochondrial	Acadm	sp|P45952|ACADM_MOUSE Medium-chain specific acyl-CoA dehydrogenase, mitochondrial OS=Mus musculus OX=10090 GN=Acadm PE=1 SV=1	1	24	24	24	21	19	21	21	22	20	20	20	20	20	21	20	21	19	21	20	19	18	21	18	20	18	20	19	21	19	15	15	23	22	23	22	20	18	19	18	17	15
P46656	P46656	6	6	6	Adrenodoxin, mitochondrial	Fdx1	sp|P46656|ADX_MOUSE Adrenodoxin, mitochondrial OS=Mus musculus OX=10090 GN=Fdx1 PE=1 SV=1	1	6	6	6	5	5	5	5	5	5	5	6	5	5	5	6	5	6	5	6	5	6	5	5	5	5	5	4	5	6	2	1	5	6	5	6	5	6	5	5	6	6
P47199	P47199	21	21	21	Quinone oxidoreductase	Cryz	sp|P47199|QOR_MOUSE Quinone oxidoreductase OS=Mus musculus OX=10090 GN=Cryz PE=1 SV=1	1	21	21	21	18	18	17	18	18	19	19	18	17	17	18	17	18	18	19	18	16	16	17	16	17	18	16	15	19	16	11	11	18	19	17	16	16	17	18	17	15	15
P47738	P47738	56	56	53	Aldehyde dehydrogenase, mitochondrial	Aldh2	sp|P47738|ALDH2_MOUSE Aldehyde dehydrogenase, mitochondrial OS=Mus musculus OX=10090 GN=Aldh2 PE=1 SV=1	1	56	56	53	47	48	45	47	44	45	45	45	47	46	46	48	47	45	44	45	45	43	46	46	45	42	44	45	47	46	44	43	52	49	53	51	47	45	48	45	44	46
P47740	P47740	29	29	28	Fatty aldehyde dehydrogenase	Aldh3a2	sp|P47740|AL3A2_MOUSE Fatty aldehyde dehydrogenase OS=Mus musculus OX=10090 GN=Aldh3a2 PE=1 SV=2	1	29	29	28	26	25	24	27	24	25	24	25	24	24	26	23	24	26	24	27	23	25	27	27	26	26	27	26	27	27	14	11	28	26	27	27	27	25	26	25	25	24
P47753	P47753	18	18	15	F-actin-capping protein subunit alpha-1	Capza1	sp|P47753|CAZA1_MOUSE F-actin-capping protein subunit alpha-1 OS=Mus musculus OX=10090 GN=Capza1 PE=1 SV=4	1	18	18	15	13	12	12	13	12	13	13	12	10	12	10	11	12	10	10	13	10	9	11	11	11	11	8	12	11	13	18	16	12	13	10	12	13	12	13	13	10	10
P47754	P47754	17	14	14	F-actin-capping protein subunit alpha-2	Capza2	sp|P47754|CAZA2_MOUSE F-actin-capping protein subunit alpha-2 OS=Mus musculus OX=10090 GN=Capza2 PE=1 SV=3	1	17	14	14	13	15	14	14	13	14	14	15	14	13	13	14	11	13	13	13	13	12	12	13	13	15	12	12	14	14	15	14	16	15	13	14	14	15	14	12	12	12
P47757	P47757	20	20	20	F-actin-capping protein subunit beta	Capzb	sp|P47757|CAPZB_MOUSE F-actin-capping protein subunit beta OS=Mus musculus OX=10090 GN=Capzb PE=1 SV=3	1	20	20	20	12	13	14	15	13	16	12	14	12	11	12	11	11	13	13	11	12	13	13	13	12	13	14	11	16	14	19	19	13	16	12	13	14	13	13	10	11	12
P47791	P47791	23	23	23	Glutathione reductase, mitochondrial	Gsr	sp|P47791|GSHR_MOUSE Glutathione reductase, mitochondrial OS=Mus musculus OX=10090 GN=Gsr PE=1 SV=3	1	23	23	23	18	18	17	17	14	15	15	16	16	18	15	14	18	17	17	16	15	18	18	19	20	18	20	19	18	18	16	18	20	19	19	17	19	16	15	16	14	17
P47955	P47955	4	4	4	60S acidic ribosomal protein P1	Rplp1	sp|P47955|RLA1_MOUSE 60S acidic ribosomal protein P1 OS=Mus musculus OX=10090 GN=Rplp1 PE=1 SV=1	1	4	4	4	3	3	3	3	3	3	3	3	3	3	3	3	3	3	3	3	3	3	3	3	3	3	4	3	3	3	3	3	3	3	4	4	3	3	3	3	3	3
P48024	P48024	10	10	4	Eukaryotic translation initiation factor 1	Eif1	sp|P48024|EIF1_MOUSE Eukaryotic translation initiation factor 1 OS=Mus musculus OX=10090 GN=Eif1 PE=1 SV=2	1	10	10	4	8	6	6	7	6	7	6	7	7	7	6	7	6	6	6	7	6	7	7	7	6	7	7	8	7	7	9	9	7	8	9	8	7	7	8	7	8	8
P48036	P48036	32	32	32	Annexin A5	Anxa5	sp|P48036|ANXA5_MOUSE Annexin A5 OS=Mus musculus OX=10090 GN=Anxa5 PE=1 SV=1	1	32	32	32	20	25	19	25	21	21	22	21	23	20	18	21	21	22	23	23	23	20	22	21	21	21	22	22	22	20	28	28	26	25	24	25	21	22	23	23	22	21
P48678	P48678	53	53	53	Prelamin-A/C;Lamin-A/C	Lmna	sp|P48678|LMNA_MOUSE Prelamin-A/C OS=Mus musculus OX=10090 GN=Lmna PE=1 SV=2	1	53	53	53	35	33	31	36	40	37	39	39	32	35	35	33	37	30	37	32	34	33	37	32	39	31	33	35	35	37	42	39	41	42	39	37	37	34	36	34	33	31
P48758	P48758	22	22	21	Carbonyl reductase [NADPH] 1	Cbr1	sp|P48758|CBR1_MOUSE Carbonyl reductase [NADPH] 1 OS=Mus musculus OX=10090 GN=Cbr1 PE=1 SV=3	1	22	22	21	18	19	18	18	18	19	21	18	20	19	20	17	20	19	18	17	19	18	19	18	19	17	19	17	17	17	15	18	18	19	20	18	18	18	19	19	17	18
P49312	P49312	22	22	22	Heterogeneous nuclear ribonucleoprotein A1;Heterogeneous nuclear ribonucleoprotein A1, N-terminally processed	Hnrnpa1	sp|P49312|ROA1_MOUSE Heterogeneous nuclear ribonucleoprotein A1 OS=Mus musculus OX=10090 GN=Hnrnpa1 PE=1 SV=2	1	22	22	22	17	16	14	16	15	17	15	17	15	17	15	17	16	15	16	16	16	17	16	16	18	17	17	16	18	17	19	21	20	16	17	17	16	17	15	17	15	15
P49429	P49429	48	48	48	4-hydroxyphenylpyruvate dioxygenase	Hpd	sp|P49429|HPPD_MOUSE 4-hydroxyphenylpyruvate dioxygenase OS=Mus musculus OX=10090 GN=Hpd PE=1 SV=3	1	48	48	48	35	36	36	37	35	39	37	36	37	38	39	36	35	38	37	37	37	36	36	37	35	38	37	37	38	35	2	7	38	38	44	45	38	35	37	35	37	36
P49722	P49722	18	18	18	Proteasome subunit alpha type-2	Psma2	sp|P49722|PSA2_MOUSE Proteasome subunit alpha type-2 OS=Mus musculus OX=10090 GN=Psma2 PE=1 SV=3	1	18	18	18	15	16	12	15	14	15	15	15	14	14	12	15	12	13	15	12	15	13	14	12	15	14	15	14	15	17	17	17	15	14	14	16	14	13	13	14	12	11
P49935	P49935	9	9	9	Pro-cathepsin H;Cathepsin H mini chain;Cathepsin H;Cathepsin H heavy chain;Cathepsin H light chain	Ctsh	sp|P49935|CATH_MOUSE Pro-cathepsin H OS=Mus musculus OX=10090 GN=Ctsh PE=1 SV=2	1	9	9	9	9	9	6	9	6	7	6	7	8	6	8	7	6	6	8	7	6	6	7	7	8	8	8	6	7	7	6	5	5	6	5	7	6	7	8	7	7	5
P50136	P50136	29	29	29	2-oxoisovalerate dehydrogenase subunit alpha, mitochondrial	Bckdha	sp|P50136|ODBA_MOUSE 2-oxoisovalerate dehydrogenase subunit alpha, mitochondrial OS=Mus musculus OX=10090 GN=Bckdha PE=1 SV=1	1	29	29	29	23	19	25	25	21	20	21	22	21	25	20	22	18	17	22	19	18	22	20	21	23	19	20	21	24	23	3	7	26	24	22	21	25	21	19	20	18	20
P50247	P50247	50	50	50	Adenosylhomocysteinase	Ahcy	sp|P50247|SAHH_MOUSE Adenosylhomocysteinase OS=Mus musculus OX=10090 GN=Ahcy PE=1 SV=3	1	50	50	50	41	41	39	40	40	39	41	42	39	43	39	41	41	39	41	41	40	40	41	42	42	41	40	41	43	42	33	31	43	45	49	48	41	41	43	43	41	43
P50285	P50285	40	40	40	Dimethylaniline monooxygenase [N-oxide-forming] 1	Fmo1	sp|P50285|FMO1_MOUSE Dimethylaniline monooxygenase [N-oxide-forming] 1 OS=Mus musculus OX=10090 GN=Fmo1 PE=1 SV=1	1	40	40	40	28	28	25	31	23	30	29	30	23	30	27	32	28	31	29	32	28	32	30	32	28	31	31	31	32	34	2	1	33	34	29	30	32	31	29	31	27	28
P50431	P50431	41	40	40	Serine hydroxymethyltransferase, cytosolic	Shmt1	sp|P50431|GLYC_MOUSE Serine hydroxymethyltransferase, cytosolic OS=Mus musculus OX=10090 GN=Shmt1 PE=1 SV=3	1	41	40	40	31	29	31	34	29	32	30	32	30	31	28	31	31	27	26	27	29	29	29	26	36	28	30	26	33	33	11	11	31	31	37	33	33	28	30	28	28	31
P50516	P50516	27	27	27	V-type proton ATPase catalytic subunit A	Atp6v1a	sp|P50516|VATA_MOUSE V-type proton ATPase catalytic subunit A OS=Mus musculus OX=10090 GN=Atp6v1a PE=1 SV=2	1	27	27	27	9	13	11	10	13	16	13	13	12	15	12	14	12	12	15	12	11	13	10	13	13	12	12	17	14	17	20	23	18	16	15	14	13	12	13	14	11	12
P50543	P50543	6	6	6	Protein S100-A11	S100a11	sp|P50543|S10AB_MOUSE Protein S100-A11 OS=Mus musculus OX=10090 GN=S100a11 PE=1 SV=1	1	6	6	6	2	3	3	3	2	3	2	3	2	2	2	2	2	1	2	1	2	1	2	2	2	2	2	1	2	1	6	5	2	3	3	3	1	3	3	3	3	2
P50544	P50544	50	50	50	Very long-chain specific acyl-CoA dehydrogenase, mitochondrial	Acadvl	sp|P50544|ACADV_MOUSE Very long-chain specific acyl-CoA dehydrogenase, mitochondrial OS=Mus musculus OX=10090 GN=Acadvl PE=1 SV=3	1	50	50	50	43	42	43	44	44	43	41	45	43	45	41	45	44	42	44	43	43	41	44	41	44	43	44	43	44	45	25	25	42	44	44	43	46	43	42	43	41	39
P50580	P50580	29	29	29	Proliferation-associated protein 2G4	Pa2g4	sp|P50580|PA2G4_MOUSE Proliferation-associated protein 2G4 OS=Mus musculus OX=10090 GN=Pa2g4 PE=1 SV=3	1	29	29	29	23	25	24	25	20	23	21	26	20	21	23	24	22	21	23	23	23	23	27	18	23	20	24	22	24	26	18	19	23	21	21	22	23	21	21	22	17	16
P51150	P51150	15	15	15	Ras-related protein Rab-7a	Rab7a	sp|P51150|RAB7A_MOUSE Ras-related protein Rab-7a OS=Mus musculus OX=10090 GN=Rab7a PE=1 SV=2	1	15	15	15	10	11	10	10	10	8	9	11	7	8	9	9	8	9	7	8	8	9	8	9	8	10	10	8	8	11	13	12	10	10	9	10	9	10	8	10	7	6
P51174	P51174	26	26	26	Long-chain specific acyl-CoA dehydrogenase, mitochondrial	Acadl	sp|P51174|ACADL_MOUSE Long-chain specific acyl-CoA dehydrogenase, mitochondrial OS=Mus musculus OX=10090 GN=Acadl PE=1 SV=2	1	26	26	26	20	22	22	22	20	17	23	16	22	21	23	19	21	20	21	21	20	20	19	20	20	21	21	21	21	20	15	15	20	21	18	19	20	18	20	20	19	19
P51410	P51410	15	15	15	60S ribosomal protein L9	Rpl9	sp|P51410|RL9_MOUSE 60S ribosomal protein L9 OS=Mus musculus OX=10090 GN=Rpl9 PE=2 SV=2	1	15	15	15	12	12	13	11	11	10	11	8	12	10	11	10	10	9	11	8	10	10	13	11	13	12	12	12	11	9	11	12	12	12	12	13	11	10	12	12	11	12
P51660	P51660	55	55	55	Peroxisomal multifunctional enzyme type 2;(3R)-hydroxyacyl-CoA dehydrogenase;Enoyl-CoA hydratase 2	Hsd17b4	sp|P51660|DHB4_MOUSE Peroxisomal multifunctional enzyme type 2 OS=Mus musculus OX=10090 GN=Hsd17b4 PE=1 SV=3	1	55	55	55	47	42	47	42	41	45	43	47	48	44	44	47	45	45	47	45	45	47	43	41	44	44	43	42	43	46	16	18	40	41	41	42	41	44	42	48	40	43
P51855	P51855	24	24	24	Glutathione synthetase	Gss	sp|P51855|GSHB_MOUSE Glutathione synthetase OS=Mus musculus OX=10090 GN=Gss PE=1 SV=1	1	24	24	24	18	21	17	17	18	18	18	18	17	15	17	17	12	17	18	14	16	15	16	15	19	16	14	20	20	19	12	7	21	21	17	20	20	18	20	20	12	16
P51859	P51859	14	14	13	Hepatoma-derived growth factor	Hdgf	sp|P51859|HDGF_MOUSE Hepatoma-derived growth factor OS=Mus musculus OX=10090 GN=Hdgf PE=1 SV=2	1	14	14	13	11	10	13	11	12	12	13	12	13	12	11	11	12	10	11	12	11	12	12	10	12	11	11	10	13	12	14	14	13	11	13	11	12	12	9	12	7	6
P51881	P51881	41	41	22	ADP/ATP translocase 2;ADP/ATP translocase 2, N-terminally processed	Slc25a5	sp|P51881|ADT2_MOUSE ADP/ATP translocase 2 OS=Mus musculus OX=10090 GN=Slc25a5 PE=1 SV=3	1	41	41	22	36	32	35	35	28	29	31	32	30	33	30	32	30	31	34	34	31	31	34	32	34	35	34	34	34	32	27	29	36	34	33	34	33	36	31	32	33	33
P52196	P52196	25	25	25	Thiosulfate sulfurtransferase	Tst	sp|P52196|THTR_MOUSE Thiosulfate sulfurtransferase OS=Mus musculus OX=10090 GN=Tst PE=1 SV=3	1	25	25	25	22	21	20	19	20	19	22	20	21	20	19	23	22	20	22	22	21	22	21	21	21	20	21	19	21	20	9	4	24	23	20	22	22	20	18	19	21	21
P52430	P52430	17	17	17	Serum paraoxonase/arylesterase 1	Pon1	sp|P52430|PON1_MOUSE Serum paraoxonase/arylesterase 1 OS=Mus musculus OX=10090 GN=Pon1 PE=1 SV=2	1	17	17	17	11	10	13	11	12	12	12	12	11	12	12	10	11	13	10	11	11	11	11	12	11	11	11	11	11	12	2	1	10	12	11	13	13	13	12	13	12	11
P52480	P52480	39	38	38	Pyruvate kinase PKM	Pkm	sp|P52480|KPYM_MOUSE Pyruvate kinase PKM OS=Mus musculus OX=10090 GN=Pkm PE=1 SV=4	1	39	38	38	18	16	18	15	18	19	15	20	15	17	17	17	16	19	19	17	19	16	19	21	18	21	16	17	22	20	39	38	23	24	19	24	16	20	21	20	21	18
P52503	P52503	7	7	7	NADH dehydrogenase [ubiquinone] iron-sulfur protein 6, mitochondrial	Ndufs6	sp|P52503|NDUS6_MOUSE NADH dehydrogenase [ubiquinone] iron-sulfur protein 6, mitochondrial OS=Mus musculus OX=10090 GN=Ndufs6 PE=1 SV=2	1	7	7	7	6	7	6	4	6	5	5	5	4	5	5	5	5	4	6	5	6	4	6	5	5	4	6	4	4	4	5	5	5	5	5	5	6	4	6	5	6	4
P52760	P52760	14	14	14	Ribonuclease UK114	Hrsp12	sp|P52760|RIDA_MOUSE 2-iminobutanoate/2-iminopropanoate deaminase OS=Mus musculus OX=10090 GN=Rida PE=1 SV=3	1	14	14	14	12	11	12	12	12	12	12	12	11	12	11	11	11	10	10	10	11	11	12	12	12	12	11	11	12	12	5	4	12	12	13	12	12	12	11	11	10	10
P52825	P52825	48	48	48	Carnitine O-palmitoyltransferase 2, mitochondrial	Cpt2	sp|P52825|CPT2_MOUSE Carnitine O-palmitoyltransferase 2, mitochondrial OS=Mus musculus OX=10090 GN=Cpt2 PE=1 SV=2	1	48	48	48	39	42	40	41	35	38	40	36	35	37	39	34	36	37	37	36	40	34	33	36	35	38	35	35	42	38	18	19	42	39	41	38	39	36	37	38	32	36
P52840	P52840	17	17	16	Sulfotransferase 1A1	Sult1a1	sp|P52840|ST1A1_MOUSE Sulfotransferase 1A1 OS=Mus musculus OX=10090 GN=Sult1a1 PE=1 SV=1	1	17	17	16	15	15	12	16	13	14	14	16	13	15	12	15	15	15	13	16	14	14	16	14	14	14	15	13	15	13	2	3	15	16	16	14	14	14	14	16	16	14
P53395	P53395	33	33	33	Lipoamide acyltransferase component of branched-chain alpha-keto acid dehydrogenase complex, mitochondrial	Dbt	sp|P53395|ODB2_MOUSE Lipoamide acyltransferase component of branched-chain alpha-keto acid dehydrogenase complex, mitochondrial OS=Mus musculus OX=10090 GN=Dbt PE=1 SV=2	1	33	33	33	24	23	28	27	28	26	25	28	28	27	25	24	27	24	24	24	24	25	23	25	28	25	25	25	27	26	15	15	27	28	26	25	25	25	24	26	25	24
P53657	P53657	41	41	40	Pyruvate kinase PKLR	Pklr	sp|P53657|KPYR_MOUSE Pyruvate kinase PKLR OS=Mus musculus OX=10090 GN=Pklr PE=1 SV=1	1	41	41	40	29	31	31	32	28	32	33	33	34	31	32	31	36	32	35	34	32	33	32	34	31	34	29	28	32	32	9	13	28	27	32	32	32	33	34	34	31	29
P54071	P54071	32	31	31	Isocitrate dehydrogenase [NADP], mitochondrial	Idh2	sp|P54071|IDHP_MOUSE Isocitrate dehydrogenase [NADP], mitochondrial OS=Mus musculus OX=10090 GN=Idh2 PE=1 SV=3	1	32	31	31	22	24	24	24	23	19	29	25	26	24	24	22	25	23	24	22	24	21	21	24	20	22	24	21	24	24	24	23	28	29	22	24	21	22	26	24	20	24
P54775	P54775	32	32	32	26S protease regulatory subunit 6B	Psmc4	sp|P54775|PRS6B_MOUSE 26S proteasome regulatory subunit 6B OS=Mus musculus OX=10090 GN=Psmc4 PE=1 SV=2	1	32	32	32	27	26	27	27	27	26	24	26	23	26	25	25	22	26	23	28	27	24	24	24	27	23	25	25	29	26	25	27	30	29	27	26	27	26	25	26	27	25
P54869	P54869	46	46	45	Hydroxymethylglutaryl-CoA synthase, mitochondrial	Hmgcs2	sp|P54869|HMCS2_MOUSE Hydroxymethylglutaryl-CoA synthase, mitochondrial OS=Mus musculus OX=10090 GN=Hmgcs2 PE=1 SV=2	1	46	46	45	39	34	37	36	34	33	36	33	35	33	35	34	36	35	35	32	34	37	35	31	33	35	34	33	35	35	16	15	35	30	39	37	34	34	33	35	32	31
P55096	P55096	39	39	39	ATP-binding cassette sub-family D member 3	Abcd3	sp|P55096|ABCD3_MOUSE ATP-binding cassette sub-family D member 3 OS=Mus musculus OX=10090 GN=Abcd3 PE=1 SV=2	1	39	39	39	31	29	29	33	29	28	27	29	33	35	29	31	31	28	30	33	31	30	31	28	30	30	27	32	32	31	2	4	31	23	28	30	33	31	26	28	26	26
P55264	P55264	33	33	33	Adenosine kinase	Adk	sp|P55264|ADK_MOUSE Adenosine kinase OS=Mus musculus OX=10090 GN=Adk PE=1 SV=2	1	33	33	33	26	25	21	24	24	22	22	26	24	24	26	25	24	23	23	25	23	23	23	23	24	24	26	23	23	25	19	18	27	25	29	26	25	25	26	25	23	24
P56391	P56391	10	10	10	Cytochrome c oxidase subunit 6B1	Cox6b1	sp|P56391|CX6B1_MOUSE Cytochrome c oxidase subunit 6B1 OS=Mus musculus OX=10090 GN=Cox6b1 PE=1 SV=2	1	10	10	10	9	8	8	8	9	8	8	9	9	9	9	8	9	8	8	8	8	9	9	8	9	9	8	9	9	8	7	8	9	9	9	9	9	8	8	8	9	9
P56395	P56395	11	11	11	Cytochrome b5	Cyb5a	sp|P56395|CYB5_MOUSE Cytochrome b5 OS=Mus musculus OX=10090 GN=Cyb5a PE=1 SV=2	1	11	11	11	8	10	9	8	9	9	11	10	11	10	9	9	7	7	10	8	10	9	6	6	7	7	6	8	9	9	8	9	9	9	9	9	9	9	9	8	9	9
P56399	P56399	47	47	47	Ubiquitin carboxyl-terminal hydrolase 5	Usp5	sp|P56399|UBP5_MOUSE Ubiquitin carboxyl-terminal hydrolase 5 OS=Mus musculus OX=10090 GN=Usp5 PE=1 SV=1	1	47	47	47	32	31	32	34	33	30	32	28	32	31	31	29	32	28	31	27	31	28	33	30	40	30	33	27	38	32	35	33	38	35	34	31	33	30	29	30	30	26
P56480	P56480	51	51	51	ATP synthase subunit beta, mitochondrial	Atp5b	sp|P56480|ATPB_MOUSE ATP synthase subunit beta, mitochondrial OS=Mus musculus OX=10090 GN=Atp5f1b PE=1 SV=2	1	51	51	51	45	44	42	45	38	37	44	41	40	42	43	42	37	38	41	40	39	38	38	37	41	36	38	38	40	39	39	42	44	40	46	41	39	40	41	41	40	38
P56593	P56593	45	45	41	Cytochrome P450 2A12	Cyp2a12	sp|P56593|CP2AC_MOUSE Cytochrome P450 2A12 OS=Mus musculus OX=10090 GN=Cyp2a12 PE=1 SV=2	1	45	45	41	35	38	35	38	34	35	32	37	36	32	38	33	33	33	35	33	35	34	37	36	39	31	38	34	38	36	2	1	36	35	41	36	40	31	34	37	35	34
P56657	P56657	34	33	31	Cytochrome P450 2C40	Cyp2c40	sp|P56657|CP240_MOUSE Cytochrome P450 2C40 OS=Mus musculus OX=10090 GN=Cyp2c40 PE=1 SV=2	1	34	33	31	29	28	28	29	27	28	29	27	30	29	29	27	28	29	24	26	29	30	24	28	30	27	27	25	32	28	0	0	30	29	30	29	28	27	29	30	25	28
P57776	P57776	26	26	24	Elongation factor 1-delta	Eef1d	sp|P57776|EF1D_MOUSE Elongation factor 1-delta OS=Mus musculus OX=10090 GN=Eef1d PE=1 SV=3	1	26	26	24	22	21	18	19	21	20	20	21	20	20	22	17	17	17	19	19	19	20	18	20	20	22	19	19	19	21	18	19	20	19	21	21	21	21	20	21	18	16
P57780	P57780	86	86	56	Alpha-actinin-4	Actn4	sp|P57780|ACTN4_MOUSE Alpha-actinin-4 OS=Mus musculus OX=10090 GN=Actn4 PE=1 SV=1	1	86	86	56	67	67	67	69	67	67	67	67	64	66	66	66	65	66	68	67	68	66	66	66	68	64	69	64	73	68	80	77	72	74	70	68	70	70	66	68	60	62
P58252	P58252	70	70	69	Elongation factor 2	Eef2	sp|P58252|EF2_MOUSE Elongation factor 2 OS=Mus musculus OX=10090 GN=Eef2 PE=1 SV=2	1	70	70	69	61	59	60	59	57	56	60	59	60	58	59	56	55	57	56	51	56	55	61	57	61	58	58	59	62	60	61	54	61	60	65	63	61	59	58	62	49	53
P58281;P58682	P58281	41;1	41;1	41;1	Dynamin-like 120 kDa protein, mitochondrial;Dynamin-like 120 kDa protein, form S1	Opa1	sp|P58281|OPA1_MOUSE Dynamin-like 120 kDa protein, mitochondrial OS=Mus musculus OX=10090 GN=Opa1 PE=1 SV=1	2	41	41	41	29	26	30	28	28	28	26	29	29	28	28	26	28	30	24	27	24	27	27	25	28	26	31	24	29	32	16	15	30	32	28	25	27	27	28	28	22	26
P58710	P58710	31	31	31	L-gulonolactone oxidase	Gulo	sp|P58710|GGLO_MOUSE L-gulonolactone oxidase OS=Mus musculus OX=10090 GN=Gulo PE=1 SV=3	1	31	31	31	25	27	28	24	25	27	26	25	28	26	28	25	27	23	27	25	26	27	28	26	29	28	29	25	28	27	1	1	27	25	27	27	26	22	28	23	24	24
P59242	P59242	31	31	30	Cingulin	Cgn	sp|P59242|CING_MOUSE Cingulin OS=Mus musculus OX=10090 GN=Cgn PE=1 SV=1	1	31	31	30	21	20	17	16	21	22	18	25	16	18	14	16	15	16	20	21	14	16	17	12	16	16	20	15	22	19	0	1	21	15	19	19	16	20	20	16	14	15
P60335;P57724	P60335	24;1	24;1	17;0	Poly(rC)-binding protein 1	Pcbp1	sp|P60335|PCBP1_MOUSE Poly(rC)-binding protein 1 OS=Mus musculus OX=10090 GN=Pcbp1 PE=1 SV=1	2	24	24	17	21	19	22	21	18	19	19	20	20	20	21	20	19	17	17	18	20	21	19	19	18	19	18	16	20	19	24	22	21	20	22	20	20	19	19	19	19	19
P60670	P60670	24	24	24	Nuclear protein localization protein 4 homolog	Nploc4	sp|P60670|NPL4_MOUSE Nuclear protein localization protein 4 homolog OS=Mus musculus OX=10090 GN=Nploc4 PE=1 SV=3	1	24	24	24	14	16	15	14	17	15	12	15	16	15	14	13	15	13	19	13	17	18	16	16	17	15	15	14	16	18	12	12	16	16	14	12	17	15	13	16	13	11
P60710	P60710	45	45	1	Actin, cytoplasmic 1;Actin, cytoplasmic 1, N-terminally processed	Actb	sp|P60710|ACTB_MOUSE Actin, cytoplasmic 1 OS=Mus musculus OX=10090 GN=Actb PE=1 SV=1	1	45	45	1	35	35	32	35	30	31	29	33	33	31	33	32	34	31	34	31	33	33	30	33	32	32	35	31	35	34	42	42	36	34	38	37	32	32	33	34	30	32
P60766;Q8R527;Q9ER71	P60766	11;1;1	10;0;0	10;0;0	Cell division control protein 42 homolog	Cdc42	sp|P60766|CDC42_MOUSE Cell division control protein 42 homolog OS=Mus musculus OX=10090 GN=Cdc42 PE=1 SV=2	3	11	10	10	8	9	9	7	7	9	8	9	8	9	8	9	9	8	10	8	8	8	8	9	9	7	8	9	7	8	11	11	9	9	7	7	8	7	9	7	7	7
P60843	P60843	43	43	25	Eukaryotic initiation factor 4A-I	Eif4a1	sp|P60843|IF4A1_MOUSE Eukaryotic initiation factor 4A-I OS=Mus musculus OX=10090 GN=Eif4a1 PE=1 SV=1	1	43	43	25	33	35	33	34	31	37	34	36	32	36	29	38	31	34	32	35	33	35	32	30	35	39	35	33	34	38	32	39	33	35	32	36	33	36	36	37	35	31
P61161	P61161	23	23	23	Actin-related protein 2	Actr2	sp|P61161|ARP2_MOUSE Actin-related protein 2 OS=Mus musculus OX=10090 GN=Actr2 PE=1 SV=1	1	23	23	23	14	17	14	15	14	13	14	15	13	17	15	14	15	13	17	15	14	17	16	15	16	16	13	17	18	16	21	21	16	19	17	16	17	16	14	18	14	14
P61222	P61222	28	28	28	ATP-binding cassette sub-family E member 1	Abce1	sp|P61222|ABCE1_MOUSE ATP-binding cassette sub-family E member 1 OS=Mus musculus OX=10090 GN=Abce1 PE=1 SV=1	1	28	28	28	20	20	21	19	14	18	20	19	18	16	13	18	14	18	20	17	16	18	21	15	21	18	19	17	19	21	13	15	21	19	20	23	20	19	15	17	16	15
P61750	P61750	14	7	7	ADP-ribosylation factor 4	Arf4	sp|P61750|ARF4_MOUSE ADP-ribosylation factor 4 OS=Mus musculus OX=10090 GN=Arf4 PE=1 SV=2	1	14	7	7	13	12	11	13	9	13	12	13	10	13	12	11	12	11	12	12	10	13	14	13	12	13	14	12	13	13	14	12	14	11	13	12	13	13	11	11	13	10
P61922	P61922	43	43	43	4-aminobutyrate aminotransferase, mitochondrial	Abat	sp|P61922|GABT_MOUSE 4-aminobutyrate aminotransferase, mitochondrial OS=Mus musculus OX=10090 GN=Abat PE=1 SV=1	1	43	43	43	36	38	38	36	37	37	36	36	37	34	34	38	36	37	36	35	34	35	38	34	34	36	37	36	34	35	7	7	39	38	36	34	35	34	33	34	33	33
P61979	P61979	33	33	33	Heterogeneous nuclear ribonucleoprotein K	Hnrnpk	sp|P61979|HNRPK_MOUSE Heterogeneous nuclear ribonucleoprotein K OS=Mus musculus OX=10090 GN=Hnrnpk PE=1 SV=1	1	33	33	33	23	26	26	28	25	26	24	28	26	23	26	25	23	23	23	24	23	25	25	24	24	26	25	26	27	29	33	33	27	27	28	27	27	26	24	25	24	22
P61982	P61982	17	15	13	14-3-3 protein gamma;14-3-3 protein gamma, N-terminally processed	Ywhag	sp|P61982|1433G_MOUSE 14-3-3 protein gamma OS=Mus musculus OX=10090 GN=Ywhag PE=1 SV=2	1	17	15	13	13	14	14	14	14	13	14	14	13	15	14	14	13	14	13	13	13	14	13	13	13	13	13	10	14	16	15	15	15	15	16	12	14	13	14	14	11	12
P62082	P62082	17	17	17	40S ribosomal protein S7	Rps7	sp|P62082|RS7_MOUSE 40S ribosomal protein S7 OS=Mus musculus OX=10090 GN=Rps7 PE=2 SV=1	1	17	17	17	13	14	14	14	12	13	12	14	13	13	14	14	15	13	14	14	13	15	15	14	14	13	13	14	16	14	15	15	15	15	16	15	14	13	13	14	13	13
P62192	P62192	27	27	27	26S protease regulatory subunit 4	Psmc1	sp|P62192|PRS4_MOUSE 26S proteasome regulatory subunit 4 OS=Mus musculus OX=10090 GN=Psmc1 PE=1 SV=1	1	27	27	27	16	16	15	16	17	16	20	16	16	14	16	13	13	14	15	14	16	14	16	18	17	17	16	17	19	20	19	16	18	17	16	15	17	11	12	16	12	13
P62196	P62196	28	28	28	26S protease regulatory subunit 8	Psmc5	sp|P62196|PRS8_MOUSE 26S proteasome regulatory subunit 8 OS=Mus musculus OX=10090 GN=Psmc5 PE=1 SV=1	1	28	28	28	23	24	20	22	22	20	20	23	18	18	21	18	18	19	20	19	17	19	23	19	20	16	18	20	22	24	16	19	22	22	19	19	19	21	19	19	19	19
P62259	P62259	25	25	23	14-3-3 protein epsilon	Ywhae	sp|P62259|1433E_MOUSE 14-3-3 protein epsilon OS=Mus musculus OX=10090 GN=Ywhae PE=1 SV=1	1	25	25	23	20	17	18	17	19	18	19	18	15	18	15	16	16	15	16	17	15	17	16	17	17	17	16	15	17	19	18	18	19	18	17	17	19	17	16	19	14	17
P62264	P62264	13	13	13	40S ribosomal protein S14	Rps14	sp|P62264|RS14_MOUSE 40S ribosomal protein S14 OS=Mus musculus OX=10090 GN=Rps14 PE=1 SV=3	1	13	13	13	10	9	10	10	10	11	11	11	10	9	9	9	9	9	9	8	9	8	9	8	9	7	8	8	10	11	9	11	10	10	10	10	11	11	9	9	8	7
P62334	P62334	27	27	27	26S protease regulatory subunit 10B	Psmc6	sp|P62334|PRS10_MOUSE 26S proteasome regulatory subunit 10B OS=Mus musculus OX=10090 GN=Psmc6 PE=1 SV=1	1	27	27	27	19	20	20	23	20	22	20	22	19	24	17	21	18	19	20	21	20	21	22	19	20	22	20	20	23	22	19	21	23	24	22	21	20	21	23	21	18	13
P62702	P62702	22	22	22	40S ribosomal protein S4, X isoform	Rps4x	sp|P62702|RS4X_MOUSE 40S ribosomal protein S4, X isoform OS=Mus musculus OX=10090 GN=Rps4x PE=1 SV=2	1	22	22	22	19	17	17	17	20	20	20	17	16	17	15	17	16	16	18	17	17	16	20	18	18	18	18	18	18	19	18	20	17	18	19	19	18	17	17	18	13	16
P62774	P62774	8	8	8	Myotrophin	Mtpn	sp|P62774|MTPN_MOUSE Myotrophin OS=Mus musculus OX=10090 GN=Mtpn PE=1 SV=2	1	8	8	8	7	6	7	7	7	6	7	6	6	7	7	7	6	6	5	6	6	6	6	6	7	6	5	6	6	6	8	7	6	6	6	6	7	6	6	6	6	7
P62814	P62814	25	25	25	V-type proton ATPase subunit B, brain isoform	Atp6v1b2	sp|P62814|VATB2_MOUSE V-type proton ATPase subunit B, brain isoform OS=Mus musculus OX=10090 GN=Atp6v1b2 PE=1 SV=1	1	25	25	25	12	8	12	13	13	8	12	11	14	11	12	10	10	9	11	10	8	11	11	9	11	12	12	9	13	12	23	22	16	15	15	11	10	12	10	10	13	12
P62843	P62843	9	9	9	40S ribosomal protein S15	Rps15	sp|P62843|RS15_MOUSE 40S ribosomal protein S15 OS=Mus musculus OX=10090 GN=Rps15 PE=1 SV=2	1	9	9	9	8	8	8	9	7	8	8	9	8	9	8	9	8	6	7	7	7	7	7	7	7	8	6	8	8	8	7	7	7	8	7	8	9	9	9	8	8	8
P62874;Q61011	P62874	20;2	20;2	13;0	Guanine nucleotide-binding protein G(I)/G(S)/G(T) subunit beta-1	Gnb1	sp|P62874|GBB1_MOUSE Guanine nucleotide-binding protein G(I)/G(S)/G(T) subunit beta-1 OS=Mus musculus OX=10090 GN=Gnb1 PE=1 SV=3	2	20	20	13	13	12	10	11	10	12	12	13	10	14	9	11	10	12	11	12	9	11	9	11	13	12	10	13	12	13	18	19	10	13	14	11	12	13	11	12	13	14
P62897	P62897	15	15	9	Cytochrome c, somatic	Cycs	sp|P62897|CYC_MOUSE Cytochrome c, somatic OS=Mus musculus OX=10090 GN=Cycs PE=1 SV=2	1	15	15	9	14	14	14	13	12	14	11	13	12	14	12	13	13	12	14	12	14	13	14	13	14	13	14	12	14	13	12	9	14	14	15	13	14	13	13	14	12	13
P62908	P62908	32	32	32	40S ribosomal protein S3	Rps3	sp|P62908|RS3_MOUSE 40S ribosomal protein S3 OS=Mus musculus OX=10090 GN=Rps3 PE=1 SV=1	1	32	32	32	25	24	24	24	22	24	23	23	21	23	22	25	23	24	25	25	23	23	25	25	25	25	24	24	26	25	24	24	27	27	28	28	24	26	25	26	24	24
P62918	P62918	21	21	21	60S ribosomal protein L8	Rpl8	sp|P62918|RL8_MOUSE 60S ribosomal protein L8 OS=Mus musculus OX=10090 GN=Rpl8 PE=1 SV=2	1	21	21	21	16	16	17	17	16	13	16	15	16	14	18	16	17	15	16	15	16	16	18	13	17	17	18	15	17	16	12	12	13	15	17	15	17	16	17	15	17	17
P62960;Q9Z2C8	P62960	13;4	13;4	7;0	Nuclease-sensitive element-binding protein 1	Ybx1	sp|P62960|YBOX1_MOUSE Nuclease-sensitive element-binding protein 1 OS=Mus musculus OX=10090 GN=Ybx1 PE=1 SV=3	2	13	13	7	11	9	13	12	11	11	13	11	12	10	13	10	10	8	11	9	10	8	12	9	12	9	11	9	12	11	11	9	12	11	10	9	11	10	10	10	7	7
P63017	P63017	54	52	38	Heat shock cognate 71 kDa protein	Hspa8	sp|P63017|HSP7C_MOUSE Heat shock cognate 71 kDa protein OS=Mus musculus OX=10090 GN=Hspa8 PE=1 SV=1	1	54	52	38	43	43	42	42	44	43	41	44	42	43	40	40	40	39	37	40	40	38	43	40	42	40	36	39	42	43	44	46	46	42	45	41	42	42	39	39	40	40
P63030	P63030	8	8	8	Mitochondrial pyruvate carrier 1	Mpc1	sp|P63030|MPC1_MOUSE Mitochondrial pyruvate carrier 1 OS=Mus musculus OX=10090 GN=Mpc1 PE=1 SV=1	1	8	8	8	7	7	7	7	6	7	7	7	6	7	7	6	7	5	7	6	7	7	7	6	7	7	7	7	7	7	1	2	7	7	7	7	7	7	7	7	6	6
P63037	P63037	18	18	18	DnaJ homolog subfamily A member 1	Dnaja1	sp|P63037|DNJA1_MOUSE DnaJ homolog subfamily A member 1 OS=Mus musculus OX=10090 GN=Dnaja1 PE=1 SV=1	1	18	18	18	14	14	17	17	16	16	18	13	16	13	17	13	16	13	16	12	15	14	16	11	17	11	14	13	16	15	17	13	18	15	16	16	18	15	15	12	15	13
P63038	P63038	61	61	61	60 kDa heat shock protein, mitochondrial	Hspd1	sp|P63038|CH60_MOUSE 60 kDa heat shock protein, mitochondrial OS=Mus musculus OX=10090 GN=Hspd1 PE=1 SV=1	1	61	61	61	49	50	50	49	47	48	50	49	49	48	50	51	48	49	51	46	49	49	49	47	49	47	50	47	48	48	47	48	50	49	57	57	50	49	48	49	45	48
P63101	P63101	21	19	17	14-3-3 protein zeta/delta	Ywhaz	sp|P63101|1433Z_MOUSE 14-3-3 protein zeta/delta OS=Mus musculus OX=10090 GN=Ywhaz PE=1 SV=1	1	21	19	17	17	18	17	18	17	18	16	20	17	18	19	18	19	19	18	19	18	18	18	17	18	18	17	16	18	19	20	18	17	18	18	18	17	19	18	18	17	17
P63158	P63158	20	20	18	High mobility group protein B1	Hmgb1	sp|P63158|HMGB1_MOUSE High mobility group protein B1 OS=Mus musculus OX=10090 GN=Hmgb1 PE=1 SV=2	1	20	20	18	15	14	14	14	14	14	13	14	14	14	13	14	15	12	15	12	15	12	15	13	15	12	14	11	13	15	18	17	18	14	15	14	17	14	14	13	13	10
P63242;Q8BGY2	P63242;Q8BGY2	18;9	18;9	18;9	Eukaryotic translation initiation factor 5A-1;Eukaryotic translation initiation factor 5A-2	Eif5a;Eif5a2	sp|P63242|IF5A1_MOUSE Eukaryotic translation initiation factor 5A-1 OS=Mus musculus OX=10090 GN=Eif5a PE=1 SV=2;sp|Q8BGY2|IF5A2_MOUSE Eukaryotic translation initiation factor 5A-2 OS=Mus musculus OX=10090 GN=Eif5a2 PE=1 SV=3	2	18	18	18	10	10	9	10	12	12	10	9	10	11	10	9	13	14	11	10	12	9	10	9	11	10	10	10	10	11	14	14	16	15	17	16	11	10	13	11	14	14
P63276	P63276	10	10	10	40S ribosomal protein S17	Rps17	sp|P63276|RS17_MOUSE 40S ribosomal protein S17 OS=Mus musculus OX=10090 GN=Rps17 PE=1 SV=2	1	10	10	10	9	8	10	8	9	8	8	8	8	9	9	9	8	8	8	9	8	8	9	10	9	9	9	8	10	9	10	10	9	9	9	9	8	9	8	9	8	8
P63330	P63330	12	12	1	Serine/threonine-protein phosphatase 2A catalytic subunit alpha isoform	Ppp2ca	sp|P63330|PP2AA_MOUSE Serine/threonine-protein phosphatase 2A catalytic subunit alpha isoform OS=Mus musculus OX=10090 GN=Ppp2ca PE=1 SV=1	1	12	12	1	9	9	8	9	8	8	8	9	7	8	6	7	10	7	9	8	8	7	10	7	9	9	9	7	11	8	12	12	11	9	11	7	8	8	8	7	7	9
P67778	P67778	31	31	31	Prohibitin	Phb	sp|P67778|PHB_MOUSE Prohibitin OS=Mus musculus OX=10090 GN=Phb PE=1 SV=1	1	31	31	31	25	26	28	27	26	28	27	28	26	27	27	25	26	26	26	25	26	27	25	26	25	26	26	26	28	26	25	23	28	29	24	25	27	27	27	25	26	24
P67984	P67984	7	7	6	60S ribosomal protein L22	Rpl22	sp|P67984|RL22_MOUSE 60S ribosomal protein L22 OS=Mus musculus OX=10090 GN=Rpl22 PE=1 SV=2	1	7	7	6	7	7	6	7	7	7	7	7	6	7	7	7	6	5	7	6	7	6	7	6	7	7	7	5	7	7	6	6	6	7	7	7	7	7	7	7	7	7
P68033	P68033	44	21	0	Actin, alpha cardiac muscle 1	Actc1	sp|P68033|ACTC_MOUSE Actin, alpha cardiac muscle 1 OS=Mus musculus OX=10090 GN=Actc1 PE=1 SV=1	1	44	21	0	29	27	19	20	20	21	28	28	20	19	22	22	23	22	18	17	21	20	16	20	19	19	21	19	21	22	39	40	31	28	24	28	19	21	19	19	22	25
P68040	P68040	26	26	26	Guanine nucleotide-binding protein subunit beta-2-like 1;Guanine nucleotide-binding protein subunit beta-2-like 1, N-terminally processed	Gnb2l1	sp|P68040|RACK1_MOUSE Receptor of activated protein C kinase 1 OS=Mus musculus OX=10090 GN=Rack1 PE=1 SV=3	1	26	26	26	23	24	24	24	23	23	23	23	24	23	22	21	22	22	22	23	20	23	21	23	21	22	23	22	24	22	23	20	22	21	24	24	21	23	22	22	20	20
P68254	P68254	17	14	14	14-3-3 protein theta	Ywhaq	sp|P68254|1433T_MOUSE 14-3-3 protein theta OS=Mus musculus OX=10090 GN=Ywhaq PE=1 SV=1	1	17	14	14	13	13	14	13	13	11	12	13	13	12	13	13	13	11	13	12	12	14	14	12	13	12	13	10	13	12	16	15	13	12	15	11	13	12	11	14	9	11
P68368	P68368	37	12	12	Tubulin alpha-4A chain	Tuba4a	sp|P68368|TBA4A_MOUSE Tubulin alpha-4A chain OS=Mus musculus OX=10090 GN=Tuba4a PE=1 SV=1	1	37	12	12	34	34	31	33	34	33	32	32	35	31	32	33	35	30	35	30	34	30	35	31	34	33	34	32	36	33	32	36	36	33	36	34	36	29	30	31	30	29
P68372	P68372	44	44	3	Tubulin beta-4B chain	Tubb4b	sp|P68372|TBB4B_MOUSE Tubulin beta-4B chain OS=Mus musculus OX=10090 GN=Tubb4b PE=1 SV=1	1	44	44	3	36	35	36	37	31	36	37	38	33	37	35	36	34	34	36	38	34	37	34	33	36	38	34	36	37	34	40	40	36	38	39	39	37	38	35	35	37	33
P68373	P68373	38	3	1	Tubulin alpha-1C chain	Tuba1c	sp|P68373|TBA1C_MOUSE Tubulin alpha-1C chain OS=Mus musculus OX=10090 GN=Tuba1c PE=1 SV=1	1	38	3	1	33	35	31	34	34	32	35	31	35	32	33	33	32	31	36	30	33	33	35	29	35	31	35	33	37	32	34	37	35	32	36	31	36	29	29	29	30	31
P70168	P70168	43	43	43	Importin subunit beta-1	Kpnb1	sp|P70168|IMB1_MOUSE Importin subunit beta-1 OS=Mus musculus OX=10090 GN=Kpnb1 PE=1 SV=2	1	43	43	43	26	23	21	20	20	22	20	21	25	20	24	20	28	21	24	22	22	20	23	23	28	23	30	21	27	22	36	33	29	25	26	24	23	20	18	23	22	18
P70296;Q8VIN1	P70296	15;1	15;1	15;1	Phosphatidylethanolamine-binding protein 1;Hippocampal cholinergic neurostimulating peptide	Pebp1	sp|P70296|PEBP1_MOUSE Phosphatidylethanolamine-binding protein 1 OS=Mus musculus OX=10090 GN=Pebp1 PE=1 SV=3	2	15	15	15	15	13	11	12	13	14	12	14	12	13	12	13	13	13	13	12	12	11	13	14	14	14	12	13	13	13	14	11	14	12	14	13	13	13	12	12	12	14
P70333	P70333	20	19	11	Heterogeneous nuclear ribonucleoprotein H2	Hnrnph2	sp|P70333|HNRH2_MOUSE Heterogeneous nuclear ribonucleoprotein H2 OS=Mus musculus OX=10090 GN=Hnrnph2 PE=1 SV=1	1	20	19	11	16	15	14	17	15	14	16	18	15	16	15	13	15	14	15	13	14	13	15	14	16	17	14	13	16	14	17	19	17	17	15	15	18	18	11	17	13	15
P70349	P70349	10	10	10	Histidine triad nucleotide-binding protein 1	Hint1	sp|P70349|HINT1_MOUSE Histidine triad nucleotide-binding protein 1 OS=Mus musculus OX=10090 GN=Hint1 PE=1 SV=3	1	10	10	10	9	10	9	10	10	10	9	10	9	10	10	9	10	10	10	10	10	10	10	10	10	10	10	10	10	10	10	10	10	10	10	10	10	10	10	10	9	9
P70404	P70404	13	13	13	Isocitrate dehydrogenase [NAD] subunit gamma 1, mitochondrial	Idh3g	sp|P70404|IDHG1_MOUSE Isocitrate dehydrogenase [NAD] subunit gamma 1, mitochondrial OS=Mus musculus OX=10090 GN=Idh3g PE=1 SV=1	1	13	13	13	6	8	9	8	10	10	8	11	9	7	9	8	8	6	9	9	9	9	9	9	9	10	8	9	7	10	7	8	11	9	10	9	8	8	11	10	10	8
P70441	P70441	31	31	31	Na(+)/H(+) exchange regulatory cofactor NHE-RF1	Slc9a3r1	sp|P70441|NHRF1_MOUSE Na(+)/H(+) exchange regulatory cofactor NHE-RF1 OS=Mus musculus OX=10090 GN=Slc9a3r1 PE=1 SV=3	1	31	31	31	25	28	22	24	26	27	25	27	22	23	21	21	22	21	23	20	22	23	24	20	26	27	27	25	28	25	22	22	28	24	25	23	25	24	25	26	16	16
P70694	P70694	29	29	25	Estradiol 17 beta-dehydrogenase 5	Akr1c6	sp|P70694|DHB5_MOUSE Estradiol 17 beta-dehydrogenase 5 OS=Mus musculus OX=10090 GN=Akr1c6 PE=1 SV=1	1	29	29	25	25	26	27	27	24	25	25	24	25	26	24	27	24	26	24	25	25	25	26	25	24	24	25	25	25	29	1	0	27	22	28	29	26	26	27	24	23	24
P70697	P70697	23	23	23	Uroporphyrinogen decarboxylase	Urod	sp|P70697|DCUP_MOUSE Uroporphyrinogen decarboxylase OS=Mus musculus OX=10090 GN=Urod PE=1 SV=2	1	23	23	23	16	15	17	15	10	11	16	16	16	14	19	13	15	14	20	13	14	12	16	15	18	13	14	14	16	13	8	10	15	12	17	13	16	14	14	11	13	10
P80313	P80313	34	34	34	T-complex protein 1 subunit eta	Cct7	sp|P80313|TCPH_MOUSE T-complex protein 1 subunit eta OS=Mus musculus OX=10090 GN=Cct7 PE=1 SV=1	1	34	34	34	26	20	26	23	22	21	23	26	28	24	27	24	22	25	22	25	26	26	22	23	24	25	22	25	28	23	29	27	22	25	24	27	24	25	24	25	25	23
P80314	P80314	46	46	46	T-complex protein 1 subunit beta	Cct2	sp|P80314|TCPB_MOUSE T-complex protein 1 subunit beta OS=Mus musculus OX=10090 GN=Cct2 PE=1 SV=4	1	46	46	46	34	33	31	37	34	33	30	36	31	34	34	32	35	30	33	31	32	29	33	31	32	33	32	31	34	34	40	37	38	35	37	36	32	35	34	32	39	33
P80315	P80315	33	33	33	T-complex protein 1 subunit delta	Cct4	sp|P80315|TCPD_MOUSE T-complex protein 1 subunit delta OS=Mus musculus OX=10090 GN=Cct4 PE=1 SV=3	1	33	33	33	23	28	24	27	25	28	23	29	24	29	21	29	24	26	24	26	28	26	27	28	28	26	26	26	25	28	31	27	25	23	25	24	25	26	24	27	24	22
P80316	P80316	38	38	38	T-complex protein 1 subunit epsilon	Cct5	sp|P80316|TCPE_MOUSE T-complex protein 1 subunit epsilon OS=Mus musculus OX=10090 GN=Cct5 PE=1 SV=1	1	38	38	38	29	29	29	32	30	30	30	30	27	29	27	29	28	25	25	30	29	26	29	29	29	27	31	27	29	30	34	32	31	28	29	28	29	33	28	29	23	25
P80317	P80317	31	31	26	T-complex protein 1 subunit zeta	Cct6a	sp|P80317|TCPZ_MOUSE T-complex protein 1 subunit zeta OS=Mus musculus OX=10090 GN=Cct6a PE=1 SV=3	1	31	31	26	23	24	24	26	24	26	22	22	26	26	26	25	26	23	26	23	24	23	25	23	25	26	24	23	25	28	29	26	23	26	26	24	26	27	26	24	24	25
P80318	P80318	38	38	38	T-complex protein 1 subunit gamma	Cct3	sp|P80318|TCPG_MOUSE T-complex protein 1 subunit gamma OS=Mus musculus OX=10090 GN=Cct3 PE=1 SV=1	1	38	38	38	28	29	22	30	28	29	26	28	26	31	25	29	25	27	25	28	26	31	27	26	27	26	27	27	31	31	29	33	27	28	27	30	26	31	29	29	25	26
P84078	P84078	19	19	3	ADP-ribosylation factor 1	Arf1	sp|P84078|ARF1_MOUSE ADP-ribosylation factor 1 OS=Mus musculus OX=10090 GN=Arf1 PE=1 SV=2	1	19	19	3	15	15	14	14	16	14	15	15	16	15	15	15	15	15	14	15	14	16	16	15	15	14	16	14	14	15	17	15	15	15	14	13	15	14	15	15	12	14
P84228	P84228	13	13	4	Histone H3.2	Hist1h3b	sp|P84228|H32_MOUSE Histone H3.2 OS=Mus musculus OX=10090 GN=Hist1h3b PE=1 SV=2	1	13	13	4	10	9	9	10	10	9	10	10	9	9	10	10	8	9	9	10	9	8	9	7	9	9	9	9	10	11	13	11	10	9	10	10	11	9	9	11	7	9
P84244;P02301	P84244;P02301	12;12	3;3	3;3	Histone H3.3;Histone H3.3C	H3f3a;H3f3c	sp|P84244|H33_MOUSE Histone H3.3 OS=Mus musculus OX=10090 GN=H3f3a PE=1 SV=2;sp|P02301|H3C_MOUSE Histone H3.3C OS=Mus musculus OX=10090 GN=H3f3c PE=3 SV=3	2	12	3	3	11	10	10	11	9	9	11	11	10	10	11	11	9	9	10	10	10	9	10	7	10	9	10	11	10	11	12	11	11	9	10	11	11	10	10	12	7	8
P85094	P85094	14	14	14	Isochorismatase domain-containing protein 2A, mitochondrial	Isoc2a	sp|P85094|ISC2A_MOUSE Isochorismatase domain-containing protein 2A OS=Mus musculus OX=10090 GN=Isoc2a PE=1 SV=1	1	14	14	14	10	9	9	10	8	8	9	8	9	9	10	9	10	8	10	10	11	9	11	9	9	11	11	8	11	8	5	5	10	8	12	8	10	10	9	9	10	7
P97315	P97315	11	11	11	Cysteine and glycine-rich protein 1	Csrp1	sp|P97315|CSRP1_MOUSE Cysteine and glycine-rich protein 1 OS=Mus musculus OX=10090 GN=Csrp1 PE=1 SV=3	1	11	11	11	6	5	4	4	5	4	8	8	3	4	3	4	4	5	5	4	4	4	4	2	4	5	4	2	3	5	11	11	8	8	5	5	5	4	3	4	2	3
P97328	P97328	26	26	26	Ketohexokinase	Khk	sp|P97328|KHK_MOUSE Ketohexokinase OS=Mus musculus OX=10090 GN=Khk PE=1 SV=1	1	26	26	26	20	19	20	20	21	20	22	16	22	21	21	19	20	17	20	18	20	18	20	16	21	18	20	18	20	22	0	4	20	19	24	19	22	19	21	19	14	18
P97351	P97351	25	25	25	40S ribosomal protein S3a	Rps3a	sp|P97351|RS3A_MOUSE 40S ribosomal protein S3a OS=Mus musculus OX=10090 GN=Rps3a PE=1 SV=3	1	25	25	25	18	21	18	20	20	19	17	19	18	15	18	17	17	16	17	18	16	17	19	19	18	18	17	19	18	19	19	18	20	19	20	19	18	18	18	20	17	14
P97364	P97364	17	17	17	Selenide, water dikinase 2	Sephs2	sp|P97364|SPS2_MOUSE Selenide, water dikinase 2 OS=Mus musculus OX=10090 GN=Sephs2 PE=1 SV=3	1	17	17	17	15	15	13	13	15	16	13	14	13	14	14	15	13	14	15	14	13	15	14	15	15	16	14	13	14	16	6	6	14	14	14	14	14	14	13	13	9	9
P97371	P97371	19	18	18	Proteasome activator complex subunit 1	Psme1	sp|P97371|PSME1_MOUSE Proteasome activator complex subunit 1 OS=Mus musculus OX=10090 GN=Psme1 PE=1 SV=2	1	19	18	18	18	17	15	17	15	17	17	17	15	17	17	17	15	15	17	16	16	14	17	16	17	16	17	17	18	16	17	18	17	17	17	17	17	17	17	17	15	15
P97372	P97372	23	23	22	Proteasome activator complex subunit 2	Psme2	sp|P97372|PSME2_MOUSE Proteasome activator complex subunit 2 OS=Mus musculus OX=10090 GN=Psme2 PE=1 SV=4	1	23	23	22	18	18	17	16	14	16	14	13	17	14	17	15	17	13	17	14	15	15	18	15	19	17	17	16	18	16	22	18	18	13	18	16	15	15	17	15	13	14
P97429	P97429	21	21	21	Annexin A4	Anxa4	sp|P97429|ANXA4_MOUSE Annexin A4 OS=Mus musculus OX=10090 GN=Anxa4 PE=1 SV=4	1	21	21	21	15	14	16	15	14	13	17	13	15	14	13	13	13	15	14	14	12	14	16	15	15	12	17	12	18	14	15	14	18	18	19	16	16	14	14	14	13	16
P97449	P97449	37	37	37	Aminopeptidase N	Anpep	sp|P97449|AMPN_MOUSE Aminopeptidase N OS=Mus musculus OX=10090 GN=Anpep PE=1 SV=4	1	37	37	37	25	21	18	22	21	26	23	25	23	16	22	18	17	16	23	18	15	19	23	24	23	26	23	22	27	26	12	16	26	25	22	22	26	25	24	25	18	17
P97461	P97461	14	14	14	40S ribosomal protein S5;40S ribosomal protein S5, N-terminally processed	Rps5	sp|P97461|RS5_MOUSE 40S ribosomal protein S5 OS=Mus musculus OX=10090 GN=Rps5 PE=1 SV=3	1	14	14	14	9	12	10	11	9	11	12	11	11	8	13	7	10	7	11	9	11	10	10	10	10	9	12	8	12	7	11	9	11	7	13	8	11	10	9	8	6	9
P97494	P97494	34	34	34	Glutamate--cysteine ligase catalytic subunit	Gclc	sp|P97494|GSH1_MOUSE Glutamate--cysteine ligase catalytic subunit OS=Mus musculus OX=10090 GN=Gclc PE=1 SV=4	1	34	34	34	26	23	25	28	22	23	17	21	23	22	25	28	24	24	26	25	26	27	24	26	27	26	27	25	22	25	13	19	28	24	25	23	24	25	22	23	25	23
P97742;Q924X2	P97742	38;2	38;2	38;2	Carnitine O-palmitoyltransferase 1, liver isoform	Cpt1a	sp|P97742|CPT1A_MOUSE Carnitine O-palmitoyltransferase 1, liver isoform OS=Mus musculus OX=10090 GN=Cpt1a PE=1 SV=4	2	38	38	38	24	24	25	26	20	27	25	25	22	25	25	26	27	25	27	27	25	25	25	24	23	24	22	28	26	30	12	8	27	27	27	26	27	29	24	25	24	24
P97807	P97807	36	36	36	Fumarate hydratase, mitochondrial	Fh	sp|P97807|FUMH_MOUSE Fumarate hydratase, mitochondrial OS=Mus musculus OX=10090 GN=Fh PE=1 SV=3	1	36	36	36	29	27	26	27	25	23	25	25	27	26	24	23	24	22	27	22	25	19	25	21	24	22	25	22	27	22	23	21	27	25	30	24	27	26	27	27	22	23
P97823	P97823	14	14	14	Acyl-protein thioesterase 1	Lypla1	sp|P97823|LYPA1_MOUSE Acyl-protein thioesterase 1 OS=Mus musculus OX=10090 GN=Lypla1 PE=1 SV=1	1	14	14	14	12	12	12	12	11	11	12	12	10	12	12	12	10	11	11	12	10	12	11	12	9	12	12	12	10	10	10	9	12	11	12	12	12	12	13	12	13	12
P97872	P97872	50	50	50	Dimethylaniline monooxygenase [N-oxide-forming] 5	Fmo5	sp|P97872|FMO5_MOUSE Dimethylaniline monooxygenase [N-oxide-forming] 5 OS=Mus musculus OX=10090 GN=Fmo5 PE=1 SV=4	1	50	50	50	37	41	37	38	35	37	39	37	37	38	38	37	38	37	36	33	37	35	39	37	36	34	40	38	37	36	4	7	46	40	41	38	40	42	37	37	31	32
P99024	P99024	40	9	7	Tubulin beta-5 chain	Tubb5	sp|P99024|TBB5_MOUSE Tubulin beta-5 chain OS=Mus musculus OX=10090 GN=Tubb5 PE=1 SV=1	1	40	9	7	33	32	33	33	30	33	32	35	31	33	33	32	30	32	32	35	32	32	32	30	32	34	31	33	34	33	37	37	32	34	35	35	34	33	33	31	33	30
P99028	P99028	8	8	8	Cytochrome b-c1 complex subunit 6, mitochondrial	Uqcrh	sp|P99028|QCR6_MOUSE Cytochrome b-c1 complex subunit 6, mitochondrial OS=Mus musculus OX=10090 GN=Uqcrh PE=1 SV=2	1	8	8	8	8	8	8	8	6	8	6	6	7	7	8	8	7	7	8	8	7	7	7	7	8	8	8	7	8	8	6	6	8	8	8	8	8	8	8	8	8	8
P99029	P99029	16	16	16	Peroxiredoxin-5, mitochondrial	Prdx5	sp|P99029|PRDX5_MOUSE Peroxiredoxin-5, mitochondrial OS=Mus musculus OX=10090 GN=Prdx5 PE=1 SV=2	1	16	16	16	15	15	15	16	14	16	15	16	15	16	16	16	15	15	15	15	16	16	14	16	14	15	14	14	15	15	15	15	14	14	15	16	14	16	15	16	16	16
Q00519	Q00519	56	55	55	Xanthine dehydrogenase/oxidase;Xanthine dehydrogenase;Xanthine oxidase	Xdh	sp|Q00519|XDH_MOUSE Xanthine dehydrogenase/oxidase OS=Mus musculus OX=10090 GN=Xdh PE=1 SV=5	1	56	55	55	42	40	42	42	35	42	35	40	37	37	39	37	37	41	40	39	31	41	39	40	43	39	39	39	42	44	21	25	40	41	41	42	43	41	42	41	37	37
Q00623;CON__P15497	Q00623	26;2	26;2	26;2	Apolipoprotein A-I;Proapolipoprotein A-I;Truncated apolipoprotein A-I	Apoa1	sp|Q00623|APOA1_MOUSE Apolipoprotein A-I OS=Mus musculus OX=10090 GN=Apoa1 PE=1 SV=2	2	26	26	26	23	22	23	23	22	22	22	22	23	20	23	22	20	17	20	18	20	17	20	20	21	17	22	19	22	20	23	22	21	19	26	22	22	19	22	21	20	19
Q00898	Q00898	21	14	14	Alpha-1-antitrypsin 1-5	Serpina1e	sp|Q00898|A1AT5_MOUSE Alpha-1-antitrypsin 1-5 OS=Mus musculus OX=10090 GN=Serpina1e PE=1 SV=1	1	21	14	14	14	15	14	14	17	15	14	16	14	15	15	16	14	14	15	15	14	14	14	14	14	14	15	14	16	15	17	16	14	13	15	13	15	14	15	15	13	14
Q00PI9	Q00PI9	37	37	37	Heterogeneous nuclear ribonucleoprotein U-like protein 2	Hnrnpul2	sp|Q00PI9|HNRL2_MOUSE Heterogeneous nuclear ribonucleoprotein U-like protein 2 OS=Mus musculus OX=10090 GN=Hnrnpul2 PE=1 SV=2	1	37	37	37	15	18	19	17	17	21	15	21	13	15	12	16	14	12	15	14	11	13	13	16	14	15	14	14	17	21	29	27	18	21	22	19	16	18	18	20	15	12
Q01279;P70424;Q61527	Q01279	52;2;1	52;2;1	52;2;1	Epidermal growth factor receptor	Egfr	sp|Q01279|EGFR_MOUSE Epidermal growth factor receptor OS=Mus musculus OX=10090 GN=Egfr PE=1 SV=1	3	52	52	52	38	35	32	36	33	34	36	34	32	32	37	30	29	26	33	27	31	34	35	28	38	31	33	29	39	44	9	8	36	33	41	37	41	37	35	37	24	23
Q01405	Q01405	39	39	32	Protein transport protein Sec23A	Sec23a	sp|Q01405|SC23A_MOUSE Protein transport protein Sec23A OS=Mus musculus OX=10090 GN=Sec23a PE=1 SV=2	1	39	39	32	25	27	29	30	22	29	24	29	26	27	28	25	28	21	27	27	26	29	29	28	27	27	27	24	32	29	17	13	30	31	32	31	28	29	27	28	26	24
Q01768	Q01768	16	8	8	Nucleoside diphosphate kinase B	Nme2	sp|Q01768|NDKB_MOUSE Nucleoside diphosphate kinase B OS=Mus musculus OX=10090 GN=Nme2 PE=1 SV=1	1	16	8	8	16	15	15	15	15	14	13	15	13	15	14	14	13	14	14	14	13	12	15	14	15	13	15	15	16	14	15	15	14	14	14	13	15	15	13	16	14	13
Q01853	Q01853	80	80	80	Transitional endoplasmic reticulum ATPase	Vcp	sp|Q01853|TERA_MOUSE Transitional endoplasmic reticulum ATPase OS=Mus musculus OX=10090 GN=Vcp PE=1 SV=4	1	80	80	80	66	69	66	66	67	67	65	65	67	68	67	69	66	64	67	66	63	64	69	64	69	67	67	65	67	66	67	66	69	69	69	69	68	66	66	63	66	66
Q02053;P31254	Q02053	66;12	66;12	66;12	Ubiquitin-like modifier-activating enzyme 1	Uba1	sp|Q02053|UBA1_MOUSE Ubiquitin-like modifier-activating enzyme 1 OS=Mus musculus OX=10090 GN=Uba1 PE=1 SV=1	2	66	66	66	51	47	47	49	49	47	48	50	47	47	48	48	50	46	50	48	52	49	51	46	52	48	47	45	54	46	56	58	52	43	51	49	51	50	50	54	43	45
Q02248	Q02248	34	34	30	Catenin beta-1	Ctnnb1	sp|Q02248|CTNB1_MOUSE Catenin beta-1 OS=Mus musculus OX=10090 GN=Ctnnb1 PE=1 SV=1	1	34	34	30	24	23	19	20	22	23	16	23	15	22	20	21	19	18	21	23	20	20	20	24	24	24	20	21	24	25	20	17	25	25	22	22	24	23	20	22	19	20
Q02357	Q02357	71	71	68	Ankyrin-1	Ank1	sp|Q02357|ANK1_MOUSE Ankyrin-1 OS=Mus musculus OX=10090 GN=Ank1 PE=1 SV=2	1	71	71	68	2	3	4	10	6	12	16	10	7	8	14	13	12	10	9	8	9	16	13	13	12	10	16	13	11	8	63	60	9	9	13	13	16	12	14	10	12	9
Q03265	Q03265	60	60	60	ATP synthase subunit alpha, mitochondrial	Atp5a1	sp|Q03265|ATPA_MOUSE ATP synthase subunit alpha, mitochondrial OS=Mus musculus OX=10090 GN=Atp5f1a PE=1 SV=1	1	60	60	60	54	51	48	53	52	48	48	49	50	51	54	50	51	49	51	49	50	48	50	52	53	49	50	47	54	49	46	47	52	52	54	54	52	49	48	50	49	51
Q04447	Q04447	25	25	24	Creatine kinase B-type	Ckb	sp|Q04447|KCRB_MOUSE Creatine kinase B-type OS=Mus musculus OX=10090 GN=Ckb PE=1 SV=1	1	25	25	24	7	8	7	7	7	7	15	13	6	6	7	5	7	6	4	4	7	5	10	8	10	6	6	4	9	9	25	25	11	10	6	5	6	8	6	7	6	7
Q05421	Q05421	48	48	48	Cytochrome P450 2E1	Cyp2e1	sp|Q05421|CP2E1_MOUSE Cytochrome P450 2E1 OS=Mus musculus OX=10090 GN=Cyp2e1 PE=1 SV=1	1	48	48	48	41	39	39	44	40	36	41	36	38	39	40	40	38	38	39	36	35	36	44	37	39	39	39	36	39	38	0	4	38	37	42	41	39	38	38	37	40	40
Q05793	Q05793	92	92	92	Basement membrane-specific heparan sulfate proteoglycan core protein;Endorepellin;LG3 peptide	Hspg2	sp|Q05793|PGBM_MOUSE Basement membrane-specific heparan sulfate proteoglycan core protein OS=Mus musculus OX=10090 GN=Hspg2 PE=1 SV=1	1	92	92	92	51	51	45	50	50	44	49	51	43	46	42	41	42	36	41	38	49	47	49	41	47	43	45	43	54	45	72	68	49	51	44	49	47	39	46	47	46	46
Q05816	Q05816	10	10	10	Fatty acid-binding protein, epidermal	Fabp5	sp|Q05816|FABP5_MOUSE Fatty acid-binding protein 5 OS=Mus musculus OX=10090 GN=Fabp5 PE=1 SV=3	1	10	10	10	8	8	7	6	8	8	8	8	8	8	8	8	8	8	6	8	6	8	8	7	8	7	8	8	8	8	8	8	8	8	9	9	8	9	9	8	7	7
Q05920	Q05920	95	95	95	Pyruvate carboxylase, mitochondrial	Pc	sp|Q05920|PYC_MOUSE Pyruvate carboxylase, mitochondrial OS=Mus musculus OX=10090 GN=Pc PE=1 SV=1	1	95	95	95	84	84	78	84	72	75	84	81	83	81	83	80	77	75	81	77	80	77	78	71	79	78	76	77	84	79	20	16	82	77	80	83	82	76	82	83	72	74
Q07417	Q07417	32	32	32	Short-chain specific acyl-CoA dehydrogenase, mitochondrial	Acads	sp|Q07417|ACADS_MOUSE Short-chain specific acyl-CoA dehydrogenase, mitochondrial OS=Mus musculus OX=10090 GN=Acads PE=1 SV=2	1	32	32	32	25	27	25	27	26	27	28	27	26	25	25	25	23	23	21	25	22	27	23	26	25	26	24	25	27	27	17	16	26	26	24	28	26	26	25	26	26	26
Q08093	Q08093	11	10	10	Calponin-2	Cnn2	sp|Q08093|CNN2_MOUSE Calponin-2 OS=Mus musculus OX=10090 GN=Cnn2 PE=1 SV=1	1	11	10	10	2	1	1	2	1	2	2	2	1	1	1	1	1	2	1	2	2	2	1	2	1	2	2	1	3	2	10	10	4	3	1	1	1	1	1	1	1	2
Q11011	Q11011	23	23	23	Puromycin-sensitive aminopeptidase	Npepps	sp|Q11011|PSA_MOUSE Puromycin-sensitive aminopeptidase OS=Mus musculus OX=10090 GN=Npepps PE=1 SV=2	1	23	23	23	16	12	13	15	11	15	15	16	14	18	13	16	13	15	14	14	15	14	15	15	15	18	16	15	14	13	13	14	11	15	12	16	14	16	16	16	13	16
Q2TPA8	Q2TPA8	26	26	26	Hydroxysteroid dehydrogenase-like protein 2	Hsdl2	sp|Q2TPA8|HSDL2_MOUSE Hydroxysteroid dehydrogenase-like protein 2 OS=Mus musculus OX=10090 GN=Hsdl2 PE=1 SV=1	1	26	26	26	21	17	23	21	21	17	22	18	22	17	21	15	23	18	23	19	20	17	20	18	20	16	19	17	22	19	8	12	21	19	19	18	20	16	17	14	17	15
Q3TC72	Q3TC72	13	13	13	Fumarylacetoacetate hydrolase domain-containing protein 2A	Fahd2	sp|Q3TC72|FAHD2_MOUSE Fumarylacetoacetate hydrolase domain-containing protein 2A OS=Mus musculus OX=10090 GN=Fahd2 PE=1 SV=1	1	13	13	13	10	9	9	10	10	11	11	11	10	10	11	10	13	11	10	10	9	12	12	10	11	10	11	10	11	9	1	2	9	10	10	10	12	10	10	9	8	10
Q3THE2	Q3THE2	11	6	6	Myosin regulatory light chain 12B	Myl12b	sp|Q3THE2|ML12B_MOUSE Myosin regulatory light chain 12B OS=Mus musculus OX=10090 GN=Myl12b PE=1 SV=2	1	11	6	6	9	9	8	9	8	9	8	9	9	8	9	9	9	8	9	8	9	8	9	9	9	9	9	9	9	10	10	11	9	9	9	9	9	9	9	9	9	8
Q3THK7	Q3THK7	33	33	33	GMP synthase [glutamine-hydrolyzing]	Gmps	sp|Q3THK7|GUAA_MOUSE GMP synthase [glutamine-hydrolyzing] OS=Mus musculus OX=10090 GN=Gmps PE=1 SV=2	1	33	33	33	23	23	15	22	21	24	19	21	14	18	14	21	20	17	22	20	19	16	23	16	22	22	22	20	26	24	20	19	22	24	20	22	23	22	20	22	15	19
Q3THW5;P0C0S6	Q3THW5;P0C0S6	6;6	4;4	4;4	Histone H2A.V;Histone H2A.Z	H2afv;H2afz	sp|Q3THW5|H2AV_MOUSE Histone H2A.V OS=Mus musculus OX=10090 GN=H2afv PE=1 SV=3;sp|P0C0S6|H2AZ_MOUSE Histone H2A.Z OS=Mus musculus OX=10090 GN=H2afz PE=1 SV=2	2	6	4	4	6	5	5	6	5	6	5	6	5	6	6	5	5	6	6	6	6	6	6	6	6	5	6	6	6	6	5	5	6	6	5	6	6	5	6	5	5	5
Q3TLP5	Q3TLP5	13	13	13	Enoyl-CoA hydratase domain-containing protein 2, mitochondrial	Echdc2	sp|Q3TLP5|ECHD2_MOUSE Enoyl-CoA hydratase domain-containing protein 2, mitochondrial OS=Mus musculus OX=10090 GN=Echdc2 PE=1 SV=2	1	13	13	13	12	12	13	12	11	10	11	10	11	10	13	9	12	10	12	10	12	11	12	11	11	13	12	10	13	10	0	0	13	11	11	11	12	9	11	9	12	9
Q3TNA1	Q3TNA1	21	21	21	Xylulose kinase	Xylb	sp|Q3TNA1|XYLB_MOUSE Xylulose kinase OS=Mus musculus OX=10090 GN=Xylb PE=1 SV=1	1	21	21	21	15	15	15	15	11	16	15	16	15	16	14	14	18	15	17	14	16	14	15	14	16	16	16	14	15	15	1	1	18	19	16	18	18	15	14	17	16	16
Q3TXS7	Q3TXS7	35	35	35	26S proteasome non-ATPase regulatory subunit 1	Psmd1	sp|Q3TXS7|PSMD1_MOUSE 26S proteasome non-ATPase regulatory subunit 1 OS=Mus musculus OX=10090 GN=Psmd1 PE=1 SV=1	1	35	35	35	29	29	23	29	28	26	29	28	27	30	29	27	26	28	28	27	28	24	28	26	29	28	28	25	28	29	26	25	26	27	27	29	30	29	28	29	26	26
Q3U0V1	Q3U0V1	30	30	28	Far upstream element-binding protein 2	Khsrp	sp|Q3U0V1|FUBP2_MOUSE Far upstream element-binding protein 2 OS=Mus musculus OX=10090 GN=Khsrp PE=1 SV=2	1	30	30	28	17	16	13	16	15	17	16	18	15	16	15	14	12	13	16	15	12	14	15	13	15	14	11	18	19	17	25	25	24	21	17	18	18	15	17	17	10	12
Q3U1J4	Q3U1J4	44	44	44	DNA damage-binding protein 1	Ddb1	sp|Q3U1J4|DDB1_MOUSE DNA damage-binding protein 1 OS=Mus musculus OX=10090 GN=Ddb1 PE=1 SV=2	1	44	44	44	36	33	30	35	29	28	31	30	29	35	30	33	33	30	32	27	29	30	35	31	32	31	31	32	31	32	29	26	32	31	33	30	36	32	31	33	25	29
Q3U2P1	Q3U2P1	35	35	35	Protein transport protein Sec24A	Sec24a	sp|Q3U2P1|SC24A_MOUSE Protein transport protein Sec24A OS=Mus musculus OX=10090 GN=Sec24a PE=1 SV=1	1	35	35	35	24	22	22	26	17	17	22	20	19	15	19	18	23	21	23	21	19	21	27	26	24	25	26	26	26	25	3	3	19	24	27	25	25	24	22	23	18	19
Q3U7R1	Q3U7R1	38	38	38	Extended synaptotagmin-1	Esyt1	sp|Q3U7R1|ESYT1_MOUSE Extended synaptotagmin-1 OS=Mus musculus OX=10090 GN=Esyt1 PE=1 SV=2	1	38	38	38	16	14	11	11	8	10	11	14	11	10	12	10	13	11	9	11	14	14	13	14	16	14	11	15	12	15	33	33	15	17	15	12	14	13	14	11	16	17
Q3UEG6	Q3UEG6	37	37	37	Alanine--glyoxylate aminotransferase 2, mitochondrial	Agxt2	sp|Q3UEG6|AGT2_MOUSE Alanine--glyoxylate aminotransferase 2, mitochondrial OS=Mus musculus OX=10090 GN=Agxt2 PE=1 SV=1	1	37	37	37	30	33	29	30	31	33	32	34	32	33	28	32	27	30	32	31	29	29	33	26	31	31	31	32	33	32	3	1	33	34	31	31	30	29	27	31	23	25
Q3ULD5	Q3ULD5	41	41	41	Methylcrotonoyl-CoA carboxylase beta chain, mitochondrial	Mccc2	sp|Q3ULD5|MCCB_MOUSE Methylcrotonoyl-CoA carboxylase beta chain, mitochondrial OS=Mus musculus OX=10090 GN=Mccc2 PE=1 SV=1	1	41	41	41	28	29	26	31	30	33	31	33	29	34	27	32	28	31	28	31	29	29	27	30	31	32	31	31	32	33	11	11	37	37	35	35	32	33	32	33	30	31
Q3UM45	Q3UM45	16	16	16	Protein phosphatase 1 regulatory subunit 7	Ppp1r7	sp|Q3UM45|PP1R7_MOUSE Protein phosphatase 1 regulatory subunit 7 OS=Mus musculus OX=10090 GN=Ppp1r7 PE=1 SV=2	1	16	16	16	11	12	8	12	8	10	11	11	10	13	7	10	8	9	10	8	5	10	11	11	9	10	11	10	12	14	14	12	12	12	13	8	9	13	10	10	11	12
Q3UPL0	Q3UPL0	42	42	42	Protein transport protein Sec31A	Sec31a	sp|Q3UPL0|SC31A_MOUSE Protein transport protein Sec31A OS=Mus musculus OX=10090 GN=Sec31a PE=1 SV=2	1	42	42	42	28	31	29	34	27	29	28	34	25	31	30	29	27	27	25	31	28	31	28	30	30	33	30	28	34	30	24	29	33	33	33	27	29	31	33	31	25	28
Q3UQ44	Q3UQ44	100	100	97	Ras GTPase-activating-like protein IQGAP2	Iqgap2	sp|Q3UQ44|IQGA2_MOUSE Ras GTPase-activating-like protein IQGAP2 OS=Mus musculus OX=10090 GN=Iqgap2 PE=1 SV=2	1	100	100	97	73	68	64	74	64	71	67	73	61	69	66	66	63	67	67	69	64	62	70	64	75	72	74	71	76	74	16	14	77	78	71	72	73	69	74	69	65	60
Q3UZZ6;Q80VR3;O35400	Q3UZZ6	19;1;1	19;1;1	19;1;1	Sulfotransferase 1 family member D1	Sult1d1	sp|Q3UZZ6|ST1D1_MOUSE Sulfotransferase 1 family member D1 OS=Mus musculus OX=10090 GN=Sult1d1 PE=1 SV=1	3	19	19	19	14	16	16	15	16	16	15	15	15	15	15	15	15	16	16	16	14	14	16	13	17	16	16	16	15	15	0	1	16	16	15	17	16	16	17	17	11	12
Q4LDG0	Q4LDG0	40	40	40	Bile acyl-CoA synthetase	Slc27a5	sp|Q4LDG0|S27A5_MOUSE Bile acyl-CoA synthetase OS=Mus musculus OX=10090 GN=Slc27a5 PE=1 SV=2	1	40	40	40	34	31	33	33	30	29	31	32	34	30	32	28	31	30	31	32	31	29	29	28	32	28	31	30	32	30	2	4	36	32	34	34	35	34	33	32	31	26
Q4VAA2	Q4VAA2	9	9	9	Protein CDV3	Cdv3	sp|Q4VAA2|CDV3_MOUSE Protein CDV3 OS=Mus musculus OX=10090 GN=Cdv3 PE=1 SV=2	1	9	9	9	5	4	5	4	6	4	6	3	6	2	5	5	5	4	5	5	3	5	5	6	3	3	6	4	4	5	5	5	3	3	3	4	4	2	5	5	2	4
Q571F8	Q571F8	39	39	39	Glutaminase liver isoform, mitochondrial	Gls2	sp|Q571F8|GLSL_MOUSE Glutaminase liver isoform, mitochondrial OS=Mus musculus OX=10090 GN=Gls2 PE=1 SV=2	1	39	39	39	31	31	29	33	30	33	32	31	31	33	32	28	30	30	32	31	29	30	32	33	33	30	30	31	33	31	0	1	34	35	37	35	32	32	32	29	28	31
Q571I9	Q571I9	19	19	19	Aldehyde dehydrogenase family 16 member A1	Aldh16a1	sp|Q571I9|A16A1_MOUSE Aldehyde dehydrogenase family 16 member A1 OS=Mus musculus OX=10090 GN=Aldh16a1 PE=1 SV=2	1	19	19	19	14	15	15	14	11	12	12	15	14	15	16	14	15	14	12	16	13	15	15	13	13	15	13	14	14	17	12	13	15	13	13	13	14	16	14	14	13	11
Q5FW57	Q5FW57	27	25	25	Glycine N-acyltransferase-like protein	Gm4952	sp|Q5FW57|GLYAL_MOUSE Glycine N-acyltransferase-like protein OS=Mus musculus OX=10090 GN=Gm4952 PE=1 SV=3	1	27	25	25	24	21	21	23	23	25	23	25	23	23	22	23	21	20	23	22	23	23	22	21	24	23	23	20	26	23	0	1	25	22	25	26	22	21	22	24	20	21
Q5FW60	Q5FW60	14	13	11	Major urinary protein 20	Mup20	sp|Q5FW60|MUP20_MOUSE Major urinary protein 20 OS=Mus musculus OX=10090 GN=Mup20 PE=1 SV=1	1	14	13	11	14	14	14	13	14	14	14	14	13	12	14	13	13	13	12	14	12	12	13	12	12	13	13	12	13	14	3	3	13	13	14	14	13	13	12	12	13	12
Q5SUF2	Q5SUF2	10	10	10	Luc7-like protein 3	Luc7l3	sp|Q5SUF2|LC7L3_MOUSE Luc7-like protein 3 OS=Mus musculus OX=10090 GN=Luc7l3 PE=1 SV=1	1	10	10	10	4	6	5	6	4	6	4	5	1	4	3	5	5	6	5	6	3	5	3	5	4	4	4	5	6	5	8	10	5	7	3	5	4	5	5	5	3	3
Q5SUR0	Q5SUR0	36	36	36	Phosphoribosylformylglycinamidine synthase	Pfas	sp|Q5SUR0|PUR4_MOUSE Phosphoribosylformylglycinamidine synthase OS=Mus musculus OX=10090 GN=Pfas PE=1 SV=1	1	36	36	36	11	10	9	14	6	12	12	13	11	12	12	11	13	13	12	12	11	14	13	11	7	11	10	14	12	16	30	29	14	19	13	18	13	15	15	14	18	14
Q5SW19	Q5SW19	45	45	45	Clustered mitochondria protein homolog	Cluh	sp|Q5SW19|CLU_MOUSE Clustered mitochondria protein homolog OS=Mus musculus OX=10090 GN=Cluh PE=1 SV=2	1	45	45	45	26	27	25	29	27	26	31	28	30	26	30	26	29	26	29	26	29	31	29	30	28	27	29	26	30	28	6	6	28	29	29	27	31	29	26	27	24	21
Q5SWU9	Q5SWU9	80	80	68	Acetyl-CoA carboxylase 1;Biotin carboxylase	Acaca	sp|Q5SWU9|ACACA_MOUSE Acetyl-CoA carboxylase 1 OS=Mus musculus OX=10090 GN=Acaca PE=1 SV=1	1	80	80	68	39	39	38	46	37	34	48	42	41	37	38	34	42	32	45	41	35	35	47	32	47	38	44	40	47	42	6	11	42	36	44	41	45	43	53	50	37	42
Q60597	Q60597	67	67	67	2-oxoglutarate dehydrogenase, mitochondrial	Ogdh	sp|Q60597|ODO1_MOUSE 2-oxoglutarate dehydrogenase, mitochondrial OS=Mus musculus OX=10090 GN=Ogdh PE=1 SV=3	1	67	67	67	53	49	50	50	54	44	54	50	49	46	46	50	49	42	49	45	51	45	50	46	52	51	54	49	53	52	41	47	57	53	53	50	51	45	43	51	41	41
Q60598	Q60598	16	16	16	Src substrate cortactin	Cttn	sp|Q60598|SRC8_MOUSE Src substrate cortactin OS=Mus musculus OX=10090 GN=Cttn PE=1 SV=2	1	16	16	16	13	10	10	13	13	9	11	11	12	11	8	9	10	11	10	11	9	11	13	9	13	13	13	12	14	14	13	12	15	13	11	10	12	11	12	12	9	6
Q60605;Q8CI43	Q60605	11;1	11;1	11;1	Myosin light polypeptide 6	Myl6	sp|Q60605|MYL6_MOUSE Myosin light polypeptide 6 OS=Mus musculus OX=10090 GN=Myl6 PE=1 SV=3	2	11	11	11	8	8	9	9	9	9	9	9	8	9	8	8	8	9	8	8	8	9	8	9	10	8	9	8	10	9	11	11	10	9	9	9	9	9	9	9	8	8
Q60692	Q60692	10	10	10	Proteasome subunit beta type-6	Psmb6	sp|Q60692|PSB6_MOUSE Proteasome subunit beta type-6 OS=Mus musculus OX=10090 GN=Psmb6 PE=1 SV=3	1	10	10	10	9	10	9	10	8	10	9	9	8	9	8	8	9	9	10	9	8	8	9	9	10	9	10	10	10	9	8	9	10	9	10	10	10	10	8	9	7	7
Q60710	Q60710	37	37	37	Deoxynucleoside triphosphate triphosphohydrolase SAMHD1	Samhd1	sp|Q60710|SAMH1_MOUSE Deoxynucleoside triphosphate triphosphohydrolase SAMHD1 OS=Mus musculus OX=10090 GN=Samhd1 PE=1 SV=3	1	37	37	37	14	14	15	12	12	12	12	17	11	13	13	14	9	9	12	14	12	13	14	12	14	13	15	10	16	13	33	35	15	19	15	12	12	9	10	10	8	9
Q60759	Q60759	29	29	29	Glutaryl-CoA dehydrogenase, mitochondrial	Gcdh	sp|Q60759|GCDH_MOUSE Glutaryl-CoA dehydrogenase, mitochondrial OS=Mus musculus OX=10090 GN=Gcdh PE=1 SV=2	1	29	29	29	20	21	25	22	21	22	23	22	25	22	22	22	24	22	20	23	22	20	21	23	22	22	22	22	24	22	6	8	24	22	22	22	23	22	22	21	25	24
Q60854	Q60854	24	24	24	Serpin B6	Serpinb6	sp|Q60854|SPB6_MOUSE Serpin B6 OS=Mus musculus OX=10090 GN=Serpinb6 PE=1 SV=1	1	24	24	24	6	6	8	5	4	5	12	9	4	5	2	3	6	8	9	5	5	3	5	3	4	5	4	5	5	6	21	19	11	9	5	6	6	7	4	6	1	5
Q60864	Q60864	32	32	32	Stress-induced-phosphoprotein 1	Stip1	sp|Q60864|STIP1_MOUSE Stress-induced-phosphoprotein 1 OS=Mus musculus OX=10090 GN=Stip1 PE=1 SV=1	1	32	32	32	21	26	24	23	25	25	25	25	26	22	25	18	19	16	23	18	21	18	22	15	21	22	22	22	25	24	28	26	22	23	20	23	20	25	21	23	15	17
Q60865	Q60865	19	19	19	Caprin-1	Caprin1	sp|Q60865|CAPR1_MOUSE Caprin-1 OS=Mus musculus OX=10090 GN=Caprin1 PE=1 SV=2	1	19	19	19	14	14	15	14	15	15	18	14	14	9	17	13	16	11	14	12	12	10	14	11	13	12	14	11	15	14	14	12	15	11	13	11	14	10	12	9	9	8
Q60866	Q60866	21	21	21	Phosphotriesterase-related protein	Pter	sp|Q60866|PTER_MOUSE Phosphotriesterase-related protein OS=Mus musculus OX=10090 GN=Pter PE=1 SV=1	1	21	21	21	16	17	16	16	17	17	19	17	16	17	18	18	16	17	14	15	18	16	15	14	17	17	14	17	18	17	3	4	16	18	16	17	16	16	17	16	17	16
Q60930	Q60930	16	16	16	Voltage-dependent anion-selective channel protein 2	Vdac2	sp|Q60930|VDAC2_MOUSE Voltage-dependent anion-selective channel protein 2 OS=Mus musculus OX=10090 GN=Vdac2 PE=1 SV=2	1	16	16	16	13	13	13	12	12	13	13	13	13	13	12	13	12	13	11	13	13	13	12	13	13	12	12	12	12	12	11	11	13	13	13	14	12	13	13	13	13	12
Q60931	Q60931	13	13	13	Voltage-dependent anion-selective channel protein 3	Vdac3	sp|Q60931|VDAC3_MOUSE Voltage-dependent anion-selective channel protein 3 OS=Mus musculus OX=10090 GN=Vdac3 PE=1 SV=1	1	13	13	13	11	8	11	9	9	10	8	9	10	10	10	8	11	9	8	7	9	9	9	9	9	10	9	10	11	11	8	9	10	11	8	9	9	9	9	10	8	8
Q60932	Q60932	26	26	26	Voltage-dependent anion-selective channel protein 1	Vdac1	sp|Q60932|VDAC1_MOUSE Voltage-dependent anion-selective channel protein 1 OS=Mus musculus OX=10090 GN=Vdac1 PE=1 SV=3	1	26	26	26	22	23	21	20	22	20	24	22	22	22	23	21	20	21	18	19	21	23	20	20	20	22	21	21	21	22	22	21	22	20	24	24	21	22	22	21	23	22
Q60936	Q60936	29	29	29	Atypical kinase ADCK3, mitochondrial	Adck3	sp|Q60936|COQ8A_MOUSE Atypical kinase COQ8A, mitochondrial OS=Mus musculus OX=10090 GN=Coq8a PE=1 SV=2	1	29	29	29	21	23	23	19	21	21	21	25	23	20	18	19	20	19	24	20	22	21	19	17	22	18	22	22	20	17	2	1	17	23	17	20	20	16	20	18	19	20
Q60972	Q60972	20	15	15	Histone-binding protein RBBP4	Rbbp4	sp|Q60972|RBBP4_MOUSE Histone-binding protein RBBP4 OS=Mus musculus OX=10090 GN=Rbbp4 PE=1 SV=5	1	20	15	15	11	11	15	9	13	12	14	11	12	11	10	11	10	11	10	11	11	12	13	11	11	9	12	11	14	11	15	17	13	12	12	10	14	11	10	11	11	7
Q60973	Q60973	22	22	17	Histone-binding protein RBBP7	Rbbp7	sp|Q60973|RBBP7_MOUSE Histone-binding protein RBBP7 OS=Mus musculus OX=10090 GN=Rbbp7 PE=1 SV=1	1	22	22	17	14	10	10	12	11	11	16	15	11	14	11	12	10	8	8	10	11	10	13	10	14	8	11	12	14	11	19	19	13	10	10	9	12	11	11	11	6	7
Q60991	Q60991	37	37	37	25-hydroxycholesterol 7-alpha-hydroxylase	Cyp7b1	sp|Q60991|CP7B1_MOUSE 25-hydroxycholesterol 7-alpha-hydroxylase OS=Mus musculus OX=10090 GN=Cyp7b1 PE=1 SV=2	1	37	37	37	32	30	21	25	26	24	27	27	28	25	30	29	27	23	31	27	28	25	30	31	30	28	35	30	32	30	2	2	28	27	33	28	30	28	26	26	24	26
Q61029	Q61029	22	22	11	Lamina-associated polypeptide 2, isoforms beta/delta/epsilon/gamma	Tmpo	sp|Q61029|LAP2B_MOUSE Lamina-associated polypeptide 2, isoforms beta/delta/epsilon/gamma OS=Mus musculus OX=10090 GN=Tmpo PE=1 SV=4	1	22	22	11	9	7	7	11	6	7	8	10	8	8	6	6	9	6	10	10	7	8	10	6	7	6	7	5	12	5	21	18	7	10	8	5	9	8	6	8	4	5
Q61147;CON__ENSEMBL:ENSBTAP00000031900	Q61147	37;1	37;1	37;1	Ceruloplasmin	Cp	sp|Q61147|CERU_MOUSE Ceruloplasmin OS=Mus musculus OX=10090 GN=Cp PE=1 SV=2	2	37	37	37	19	20	17	16	27	29	23	22	19	18	18	19	16	16	16	16	16	21	15	16	17	16	16	21	22	23	30	27	21	21	23	19	16	20	21	22	17	16
Q61171	Q61171	21	21	21	Peroxiredoxin-2	Prdx2	sp|Q61171|PRDX2_MOUSE Peroxiredoxin-2 OS=Mus musculus OX=10090 GN=Prdx2 PE=1 SV=3	1	21	21	21	14	13	12	14	14	16	14	13	14	14	13	13	12	13	12	14	13	13	14	13	12	14	13	14	14	14	18	16	13	14	15	15	14	12	13	12	14	14
Q61176	Q61176	30	30	30	Arginase-1	Arg1	sp|Q61176|ARGI1_MOUSE Arginase-1 OS=Mus musculus OX=10090 GN=Arg1 PE=1 SV=1	1	30	30	30	24	24	23	26	24	26	25	24	25	25	25	24	23	25	25	24	25	26	24	24	26	25	26	26	25	24	4	4	25	25	27	28	26	25	26	25	22	24
Q61206	Q61206	10	10	10	Platelet-activating factor acetylhydrolase IB subunit beta	Pafah1b2	sp|Q61206|PA1B2_MOUSE Platelet-activating factor acetylhydrolase IB subunit beta OS=Mus musculus OX=10090 GN=Pafah1b2 PE=1 SV=2	1	10	10	10	6	7	7	7	7	7	8	7	6	7	6	7	7	6	8	8	7	7	7	7	9	6	7	7	9	7	8	9	8	7	6	8	8	7	7	7	6	2
Q61207	Q61207	18	18	18	Prosaposin	Psap	sp|Q61207|SAP_MOUSE Prosaposin OS=Mus musculus OX=10090 GN=Psap PE=1 SV=2	1	18	18	18	11	11	13	10	10	14	12	13	11	11	10	11	11	10	12	10	10	10	11	11	11	11	12	11	11	12	17	18	11	13	12	11	10	11	13	9	9	10
Q61233	Q61233	64	64	58	Plastin-2	Lcp1	sp|Q61233|PLSL_MOUSE Plastin-2 OS=Mus musculus OX=10090 GN=Lcp1 PE=1 SV=4	1	64	64	58	35	37	32	37	35	37	39	34	35	34	34	34	30	36	39	36	34	34	39	32	35	30	36	31	39	41	63	63	44	41	41	34	40	35	36	31	28	28
Q61316	Q61316	59	59	57	Heat shock 70 kDa protein 4	Hspa4	sp|Q61316|HSP74_MOUSE Heat shock 70 kDa protein 4 OS=Mus musculus OX=10090 GN=Hspa4 PE=1 SV=1	1	59	59	57	43	44	40	39	42	43	43	42	40	40	36	37	39	37	36	36	41	38	41	41	43	43	43	42	44	45	47	44	43	38	42	39	41	46	38	44	41	33
Q61425	Q61425	26	26	26	Hydroxyacyl-coenzyme A dehydrogenase, mitochondrial	Hadh	sp|Q61425|HCDH_MOUSE Hydroxyacyl-coenzyme A dehydrogenase, mitochondrial OS=Mus musculus OX=10090 GN=Hadh PE=1 SV=2	1	26	26	26	21	23	23	20	20	21	19	17	20	21	21	18	22	17	21	19	19	20	20	17	20	18	21	18	21	20	13	10	24	22	24	22	22	19	21	21	20	19
Q61598	Q61598	45	45	39	Rab GDP dissociation inhibitor beta	Gdi2	sp|Q61598|GDIB_MOUSE Rab GDP dissociation inhibitor beta OS=Mus musculus OX=10090 GN=Gdi2 PE=1 SV=1	1	45	45	39	30	31	31	31	29	32	30	36	30	34	31	34	27	33	31	34	29	32	30	33	32	31	32	32	33	34	37	42	37	37	37	36	33	33	32	33	34	33
Q61599	Q61599	15	15	15	Rho GDP-dissociation inhibitor 2	Arhgdib	sp|Q61599|GDIR2_MOUSE Rho GDP-dissociation inhibitor 2 OS=Mus musculus OX=10090 GN=Arhgdib PE=1 SV=3	1	15	15	15	4	6	8	6	6	4	6	5	5	4	4	4	4	4	7	3	4	4	6	5	6	4	3	4	8	8	15	15	6	7	6	4	3	3	2	3	3	4
Q61646	Q61646	14	14	14	Haptoglobin;Haptoglobin alpha chain;Haptoglobin beta chain	Hp	sp|Q61646|HPT_MOUSE Haptoglobin OS=Mus musculus OX=10090 GN=Hp PE=1 SV=1	1	14	14	14	8	6	5	10	7	8	9	10	5	5	8	8	6	5	4	3	5	5	8	4	7	3	6	6	12	11	10	9	11	9	9	7	9	11	10	10	3	4
Q61656	Q61656	51	51	40	Probable ATP-dependent RNA helicase DDX5	Ddx5	sp|Q61656|DDX5_MOUSE Probable ATP-dependent RNA helicase DDX5 OS=Mus musculus OX=10090 GN=Ddx5 PE=1 SV=2	1	51	51	40	28	34	31	28	33	29	34	32	32	30	34	29	29	29	30	28	30	28	28	31	27	30	27	30	35	35	43	39	36	33	37	34	34	33	32	30	27	26
Q61694	Q61694	25	25	13	3 beta-hydroxysteroid dehydrogenase type 5	Hsd3b5	sp|Q61694|3BHS5_MOUSE NADPH-dependent 3-keto-steroid reductase Hsd3b5 OS=Mus musculus OX=10090 GN=Hsd3b5 PE=1 SV=4	1	25	25	13	19	20	19	20	18	21	19	18	19	20	20	21	18	18	18	20	19	20	19	20	19	20	19	18	18	22	1	0	21	18	20	21	20	20	19	19	17	16
Q61699	Q61699	43	42	42	Heat shock protein 105 kDa	Hsph1	sp|Q61699|HS105_MOUSE Heat shock protein 105 kDa OS=Mus musculus OX=10090 GN=Hsph1 PE=1 SV=2	1	43	42	42	29	28	24	26	26	29	29	25	31	28	28	25	24	26	23	26	24	24	30	24	26	25	25	23	31	29	24	26	24	31	30	28	26	27	25	25	22	24
Q61830	Q61830	33	33	33	Macrophage mannose receptor 1	Mrc1	sp|Q61830|MRC1_MOUSE Macrophage mannose receptor 1 OS=Mus musculus OX=10090 GN=Mrc1 PE=1 SV=2	1	33	33	33	18	17	14	18	11	15	16	14	14	15	11	10	12	11	14	12	18	15	15	13	15	12	15	10	20	18	22	18	18	19	17	16	17	15	8	12	12	10
Q61838	Q61838	79	79	77	Alpha-2-macroglobulin;Alpha-2-macroglobulin 165 kDa subunit;Alpha-2-macroglobulin 35 kDa subunit	A2m	sp|Q61838|PZP_MOUSE Pregnancy zone protein OS=Mus musculus OX=10090 GN=Pzp PE=1 SV=3	1	79	79	77	61	57	60	54	70	70	63	59	58	52	61	58	60	58	57	57	59	60	61	56	61	63	56	60	62	64	63	56	59	62	57	58	63	62	61	61	42	43
Q61937	Q61937	13	13	13	Nucleophosmin	Npm1	sp|Q61937|NPM_MOUSE Nucleophosmin OS=Mus musculus OX=10090 GN=Npm1 PE=1 SV=1	1	13	13	13	9	9	8	10	9	10	9	8	8	9	8	8	8	10	8	9	9	10	10	6	9	9	10	9	9	9	13	13	10	9	10	10	10	10	10	10	6	7
Q61941	Q61941	47	47	47	NAD(P) transhydrogenase, mitochondrial	Nnt	sp|Q61941|NNTM_MOUSE NAD(P) transhydrogenase, mitochondrial OS=Mus musculus OX=10090 GN=Nnt PE=1 SV=2	1	47	47	47	41	35	38	34	33	37	39	41	38	39	34	37	34	35	35	35	36	36	34	34	37	37	34	38	36	39	20	25	40	38	34	38	34	35	37	34	35	32
Q62048	Q62048	6	6	6	Astrocytic phosphoprotein PEA-15	Pea15	sp|Q62048|PEA15_MOUSE Astrocytic phosphoprotein PEA-15 OS=Mus musculus OX=10090 GN=Pea15 PE=1 SV=1	1	6	6	6	6	4	4	4	4	6	5	3	3	3	4	4	6	4	4	5	5	5	3	6	5	6	4	6	4	5	6	6	4	6	5	4	5	4	6	3	6	5
Q62087	Q62087	16	16	16	Serum paraoxonase/lactonase 3	Pon3	sp|Q62087|PON3_MOUSE Serum paraoxonase/lactonase 3 OS=Mus musculus OX=10090 GN=Pon3 PE=1 SV=2	1	16	16	16	14	12	13	15	11	12	11	14	11	13	12	14	13	11	11	13	13	11	13	13	12	12	12	14	14	14	4	4	13	12	12	11	13	14	13	12	13	9
Q62167;P16381	Q62167;P16381	37;30	37;30	10;4	ATP-dependent RNA helicase DDX3X;Putative ATP-dependent RNA helicase Pl10	Ddx3x;D1Pas1	sp|Q62167|DDX3X_MOUSE ATP-dependent RNA helicase DDX3X OS=Mus musculus OX=10090 GN=Ddx3x PE=1 SV=3;sp|P16381|DDX3L_MOUSE Putative ATP-dependent RNA helicase Pl10 OS=Mus musculus OX=10090 GN=D1Pas1 PE=1 SV=1	2	37	37	10	32	28	26	27	29	28	28	29	25	31	28	26	27	24	29	23	27	22	34	24	30	28	29	26	31	30	30	32	29	28	31	28	30	26	29	25	24	24
Q62261	Q62261	122	122	116	Spectrin beta chain, non-erythrocytic 1	Sptbn1	sp|Q62261|SPTB2_MOUSE Spectrin beta chain, non-erythrocytic 1 OS=Mus musculus OX=10090 GN=Sptbn1 PE=1 SV=2	1	122	122	116	66	67	64	74	68	71	73	82	59	65	67	60	66	54	70	66	63	67	59	59	71	67	69	68	80	74	95	90	80	79	68	70	70	65	67	73	49	55
Q62318	Q62318	28	28	28	Transcription intermediary factor 1-beta	Trim28	sp|Q62318|TIF1B_MOUSE Transcription intermediary factor 1-beta OS=Mus musculus OX=10090 GN=Trim28 PE=1 SV=3	1	28	28	28	12	15	8	14	7	12	15	12	10	11	13	9	10	7	14	11	11	8	11	14	12	10	13	10	12	15	25	25	13	13	10	10	13	16	10	9	13	12
Q62418	Q62418	19	19	19	Drebrin-like protein	Dbnl	sp|Q62418|DBNL_MOUSE Drebrin-like protein OS=Mus musculus OX=10090 GN=Dbnl PE=1 SV=2	1	19	19	19	9	8	9	10	10	9	9	9	6	6	7	6	8	4	8	8	5	4	6	3	6	8	9	4	13	8	19	18	14	10	8	7	12	7	8	7	4	6
Q62523	Q62523	24	24	24	Zyxin	Zyx	sp|Q62523|ZYX_MOUSE Zyxin OS=Mus musculus OX=10090 GN=Zyx PE=1 SV=2	1	24	24	24	9	13	12	9	11	12	11	13	9	9	6	8	9	5	9	6	6	6	3	6	9	6	6	6	6	6	24	21	12	8	7	8	6	8	7	7	6	5
Q63836	Q63836	58	58	15	Selenium-binding protein 2	Selenbp2	sp|Q63836|SBP2_MOUSE Selenium-binding protein 2 OS=Mus musculus OX=10090 GN=Selenbp2 PE=1 SV=2	1	58	58	15	53	53	48	50	51	51	47	49	47	48	49	49	50	48	49	48	48	48	51	49	51	49	48	49	51	51	33	30	49	48	55	55	49	49	47	48	52	50
Q63880	Q63880	33	33	22	Carboxylesterase 3A	Ces3a	sp|Q63880|EST3A_MOUSE Carboxylesterase 3A OS=Mus musculus OX=10090 GN=Ces3a PE=1 SV=2	1	33	33	22	27	29	28	27	26	28	27	28	27	26	28	28	26	26	30	28	29	28	28	27	29	29	27	28	29	29	4	6	27	26	29	26	29	28	29	28	29	26
Q63886	Q63886	28	14	14	UDP-glucuronosyltransferase 1-1	Ugt1a1	sp|Q63886|UD11_MOUSE UDP-glucuronosyltransferase 1-1 OS=Mus musculus OX=10090 GN=Ugt1a1 PE=1 SV=2	1	28	14	14	24	22	23	26	22	25	24	25	23	24	24	23	26	24	23	22	25	24	24	25	23	25	23	25	23	26	6	4	25	26	26	25	23	24	24	25	23	23
Q64152	Q64152	9	9	9	Transcription factor BTF3	Btf3	sp|Q64152|BTF3_MOUSE Transcription factor BTF3 OS=Mus musculus OX=10090 GN=Btf3 PE=1 SV=3	1	9	9	9	8	8	8	8	7	8	6	7	6	7	7	6	7	8	5	6	7	7	8	6	8	8	8	7	9	8	8	8	8	8	8	8	9	8	7	7	8	6
Q64176	Q64176	22	18	18	Carboxylesterase 1E	Ces1e	sp|Q64176|EST1E_MOUSE Carboxylesterase 1E OS=Mus musculus OX=10090 GN=Ces1e PE=1 SV=1	1	22	18	18	13	12	14	15	13	14	9	16	11	15	11	11	12	13	15	14	14	15	13	15	14	15	15	17	14	14	1	0	15	19	13	14	11	13	15	14	14	15
Q64374	Q64374	37	37	37	Regucalcin	Rgn	sp|Q64374|RGN_MOUSE Regucalcin OS=Mus musculus OX=10090 GN=Rgn PE=1 SV=1	1	37	37	37	28	29	33	31	34	30	31	31	30	32	31	31	30	29	25	28	30	30	29	28	31	32	29	30	30	31	3	4	32	30	31	34	28	31	29	30	28	29
Q64435	Q64435	31	30	17	UDP-glucuronosyltransferase 1-6	Ugt1a6	sp|Q64435|UD16_MOUSE UDP-glucuronosyltransferase 1-6 OS=Mus musculus OX=10090 GN=Ugt1a6 PE=1 SV=1	1	31	30	17	22	24	22	27	22	24	24	25	24	24	23	23	24	24	25	24	23	25	25	24	25	24	25	25	26	25	6	6	26	25	27	25	22	24	24	22	25	26
Q64442	Q64442	40	40	40	Sorbitol dehydrogenase	Sord	sp|Q64442|DHSO_MOUSE Sorbitol dehydrogenase OS=Mus musculus OX=10090 GN=Sord PE=1 SV=3	1	40	40	40	29	31	29	28	29	27	27	27	29	29	27	26	28	25	28	25	29	27	28	26	29	28	30	26	27	29	15	14	28	24	35	34	28	24	26	27	27	26
Q64458	Q64458	45	37	28	Cytochrome P450 2C29	Cyp2c29	sp|Q64458|CP2CT_MOUSE Cytochrome P450 2C29 OS=Mus musculus OX=10090 GN=Cyp2c29 PE=1 SV=2	1	45	37	28	35	33	33	39	34	33	36	37	37	36	34	36	39	39	36	33	35	32	33	33	37	37	38	37	36	35	1	3	34	34	35	34	37	38	37	40	33	33
Q64459;Q64481	Q64459	39;9	39;9	25;3	Cytochrome P450 3A11	Cyp3a11	sp|Q64459|CP3AB_MOUSE Cytochrome P450 3A11 OS=Mus musculus OX=10090 GN=Cyp3a11 PE=1 SV=1	2	39	39	25	35	31	32	30	29	32	31	32	30	31	31	30	28	28	29	30	29	26	32	31	29	31	33	30	32	31	3	2	32	32	31	32	32	30	31	29	26	25
Q64471	Q64471	25	25	25	Glutathione S-transferase theta-1	Gstt1	sp|Q64471|GSTT1_MOUSE Glutathione S-transferase theta-1 OS=Mus musculus OX=10090 GN=Gstt1 PE=1 SV=4	1	25	25	25	20	20	22	22	19	19	22	20	20	21	20	20	20	20	21	19	20	19	21	20	20	19	21	19	21	19	12	14	19	19	21	20	22	19	20	19	19	18
Q64514	Q64514	57	57	57	Tripeptidyl-peptidase 2	Tpp2	sp|Q64514|TPP2_MOUSE Tripeptidyl-peptidase 2 OS=Mus musculus OX=10090 GN=Tpp2 PE=1 SV=3	1	57	57	57	36	42	31	37	30	40	30	41	31	37	32	33	30	34	33	34	34	32	43	36	36	37	39	37	38	40	29	32	40	32	44	41	39	37	38	38	32	33
Q64521	Q64521	37	37	37	Glycerol-3-phosphate dehydrogenase, mitochondrial	Gpd2	sp|Q64521|GPDM_MOUSE Glycerol-3-phosphate dehydrogenase, mitochondrial OS=Mus musculus OX=10090 GN=Gpd2 PE=1 SV=2	1	37	37	37	26	22	25	25	26	20	24	21	19	21	23	21	21	20	21	21	24	19	27	26	27	23	28	27	30	26	17	23	20	19	25	25	28	24	22	18	19	15
Q64523;Q6GSS7	Q64523;Q6GSS7	8;8	3;3	0;0	Histone H2A type 2-C;Histone H2A type 2-A	Hist2h2ac;Hist2h2aa1	sp|Q64523|H2A2C_MOUSE Histone H2A type 2-C OS=Mus musculus OX=10090 GN=Hist2h2ac PE=1 SV=3;sp|Q6GSS7|H2A2A_MOUSE Histone H2A type 2-A OS=Mus musculus OX=10090 GN=Hist2h2aa1 PE=1 SV=3	2	8	3	0	7	7	7	7	5	6	7	7	7	7	7	7	7	6	7	7	6	5	7	6	7	6	6	7	7	6	8	8	7	6	6	5	7	5	5	6	6	6
Q64674	Q64674	20	20	20	Spermidine synthase	Srm	sp|Q64674|SPEE_MOUSE Spermidine synthase OS=Mus musculus OX=10090 GN=Srm PE=1 SV=1	1	20	20	20	11	10	9	12	10	13	11	13	9	10	9	11	11	7	11	10	9	7	12	9	12	10	12	11	15	11	12	15	13	9	11	11	14	13	10	10	9	8
Q64727	Q64727	60	60	60	Vinculin	Vcl	sp|Q64727|VINC_MOUSE Vinculin OS=Mus musculus OX=10090 GN=Vcl PE=1 SV=4	1	60	60	60	40	31	34	37	38	40	33	42	28	32	33	33	32	28	34	38	32	32	37	31	39	33	36	35	38	37	49	51	41	37	40	38	40	34	37	39	26	23
Q64737	Q64737	34	34	34	Trifunctional purine biosynthetic protein adenosine-3;Phosphoribosylamine--glycine ligase;Phosphoribosylformylglycinamidine cyclo-ligase;Phosphoribosylglycinamide formyltransferase	Gart	sp|Q64737|PUR2_MOUSE Trifunctional purine biosynthetic protein adenosine-3 OS=Mus musculus OX=10090 GN=Gart PE=1 SV=3	1	34	34	34	21	17	20	20	19	20	21	20	18	19	21	20	23	17	22	19	18	18	24	19	23	20	22	21	21	19	28	29	19	20	18	17	22	17	21	18	16	15
Q68FD5	Q68FD5	128	128	128	Clathrin heavy chain 1	Cltc	sp|Q68FD5|CLH1_MOUSE Clathrin heavy chain 1 OS=Mus musculus OX=10090 GN=Cltc PE=1 SV=3	1	128	128	128	103	104	100	105	97	94	104	103	100	99	105	99	100	100	100	102	102	98	104	98	105	106	105	101	103	110	106	102	105	104	107	103	104	105	102	106	93	87
Q6A028	Q6A028	35	35	35	Switch-associated protein 70	Swap70	sp|Q6A028|SWP70_MOUSE Switch-associated protein 70 OS=Mus musculus OX=10090 GN=Swap70 PE=1 SV=2	1	35	35	35	4	2	4	3	3	5	3	4	3	4	2	1	4	2	2	3	2	5	2	1	3	3	1	3	5	5	28	30	5	4	2	4	3	4	4	3	4	5
Q6IRU2	Q6IRU2	23	20	19	Tropomyosin alpha-4 chain	Tpm4	sp|Q6IRU2|TPM4_MOUSE Tropomyosin alpha-4 chain OS=Mus musculus OX=10090 GN=Tpm4 PE=1 SV=3	1	23	20	19	11	12	11	12	11	9	13	12	9	9	12	10	8	8	10	9	7	8	9	7	10	8	10	6	11	9	23	23	14	13	13	11	9	8	10	9	7	10
Q6NSR8	Q6NSR8	15	15	15	Probable aminopeptidase NPEPL1	Npepl1	sp|Q6NSR8|PEPL1_MOUSE Probable aminopeptidase NPEPL1 OS=Mus musculus OX=10090 GN=Npepl1 PE=1 SV=1	1	15	15	15	9	9	8	8	10	9	9	10	9	8	8	9	8	9	10	9	9	8	9	8	8	8	9	9	9	10	10	8	11	9	10	9	12	10	8	9	8	6
Q6NZJ6	Q6NZJ6	45	45	42	Eukaryotic translation initiation factor 4 gamma 1	Eif4g1	sp|Q6NZJ6|IF4G1_MOUSE Eukaryotic translation initiation factor 4 gamma 1 OS=Mus musculus OX=10090 GN=Eif4g1 PE=1 SV=1	1	45	45	42	28	29	29	30	29	30	36	33	32	29	32	24	28	27	33	26	29	25	31	20	29	24	30	27	38	32	33	26	34	32	34	27	37	29	33	31	22	21
Q6P3A8	Q6P3A8	15	15	15	2-oxoisovalerate dehydrogenase subunit beta, mitochondrial	Bckdhb	sp|Q6P3A8|ODBB_MOUSE 2-oxoisovalerate dehydrogenase subunit beta, mitochondrial OS=Mus musculus OX=10090 GN=Bckdhb PE=1 SV=2	1	15	15	15	10	11	10	12	11	11	11	12	10	11	8	10	8	10	11	10	8	11	9	12	10	11	9	8	12	11	2	1	13	13	10	13	11	10	10	12	12	12
Q6P4T2	Q6P4T2	64	64	64	U5 small nuclear ribonucleoprotein 200 kDa helicase	Snrnp200	sp|Q6P4T2|U520_MOUSE U5 small nuclear ribonucleoprotein 200 kDa helicase OS=Mus musculus OX=10090 GN=Snrnp200 PE=1 SV=1	1	64	64	64	27	29	21	27	18	24	26	31	21	31	24	29	25	32	27	30	26	30	32	26	27	34	30	32	34	33	51	51	36	30	29	34	35	31	28	27	27	29
Q6P5E4	Q6P5E4	55	55	55	UDP-glucose:glycoprotein glucosyltransferase 1	Uggt1	sp|Q6P5E4|UGGG1_MOUSE UDP-glucose:glycoprotein glucosyltransferase 1 OS=Mus musculus OX=10090 GN=Uggt1 PE=1 SV=4	1	55	55	55	40	38	29	35	28	30	39	37	36	36	35	30	34	33	39	35	35	33	35	31	36	32	36	35	41	38	37	43	37	31	35	32	40	36	35	34	32	32
Q6P8U6	Q6P8U6	22	22	21	Pancreatic triacylglycerol lipase	Pnlip	sp|Q6P8U6|LIPP_MOUSE Pancreatic triacylglycerol lipase OS=Mus musculus OX=10090 GN=Pnlip PE=1 SV=1	1	22	22	21	0	0	0	1	0	0	0	0	0	0	0	0	0	0	1	0	1	0	0	0	0	0	1	0	0	1	20	18	0	0	0	0	0	0	0	0	1	2
Q6PB66	Q6PB66	77	77	77	Leucine-rich PPR motif-containing protein, mitochondrial	Lrpprc	sp|Q6PB66|LPPRC_MOUSE Leucine-rich PPR motif-containing protein, mitochondrial OS=Mus musculus OX=10090 GN=Lrpprc PE=1 SV=2	1	77	77	77	58	56	59	59	57	55	61	60	52	56	52	51	58	56	55	53	56	56	61	50	57	55	57	54	59	57	32	33	59	61	63	55	56	55	56	56	51	52
Q6ZQ38	Q6ZQ38	50	50	50	Cullin-associated NEDD8-dissociated protein 1	Cand1	sp|Q6ZQ38|CAND1_MOUSE Cullin-associated NEDD8-dissociated protein 1 OS=Mus musculus OX=10090 GN=Cand1 PE=1 SV=2	1	50	50	50	29	33	32	30	27	32	30	35	31	31	32	33	30	31	30	31	36	30	35	32	34	31	33	33	30	32	36	31	34	33	34	33	32	38	34	36	31	26
Q6ZWY9;Q64525;Q64478;P10854	Q6ZWY9;Q64525;Q64478;P10854	12;12;12;12	12;12;12;12	2;2;2;2	Histone H2B type 1-C/E/G;Histone H2B type 2-B;Histone H2B type 1-H;Histone H2B type 1-M	Hist1h2bc;Hist2h2bb;Hist1h2bh;Hist1h2bm	sp|Q6ZWY9|H2B1C_MOUSE Histone H2B type 1-C/E/G OS=Mus musculus OX=10090 GN=Hist1h2bc PE=1 SV=3;sp|Q64525|H2B2B_MOUSE Histone H2B type 2-B OS=Mus musculus OX=10090 GN=Hist2h2bb PE=1 SV=3;sp|Q64478|H2B1H_MOUSE Histone H2B type 1-H OS=Mus musculus OX=10090 GN	4	12	12	2	8	8	10	8	9	8	8	9	9	8	9	9	9	8	8	8	7	8	8	9	8	8	9	8	9	8	11	11	11	9	10	9	9	8	8	8	9	7
Q71RI9	Q71RI9	22	22	22	Kynurenine--oxoglutarate transaminase 3	Ccbl2	sp|Q71RI9|KAT3_MOUSE Kynurenine--oxoglutarate transaminase 3 OS=Mus musculus OX=10090 GN=Kyat3 PE=1 SV=1	1	22	22	22	17	17	18	16	17	21	20	18	15	17	16	18	15	16	16	17	15	18	16	17	18	16	17	20	20	21	2	4	17	19	18	20	18	16	19	17	15	16
Q76MZ3	Q76MZ3	34	34	26	Serine/threonine-protein phosphatase 2A 65 kDa regulatory subunit A alpha isoform	Ppp2r1a	sp|Q76MZ3|2AAA_MOUSE Serine/threonine-protein phosphatase 2A 65 kDa regulatory subunit A alpha isoform OS=Mus musculus OX=10090 GN=Ppp2r1a PE=1 SV=3	1	34	34	26	25	26	24	28	19	25	24	26	23	26	23	25	20	24	21	26	23	24	25	23	24	24	27	22	25	31	32	31	24	28	25	23	28	26	28	27	23	23
Q78JT3	Q78JT3	33	33	33	3-hydroxyanthranilate 3,4-dioxygenase	Haao	sp|Q78JT3|3HAO_MOUSE 3-hydroxyanthranilate 3,4-dioxygenase OS=Mus musculus OX=10090 GN=Haao PE=1 SV=1	1	33	33	33	31	30	28	31	29	26	30	28	29	30	31	28	28	29	29	31	29	29	30	28	31	28	29	30	28	27	2	7	29	29	29	25	29	27	30	26	20	23
Q78PY7	Q78PY7	73	73	73	Staphylococcal nuclease domain-containing protein 1	Snd1	sp|Q78PY7|SND1_MOUSE Staphylococcal nuclease domain-containing protein 1 OS=Mus musculus OX=10090 GN=Snd1 PE=1 SV=1	1	73	73	73	59	59	61	57	56	55	56	61	57	56	58	59	53	53	59	58	55	55	58	57	57	59	57	59	65	59	52	52	60	60	57	56	60	59	56	58	54	50
Q791V5	Q791V5	18	18	18	Mitochondrial carrier homolog 2	Mtch2	sp|Q791V5|MTCH2_MOUSE Mitochondrial carrier homolog 2 OS=Mus musculus OX=10090 GN=Mtch2 PE=1 SV=1	1	18	18	18	15	13	12	12	10	12	13	12	12	12	12	11	14	10	16	12	14	11	16	12	16	11	17	12	14	8	8	9	15	12	14	10	15	13	10	12	10	10
Q7M6Y3	Q7M6Y3	17	17	15	Phosphatidylinositol-binding clathrin assembly protein	Picalm	sp|Q7M6Y3|PICAL_MOUSE Phosphatidylinositol-binding clathrin assembly protein OS=Mus musculus OX=10090 GN=Picalm PE=1 SV=1	1	17	17	15	10	12	12	9	10	11	11	14	10	12	10	13	9	10	10	10	12	13	9	7	11	7	9	11	10	12	11	9	12	10	10	10	9	13	11	13	7	8
Q7TMK9	Q7TMK9	25	25	25	Heterogeneous nuclear ribonucleoprotein Q	Syncrip	sp|Q7TMK9|HNRPQ_MOUSE Heterogeneous nuclear ribonucleoprotein Q OS=Mus musculus OX=10090 GN=Syncrip PE=1 SV=2	1	25	25	25	19	20	19	16	19	21	20	19	17	20	18	17	19	16	17	19	18	18	22	19	19	20	20	19	19	19	23	22	21	18	18	18	18	18	20	20	19	15
Q7TNG8	Q7TNG8	31	31	31	Probable D-lactate dehydrogenase, mitochondrial	Ldhd	sp|Q7TNG8|LDHD_MOUSE Probable D-lactate dehydrogenase, mitochondrial OS=Mus musculus OX=10090 GN=Ldhd PE=1 SV=1	1	31	31	31	27	27	27	27	23	25	26	26	26	25	27	24	27	26	27	24	28	25	26	25	26	25	24	25	28	26	4	0	30	26	28	25	28	25	26	23	20	21
Q7TPR4	Q7TPR4	76	47	45	Alpha-actinin-1	Actn1	sp|Q7TPR4|ACTN1_MOUSE Alpha-actinin-1 OS=Mus musculus OX=10090 GN=Actn1 PE=1 SV=1	1	76	47	45	48	48	43	48	47	48	54	53	45	48	47	46	48	44	47	47	45	48	47	44	48	43	49	43	52	51	74	68	56	56	54	47	48	48	44	50	39	41
Q7TPV4	Q7TPV4	44	44	44	Myb-binding protein 1A	Mybbp1a	sp|Q7TPV4|MBB1A_MOUSE Myb-binding protein 1A OS=Mus musculus OX=10090 GN=Mybbp1a PE=1 SV=2	1	44	44	44	22	19	15	21	14	19	20	20	17	18	20	15	21	17	21	20	22	21	21	23	24	23	24	21	21	24	37	35	23	24	23	21	21	24	22	21	21	19
Q7TPZ8	Q7TPZ8	26	26	25	Carboxypeptidase A1	Cpa1	sp|Q7TPZ8|CBPA1_MOUSE Carboxypeptidase A1 OS=Mus musculus OX=10090 GN=Cpa1 PE=1 SV=1	1	26	26	25	0	2	0	0	2	1	1	0	0	0	0	1	0	0	0	1	0	0	0	1	0	1	0	1	0	0	24	25	1	0	0	0	1	0	1	0	0	2
Q7TQI3	Q7TQI3	9	9	9	Ubiquitin thioesterase OTUB1	Otub1	sp|Q7TQI3|OTUB1_MOUSE Ubiquitin thioesterase OTUB1 OS=Mus musculus OX=10090 GN=Otub1 PE=1 SV=2	1	9	9	9	7	8	8	8	7	8	8	7	7	7	7	5	7	5	6	6	6	6	5	7	6	7	8	8	8	8	9	8	8	8	5	7	8	7	6	8	6	5
Q80UG5;REV__Q6NSQ7	Q80UG5	30;1	30;1	30;1	Septin-9	2019-09-09	sp|Q80UG5|SEPT9_MOUSE Septin-9 OS=Mus musculus OX=10090 GN=Sept9 PE=1 SV=1	2	30	30	30	13	16	15	15	13	16	16	17	14	13	14	10	13	12	12	13	15	12	13	14	15	13	15	12	17	17	27	27	13	12	15	16	14	17	10	14	11	15
Q80UM7	Q80UM7	35	35	35	Mannosyl-oligosaccharide glucosidase	Mogs	sp|Q80UM7|MOGS_MOUSE Mannosyl-oligosaccharide glucosidase OS=Mus musculus OX=10090 GN=Mogs PE=1 SV=1	1	35	35	35	23	26	23	26	17	24	26	26	22	22	19	26	24	18	21	24	21	21	23	21	24	26	24	21	28	26	14	14	28	24	23	23	22	24	24	21	24	21
Q80W22	Q80W22	27	27	27	Threonine synthase-like 2	Thnsl2	sp|Q80W22|THNS2_MOUSE Threonine synthase-like 2 OS=Mus musculus OX=10090 GN=Thnsl2 PE=1 SV=1	1	27	27	27	20	18	18	16	18	15	15	16	14	14	18	15	15	13	16	14	17	16	17	16	19	17	20	17	20	18	0	2	19	15	16	16	18	14	12	14	15	15
Q80X19	Q80X19	35	35	35	Collagen alpha-1(XIV) chain	Col14a1	sp|Q80X19|COEA1_MOUSE Collagen alpha-1(XIV) chain OS=Mus musculus OX=10090 GN=Col14a1 PE=1 SV=2	1	35	35	35	13	9	11	12	10	10	24	27	11	11	8	10	10	12	9	7	11	9	12	8	15	15	10	8	11	15	28	25	13	13	12	11	12	13	7	10	18	17
Q80X90	Q80X90	120	114	111	Filamin-B	Flnb	sp|Q80X90|FLNB_MOUSE Filamin-B OS=Mus musculus OX=10090 GN=Flnb PE=1 SV=3	1	120	114	111	83	80	85	81	92	86	91	88	74	82	79	82	75	76	75	82	78	81	88	78	80	88	86	83	86	89	65	72	81	83	78	76	84	85	87	82	69	70
Q80XL6	Q80XL6	34	34	34	Acyl-CoA dehydrogenase family member 11	Acad11	sp|Q80XL6|ACD11_MOUSE Acyl-CoA dehydrogenase family member 11 OS=Mus musculus OX=10090 GN=Acad11 PE=1 SV=2	1	34	34	34	25	26	25	26	22	24	25	23	25	21	20	21	25	24	24	22	22	20	18	21	26	24	25	23	26	22	0	0	27	24	25	24	24	22	23	22	25	20
Q80XN0	Q80XN0	23	23	23	D-beta-hydroxybutyrate dehydrogenase, mitochondrial	Bdh1	sp|Q80XN0|BDH_MOUSE D-beta-hydroxybutyrate dehydrogenase, mitochondrial OS=Mus musculus OX=10090 GN=Bdh1 PE=1 SV=2	1	23	23	23	21	20	19	20	19	20	20	20	20	19	20	20	19	20	20	20	20	19	20	19	19	19	19	20	21	21	5	5	22	21	20	20	21	20	20	21	19	18
Q8BFR5	Q8BFR5	38	38	38	Elongation factor Tu, mitochondrial	Tufm	sp|Q8BFR5|EFTU_MOUSE Elongation factor Tu, mitochondrial OS=Mus musculus OX=10090 GN=Tufm PE=1 SV=1	1	38	38	38	31	33	32	33	33	34	30	32	29	32	33	32	28	31	30	31	30	32	31	33	34	34	33	33	32	33	32	30	35	34	33	32	30	32	34	32	30	28
Q8BG05	Q8BG05	31	31	31	Heterogeneous nuclear ribonucleoprotein A3	Hnrnpa3	sp|Q8BG05|ROA3_MOUSE Heterogeneous nuclear ribonucleoprotein A3 OS=Mus musculus OX=10090 GN=Hnrnpa3 PE=1 SV=1	1	31	31	31	21	22	19	21	22	25	19	22	21	20	20	19	18	19	20	20	21	17	20	22	21	21	21	20	23	23	28	29	26	27	23	25	21	20	20	23	24	22
Q8BG32	Q8BG32	29	29	29	26S proteasome non-ATPase regulatory subunit 11	Psmd11	sp|Q8BG32|PSD11_MOUSE 26S proteasome non-ATPase regulatory subunit 11 OS=Mus musculus OX=10090 GN=Psmd11 PE=1 SV=3	1	29	29	29	23	21	21	23	21	22	23	22	19	22	24	21	24	24	23	22	23	24	23	25	24	22	22	23	25	22	23	26	24	24	24	23	22	22	20	24	19	22
Q8BGA8	Q8BGA8	34	34	34	Acyl-coenzyme A synthetase ACSM5, mitochondrial	Acsm5	sp|Q8BGA8|ACSM5_MOUSE Acyl-coenzyme A synthetase ACSM5, mitochondrial OS=Mus musculus OX=10090 GN=Acsm5 PE=1 SV=1	1	34	34	34	25	27	23	26	22	23	22	27	21	23	23	24	24	24	24	25	23	22	25	22	27	25	28	26	28	25	1	2	28	31	29	28	25	24	25	23	27	28
Q8BGD9	Q8BGD9	20	20	20	Eukaryotic translation initiation factor 4B	Eif4b	sp|Q8BGD9|IF4B_MOUSE Eukaryotic translation initiation factor 4B OS=Mus musculus OX=10090 GN=Eif4b PE=1 SV=1	1	20	20	20	15	15	15	17	16	16	16	17	15	13	16	13	12	12	15	15	15	13	15	12	15	14	15	14	17	15	17	16	16	14	13	15	14	15	14	15	11	8
Q8BGQ7	Q8BGQ7	50	50	50	Alanine--tRNA ligase, cytoplasmic	Aars	sp|Q8BGQ7|SYAC_MOUSE Alanine--tRNA ligase, cytoplasmic OS=Mus musculus OX=10090 GN=Aars PE=1 SV=1	1	50	50	50	41	39	38	37	33	38	38	37	33	34	36	33	36	33	36	37	38	34	36	31	38	35	36	41	41	40	24	25	39	34	40	33	38	33	32	33	27	28
Q8BGT5	Q8BGT5	34	32	32	Alanine aminotransferase 2	Gpt2	sp|Q8BGT5|ALAT2_MOUSE Alanine aminotransferase 2 OS=Mus musculus OX=10090 GN=Gpt2 PE=1 SV=1	1	34	32	32	24	24	23	28	24	28	25	27	18	22	26	23	21	19	19	21	20	23	23	25	26	23	23	23	28	25	1	0	28	27	22	23	22	26	26	25	24	25
Q8BH00	Q8BH00	43	43	43	Aldehyde dehydrogenase family 8 member A1	Aldh8a1	sp|Q8BH00|AL8A1_MOUSE 2-aminomuconic semialdehyde dehydrogenase OS=Mus musculus OX=10090 GN=Aldh8a1 PE=1 SV=1	1	43	43	43	39	38	37	41	36	39	37	40	36	37	36	37	36	38	38	39	37	39	37	39	38	38	38	36	40	38	3	2	39	38	40	39	40	40	39	39	38	35
Q8BH69	Q8BH69	14	14	14	Selenide, water dikinase 1	Sephs1	sp|Q8BH69|SPS1_MOUSE Selenide, water dikinase 1 OS=Mus musculus OX=10090 GN=Sephs1 PE=1 SV=1	1	14	14	14	12	10	10	12	8	11	10	9	10	9	11	10	10	11	10	9	11	10	10	12	12	10	9	10	12	11	11	10	9	9	12	8	12	12	9	10	9	10
Q8BH95	Q8BH95	22	22	22	Enoyl-CoA hydratase, mitochondrial	Echs1	sp|Q8BH95|ECHM_MOUSE Enoyl-CoA hydratase, mitochondrial OS=Mus musculus OX=10090 GN=Echs1 PE=1 SV=1	1	22	22	22	18	16	17	18	16	16	17	17	17	16	17	17	19	15	16	16	16	16	16	16	17	16	17	15	16	15	13	12	18	18	20	17	17	15	17	15	16	17
Q8BHD7	Q8BHD7	16	14	14	Polypyrimidine tract-binding protein 3	Ptbp3	sp|Q8BHD7|PTBP3_MOUSE Polypyrimidine tract-binding protein 3 OS=Mus musculus OX=10090 GN=Ptbp3 PE=1 SV=1	1	16	14	14	10	9	11	11	10	11	13	12	12	10	9	10	9	6	10	8	11	12	12	11	10	10	11	12	14	11	14	13	12	12	10	12	12	10	11	10	7	7
Q8BHN3	Q8BHN3	54	54	54	Neutral alpha-glucosidase AB	Ganab	sp|Q8BHN3|GANAB_MOUSE Neutral alpha-glucosidase AB OS=Mus musculus OX=10090 GN=Ganab PE=1 SV=1	1	54	54	54	43	46	44	44	44	43	44	42	46	45	44	43	44	43	44	43	42	43	50	41	47	43	46	43	46	47	40	36	45	42	45	45	45	46	44	43	40	36
Q8BI84	Q8BI84	44	44	44	Melanoma inhibitory activity protein 3	Mia3	sp|Q8BI84|TGO1_MOUSE Transport and Golgi organization protein 1 homolog OS=Mus musculus OX=10090 GN=Mia3 PE=1 SV=2	1	44	44	44	30	30	27	31	28	27	33	31	30	32	28	31	23	23	28	29	24	27	29	26	30	32	30	28	32	30	12	9	33	31	31	30	33	32	26	29	23	24
Q8BIJ6	Q8BIJ6	28	28	28	Isoleucine--tRNA ligase, mitochondrial	Iars2	sp|Q8BIJ6|SYIM_MOUSE Isoleucine--tRNA ligase, mitochondrial OS=Mus musculus OX=10090 GN=Iars2 PE=1 SV=1	1	28	28	28	20	16	21	18	18	16	18	19	19	19	17	19	17	21	17	20	11	19	21	22	20	20	21	17	17	23	13	12	22	23	19	22	19	23	24	23	19	17
Q8BJ64	Q8BJ64	44	44	44	Choline dehydrogenase, mitochondrial	Chdh	sp|Q8BJ64|CHDH_MOUSE Choline dehydrogenase, mitochondrial OS=Mus musculus OX=10090 GN=Chdh PE=1 SV=1	1	44	44	44	30	30	30	32	29	28	31	34	32	30	30	34	30	27	29	29	30	30	28	32	29	34	29	28	33	27	2	3	32	31	31	29	30	28	30	27	31	29
Q8BK30	Q8BK30	5	5	5	NADH dehydrogenase [ubiquinone] flavoprotein 3, mitochondrial	Ndufv3	sp|Q8BK30|NDUV3_MOUSE NADH dehydrogenase [ubiquinone] flavoprotein 3, mitochondrial OS=Mus musculus OX=10090 GN=Ndufv3 PE=1 SV=1	1	5	5	5	4	4	5	5	5	5	5	3	5	3	4	3	3	4	4	3	4	2	5	5	4	2	3	2	5	4	2	2	3	3	4	2	5	2	2	1	2	1
Q8BK48;Q6AW46	Q8BK48	26;1	23;0	22;0	Pyrethroid hydrolase Ces2e	Ces2e	sp|Q8BK48|EST2E_MOUSE Pyrethroid hydrolase Ces2e OS=Mus musculus OX=10090 GN=Ces2e PE=1 SV=1	2	26	23	22	23	22	20	24	21	20	21	19	22	20	23	19	20	18	19	17	22	16	21	16	21	20	20	17	21	21	2	1	19	19	19	19	22	19	20	20	19	19
Q8BKC5	Q8BKC5	24	24	23	Importin-5	Ipo5	sp|Q8BKC5|IPO5_MOUSE Importin-5 OS=Mus musculus OX=10090 GN=Ipo5 PE=1 SV=3	1	24	24	23	12	11	11	8	8	10	9	14	7	10	8	9	9	12	8	13	9	11	11	11	9	11	13	9	10	14	23	20	12	13	12	14	10	16	9	12	10	12
Q8BL66	Q8BL66	39	39	39	Early endosome antigen 1	Eea1	sp|Q8BL66|EEA1_MOUSE Early endosome antigen 1 OS=Mus musculus OX=10090 GN=Eea1 PE=1 SV=2	1	39	39	39	20	19	16	22	19	20	21	20	20	22	23	18	21	20	17	22	17	16	20	19	21	25	21	20	21	21	16	18	20	20	21	20	21	23	21	21	20	21
Q8BMA6	Q8BMA6	23	23	23	Signal recognition particle subunit SRP68	Srp68	sp|Q8BMA6|SRP68_MOUSE Signal recognition particle subunit SRP68 OS=Mus musculus OX=10090 GN=Srp68 PE=1 SV=2	1	23	23	23	14	15	11	11	10	11	13	12	8	10	8	9	11	8	11	10	10	9	13	10	13	10	13	15	12	13	12	6	12	12	11	12	15	12	11	11	11	11
Q8BMF4	Q8BMF4	18	18	18	Dihydrolipoyllysine-residue acetyltransferase component of pyruvate dehydrogenase complex, mitochondrial	Dlat	sp|Q8BMF4|ODP2_MOUSE Dihydrolipoyllysine-residue acetyltransferase component of pyruvate dehydrogenase complex, mitochondrial OS=Mus musculus OX=10090 GN=Dlat PE=1 SV=2	1	18	18	18	15	15	16	15	17	15	14	16	15	15	16	15	14	14	13	15	14	15	15	15	15	15	14	16	15	14	12	12	16	16	15	16	16	15	16	15	14	12
Q8BML9	Q8BML9	43	43	43		Qars	sp|Q8BML9|SYQ_MOUSE Glutamine--tRNA ligase OS=Mus musculus OX=10090 GN=Qars PE=1 SV=1	1	43	43	43	30	28	25	25	26	22	29	23	27	26	27	22	25	24	25	22	24	23	30	23	27	26	30	29	29	25	29	24	29	26	32	27	27	28	25	24	21	26
Q8BMS1	Q8BMS1	63	63	63	Trifunctional enzyme subunit alpha, mitochondrial;Long-chain enoyl-CoA hydratase;Long chain 3-hydroxyacyl-CoA dehydrogenase	Hadha	sp|Q8BMS1|ECHA_MOUSE Trifunctional enzyme subunit alpha, mitochondrial OS=Mus musculus OX=10090 GN=Hadha PE=1 SV=1	1	63	63	63	49	52	50	51	48	51	49	47	50	51	51	48	50	46	50	47	49	51	48	45	48	50	51	48	52	50	32	30	49	48	56	54	52	48	49	50	45	46
Q8BP47	Q8BP47	29	29	29	Asparagine--tRNA ligase, cytoplasmic	Nars	sp|Q8BP47|SYNC_MOUSE Asparagine--tRNA ligase, cytoplasmic OS=Mus musculus OX=10090 GN=Nars PE=1 SV=2	1	29	29	29	18	19	17	13	14	20	16	20	18	17	17	17	13	16	16	15	17	15	19	19	18	22	20	20	20	22	12	16	17	16	14	16	20	17	20	18	13	13
Q8BP48	Q8BP48	22	22	22	Methionine aminopeptidase 1	Metap1	sp|Q8BP48|MAP11_MOUSE Methionine aminopeptidase 1 OS=Mus musculus OX=10090 GN=Metap1 PE=1 SV=1	1	22	22	22	19	13	14	15	16	16	12	14	12	15	14	13	15	12	17	14	14	14	16	15	15	17	15	15	19	18	10	9	19	18	15	16	16	16	14	15	12	16
Q8BTM8	Q8BTM8	138	138	131	Filamin-A	Flna	sp|Q8BTM8|FLNA_MOUSE Filamin-A OS=Mus musculus OX=10090 GN=Flna PE=1 SV=5	1	138	138	131	50	46	36	42	45	45	76	81	31	29	32	29	36	28	23	26	30	30	35	25	32	28	32	32	42	45	130	130	64	53	31	31	35	31	34	24	32	33
Q8BTY1	Q8BTY1	17	17	17	Kynurenine--oxoglutarate transaminase 1	Ccbl1	sp|Q8BTY1|KAT1_MOUSE Kynurenine--oxoglutarate transaminase 1 OS=Mus musculus OX=10090 GN=Kyat1 PE=1 SV=1	1	17	17	17	10	12	12	12	11	13	12	10	12	12	10	10	11	12	11	9	11	11	12	9	11	12	10	13	12	14	3	4	13	10	12	14	11	12	11	12	9	9
Q8BU30	Q8BU30	44	44	44	Isoleucine--tRNA ligase, cytoplasmic	Iars	sp|Q8BU30|SYIC_MOUSE Isoleucine--tRNA ligase, cytoplasmic OS=Mus musculus OX=10090 GN=Iars PE=1 SV=2	1	44	44	44	30	31	31	30	28	29	32	29	26	31	28	27	24	24	27	27	28	30	32	29	31	26	29	31	29	34	20	23	32	27	29	29	29	32	29	31	25	27
Q8BUV3	Q8BUV3	32	32	32	Gephyrin;Molybdopterin adenylyltransferase;Molybdopterin molybdenumtransferase	Gphn	sp|Q8BUV3|GEPH_MOUSE Gephyrin OS=Mus musculus OX=10090 GN=Gphn PE=1 SV=2	1	32	32	32	26	26	18	22	19	20	18	25	20	20	21	20	20	18	23	15	21	18	22	21	23	20	24	23	25	22	10	8	21	19	18	18	17	20	19	17	17	16
Q8BVI4	Q8BVI4	19	19	19	Dihydropteridine reductase	Qdpr	sp|Q8BVI4|DHPR_MOUSE Dihydropteridine reductase OS=Mus musculus OX=10090 GN=Qdpr PE=1 SV=2	1	19	19	19	17	16	15	15	15	16	16	18	15	16	15	14	15	15	16	15	14	15	16	17	15	13	17	15	17	16	10	10	18	16	18	16	17	13	16	14	15	12
Q8BW75	Q8BW75	33	33	33	Amine oxidase [flavin-containing] B	Maob	sp|Q8BW75|AOFB_MOUSE Amine oxidase [flavin-containing] B OS=Mus musculus OX=10090 GN=Maob PE=1 SV=4	1	33	33	33	25	27	23	27	24	25	27	28	24	28	26	27	25	25	26	28	22	28	26	28	25	21	24	24	27	28	2	2	28	31	28	29	27	27	26	26	25	27
Q8BWF0	Q8BWF0	24	24	24	Succinate-semialdehyde dehydrogenase, mitochondrial	Aldh5a1	sp|Q8BWF0|SSDH_MOUSE Succinate-semialdehyde dehydrogenase, mitochondrial OS=Mus musculus OX=10090 GN=Aldh5a1 PE=1 SV=1	1	24	24	24	20	20	18	15	21	19	18	18	19	18	19	17	19	20	20	15	18	18	20	16	20	17	20	17	20	17	2	3	20	17	18	19	19	19	17	17	17	16
Q8BWP5	Q8BWP5	26	26	25	Alpha-tocopherol transfer protein	Ttpa	sp|Q8BWP5|TTPA_MOUSE Alpha-tocopherol transfer protein OS=Mus musculus OX=10090 GN=Ttpa PE=1 SV=1	1	26	26	25	19	18	22	20	20	20	22	20	20	21	22	20	21	20	19	19	22	22	19	18	19	21	19	18	21	20	0	0	20	20	19	19	19	21	18	21	17	15
Q8BWQ1;Q80X89;Q6PDD0	Q8BWQ1	26;6;6	24;4;4	24;4;4	UDP-glucuronosyltransferase 2A3	Ugt2a3	sp|Q8BWQ1|UD2A3_MOUSE UDP-glucuronosyltransferase 2A3 OS=Mus musculus OX=10090 GN=Ugt2a3 PE=1 SV=1	3	26	24	24	20	22	22	23	19	21	21	20	22	22	23	21	21	22	23	22	23	22	22	20	25	22	22	21	22	21	3	3	22	22	25	26	21	22	23	22	22	20
Q8BWT1	Q8BWT1	48	48	48	3-ketoacyl-CoA thiolase, mitochondrial	Acaa2	sp|Q8BWT1|THIM_MOUSE 3-ketoacyl-CoA thiolase, mitochondrial OS=Mus musculus OX=10090 GN=Acaa2 PE=1 SV=3	1	48	48	48	35	38	38	41	37	37	37	39	37	39	40	36	37	37	37	37	37	36	39	39	38	38	35	39	37	38	25	27	38	39	44	47	39	38	39	39	39	39
Q8BWU8	Q8BWU8	29	29	29	Ethanolamine-phosphate phospho-lyase	Etnppl	sp|Q8BWU8|AT2L1_MOUSE Ethanolamine-phosphate phospho-lyase OS=Mus musculus OX=10090 GN=Etnppl PE=2 SV=1	1	29	29	29	22	20	20	21	22	23	16	22	19	21	19	24	17	18	20	18	17	21	20	16	20	20	20	19	19	23	1	0	26	24	22	19	20	20	22	23	19	14
Q8C0C7	Q8C0C7	29	29	29	Phenylalanine--tRNA ligase alpha subunit	Farsa	sp|Q8C0C7|SYFA_MOUSE Phenylalanine--tRNA ligase alpha subunit OS=Mus musculus OX=10090 GN=Farsa PE=1 SV=1	1	29	29	29	20	23	21	23	22	21	25	26	21	21	20	21	18	19	20	23	23	22	22	23	23	23	23	23	25	24	21	19	24	23	23	21	24	24	22	22	19	20
Q8C166	Q8C166	18	18	18	Copine-1	Cpne1	sp|Q8C166|CPNE1_MOUSE Copine-1 OS=Mus musculus OX=10090 GN=Cpne1 PE=1 SV=1	1	18	18	18	11	9	9	11	7	10	10	8	6	9	8	9	8	9	8	11	9	9	8	9	7	10	10	8	11	10	16	14	12	9	8	10	10	10	9	9	11	7
Q8C196	Q8C196	177	177	174	Carbamoyl-phosphate synthase [ammonia], mitochondrial	Cps1	sp|Q8C196|CPSM_MOUSE Carbamoyl-phosphate synthase [ammonia], mitochondrial OS=Mus musculus OX=10090 GN=Cps1 PE=1 SV=2	1	177	177	174	146	148	136	143	134	141	138	147	141	152	140	143	137	145	140	144	138	139	142	141	145	140	146	145	142	146	38	37	146	148	162	160	140	145	143	146	148	139
Q8C1B7	Q8C1B7	22	22	13	Septin-11	2019-09-11	sp|Q8C1B7|SEP11_MOUSE Septin-11 OS=Mus musculus OX=10090 GN=Sept11 PE=1 SV=4	1	22	22	13	14	10	11	10	11	11	14	11	12	10	11	11	12	7	8	8	9	8	16	9	12	9	13	9	15	11	21	20	11	10	10	10	14	11	8	9	7	6
Q8CAQ8	Q8CAQ8	54	54	54	MICOS complex subunit Mic60	Immt	sp|Q8CAQ8|MIC60_MOUSE MICOS complex subunit Mic60 OS=Mus musculus OX=10090 GN=Immt PE=1 SV=1	1	54	54	54	42	42	36	44	40	38	40	44	38	44	41	40	36	33	42	38	38	37	40	32	39	35	38	36	41	39	34	34	43	41	35	38	38	38	41	42	30	30
Q8CAY6	Q8CAY6	20	20	20	Acetyl-CoA acetyltransferase, cytosolic	Acat2	sp|Q8CAY6|THIC_MOUSE Acetyl-CoA acetyltransferase, cytosolic OS=Mus musculus OX=10090 GN=Acat2 PE=1 SV=2	1	20	20	20	17	18	16	17	18	17	17	17	17	17	16	16	17	16	18	15	17	16	16	17	17	16	16	17	18	18	10	8	18	18	19	18	18	16	16	17	17	15
Q8CC86	Q8CC86	31	31	31	Nicotinate phosphoribosyltransferase	Naprt	sp|Q8CC86|PNCB_MOUSE Nicotinate phosphoribosyltransferase OS=Mus musculus OX=10090 GN=Naprt PE=1 SV=1	1	31	31	31	26	27	29	28	25	25	25	25	25	23	28	24	23	20	21	24	27	23	25	26	28	23	27	26	29	25	7	5	27	25	28	23	26	28	26	23	23	20
Q8CC88	Q8CC88	80	80	80	von Willebrand factor A domain-containing protein 8	Vwa8	sp|Q8CC88|VWA8_MOUSE von Willebrand factor A domain-containing protein 8 OS=Mus musculus OX=10090 GN=Vwa8 PE=1 SV=2	1	80	80	80	56	51	52	54	47	58	60	54	60	55	57	55	54	53	54	56	53	52	53	55	51	58	58	57	50	61	13	10	55	59	55	52	48	61	47	55	54	52
Q8CDN6	Q8CDN6	19	19	19	Thioredoxin-like protein 1	Txnl1	sp|Q8CDN6|TXNL1_MOUSE Thioredoxin-like protein 1 OS=Mus musculus OX=10090 GN=Txnl1 PE=1 SV=3	1	19	19	19	8	9	9	9	10	13	13	11	10	10	7	8	7	8	9	10	8	12	6	8	8	8	7	10	8	10	11	11	10	12	9	12	9	11	10	11	10	9
Q8CFX1	Q8CFX1	40	40	40	GDH/6PGL endoplasmic bifunctional protein;Glucose 1-dehydrogenase;6-phosphogluconolactonase	H6pd	sp|Q8CFX1|G6PE_MOUSE GDH/6PGL endoplasmic bifunctional protein OS=Mus musculus OX=10090 GN=H6pd PE=1 SV=2	1	40	40	40	31	28	30	32	26	26	27	28	28	28	29	30	32	25	34	31	30	29	30	30	30	28	29	29	33	31	11	10	32	32	35	31	33	30	28	29	26	23
Q8CG76	Q8CG76	21	21	21	Aflatoxin B1 aldehyde reductase member 2	Akr7a2	sp|Q8CG76|ARK72_MOUSE Aflatoxin B1 aldehyde reductase member 2 OS=Mus musculus OX=10090 GN=Akr7a2 PE=1 SV=3	1	21	21	21	17	16	16	17	16	15	14	15	14	15	17	15	15	15	14	14	13	14	16	15	17	16	18	17	18	17	15	8	17	18	17	16	16	17	17	16	17	14
Q8CGC7	Q8CGC7	78	78	78	Bifunctional glutamate/proline--tRNA ligase;Glutamate--tRNA ligase;Proline--tRNA ligase	Eprs	sp|Q8CGC7|SYEP_MOUSE Bifunctional glutamate/proline--tRNA ligase OS=Mus musculus OX=10090 GN=Eprs PE=1 SV=4	1	78	78	78	58	61	57	60	53	55	56	56	50	55	59	47	57	50	56	52	58	47	62	55	58	60	54	63	64	54	47	48	60	58	62	57	62	60	60	55	49	46
Q8CGK3	Q8CGK3	54	54	54	Lon protease homolog, mitochondrial	Lonp1	sp|Q8CGK3|LONM_MOUSE Lon protease homolog, mitochondrial OS=Mus musculus OX=10090 GN=Lonp1 PE=1 SV=2	1	54	54	54	45	42	41	44	40	38	40	41	42	39	46	40	39	43	42	38	39	40	42	40	46	47	44	44	47	40	23	21	47	44	47	43	49	41	40	39	40	39
Q8CGP2;Q8CGP1;Q64475;P10853;Q9D2U9;Q8CGP0;P70696;Q64524	Q8CGP2;Q8CGP1;Q64475;P10853;Q9D2U9;Q8CGP0;P70696;Q64524	12;12;12;12;8;8;7;6	2;2;2;2;2;2;0;0	2;2;2;2;2;2;0;0	Histone H2B type 1-P;Histone H2B type 1-K;Histone H2B type 1-B;Histone H2B type 1-F/J/L;Histone H2B type 3-A;Histone H2B type 3-B;Histone H2B type 1-A;Histone H2B type 2-E	Hist1h2bp;Hist1h2bk;Hist1h2bb;Hist1h2bf;Hist3h2ba;Hist3h2bb;Hist1h2ba;Hist2h2be	sp|Q8CGP2|H2B1P_MOUSE Histone H2B type 1-P OS=Mus musculus OX=10090 GN=Hist1h2bp PE=1 SV=3;sp|Q8CGP1|H2B1K_MOUSE Histone H2B type 1-K OS=Mus musculus OX=10090 GN=Hist1h2bk PE=1 SV=3;sp|Q64475|H2B1B_MOUSE Histone H2B type 1-B OS=Mus musculus OX=10090 GN=His	8	12	2	2	8	8	10	8	10	7	8	9	9	8	9	9	9	7	8	8	8	8	8	9	8	8	9	8	9	7	11	11	11	9	9	9	9	8	8	8	8	8
Q8CHQ9	Q8CHQ9	14	14	13	Probable N-acetyltransferase CML2	Cml2	sp|Q8CHQ9|NT8F2_MOUSE N-acetyltransferase family 8 member 2 OS=Mus musculus OX=10090 GN=Nat8f2 PE=1 SV=1	1	14	14	13	10	10	8	9	11	8	11	11	12	9	11	12	12	12	10	11	10	11	10	11	10	10	12	10	12	11	1	0	11	9	10	11	10	10	9	9	7	9
Q8CHR6	Q8CHR6	48	48	48	Dihydropyrimidine dehydrogenase [NADP(+)]	Dpyd	sp|Q8CHR6|DPYD_MOUSE Dihydropyrimidine dehydrogenase [NADP(+)] OS=Mus musculus OX=10090 GN=Dpyd PE=1 SV=1	1	48	48	48	32	30	36	36	34	32	35	35	30	28	34	28	29	27	34	32	31	30	32	26	35	28	34	30	32	31	1	1	37	33	32	30	36	34	31	33	28	29
Q8CHT0	Q8CHT0	36	36	36	Delta-1-pyrroline-5-carboxylate dehydrogenase, mitochondrial	Aldh4a1	sp|Q8CHT0|AL4A1_MOUSE Delta-1-pyrroline-5-carboxylate dehydrogenase, mitochondrial OS=Mus musculus OX=10090 GN=Aldh4a1 PE=1 SV=3	1	36	36	36	32	32	31	31	32	34	31	28	31	32	33	29	30	30	30	31	30	31	31	30	33	32	32	31	33	29	13	13	35	34	34	29	31	32	30	29	27	26
Q8CI51	Q8CI51	28	28	28	PDZ and LIM domain protein 5	Pdlim5	sp|Q8CI51|PDLI5_MOUSE PDZ and LIM domain protein 5 OS=Mus musculus OX=10090 GN=Pdlim5 PE=1 SV=4	1	28	28	28	19	21	16	16	22	18	19	19	15	19	17	18	14	17	15	18	18	19	16	15	17	16	16	17	18	18	19	19	20	16	17	18	15	19	18	14	14	15
Q8CIE6	Q8CIE6	64	64	64	Coatomer subunit alpha;Xenin;Proxenin	Copa	sp|Q8CIE6|COPA_MOUSE Coatomer subunit alpha OS=Mus musculus OX=10090 GN=Copa PE=1 SV=2	1	64	64	64	46	44	45	44	41	42	43	46	42	43	43	45	39	39	45	42	41	38	50	45	47	45	48	47	47	48	41	40	48	47	47	51	48	47	44	46	44	41
Q8CIM7	Q8CIM7	38	33	32	Cytochrome P450 2D26	Cyp2d26	sp|Q8CIM7|CP2DQ_MOUSE Cytochrome P450 2D26 OS=Mus musculus OX=10090 GN=Cyp2d26 PE=1 SV=1	1	38	33	32	30	29	30	30	29	28	28	29	28	28	28	27	27	27	28	26	27	30	29	26	30	28	28	25	30	29	1	1	28	26	29	27	27	27	27	27	23	23
Q8CIN4;Q61036	Q8CIN4	19;5	19;5	16;3	Serine/threonine-protein kinase PAK 2;PAK-2p27;PAK-2p34	Pak2	sp|Q8CIN4|PAK2_MOUSE Serine/threonine-protein kinase PAK 2 OS=Mus musculus OX=10090 GN=Pak2 PE=1 SV=1	2	19	19	16	10	11	11	13	11	12	12	12	7	12	12	11	9	10	11	12	8	11	9	8	10	12	10	11	9	10	18	16	10	12	11	11	10	11	11	11	11	10
Q8CIZ8	Q8CIZ8	33	33	33	von Willebrand factor;von Willebrand antigen 2	Vwf	sp|Q8CIZ8|VWF_MOUSE von Willebrand factor OS=Mus musculus OX=10090 GN=Vwf PE=1 SV=2	1	33	33	33	1	1	1	1	0	3	0	1	1	1	2	1	0	1	1	2	1	2	1	1	3	1	1	3	1	1	24	29	3	2	1	2	3	1	1	1	3	3
Q8JZK9	Q8JZK9	26	25	25	Hydroxymethylglutaryl-CoA synthase, cytoplasmic	Hmgcs1	sp|Q8JZK9|HMCS1_MOUSE Hydroxymethylglutaryl-CoA synthase, cytoplasmic OS=Mus musculus OX=10090 GN=Hmgcs1 PE=1 SV=1	1	26	25	25	21	18	20	20	20	20	22	22	20	17	20	17	23	20	21	20	19	21	20	14	22	18	19	18	15	19	2	3	18	15	16	21	21	21	19	18	18	18
Q8JZN5	Q8JZN5	30	30	30	Acyl-CoA dehydrogenase family member 9, mitochondrial	Acad9	sp|Q8JZN5|ACAD9_MOUSE Acyl-CoA dehydrogenase family member 9, mitochondrial OS=Mus musculus OX=10090 GN=Acad9 PE=1 SV=2	1	30	30	30	24	19	19	19	16	17	23	19	17	18	20	18	19	20	17	24	19	20	22	21	18	20	19	17	21	23	13	14	19	22	15	18	20	20	16	17	15	16
Q8JZQ9	Q8JZQ9	25	25	25	Eukaryotic translation initiation factor 3 subunit B	Eif3b	sp|Q8JZQ9|EIF3B_MOUSE Eukaryotic translation initiation factor 3 subunit B OS=Mus musculus OX=10090 GN=Eif3b PE=1 SV=1	1	25	25	25	21	20	20	21	17	18	18	19	18	18	19	19	17	18	15	17	20	15	18	16	19	18	19	19	18	20	19	19	20	18	19	18	17	19	19	19	18	18
Q8JZR0	Q8JZR0	30	27	27	Long-chain-fatty-acid--CoA ligase 5	Acsl5	sp|Q8JZR0|ACSL5_MOUSE Long-chain-fatty-acid--CoA ligase 5 OS=Mus musculus OX=10090 GN=Acsl5 PE=1 SV=1	1	30	27	27	27	26	26	26	25	24	27	25	25	26	23	22	24	23	26	23	24	23	22	27	23	25	26	25	25	25	5	8	28	26	24	25	25	25	25	26	23	23
Q8K010	Q8K010	61	61	61	5-oxoprolinase	Oplah	sp|Q8K010|OPLA_MOUSE 5-oxoprolinase OS=Mus musculus OX=10090 GN=Oplah PE=1 SV=1	1	61	61	61	51	48	48	54	48	49	45	42	50	52	50	47	47	47	48	48	51	49	50	45	51	49	51	51	51	55	8	10	50	45	55	45	53	44	49	48	39	46
Q8K0E8	Q8K0E8	39	39	36	Fibrinogen beta chain;Fibrinopeptide B;Fibrinogen beta chain	Fgb	sp|Q8K0E8|FIBB_MOUSE Fibrinogen beta chain OS=Mus musculus OX=10090 GN=Fgb PE=1 SV=1	1	39	39	36	22	25	24	25	33	30	28	27	18	23	28	24	25	25	25	22	26	23	26	19	21	25	27	25	31	30	37	35	26	30	25	25	27	27	28	26	21	19
Q8K157	Q8K157	14	14	14	Aldose 1-epimerase	Galm	sp|Q8K157|GALM_MOUSE Aldose 1-epimerase OS=Mus musculus OX=10090 GN=Galm PE=1 SV=1	1	14	14	14	13	13	12	14	10	14	13	13	13	13	12	12	11	11	12	13	12	12	12	14	13	14	12	14	13	14	5	3	13	13	13	14	13	13	14	12	13	12
Q8K1M6	Q8K1M6	35	35	35	Dynamin-1-like protein	Dnm1l	sp|Q8K1M6|DNM1L_MOUSE Dynamin-1-like protein OS=Mus musculus OX=10090 GN=Dnm1l PE=1 SV=2	1	35	35	35	28	27	24	25	18	25	23	29	25	29	18	25	21	23	22	24	25	27	26	27	27	26	26	27	26	27	16	18	25	27	27	29	25	25	29	29	26	24
Q8K2B3	Q8K2B3	46	46	46	Succinate dehydrogenase [ubiquinone] flavoprotein subunit, mitochondrial	Sdha	sp|Q8K2B3|SDHA_MOUSE Succinate dehydrogenase [ubiquinone] flavoprotein subunit, mitochondrial OS=Mus musculus OX=10090 GN=Sdha PE=1 SV=1	1	46	46	46	42	42	37	41	37	39	33	39	37	42	38	41	34	39	37	39	39	40	38	38	38	39	38	39	37	40	34	31	40	41	39	40	40	41	42	40	39	38
Q8K310	Q8K310	30	30	30	Matrin-3	Matr3	sp|Q8K310|MATR3_MOUSE Matrin-3 OS=Mus musculus OX=10090 GN=Matr3 PE=1 SV=1	1	30	30	30	15	17	17	18	22	22	19	21	17	16	16	14	15	13	15	14	11	13	15	16	14	18	17	15	20	19	26	26	23	20	16	15	15	16	13	17	13	11
Q8K441;Q8K449	Q8K441	37;2	37;2	37;2	ATP-binding cassette sub-family A member 6	Abca6	sp|Q8K441|ABCA6_MOUSE ATP-binding cassette sub-family A member 6 OS=Mus musculus OX=10090 GN=Abca6 PE=1 SV=2	2	37	37	37	26	23	22	23	18	19	21	24	16	22	23	23	21	22	23	23	20	22	30	20	26	24	22	23	24	26	2	2	27	26	24	25	25	23	23	23	24	23
Q8K4Z3	Q8K4Z3	13	13	13	NAD(P)H-hydrate epimerase	Apoa1bp	sp|Q8K4Z3|NNRE_MOUSE NAD(P)H-hydrate epimerase OS=Mus musculus OX=10090 GN=Naxe PE=1 SV=1	1	13	13	13	11	9	11	12	12	10	12	10	11	9	12	10	11	8	13	11	13	11	11	9	12	9	10	11	11	11	8	7	11	11	12	9	11	10	9	10	10	9
Q8K5B2	Q8K5B2	5	5	5	Multiple coagulation factor deficiency protein 2 homolog	Mcfd2	sp|Q8K5B2|MCFD2_MOUSE Multiple coagulation factor deficiency protein 2 homolog OS=Mus musculus OX=10090 GN=Mcfd2 PE=1 SV=1	1	5	5	5	4	5	4	5	5	5	4	5	4	4	5	4	5	5	5	5	5	4	5	5	5	5	5	5	5	5	4	4	5	5	5	5	5	4	5	4	4	4
Q8QZR3	Q8QZR3	28	28	24	Pyrethroid hydrolase Ces2a	Ces2a	sp|Q8QZR3|EST2A_MOUSE Pyrethroid hydrolase Ces2a OS=Mus musculus OX=10090 GN=Ces2a PE=1 SV=1	1	28	28	24	26	25	26	24	24	24	25	24	27	24	25	24	27	26	26	25	25	24	26	23	25	25	26	23	26	25	2	0	27	26	25	24	24	26	24	26	26	23
Q8QZR5	Q8QZR5	37	37	35	Alanine aminotransferase 1	Gpt	sp|Q8QZR5|ALAT1_MOUSE Alanine aminotransferase 1 OS=Mus musculus OX=10090 GN=Gpt PE=1 SV=3	1	37	37	35	32	29	29	30	27	29	29	26	28	27	26	25	27	24	28	27	27	24	28	26	28	26	31	30	29	26	1	3	34	30	29	28	27	28	28	26	26	28
Q8QZS1	Q8QZS1	25	25	25	3-hydroxyisobutyryl-CoA hydrolase, mitochondrial	Hibch	sp|Q8QZS1|HIBCH_MOUSE 3-hydroxyisobutyryl-CoA hydrolase, mitochondrial OS=Mus musculus OX=10090 GN=Hibch PE=1 SV=1	1	25	25	25	20	18	19	20	18	18	18	17	20	18	17	18	16	19	20	19	18	16	21	19	19	19	18	20	20	18	13	15	22	18	19	20	17	20	19	18	21	18
Q8QZT1	Q8QZT1	33	33	33	Acetyl-CoA acetyltransferase, mitochondrial	Acat1	sp|Q8QZT1|THIL_MOUSE Acetyl-CoA acetyltransferase, mitochondrial OS=Mus musculus OX=10090 GN=Acat1 PE=1 SV=1	1	33	33	33	28	29	28	29	29	26	26	25	28	27	27	26	29	26	28	28	29	26	29	26	30	26	29	26	29	25	22	21	27	27	31	26	30	27	26	26	23	22
Q8QZY2	Q8QZY2	15	15	15	Glycerate kinase	Glyctk	sp|Q8QZY2|GLCTK_MOUSE Glycerate kinase OS=Mus musculus OX=10090 GN=Glyctk PE=1 SV=1	1	15	15	15	11	11	12	12	11	12	10	13	11	12	10	11	9	11	10	11	13	10	11	9	12	11	10	11	12	13	2	1	11	11	10	11	13	9	11	10	10	9
Q8R081	Q8R081	37	37	37	Heterogeneous nuclear ribonucleoprotein L	Hnrnpl	sp|Q8R081|HNRPL_MOUSE Heterogeneous nuclear ribonucleoprotein L OS=Mus musculus OX=10090 GN=Hnrnpl PE=1 SV=2	1	37	37	37	24	21	25	24	22	20	24	23	22	20	23	16	21	17	22	18	20	20	19	16	23	19	18	17	25	21	34	32	27	23	22	22	22	22	19	21	19	18
Q8R086	Q8R086	28	28	28	Sulfite oxidase, mitochondrial	Suox	sp|Q8R086|SUOX_MOUSE Sulfite oxidase, mitochondrial OS=Mus musculus OX=10090 GN=Suox PE=1 SV=2	1	28	28	28	26	23	19	25	19	22	20	20	19	25	18	22	19	20	20	23	21	21	24	20	22	19	23	18	23	23	8	9	23	21	23	20	21	21	21	20	20	18
Q8R0F9	Q8R0F9	28	28	28	SEC14-like protein 4	Sec14l4	sp|Q8R0F9|S14L4_MOUSE SEC14-like protein 4 OS=Mus musculus OX=10090 GN=Sec14l4 PE=1 SV=1	1	28	28	28	25	20	23	23	23	24	20	22	18	18	20	20	21	18	24	20	22	20	20	17	22	21	20	20	23	22	2	2	22	20	24	22	22	21	20	20	19	21
Q8R0N6	Q8R0N6	16	16	16	Hydroxyacid-oxoacid transhydrogenase, mitochondrial	Adhfe1	sp|Q8R0N6|HOT_MOUSE Hydroxyacid-oxoacid transhydrogenase, mitochondrial OS=Mus musculus OX=10090 GN=Adhfe1 PE=1 SV=2	1	16	16	16	11	15	12	12	12	10	11	12	12	13	11	12	13	12	11	14	13	12	14	14	12	11	12	14	13	12	1	0	13	13	11	14	11	13	12	13	12	13
Q8R0W0	Q8R0W0	69	68	68	Epiplakin	Eppk1	sp|Q8R0W0|EPIPL_MOUSE Epiplakin OS=Mus musculus OX=10090 GN=Eppk1 PE=1 SV=2	1	69	68	68	47	45	29	34	45	43	39	33	34	30	37	30	33	27	40	34	30	30	43	32	43	36	44	39	39	35	2	1	40	45	41	37	46	42	41	39	32	36
Q8R0Y6	Q8R0Y6	107	107	101	Cytosolic 10-formyltetrahydrofolate dehydrogenase	Aldh1l1	sp|Q8R0Y6|AL1L1_MOUSE Cytosolic 10-formyltetrahydrofolate dehydrogenase OS=Mus musculus OX=10090 GN=Aldh1l1 PE=1 SV=1	1	107	107	101	92	92	88	90	87	85	86	89	82	86	82	83	82	82	85	90	86	81	86	84	85	87	87	84	93	88	27	22	91	92	100	96	91	87	85	88	82	86
Q8R146	Q8R146	34	34	34	Acylamino-acid-releasing enzyme	Apeh	sp|Q8R146|APEH_MOUSE Acylamino-acid-releasing enzyme OS=Mus musculus OX=10090 GN=Apeh PE=1 SV=3	1	34	34	34	25	26	24	27	26	25	25	25	24	24	24	21	24	23	24	25	25	21	24	21	25	22	25	20	26	20	32	23	26	23	28	25	27	24	24	25	18	20
Q8R164	Q8R164	26	26	26	Valacyclovir hydrolase	Bphl	sp|Q8R164|BPHL_MOUSE Valacyclovir hydrolase OS=Mus musculus OX=10090 GN=Bphl PE=1 SV=1	1	26	26	26	25	24	25	23	24	23	25	22	23	22	24	22	23	19	23	20	23	20	23	22	24	23	22	22	23	23	8	12	23	22	22	21	23	23	22	22	17	17
Q8R1B4	Q8R1B4	30	30	30	Eukaryotic translation initiation factor 3 subunit C	Eif3c	sp|Q8R1B4|EIF3C_MOUSE Eukaryotic translation initiation factor 3 subunit C OS=Mus musculus OX=10090 GN=Eif3c PE=1 SV=1	1	30	30	30	24	22	18	20	21	23	21	25	20	22	18	21	18	22	21	21	22	17	23	19	23	23	24	20	26	22	22	21	21	23	25	25	24	24	23	20	20	17
Q8R1G2	Q8R1G2	20	20	20	Carboxymethylenebutenolidase homolog	Cmbl	sp|Q8R1G2|CMBL_MOUSE Carboxymethylenebutenolidase homolog OS=Mus musculus OX=10090 GN=Cmbl PE=1 SV=1	1	20	20	20	16	17	19	18	19	16	18	18	18	16	16	16	15	13	15	13	15	15	15	15	14	15	16	14	18	17	7	7	17	18	16	15	18	19	15	17	14	13
Q8R4N0	Q8R4N0	16	16	16	Citrate lyase subunit beta-like protein, mitochondrial	Clybl	sp|Q8R4N0|CLYBL_MOUSE Citramalyl-CoA lyase, mitochondrial OS=Mus musculus OX=10090 GN=Clybl PE=1 SV=2	1	16	16	16	12	14	13	13	14	13	14	14	12	13	12	11	13	11	12	13	12	13	12	10	12	13	13	13	14	13	2	3	13	13	12	14	14	15	15	12	13	13
Q8VBT2	Q8VBT2	21	21	21	L-serine dehydratase/L-threonine deaminase	Sds	sp|Q8VBT2|SDHL_MOUSE L-serine dehydratase/L-threonine deaminase OS=Mus musculus OX=10090 GN=Sds PE=1 SV=3	1	21	21	21	14	15	15	16	17	16	16	17	15	16	17	16	15	14	14	16	15	13	15	17	17	15	15	14	17	16	3	3	18	16	16	14	16	15	14	16	15	13
Q8VC12	Q8VC12	50	50	50	Urocanate hydratase	Uroc1	sp|Q8VC12|HUTU_MOUSE Urocanate hydratase OS=Mus musculus OX=10090 GN=Uroc1 PE=1 SV=2	1	50	50	50	37	38	39	40	38	41	34	41	36	39	36	41	35	39	39	39	37	38	38	42	38	43	37	42	38	44	2	3	41	43	36	42	40	42	45	44	38	40
Q8VC28	Q8VC28	28	28	28	Aldo-keto reductase family 1 member C13	Akr1c13	sp|Q8VC28|AK1CD_MOUSE Aldo-keto reductase family 1 member C13 OS=Mus musculus OX=10090 GN=Akr1c13 PE=1 SV=2	1	28	28	28	27	24	24	23	22	25	26	24	25	23	25	24	25	24	26	25	23	26	25	23	26	23	25	22	25	24	8	8	26	24	25	25	25	23	23	24	22	20
Q8VC30	Q8VC30	48	48	48	Bifunctional ATP-dependent dihydroxyacetone kinase/FAD-AMP lyase (cyclizing);ATP-dependent dihydroxyacetone kinase;FAD-AMP lyase (cyclizing)	Dak	sp|Q8VC30|TKFC_MOUSE Triokinase/FMN cyclase OS=Mus musculus OX=10090 GN=Tkfc PE=1 SV=1	1	48	48	48	43	41	41	42	42	41	40	40	38	42	41	42	41	44	42	42	41	42	45	42	44	42	45	43	41	40	4	4	43	41	45	44	41	42	45	44	44	40
Q8VCA8	Q8VCA8	26	26	26	Secernin-2	Scrn2	sp|Q8VCA8|SCRN2_MOUSE Secernin-2 OS=Mus musculus OX=10090 GN=Scrn2 PE=1 SV=1	1	26	26	26	15	18	18	18	15	21	20	18	17	18	17	17	17	18	17	17	15	16	19	18	19	20	18	17	20	20	7	7	18	18	16	20	16	19	19	19	18	17
Q8VCB3	Q8VCB3	41	41	40	Glycogen [starch] synthase, liver	Gys2	sp|Q8VCB3|GYS2_MOUSE Glycogen [starch] synthase, liver OS=Mus musculus OX=10090 GN=Gys2 PE=1 SV=2	1	41	41	40	25	27	26	30	28	27	28	25	28	30	25	27	25	27	24	26	25	23	26	20	27	26	26	28	26	26	2	2	29	25	26	31	30	30	26	25	26	28
Q8VCC2	Q8VCC2	31	28	28	Liver carboxylesterase 1	Ces1	sp|Q8VCC2|EST1_MOUSE Liver carboxylesterase 1 OS=Mus musculus OX=10090 GN=Ces1 PE=1 SV=1	1	31	28	28	25	26	26	26	23	20	27	23	24	23	26	21	23	25	22	20	25	21	21	22	24	20	22	19	24	20	5	5	20	24	20	20	23	24	20	25	22	21
Q8VCH0	Q8VCH0	28	13	13	3-ketoacyl-CoA thiolase B, peroxisomal	Acaa1b	sp|Q8VCH0|THIKB_MOUSE 3-ketoacyl-CoA thiolase B, peroxisomal OS=Mus musculus OX=10090 GN=Acaa1b PE=1 SV=1	1	28	13	13	23	24	26	24	24	24	25	24	24	23	22	23	24	23	23	24	24	24	23	23	24	24	23	23	24	22	10	10	25	26	26	25	23	23	23	24	25	26
Q8VCI5	Q8VCI5	13	13	13	Peroxisomal biogenesis factor 19	Pex19	sp|Q8VCI5|PEX19_MOUSE Peroxisomal biogenesis factor 19 OS=Mus musculus OX=10090 GN=Pex19 PE=1 SV=1	1	13	13	13	8	8	8	9	8	8	9	9	7	9	9	9	5	7	8	9	7	8	7	11	7	7	7	8	8	8	6	6	9	7	7	8	8	10	7	8	7	8
Q8VCM7	Q8VCM7	29	29	29	Fibrinogen gamma chain	Fgg	sp|Q8VCM7|FIBG_MOUSE Fibrinogen gamma chain OS=Mus musculus OX=10090 GN=Fgg PE=1 SV=1	1	29	29	29	16	16	16	18	19	22	19	19	18	17	19	17	18	14	16	15	15	15	18	16	17	16	17	17	21	18	25	26	19	17	19	19	18	18	18	15	13	13
Q8VCN5	Q8VCN5	33	33	33	Cystathionine gamma-lyase	Cth	sp|Q8VCN5|CGL_MOUSE Cystathionine gamma-lyase OS=Mus musculus OX=10090 GN=Cth PE=1 SV=1	1	33	33	33	30	30	29	27	23	27	26	29	27	28	27	27	31	26	28	28	27	26	28	29	28	26	27	28	27	26	5	6	33	32	28	27	28	27	28	29	30	30
Q8VCR2	Q8VCR2	29	29	26	17-beta-hydroxysteroid dehydrogenase 13	Hsd17b13	sp|Q8VCR2|DHB13_MOUSE 17-beta-hydroxysteroid dehydrogenase 13 OS=Mus musculus OX=10090 GN=Hsd17b13 PE=1 SV=2	1	29	29	26	23	25	23	22	20	20	21	23	23	26	25	25	24	21	22	23	24	24	21	23	24	20	24	22	24	24	9	8	24	24	19	23	24	23	23	23	21	23
Q8VCR7	Q8VCR7	12	12	12	Alpha/beta hydrolase domain-containing protein 14B	Abhd14b	sp|Q8VCR7|ABHEB_MOUSE Protein ABHD14B OS=Mus musculus OX=10090 GN=Abhd14b PE=1 SV=1	1	12	12	12	9	9	8	11	9	9	11	9	10	11	10	11	9	10	9	10	10	10	11	10	10	10	11	9	10	10	8	8	10	10	11	11	10	10	10	10	9	9
Q8VCT3	Q8VCT3	27	27	27	Aminopeptidase B	Rnpep	sp|Q8VCT3|AMPB_MOUSE Aminopeptidase B OS=Mus musculus OX=10090 GN=Rnpep PE=1 SV=2	1	27	27	27	14	16	13	14	13	14	15	14	12	13	12	14	11	12	10	15	13	14	14	13	12	13	14	12	19	15	19	17	16	12	12	13	16	17	19	15	12	14
Q8VCT4	Q8VCT4	33	32	29	Carboxylesterase 1D	Ces1d	sp|Q8VCT4|CES1D_MOUSE Carboxylesterase 1D OS=Mus musculus OX=10090 GN=Ces1d PE=1 SV=1	1	33	32	29	29	27	29	28	28	28	27	28	30	29	28	29	30	27	29	28	28	28	29	26	29	28	28	27	29	29	9	10	31	28	33	30	28	28	27	28	26	26
Q8VCU1	Q8VCU1	26	15	15	Carboxylesterase 3B	Ces3b	sp|Q8VCU1|EST3B_MOUSE Carboxylesterase 3B OS=Mus musculus OX=10090 GN=Ces3b PE=1 SV=2	1	26	15	15	22	22	21	21	21	20	22	21	21	21	21	20	20	20	22	21	21	20	22	21	21	22	21	21	22	22	1	5	23	22	23	20	22	22	22	22	20	19
Q8VCW8	Q8VCW8	37	37	37	Acyl-CoA synthetase family member 2, mitochondrial	Acsf2	sp|Q8VCW8|ACSF2_MOUSE Acyl-CoA synthetase family member 2, mitochondrial OS=Mus musculus OX=10090 GN=Acsf2 PE=1 SV=1	1	37	37	37	30	31	31	33	31	30	31	31	29	30	30	29	30	29	31	31	33	29	32	30	30	28	30	29	29	30	22	24	28	32	33	34	32	31	29	31	29	28
Q8VCX1	Q8VCX1	26	26	26	3-oxo-5-beta-steroid 4-dehydrogenase	Akr1d1	sp|Q8VCX1|AK1D1_MOUSE 3-oxo-5-beta-steroid 4-dehydrogenase OS=Mus musculus OX=10090 GN=Akr1d1 PE=1 SV=1	1	26	26	26	23	22	23	23	22	24	22	23	25	25	23	23	22	22	22	23	24	24	24	22	24	23	23	23	23	23	1	0	24	24	25	25	22	22	22	23	23	25
Q8VCZ9	Q8VCZ9	19	19	19	Probable proline dehydrogenase 2	Prodh2	sp|Q8VCZ9|HYPDH_MOUSE Hydroxyproline dehydrogenase OS=Mus musculus OX=10090 GN=Prodh2 PE=1 SV=1	1	19	19	19	11	14	13	13	10	11	12	11	13	12	12	11	13	13	13	14	12	10	11	12	16	13	13	14	13	13	1	1	14	15	12	12	12	10	14	11	11	12
Q8VDD5	Q8VDD5	181	181	152	Myosin-9	Myh9	sp|Q8VDD5|MYH9_MOUSE Myosin-9 OS=Mus musculus OX=10090 GN=Myh9 PE=1 SV=4	1	181	181	152	122	111	109	124	113	118	123	121	107	108	109	112	111	108	117	115	111	110	118	110	121	116	118	107	128	120	167	165	136	124	128	107	130	114	116	113	98	111
Q8VDJ3	Q8VDJ3	92	92	92	Vigilin	Hdlbp	sp|Q8VDJ3|VIGLN_MOUSE Vigilin OS=Mus musculus OX=10090 GN=Hdlbp PE=1 SV=1	1	92	92	92	75	79	71	74	73	76	72	74	67	70	71	68	67	65	71	63	69	63	69	70	75	64	72	73	74	77	49	61	79	75	79	78	69	71	68	66	66	67
Q8VDK1	Q8VDK1	21	21	21	Nitrilase homolog 1	Nit1	sp|Q8VDK1|NIT1_MOUSE Deaminated glutathione amidase OS=Mus musculus OX=10090 GN=Nit1 PE=1 SV=2	1	21	21	21	17	14	14	15	14	17	13	16	16	15	14	14	17	14	15	16	16	18	16	16	15	18	16	16	16	15	6	4	18	18	17	17	15	18	16	14	17	16
Q8VDM4	Q8VDM4	47	47	47	26S proteasome non-ATPase regulatory subunit 2	Psmd2	sp|Q8VDM4|PSMD2_MOUSE 26S proteasome non-ATPase regulatory subunit 2 OS=Mus musculus OX=10090 GN=Psmd2 PE=1 SV=1	1	47	47	47	35	35	34	34	32	33	33	37	33	32	30	30	34	31	35	32	36	32	39	31	37	33	40	34	40	33	33	29	42	34	35	33	37	34	31	34	27	28
Q8VDN2;Q6PIE5;Q9WV27	Q8VDN2	54;17;10	54;17;10	39;2;1	Sodium/potassium-transporting ATPase subunit alpha-1	Atp1a1	sp|Q8VDN2|AT1A1_MOUSE Sodium/potassium-transporting ATPase subunit alpha-1 OS=Mus musculus OX=10090 GN=Atp1a1 PE=1 SV=1	3	54	54	39	40	37	35	40	39	39	39	38	35	36	35	37	41	33	37	38	38	33	39	33	40	34	41	36	43	38	33	31	46	41	47	39	38	37	34	39	34	33
Q8VDQ1	Q8VDQ1	14	14	14	Prostaglandin reductase 2	Ptgr2	sp|Q8VDQ1|PTGR2_MOUSE Prostaglandin reductase 2 OS=Mus musculus OX=10090 GN=Ptgr2 PE=1 SV=2	1	14	14	14	10	10	11	11	11	9	8	8	7	9	9	9	9	9	9	10	12	10	11	11	8	10	12	9	12	9	11	8	12	8	8	9	9	10	10	8	5	6
Q8VE09	Q8VE09	23	23	23	Tetratricopeptide repeat protein 39C	Ttc39c	sp|Q8VE09|TT39C_MOUSE Tetratricopeptide repeat protein 39C OS=Mus musculus OX=10090 GN=Ttc39c PE=1 SV=2	1	23	23	23	21	20	19	16	17	18	20	19	19	17	21	17	18	18	19	17	16	18	20	20	21	17	19	18	20	19	1	1	22	20	19	22	21	20	18	18	18	20
Q8VEK3	Q8VEK3	36	36	36	Heterogeneous nuclear ribonucleoprotein U	Hnrnpu	sp|Q8VEK3|HNRPU_MOUSE Heterogeneous nuclear ribonucleoprotein U OS=Mus musculus OX=10090 GN=Hnrnpu PE=1 SV=1	1	36	36	36	24	24	28	23	27	27	28	26	27	22	27	28	21	23	24	25	24	23	25	22	22	22	24	26	27	26	34	34	27	29	24	26	26	26	25	23	25	23
Q8VI47	Q8VI47	33	33	33	Canalicular multispecific organic anion transporter 1	Abcc2	sp|Q8VI47|MRP2_MOUSE Canalicular multispecific organic anion transporter 1 OS=Mus musculus OX=10090 GN=Abcc2 PE=1 SV=2	1	33	33	33	17	22	18	23	15	14	19	22	22	17	20	21	20	19	20	19	15	17	21	24	24	22	18	21	23	23	1	0	19	21	23	23	20	25	21	24	24	19
Q8VIJ6	Q8VIJ6	30	30	28	Splicing factor, proline- and glutamine-rich	Sfpq	sp|Q8VIJ6|SFPQ_MOUSE Splicing factor, proline- and glutamine-rich OS=Mus musculus OX=10090 GN=Sfpq PE=1 SV=1	1	30	30	28	21	18	21	21	22	22	22	21	20	18	19	16	16	13	16	15	16	16	16	17	18	15	19	14	23	19	25	25	24	20	17	15	19	16	17	16	12	12
Q91V76	Q91V76	23	23	23	Ester hydrolase C11orf54 homolog		sp|Q91V76|CK054_MOUSE Ester hydrolase C11orf54 homolog OS=Mus musculus OX=10090 PE=1 SV=1	1	23	23	23	19	18	15	19	17	18	17	18	17	17	14	20	14	17	15	15	16	15	17	16	19	18	18	17	19	18	13	14	17	17	19	19	18	18	17	17	14	16
Q91V92	Q91V92	72	72	72	ATP-citrate synthase	Acly	sp|Q91V92|ACLY_MOUSE ATP-citrate synthase OS=Mus musculus OX=10090 GN=Acly PE=1 SV=1	1	72	72	72	58	59	58	55	54	61	62	64	62	56	53	54	62	54	56	53	58	55	55	48	58	56	56	55	53	50	37	36	56	56	52	51	59	58	61	61	56	53
Q91VA0	Q91VA0	38	38	36	Acyl-coenzyme A synthetase ACSM1, mitochondrial	Acsm1	sp|Q91VA0|ACSM1_MOUSE Acyl-coenzyme A synthetase ACSM1, mitochondrial OS=Mus musculus OX=10090 GN=Acsm1 PE=1 SV=1	1	38	38	36	32	32	32	31	33	31	30	32	33	32	33	30	33	29	32	30	31	31	33	30	34	32	32	30	31	33	4	2	31	32	34	33	34	31	30	32	31	28
Q91VD9	Q91VD9	52	52	52	NADH-ubiquinone oxidoreductase 75 kDa subunit, mitochondrial	Ndufs1	sp|Q91VD9|NDUS1_MOUSE NADH-ubiquinone oxidoreductase 75 kDa subunit, mitochondrial OS=Mus musculus OX=10090 GN=Ndufs1 PE=1 SV=2	1	52	52	52	41	40	44	39	42	40	43	37	38	41	38	42	40	38	44	38	36	42	44	38	42	40	40	36	46	39	29	25	46	39	40	36	38	40	35	36	35	36
Q91VI7	Q91VI7	35	35	35	Ribonuclease inhibitor	Rnh1	sp|Q91VI7|RINI_MOUSE Ribonuclease inhibitor OS=Mus musculus OX=10090 GN=Rnh1 PE=1 SV=1	1	35	35	35	30	30	29	31	30	27	29	27	27	29	29	28	31	24	32	26	29	28	27	24	32	26	29	25	30	24	28	24	30	25	31	25	29	25	24	24	23	23
Q91VM9	Q91VM9	24	24	24	Inorganic pyrophosphatase 2, mitochondrial	Ppa2	sp|Q91VM9|IPYR2_MOUSE Inorganic pyrophosphatase 2, mitochondrial OS=Mus musculus OX=10090 GN=Ppa2 PE=1 SV=1	1	24	24	24	18	20	17	20	21	20	17	17	17	18	18	17	21	18	20	17	17	18	21	17	20	19	21	19	22	21	13	10	21	18	21	18	20	18	18	17	14	16
Q91VR2	Q91VR2	14	14	14	ATP synthase subunit gamma, mitochondrial	Atp5c1	sp|Q91VR2|ATPG_MOUSE ATP synthase subunit gamma, mitochondrial OS=Mus musculus OX=10090 GN=Atp5f1c PE=1 SV=1	1	14	14	14	11	11	11	12	11	11	11	11	11	12	12	12	12	12	12	12	12	12	10	11	12	12	12	12	12	12	12	11	11	11	12	12	12	12	12	12	11	11
Q91VR5	Q91VR5	35	35	35	ATP-dependent RNA helicase DDX1	Ddx1	sp|Q91VR5|DDX1_MOUSE ATP-dependent RNA helicase DDX1 OS=Mus musculus OX=10090 GN=Ddx1 PE=1 SV=1	1	35	35	35	27	27	26	26	27	30	24	24	22	23	23	25	22	22	26	24	24	25	28	26	24	25	24	26	26	29	29	26	28	27	27	24	26	24	25	24	23	24
Q91VS7	Q91VS7	18	18	18	Microsomal glutathione S-transferase 1	Mgst1	sp|Q91VS7|MGST1_MOUSE Microsomal glutathione S-transferase 1 OS=Mus musculus OX=10090 GN=Mgst1 PE=1 SV=3	1	18	18	18	15	15	13	16	14	15	15	15	14	14	15	15	14	16	16	14	15	15	15	15	15	15	15	16	16	16	4	3	16	14	16	15	16	15	14	15	14	14
Q91W43	Q91W43	49	49	49	Glycine dehydrogenase (decarboxylating), mitochondrial	Gldc	sp|Q91W43|GCSP_MOUSE Glycine dehydrogenase (decarboxylating), mitochondrial OS=Mus musculus OX=10090 GN=Gldc PE=1 SV=1	1	49	49	49	38	41	35	39	36	38	34	39	37	36	34	33	36	35	41	33	33	37	35	33	35	39	38	40	38	39	2	0	41	38	36	38	37	37	38	38	33	31
Q91W50	Q91W50	38	38	38	Cold shock domain-containing protein E1	Csde1	sp|Q91W50|CSDE1_MOUSE Cold shock domain-containing protein E1 OS=Mus musculus OX=10090 GN=Csde1 PE=1 SV=1	1	38	38	38	25	26	24	28	26	23	27	28	22	25	24	24	22	17	23	24	23	19	23	21	25	22	23	22	29	29	20	23	23	24	26	24	28	27	27	26	18	20
Q91W64	Q91W64	40	39	38	Cytochrome P450 2C70	Cyp2c70	sp|Q91W64|CP270_MOUSE Cytochrome P450 2C70 OS=Mus musculus OX=10090 GN=Cyp2c70 PE=1 SV=2	1	40	39	38	33	32	30	29	28	28	30	27	28	32	30	32	33	31	30	28	29	29	33	33	29	32	31	31	31	31	1	2	30	30	31	32	30	30	35	33	27	26
Q91W90	Q91W90	27	27	27	Thioredoxin domain-containing protein 5	Txndc5	sp|Q91W90|TXND5_MOUSE Thioredoxin domain-containing protein 5 OS=Mus musculus OX=10090 GN=Txndc5 PE=1 SV=2	1	27	27	27	21	23	18	21	23	24	21	20	17	18	19	20	20	20	21	22	18	20	22	20	23	23	19	21	24	23	18	18	22	22	24	24	22	22	23	20	20	19
Q91WD5	Q91WD5	27	27	27	NADH dehydrogenase [ubiquinone] iron-sulfur protein 2, mitochondrial	Ndufs2	sp|Q91WD5|NDUS2_MOUSE NADH dehydrogenase [ubiquinone] iron-sulfur protein 2, mitochondrial OS=Mus musculus OX=10090 GN=Ndufs2 PE=1 SV=1	1	27	27	27	23	21	22	23	20	20	22	18	21	21	19	18	18	19	22	18	19	20	23	20	22	18	20	19	21	21	11	14	23	22	22	21	22	21	19	20	21	19
Q91WG0	Q91WG0	18	15	15	Acylcarnitine hydrolase	Ces2c	sp|Q91WG0|EST2C_MOUSE Acylcarnitine hydrolase OS=Mus musculus OX=10090 GN=Ces2c PE=1 SV=1	1	18	15	15	17	16	14	15	17	17	18	17	17	16	16	17	17	16	16	17	16	17	17	16	17	16	18	16	17	16	2	2	17	17	17	17	17	16	15	14	17	16
Q91WG8	Q91WG8	33	33	33	Bifunctional UDP-N-acetylglucosamine 2-epimerase/N-acetylmannosamine kinase;UDP-N-acetylglucosamine 2-epimerase (hydrolyzing);N-acetylmannosamine kinase	Gne	sp|Q91WG8|GLCNE_MOUSE Bifunctional UDP-N-acetylglucosamine 2-epimerase/N-acetylmannosamine kinase OS=Mus musculus OX=10090 GN=Gne PE=1 SV=1	1	33	33	33	28	24	21	23	20	21	24	25	23	23	23	24	18	20	23	24	21	22	23	21	23	25	29	23	25	29	7	8	25	24	23	23	26	28	25	27	23	21
Q91WL5	Q91WL5	33	33	27	Cytochrome P450 4A12A	Cyp4a12a	sp|Q91WL5|CP4CA_MOUSE Cytochrome P450 4A12A OS=Mus musculus OX=10090 GN=Cyp4a12a PE=1 SV=2	1	33	33	27	28	31	26	29	27	30	28	27	28	30	27	28	27	29	31	31	26	27	31	31	30	31	28	29	30	32	0	0	29	29	28	32	29	27	31	31	28	29
Q91WN4	Q91WN4	33	33	33	Kynurenine 3-monooxygenase	Kmo	sp|Q91WN4|KMO_MOUSE Kynurenine 3-monooxygenase OS=Mus musculus OX=10090 GN=Kmo PE=1 SV=1	1	33	33	33	26	27	26	28	25	24	30	26	25	29	26	27	28	27	26	24	27	26	26	24	27	25	28	26	25	24	6	5	26	25	26	27	27	26	26	27	26	25
Q91WT9	Q91WT9	34	34	34	Cystathionine beta-synthase	Cbs	sp|Q91WT9|CBS_MOUSE Cystathionine beta-synthase OS=Mus musculus OX=10090 GN=Cbs PE=1 SV=3	1	34	34	34	28	28	26	26	25	25	28	24	28	27	27	22	25	24	26	25	27	23	23	25	26	25	26	23	26	24	7	8	33	29	26	27	27	24	24	25	27	25
Q91WU0	Q91WU0	35	35	31	Carboxylic ester hydrolase	Ces1f	sp|Q91WU0|CES1F_MOUSE Carboxylesterase 1F OS=Mus musculus OX=10090 GN=Ces1f PE=1 SV=1	1	35	35	31	31	31	31	32	31	28	29	29	29	30	31	31	30	28	32	29	31	31	32	31	32	29	33	30	34	28	4	3	33	29	32	31	32	29	27	29	29	31
Q91X34	Q91X34	20	20	20	Bile acid-CoA:amino acid N-acyltransferase	Baat	sp|Q91X34|BAAT_MOUSE Bile acid-CoA:amino acid N-acyltransferase OS=Mus musculus OX=10090 GN=Baat PE=1 SV=1	1	20	20	20	18	17	17	16	13	16	16	17	18	16	18	16	17	15	18	16	19	15	17	16	17	15	17	16	19	15	0	1	17	15	17	19	18	16	17	18	14	13
Q91X44	Q91X44	26	26	26	Glucokinase regulatory protein	Gckr	sp|Q91X44|GCKR_MOUSE Glucokinase regulatory protein OS=Mus musculus OX=10090 GN=Gckr PE=1 SV=3	1	26	26	26	19	18	21	21	13	19	19	19	18	17	20	19	17	20	14	20	16	17	16	18	17	20	17	21	19	20	0	0	17	19	19	20	19	21	20	21	18	20
Q91X72	Q91X72	26	26	26	Hemopexin	Hpx	sp|Q91X72|HEMO_MOUSE Hemopexin OS=Mus musculus OX=10090 GN=Hpx PE=1 SV=2	1	26	26	26	20	20	22	21	20	22	22	21	20	20	18	21	19	17	18	16	18	19	20	17	21	16	21	16	20	20	22	21	22	23	22	19	22	20	20	22	14	16
Q91X77	Q91X77	48	48	16	Cytochrome P450 2C50	Cyp2c50	sp|Q91X77|CY250_MOUSE Cytochrome P450 2C50 OS=Mus musculus OX=10090 GN=Cyp2c50 PE=1 SV=2	1	48	48	16	37	38	35	41	34	38	38	37	38	41	36	38	37	40	40	38	36	34	37	37	38	37	40	38	39	36	4	1	35	34	36	41	39	36	36	38	35	35
Q91X79	Q91X79	12	12	11	Chymotrypsin-like elastase family member 1	Cela1	sp|Q91X79|CELA1_MOUSE Chymotrypsin-like elastase family member 1 OS=Mus musculus OX=10090 GN=Cela1 PE=1 SV=1	1	12	12	11	1	1	1	1	1	1	1	0	1	0	0	1	1	1	1	0	0	1	1	1	1	0	1	1	1	0	11	10	2	0	1	0	1	0	0	0	0	1
Q91X83	Q91X83	26	26	22	S-adenosylmethionine synthase isoform type-1	Mat1a	sp|Q91X83|METK1_MOUSE S-adenosylmethionine synthase isoform type-1 OS=Mus musculus OX=10090 GN=Mat1a PE=1 SV=1	1	26	26	22	23	22	22	23	23	21	22	23	22	22	23	22	22	21	22	21	21	23	20	23	21	22	20	23	22	21	4	9	23	24	23	22	24	23	24	23	23	23
Q91X91	Q91X91	17	17	17	Nicotinate-nucleotide pyrophosphorylase [carboxylating]	Qprt	sp|Q91X91|NADC_MOUSE Nicotinate-nucleotide pyrophosphorylase [carboxylating] OS=Mus musculus OX=10090 GN=Qprt PE=1 SV=1	1	17	17	17	16	15	16	16	15	17	16	17	15	17	16	16	15	15	16	17	15	17	17	17	16	17	17	17	17	17	4	3	17	16	16	16	16	16	16	16	16	16
Q91XD4	Q91XD4	53	53	53	Formimidoyltransferase-cyclodeaminase;Glutamate formimidoyltransferase;Formimidoyltetrahydrofolate cyclodeaminase	Ftcd	sp|Q91XD4|FTCD_MOUSE Formimidoyltransferase-cyclodeaminase OS=Mus musculus OX=10090 GN=Ftcd PE=1 SV=1	1	53	53	53	51	49	46	49	50	48	48	47	48	49	45	49	49	44	47	47	49	45	49	48	51	49	51	50	49	51	0	1	49	50	49	48	49	50	47	50	44	43
Q91XE0	Q91XE0	28	28	26	Glycine N-acyltransferase	Glyat	sp|Q91XE0|GLYAT_MOUSE Glycine N-acyltransferase OS=Mus musculus OX=10090 GN=Glyat PE=1 SV=1	1	28	28	26	23	21	24	23	23	22	23	23	21	24	23	23	22	22	24	20	23	20	21	20	24	21	23	19	24	22	2	0	25	22	23	23	22	22	21	21	22	19
Q91XE4	Q91XE4	14	14	14	N-acyl-aromatic-L-amino acid amidohydrolase (carboxylate-forming)	Acy3	sp|Q91XE4|ACY3_MOUSE N-acyl-aromatic-L-amino acid amidohydrolase (carboxylate-forming) OS=Mus musculus OX=10090 GN=Acy3 PE=1 SV=1	1	14	14	14	9	9	10	11	10	10	10	13	9	11	9	10	10	10	9	9	8	10	10	10	9	11	10	11	11	11	4	2	12	10	12	11	10	9	10	10	12	10
Q91XF0	Q91XF0	14	14	14	Pyridoxine-5-phosphate oxidase	Pnpo	sp|Q91XF0|PNPO_MOUSE Pyridoxine-5-phosphate oxidase OS=Mus musculus OX=10090 GN=Pnpo PE=1 SV=1	1	14	14	14	12	10	11	11	11	12	13	11	12	13	14	10	12	11	12	11	13	12	12	12	11	13	12	11	10	12	8	7	13	12	12	11	12	11	11	11	10	10
Q91Y97	Q91Y97	47	47	46	Fructose-bisphosphate aldolase B	Aldob	sp|Q91Y97|ALDOB_MOUSE Fructose-bisphosphate aldolase B OS=Mus musculus OX=10090 GN=Aldob PE=1 SV=3	1	47	47	46	42	39	38	38	38	38	39	41	38	40	42	42	36	36	37	34	35	37	41	37	40	38	37	38	40	39	8	10	40	39	42	42	38	39	39	41	38	36
Q91YH5	Q91YH5	19	19	17	Atlastin-3	Atl3	sp|Q91YH5|ATLA3_MOUSE Atlastin-3 OS=Mus musculus OX=10090 GN=Atl3 PE=1 SV=1	1	19	19	17	13	14	13	12	10	14	15	14	13	13	13	13	13	13	12	15	16	13	15	14	13	13	17	14	16	16	13	8	14	14	15	14	15	14	14	11	12	9
Q91YI0	Q91YI0	56	56	56	Argininosuccinate lyase	Asl	sp|Q91YI0|ARLY_MOUSE Argininosuccinate lyase OS=Mus musculus OX=10090 GN=Asl PE=1 SV=1	1	56	56	56	44	44	43	47	44	44	41	44	43	45	44	43	46	43	43	44	44	45	45	43	46	45	46	43	47	44	16	19	46	45	51	50	46	44	42	43	41	42
Q91YQ5	Q91YQ5	42	42	42	Dolichyl-diphosphooligosaccharide--protein glycosyltransferase subunit 1	Rpn1	sp|Q91YQ5|RPN1_MOUSE Dolichyl-diphosphooligosaccharide--protein glycosyltransferase subunit 1 OS=Mus musculus OX=10090 GN=Rpn1 PE=1 SV=1	1	42	42	42	32	33	32	33	34	34	34	34	30	32	33	34	31	31	33	34	33	35	34	33	32	33	31	34	32	34	33	36	33	34	34	32	32	32	32	33	33	33
Q91YT0	Q91YT0	29	29	29	NADH dehydrogenase [ubiquinone] flavoprotein 1, mitochondrial	Ndufv1	sp|Q91YT0|NDUV1_MOUSE NADH dehydrogenase [ubiquinone] flavoprotein 1, mitochondrial OS=Mus musculus OX=10090 GN=Ndufv1 PE=1 SV=1	1	29	29	29	23	24	22	25	24	21	23	21	24	23	19	23	21	23	23	21	19	19	24	21	23	25	27	25	23	23	14	12	24	22	22	21	25	22	23	22	17	17
Q91YW3	Q91YW3	31	31	31	DnaJ homolog subfamily C member 3	Dnajc3	sp|Q91YW3|DNJC3_MOUSE DnaJ homolog subfamily C member 3 OS=Mus musculus OX=10090 GN=Dnajc3 PE=1 SV=1	1	31	31	31	25	23	21	24	21	24	22	23	24	19	24	17	19	18	19	18	21	17	23	18	22	18	21	20	26	22	19	15	23	23	25	22	23	21	20	19	16	16
Q91Z53	Q91Z53	28	28	28	Glyoxylate reductase/hydroxypyruvate reductase	Grhpr	sp|Q91Z53|GRHPR_MOUSE Glyoxylate reductase/hydroxypyruvate reductase OS=Mus musculus OX=10090 GN=Grhpr PE=1 SV=1	1	28	28	28	19	25	20	25	21	22	19	21	18	21	18	19	20	19	23	21	19	23	25	21	22	23	22	22	22	23	10	11	22	20	23	23	24	23	25	20	24	22
Q91ZA3	Q91ZA3	50	50	50	Propionyl-CoA carboxylase alpha chain, mitochondrial	Pcca	sp|Q91ZA3|PCCA_MOUSE Propionyl-CoA carboxylase alpha chain, mitochondrial OS=Mus musculus OX=10090 GN=Pcca PE=1 SV=2	1	50	50	50	43	43	40	40	39	39	42	36	39	40	42	39	38	35	36	39	38	37	41	38	42	41	42	38	42	40	20	22	42	43	40	42	41	40	37	39	37	35
Q91ZJ5	Q91ZJ5	44	44	44	UTP--glucose-1-phosphate uridylyltransferase	Ugp2	sp|Q91ZJ5|UGPA_MOUSE UTP--glucose-1-phosphate uridylyltransferase OS=Mus musculus OX=10090 GN=Ugp2 PE=1 SV=3	1	44	44	44	36	36	34	35	33	32	33	32	35	32	35	29	32	30	29	29	31	29	35	32	34	33	36	30	36	34	16	16	35	33	34	34	31	29	33	36	34	33
Q91ZX7	Q91ZX7	108	108	106	Prolow-density lipoprotein receptor-related protein 1;Low-density lipoprotein receptor-related protein 1 85 kDa subunit;Low-density lipoprotein receptor-related protein 1 515 kDa subunit;Low-density lipoprotein receptor-related protein 1 intracellular domain	Lrp1	sp|Q91ZX7|LRP1_MOUSE Prolow-density lipoprotein receptor-related protein 1 OS=Mus musculus OX=10090 GN=Lrp1 PE=1 SV=1	1	108	108	106	72	57	65	62	64	58	74	63	65	64	69	65	64	55	64	59	54	57	69	56	64	62	58	59	75	63	39	40	75	67	75	61	70	62	61	61	54	50
Q920E5	Q920E5	26	26	26	Farnesyl pyrophosphate synthase	Fdps	sp|Q920E5|FPPS_MOUSE Farnesyl pyrophosphate synthase OS=Mus musculus OX=10090 GN=Fdps PE=1 SV=1	1	26	26	26	18	21	18	20	13	19	19	21	18	17	17	19	18	19	16	17	17	17	19	19	21	20	19	19	18	15	9	7	16	19	19	19	21	19	20	19	20	19
Q921G7	Q921G7	37	37	37	Electron transfer flavoprotein-ubiquinone oxidoreductase, mitochondrial	Etfdh	sp|Q921G7|ETFD_MOUSE Electron transfer flavoprotein-ubiquinone oxidoreductase, mitochondrial OS=Mus musculus OX=10090 GN=Etfdh PE=1 SV=1	1	37	37	37	30	28	31	33	28	32	29	31	30	32	28	27	30	26	30	31	32	31	30	28	29	29	30	30	34	32	15	15	34	32	32	28	32	28	29	28	27	29
Q921H8	Q921H8	30	30	15	3-ketoacyl-CoA thiolase A, peroxisomal	Acaa1a	sp|Q921H8|THIKA_MOUSE 3-ketoacyl-CoA thiolase A, peroxisomal OS=Mus musculus OX=10090 GN=Acaa1a PE=1 SV=1	1	30	30	15	24	25	26	27	24	27	24	25	25	26	24	25	26	24	27	26	27	26	26	26	26	26	26	26	24	26	19	16	28	26	26	28	26	27	25	24	26	27
Q921I1;CON__Q29443;CON__Q0IIK2	Q921I1	56;3;3	56;3;3	54;2;2	Serotransferrin	Tf	sp|Q921I1|TRFE_MOUSE Serotransferrin OS=Mus musculus OX=10090 GN=Tf PE=1 SV=1	3	56	56	54	45	46	48	45	52	51	48	48	47	47	49	45	46	46	43	44	47	46	44	42	45	45	43	46	48	46	52	48	47	49	53	49	47	44	44	45	40	41
Q921X9	Q921X9	34	34	34	Protein disulfide-isomerase A5	Pdia5	sp|Q921X9|PDIA5_MOUSE Protein disulfide-isomerase A5 OS=Mus musculus OX=10090 GN=Pdia5 PE=1 SV=1	1	34	34	34	27	28	26	27	27	27	25	26	26	25	26	26	26	23	26	27	24	23	28	22	26	26	28	27	28	28	13	14	28	29	28	29	29	30	26	28	24	25
Q922D8	Q922D8	72	72	70	C-1-tetrahydrofolate synthase, cytoplasmic;Methylenetetrahydrofolate dehydrogenase;Methenyltetrahydrofolate cyclohydrolase;Formyltetrahydrofolate synthetase;C-1-tetrahydrofolate synthase, cytoplasmic, N-terminally processed	Mthfd1	sp|Q922D8|C1TC_MOUSE C-1-tetrahydrofolate synthase, cytoplasmic OS=Mus musculus OX=10090 GN=Mthfd1 PE=1 SV=4	1	72	72	70	57	57	59	60	54	51	60	51	56	57	57	54	52	55	60	52	55	51	61	53	55	51	58	50	58	55	44	47	59	52	58	54	59	55	53	55	49	44
Q922E4	Q922E4	24	24	24	Ethanolamine-phosphate cytidylyltransferase	Pcyt2	sp|Q922E4|PCY2_MOUSE Ethanolamine-phosphate cytidylyltransferase OS=Mus musculus OX=10090 GN=Pcyt2 PE=1 SV=1	1	24	24	24	21	20	21	19	19	21	20	19	19	21	19	18	18	17	20	18	19	17	22	20	20	20	22	19	22	20	5	7	22	20	20	16	22	19	19	18	16	16
Q922Q1	Q922Q1	26	26	24	Mitochondrial amidoxime reducing component 2	2019-03-02	sp|Q922Q1|MARC2_MOUSE Mitochondrial amidoxime reducing component 2 OS=Mus musculus OX=10090 GN=Marc2 PE=1 SV=1	1	26	26	24	23	22	22	23	19	22	24	21	21	21	23	20	22	19	23	21	18	20	22	18	22	21	22	20	23	23	12	11	22	20	19	20	24	20	21	21	19	19
Q922R8	Q922R8	28	28	28	Protein disulfide-isomerase A6	Pdia6	sp|Q922R8|PDIA6_MOUSE Protein disulfide-isomerase A6 OS=Mus musculus OX=10090 GN=Pdia6 PE=1 SV=3	1	28	28	28	24	24	22	21	21	20	23	24	22	21	23	22	21	18	22	19	24	21	22	22	23	21	21	20	24	23	23	22	22	20	24	22	21	22	21	22	20	18
Q922Y1	Q922Y1	14	14	14	UBX domain-containing protein 1	Ubxn1	sp|Q922Y1|UBXN1_MOUSE UBX domain-containing protein 1 OS=Mus musculus OX=10090 GN=Ubxn1 PE=1 SV=1	1	14	14	14	10	9	11	11	7	8	12	7	10	8	9	8	9	9	9	7	8	10	10	8	10	8	9	9	8	8	7	6	11	10	10	7	9	9	7	8	9	7
Q923D2	Q923D2	19	19	19	Flavin reductase (NADPH)	Blvrb	sp|Q923D2|BLVRB_MOUSE Flavin reductase (NADPH) OS=Mus musculus OX=10090 GN=Blvrb PE=1 SV=3	1	19	19	19	16	18	17	18	18	18	17	18	18	18	18	17	17	18	17	18	17	17	18	19	13	19	16	19	18	19	15	16	16	19	18	18	17	18	18	18	17	16
Q924Y0	Q924Y0	17	17	17	Gamma-butyrobetaine dioxygenase	Bbox1	sp|Q924Y0|BODG_MOUSE Gamma-butyrobetaine dioxygenase OS=Mus musculus OX=10090 GN=Bbox1 PE=1 SV=1	1	17	17	17	13	13	11	14	12	10	12	12	10	12	10	12	10	10	11	11	12	11	13	11	13	12	12	11	10	14	1	0	11	10	12	11	12	11	12	9	9	10
Q99J08	Q99J08	37	37	37	SEC14-like protein 2	Sec14l2	sp|Q99J08|S14L2_MOUSE SEC14-like protein 2 OS=Mus musculus OX=10090 GN=Sec14l2 PE=1 SV=1	1	37	37	37	31	29	31	31	26	27	27	31	27	31	29	29	31	25	31	30	29	30	30	26	31	28	29	29	31	28	4	6	33	31	35	31	32	29	29	28	28	28
Q99J39	Q99J39	22	22	22	Malonyl-CoA decarboxylase, mitochondrial	Mlycd	sp|Q99J39|DCMC_MOUSE Malonyl-CoA decarboxylase, mitochondrial OS=Mus musculus OX=10090 GN=Mlycd PE=1 SV=1	1	22	22	22	15	17	13	18	14	15	15	15	16	15	16	14	17	15	17	17	19	17	17	18	17	13	17	16	18	18	4	3	21	19	16	17	18	16	15	18	18	13
Q99J77	Q99J77	20	20	20		Nans	sp|Q99J77|SIAS_MOUSE Sialic acid synthase OS=Mus musculus OX=10090 GN=Nans PE=1 SV=1	1	20	20	20	13	12	10	9	11	9	12	14	9	13	8	11	9	10	11	10	9	10	11	10	13	9	10	11	12	12	17	16	11	13	9	11	11	10	12	11	13	10
Q99J99	Q99J99	21	21	21	3-mercaptopyruvate sulfurtransferase	Mpst	sp|Q99J99|THTM_MOUSE 3-mercaptopyruvate sulfurtransferase OS=Mus musculus OX=10090 GN=Mpst PE=1 SV=4	1	21	21	21	16	16	16	17	18	13	18	14	16	15	16	14	19	12	18	14	15	13	17	15	16	15	16	13	18	16	6	9	17	14	15	13	18	15	15	16	15	12
Q99JB2	Q99JB2	20	20	20	Stomatin-like protein 2, mitochondrial	Stoml2	sp|Q99JB2|STML2_MOUSE Stomatin-like protein 2, mitochondrial OS=Mus musculus OX=10090 GN=Stoml2 PE=1 SV=1	1	20	20	20	12	16	12	14	11	12	10	10	13	12	11	12	14	13	14	12	12	11	14	10	13	11	14	11	15	13	13	13	16	15	15	13	14	9	9	8	13	14
Q99JI6	Q99JI6	15	15	7	Ras-related protein Rap-1b	Rap1b	sp|Q99JI6|RAP1B_MOUSE Ras-related protein Rap-1b OS=Mus musculus OX=10090 GN=Rap1b PE=1 SV=2	1	15	15	7	7	7	8	7	7	6	8	7	7	7	7	7	7	7	7	6	7	8	7	6	7	7	7	7	7	9	14	14	8	8	8	8	7	7	7	7	5	6
Q99JR1	Q99JR1	17	17	16	Sideroflexin-1	Sfxn1	sp|Q99JR1|SFXN1_MOUSE Sideroflexin-1 OS=Mus musculus OX=10090 GN=Sfxn1 PE=1 SV=3	1	17	17	16	14	15	15	14	13	14	14	14	14	14	14	14	13	14	14	14	14	14	14	16	13	15	15	14	14	14	14	12	15	15	16	14	13	13	14	14	13	14
Q99JX4	Q99JX4	16	16	16	Eukaryotic translation initiation factor 3 subunit M	Eif3m	sp|Q99JX4|EIF3M_MOUSE Eukaryotic translation initiation factor 3 subunit M OS=Mus musculus OX=10090 GN=Eif3m PE=1 SV=1	1	16	16	16	8	9	9	8	9	6	11	8	8	6	8	6	10	6	11	8	8	9	9	9	7	9	8	7	11	9	8	8	10	8	9	10	9	10	8	6	8	7
Q99JY0	Q99JY0	44	44	44	Trifunctional enzyme subunit beta, mitochondrial;3-ketoacyl-CoA thiolase	Hadhb	sp|Q99JY0|ECHB_MOUSE Trifunctional enzyme subunit beta, mitochondrial OS=Mus musculus OX=10090 GN=Hadhb PE=1 SV=1	1	44	44	44	37	38	34	35	34	34	33	36	34	36	34	35	33	36	36	37	32	34	31	32	38	35	38	34	36	39	21	24	39	37	39	37	39	34	37	39	31	33
Q99JY3	Q99JY3	15	15	15	GTPase IMAP family member 4	Gimap4	sp|Q99JY3|GIMA4_MOUSE GTPase IMAP family member 4 OS=Mus musculus OX=10090 GN=Gimap4 PE=1 SV=1	1	15	15	15	5	5	4	5	4	3	7	3	3	2	3	4	3	4	7	5	3	2	5	5	5	4	3	3	8	8	12	12	7	3	6	6	2	5	3	6	5	3
Q99JY9;Q641P0	Q99JY9	33;6	33;6	33;6	Actin-related protein 3	Actr3	sp|Q99JY9|ARP3_MOUSE Actin-related protein 3 OS=Mus musculus OX=10090 GN=Actr3 PE=1 SV=3	2	33	33	33	22	24	23	21	21	24	21	22	18	22	19	19	22	18	21	21	18	20	21	19	22	22	22	23	24	24	31	31	24	24	23	18	24	22	21	23	19	19
Q99K30	Q99K30	21	21	21	Epidermal growth factor receptor kinase substrate 8-like protein 2	Eps8l2	sp|Q99K30|ES8L2_MOUSE Epidermal growth factor receptor kinase substrate 8-like protein 2 OS=Mus musculus OX=10090 GN=Eps8l2 PE=1 SV=1	1	21	21	21	16	15	16	15	17	16	11	12	15	13	12	11	15	12	15	14	18	15	15	13	17	12	16	14	15	11	1	0	17	14	14	13	14	14	8	11	11	10
Q99K51	Q99K51	41	36	34	Plastin-3	Pls3	sp|Q99K51|PLST_MOUSE Plastin-3 OS=Mus musculus OX=10090 GN=Pls3 PE=1 SV=3	1	41	36	34	30	31	33	31	29	34	30	31	25	28	30	32	28	27	30	29	28	28	32	27	34	30	31	30	30	30	15	19	33	35	32	34	29	32	33	30	28	25
Q99K67	Q99K67	57	57	57	Alpha-aminoadipic semialdehyde synthase, mitochondrial;Lysine ketoglutarate reductase;Saccharopine dehydrogenase	Aass	sp|Q99K67|AASS_MOUSE Alpha-aminoadipic semialdehyde synthase, mitochondrial OS=Mus musculus OX=10090 GN=Aass PE=1 SV=1	1	57	57	57	47	43	46	45	43	44	47	46	47	49	47	41	48	42	47	46	44	47	46	41	43	46	45	43	45	45	3	4	50	50	44	46	45	44	46	44	41	38
Q99KB8	Q99KB8	15	15	15	Hydroxyacylglutathione hydrolase, mitochondrial	Hagh	sp|Q99KB8|GLO2_MOUSE Hydroxyacylglutathione hydrolase, mitochondrial OS=Mus musculus OX=10090 GN=Hagh PE=1 SV=2	1	15	15	15	15	15	15	15	15	14	15	14	14	15	15	15	14	14	15	14	15	14	15	13	14	15	15	14	14	14	8	9	15	15	15	14	14	14	13	14	13	14
Q99KC8	Q99KC8	31	31	31	von Willebrand factor A domain-containing protein 5A	Vwa5a	sp|Q99KC8|VMA5A_MOUSE von Willebrand factor A domain-containing protein 5A OS=Mus musculus OX=10090 GN=Vwa5a PE=1 SV=2	1	31	31	31	17	22	13	18	18	18	17	17	15	17	19	16	17	13	19	13	19	16	15	13	18	16	16	17	21	18	23	23	20	19	14	17	15	19	17	20	12	17
Q99KI0	Q99KI0	54	54	54	Aconitate hydratase, mitochondrial	Aco2	sp|Q99KI0|ACON_MOUSE Aconitate hydratase, mitochondrial OS=Mus musculus OX=10090 GN=Aco2 PE=1 SV=1	1	54	54	54	47	46	44	50	40	45	44	48	47	48	41	43	42	45	44	46	44	45	45	47	46	45	42	45	46	43	40	40	49	49	49	47	48	45	47	48	45	43
Q99KJ8	Q99KJ8	21	21	21	Dynactin subunit 2	Dctn2	sp|Q99KJ8|DCTN2_MOUSE Dynactin subunit 2 OS=Mus musculus OX=10090 GN=Dctn2 PE=1 SV=3	1	21	21	21	16	11	12	13	12	14	14	15	14	12	14	11	12	10	11	12	11	13	13	12	12	10	14	12	13	13	17	17	14	12	15	13	17	13	11	10	10	11
Q99KK7	Q99KK7	29	29	29	Dipeptidyl peptidase 3	Dpp3	sp|Q99KK7|DPP3_MOUSE Dipeptidyl peptidase 3 OS=Mus musculus OX=10090 GN=Dpp3 PE=1 SV=2	1	29	29	29	20	18	19	18	15	18	18	19	19	20	19	18	19	16	18	20	14	18	20	18	19	17	19	17	17	20	19	21	19	20	22	19	21	19	21	19	18	20
Q99KP6	Q99KP6	18	18	18	Pre-mRNA-processing factor 19	Prpf19	sp|Q99KP6|PRP19_MOUSE Pre-mRNA-processing factor 19 OS=Mus musculus OX=10090 GN=Prpf19 PE=1 SV=1	1	18	18	18	11	9	10	13	10	10	9	9	8	10	10	7	8	7	7	7	8	6	11	10	12	10	15	9	15	13	17	16	12	11	9	7	12	8	8	6	7	10
Q99KQ4	Q99KQ4	25	25	25	Nicotinamide phosphoribosyltransferase	Nampt	sp|Q99KQ4|NAMPT_MOUSE Nicotinamide phosphoribosyltransferase OS=Mus musculus OX=10090 GN=Nampt PE=1 SV=1	1	25	25	25	22	14	19	20	18	19	18	15	18	18	20	19	18	18	20	21	19	20	24	18	23	18	21	18	21	19	20	18	23	19	20	19	19	16	19	15	12	12
Q99KR3	Q99KR3	22	22	22	Beta-lactamase-like protein 2	Lactb2	sp|Q99KR3|LACB2_MOUSE Endoribonuclease LACTB2 OS=Mus musculus OX=10090 GN=Lactb2 PE=1 SV=1	1	22	22	22	21	21	21	21	19	20	19	20	20	17	20	21	20	18	21	19	21	19	20	18	20	19	21	19	21	20	7	7	19	19	19	20	20	20	20	17	20	19
Q99KV1	Q99KV1	15	15	15	DnaJ homolog subfamily B member 11	Dnajb11	sp|Q99KV1|DJB11_MOUSE DnaJ homolog subfamily B member 11 OS=Mus musculus OX=10090 GN=Dnajb11 PE=1 SV=1	1	15	15	15	10	12	9	8	10	11	10	9	10	10	9	10	8	10	10	9	10	9	10	11	10	11	11	9	12	13	13	11	13	13	11	11	11	10	10	10	10	12
Q99L04	Q99L04	26	26	26	Dehydrogenase/reductase SDR family member 1	Dhrs1	sp|Q99L04|DHRS1_MOUSE Dehydrogenase/reductase SDR family member 1 OS=Mus musculus OX=10090 GN=Dhrs1 PE=1 SV=1	1	26	26	26	22	23	18	19	17	20	19	20	23	22	20	20	20	17	22	20	22	20	20	18	19	18	20	20	21	22	15	14	21	21	20	19	19	21	21	18	18	14
Q99L13	Q99L13	19	19	19	3-hydroxyisobutyrate dehydrogenase, mitochondrial	Hibadh	sp|Q99L13|3HIDH_MOUSE 3-hydroxyisobutyrate dehydrogenase, mitochondrial OS=Mus musculus OX=10090 GN=Hibadh PE=1 SV=1	1	19	19	19	17	17	18	19	15	18	16	17	17	18	17	17	16	18	18	17	18	17	17	18	18	18	17	17	17	17	7	9	17	18	17	18	18	16	17	17	18	16
Q99L20	Q99L20	15	14	14		Gstt3	sp|Q99L20|GSTT3_MOUSE Glutathione S-transferase theta-3 OS=Mus musculus OX=10090 GN=Gstt3 PE=1 SV=1	1	15	14	14	11	10	14	14	10	9	10	11	11	12	10	12	11	13	10	10	12	12	12	11	11	13	12	12	12	13	5	5	12	9	11	10	11	10	11	12	10	11
Q99LB2	Q99LB2	25	25	25	Dehydrogenase/reductase SDR family member 4	Dhrs4	sp|Q99LB2|DHRS4_MOUSE Dehydrogenase/reductase SDR family member 4 OS=Mus musculus OX=10090 GN=Dhrs4 PE=1 SV=3	1	25	25	25	20	22	19	19	19	21	20	19	20	18	19	20	18	20	19	21	22	21	18	21	19	18	19	18	19	21	9	8	22	21	20	18	18	19	17	19	20	20
Q99LB7	Q99LB7	70	70	70	Sarcosine dehydrogenase, mitochondrial	Sardh	sp|Q99LB7|SARDH_MOUSE Sarcosine dehydrogenase, mitochondrial OS=Mus musculus OX=10090 GN=Sardh PE=1 SV=1	1	70	70	70	58	59	63	58	60	61	55	59	55	61	60	60	56	53	61	59	59	58	58	58	62	59	59	56	60	59	15	9	60	58	60	59	60	55	58	58	53	53
Q99LC3	Q99LC3	19	19	19	NADH dehydrogenase [ubiquinone] 1 alpha subcomplex subunit 10, mitochondrial	Ndufa10	sp|Q99LC3|NDUAA_MOUSE NADH dehydrogenase [ubiquinone] 1 alpha subcomplex subunit 10, mitochondrial OS=Mus musculus OX=10090 GN=Ndufa10 PE=1 SV=1	1	19	19	19	15	15	16	15	14	15	14	15	14	16	17	15	15	14	17	12	14	15	15	14	17	15	14	14	13	15	13	13	17	18	17	16	14	15	13	15	14	13
Q99LC5	Q99LC5	29	29	29	Electron transfer flavoprotein subunit alpha, mitochondrial	Etfa	sp|Q99LC5|ETFA_MOUSE Electron transfer flavoprotein subunit alpha, mitochondrial OS=Mus musculus OX=10090 GN=Etfa PE=1 SV=2	1	29	29	29	20	20	19	19	17	18	18	20	19	19	18	20	20	19	19	19	21	18	18	19	19	18	20	18	19	18	19	18	21	20	26	25	18	20	18	20	19	19
Q99LF4	Q99LF4	28	28	28	tRNA-splicing ligase RtcB homolog	Rtcb	sp|Q99LF4|RTCB_MOUSE tRNA-splicing ligase RtcB homolog OS=Mus musculus OX=10090 GN=Rtcb PE=1 SV=1	1	28	28	28	22	22	21	23	21	23	23	22	21	21	21	15	19	15	20	18	16	18	18	17	20	23	20	18	23	23	25	24	23	19	24	19	22	21	18	19	13	18
Q99LX0	Q99LX0	19	19	19	Protein deglycase DJ-1	Park7	sp|Q99LX0|PARK7_MOUSE Protein/nucleic acid deglycase DJ-1 OS=Mus musculus OX=10090 GN=Park7 PE=1 SV=1	1	19	19	19	16	16	16	17	16	17	16	16	17	14	16	14	14	14	17	15	16	15	16	14	16	15	16	16	17	16	18	17	17	18	18	18	17	16	14	16	16	17
Q99M87	Q99M87	21	21	21	DnaJ homolog subfamily A member 3, mitochondrial	Dnaja3	sp|Q99M87|DNJA3_MOUSE DnaJ homolog subfamily A member 3, mitochondrial OS=Mus musculus OX=10090 GN=Dnaja3 PE=1 SV=1	1	21	21	21	13	10	12	14	12	14	11	12	11	13	14	12	10	12	11	12	12	12	12	13	12	10	14	13	17	11	8	5	17	14	14	14	12	11	11	15	15	12
Q99MN1	Q99MN1	35	35	35	Lysine--tRNA ligase	Kars	sp|Q99MN1|SYK_MOUSE Lysine--tRNA ligase OS=Mus musculus OX=10090 GN=Kars PE=1 SV=1	1	35	35	35	29	26	19	24	22	23	24	25	17	22	20	24	17	22	19	19	17	19	24	18	26	22	24	22	26	24	23	22	23	25	28	27	24	25	23	21	17	22
Q99MN9	Q99MN9	38	38	38	Propionyl-CoA carboxylase beta chain, mitochondrial	Pccb	sp|Q99MN9|PCCB_MOUSE Propionyl-CoA carboxylase beta chain, mitochondrial OS=Mus musculus OX=10090 GN=Pccb PE=1 SV=2	1	38	38	38	34	35	31	33	35	33	36	34	33	31	34	31	33	28	33	31	30	28	35	31	33	32	34	29	34	32	13	11	35	31	33	29	33	32	30	32	24	25
Q99MR8	Q99MR8	44	44	44	Methylcrotonoyl-CoA carboxylase subunit alpha, mitochondrial	Mccc1	sp|Q99MR8|MCCA_MOUSE Methylcrotonoyl-CoA carboxylase subunit alpha, mitochondrial OS=Mus musculus OX=10090 GN=Mccc1 PE=1 SV=2	1	44	44	44	32	30	33	36	29	31	31	31	32	33	29	31	25	33	33	30	30	31	35	33	32	36	27	32	32	35	11	10	32	33	33	33	31	31	33	29	32	32
Q99MZ7	Q99MZ7	20	20	20	Peroxisomal trans-2-enoyl-CoA reductase	Pecr	sp|Q99MZ7|PECR_MOUSE Peroxisomal trans-2-enoyl-CoA reductase OS=Mus musculus OX=10090 GN=Pecr PE=1 SV=1	1	20	20	20	18	17	14	16	15	16	16	13	15	16	16	13	17	16	17	14	15	16	18	15	17	16	15	15	17	16	1	0	17	17	17	14	18	16	16	15	16	13
Q99P30	Q99P30	20	20	20	Peroxisomal coenzyme A diphosphatase NUDT7	Nudt7	sp|Q99P30|NUDT7_MOUSE Peroxisomal coenzyme A diphosphatase NUDT7 OS=Mus musculus OX=10090 GN=Nudt7 PE=1 SV=2	1	20	20	20	18	19	16	16	17	17	16	18	17	19	15	18	16	16	16	17	20	15	18	15	18	17	18	17	17	17	0	2	18	16	18	17	17	17	14	16	14	15
Q99PG0	Q99PG0	29	29	29	Arylacetamide deacetylase	Aadac	sp|Q99PG0|AAAD_MOUSE Arylacetamide deacetylase OS=Mus musculus OX=10090 GN=Aadac PE=1 SV=3	1	29	29	29	21	20	20	21	19	19	23	21	22	21	23	19	23	18	21	21	22	21	22	19	22	20	21	20	23	19	0	1	23	19	22	20	20	21	19	20	21	20
Q99PL5	Q99PL5	71	71	71	Ribosome-binding protein 1	Rrbp1	sp|Q99PL5|RRBP1_MOUSE Ribosome-binding protein 1 OS=Mus musculus OX=10090 GN=Rrbp1 PE=1 SV=2	1	71	71	71	60	59	59	65	61	65	63	61	59	59	58	60	63	53	64	60	59	52	57	57	60	57	57	55	60	61	55	52	61	60	63	64	62	60	58	58	52	50
Q99PT1	Q99PT1	19	19	19	Rho GDP-dissociation inhibitor 1	Arhgdia	sp|Q99PT1|GDIR1_MOUSE Rho GDP-dissociation inhibitor 1 OS=Mus musculus OX=10090 GN=Arhgdia PE=1 SV=3	1	19	19	19	11	14	12	12	13	14	12	13	11	11	13	13	8	11	9	11	10	14	13	10	13	13	13	13	12	15	19	18	13	14	11	12	11	11	11	12	8	10
Q9CPU0	Q9CPU0	19	19	19	Lactoylglutathione lyase	Glo1	sp|Q9CPU0|LGUL_MOUSE Lactoylglutathione lyase OS=Mus musculus OX=10090 GN=Glo1 PE=1 SV=3	1	19	19	19	17	15	14	15	14	16	15	17	15	17	15	17	13	15	15	17	14	17	15	16	17	16	15	15	17	17	12	13	18	18	17	16	15	17	15	16	17	15
Q9CPY7	Q9CPY7	40	40	40	Cytosol aminopeptidase	Lap3	sp|Q9CPY7|AMPL_MOUSE Cytosol aminopeptidase OS=Mus musculus OX=10090 GN=Lap3 PE=1 SV=3	1	40	40	40	35	35	34	34	31	36	31	34	32	34	34	32	34	33	34	34	33	33	35	34	35	35	35	38	33	34	26	28	37	37	36	37	36	34	34	36	35	33
Q9CQ19	Q9CQ19	12	12	7	Myosin regulatory light polypeptide 9	Myl9	sp|Q9CQ19|MYL9_MOUSE Myosin regulatory light polypeptide 9 OS=Mus musculus OX=10090 GN=Myl9 PE=1 SV=3	1	12	12	7	6	7	6	5	7	5	8	10	5	5	7	5	7	7	5	6	6	5	5	5	5	7	6	7	6	8	12	12	9	10	6	5	5	5	6	6	8	6
Q9CQ60	Q9CQ60	19	19	19	6-phosphogluconolactonase	Pgls	sp|Q9CQ60|6PGL_MOUSE 6-phosphogluconolactonase OS=Mus musculus OX=10090 GN=Pgls PE=1 SV=1	1	19	19	19	13	15	12	14	12	15	13	11	13	14	14	12	14	13	13	12	12	13	12	13	13	12	13	12	15	13	16	17	14	13	15	12	15	12	14	11	14	14
Q9CQ62	Q9CQ62	27	27	27	2,4-dienoyl-CoA reductase, mitochondrial	Decr1	sp|Q9CQ62|DECR_MOUSE 2,4-dienoyl-CoA reductase, mitochondrial OS=Mus musculus OX=10090 GN=Decr1 PE=1 SV=1	1	27	27	27	20	22	19	24	21	25	22	21	21	21	20	21	21	21	20	20	18	20	24	23	22	22	18	23	24	23	8	11	24	22	22	22	22	18	20	22	19	23
Q9CQA3	Q9CQA3	24	24	24	Succinate dehydrogenase [ubiquinone] iron-sulfur subunit, mitochondrial	Sdhb	sp|Q9CQA3|SDHB_MOUSE Succinate dehydrogenase [ubiquinone] iron-sulfur subunit, mitochondrial OS=Mus musculus OX=10090 GN=Sdhb PE=1 SV=1	1	24	24	24	22	23	23	22	23	23	22	20	20	23	22	20	23	20	23	21	22	22	23	22	22	20	24	20	23	23	11	13	23	22	23	22	24	23	21	21	21	21
Q9CQC9	Q9CQC9	16	16	14	GTP-binding protein SAR1b	Sar1b	sp|Q9CQC9|SAR1B_MOUSE GTP-binding protein SAR1b OS=Mus musculus OX=10090 GN=Sar1b PE=1 SV=1	1	16	16	14	14	14	12	14	12	12	14	13	14	14	13	13	12	12	13	13	14	13	14	13	12	14	14	13	13	12	8	9	14	14	15	13	13	13	13	13	12	14
Q9CQE1	Q9CQE1	19	19	19	Protein NipSnap homolog 3B	Nipsnap3b	sp|Q9CQE1|NPS3B_MOUSE Protein NipSnap homolog 3B OS=Mus musculus OX=10090 GN=Nipsnap3b PE=1 SV=1	1	19	19	19	12	13	14	15	14	13	13	11	14	12	13	12	12	12	11	12	13	13	14	11	11	11	11	12	15	12	9	8	11	13	10	11	10	12	12	12	11	10
Q9CQJ8	Q9CQJ8	13	13	13	NADH dehydrogenase [ubiquinone] 1 beta subcomplex subunit 9	Ndufb9	sp|Q9CQJ8|NDUB9_MOUSE NADH dehydrogenase [ubiquinone] 1 beta subcomplex subunit 9 OS=Mus musculus OX=10090 GN=Ndufb9 PE=1 SV=3	1	13	13	13	12	10	12	11	9	10	8	10	8	9	9	8	9	8	11	8	9	7	10	9	10	9	11	8	12	10	8	7	12	11	12	8	11	9	8	9	8	8
Q9CQM9	Q9CQM9	16	16	16	Glutaredoxin-3	Glrx3	sp|Q9CQM9|GLRX3_MOUSE Glutaredoxin-3 OS=Mus musculus OX=10090 GN=Glrx3 PE=1 SV=1	1	16	16	16	11	10	13	12	10	13	10	11	12	13	12	12	11	13	9	11	11	12	11	11	10	12	9	13	13	12	13	14	12	14	11	14	12	13	14	12	12	11
Q9CQN1	Q9CQN1	45	45	45	Heat shock protein 75 kDa, mitochondrial	Trap1	sp|Q9CQN1|TRAP1_MOUSE Heat shock protein 75 kDa, mitochondrial OS=Mus musculus OX=10090 GN=Trap1 PE=1 SV=1	1	45	45	45	33	36	33	34	36	39	34	39	35	37	36	37	29	34	34	35	35	33	37	33	37	32	33	36	40	41	26	23	39	37	35	34	40	34	35	40	34	30
Q9CQR2	Q9CQR2	9	9	9	40S ribosomal protein S21	Rps21	sp|Q9CQR2|RS21_MOUSE 40S ribosomal protein S21 OS=Mus musculus OX=10090 GN=Rps21 PE=1 SV=1	1	9	9	9	8	9	8	9	7	8	9	9	8	8	9	9	8	8	8	8	8	9	8	8	7	8	8	8	8	8	9	9	8	7	8	8	8	9	9	8	8	8
Q9CQT1	Q9CQT1	16	16	16	Methylthioribose-1-phosphate isomerase	Mri1	sp|Q9CQT1|MTNA_MOUSE Methylthioribose-1-phosphate isomerase OS=Mus musculus OX=10090 GN=Mri1 PE=1 SV=1	1	16	16	16	15	14	13	13	13	12	11	14	13	12	12	14	13	11	14	13	12	13	15	13	15	14	15	13	14	14	16	13	15	13	15	14	13	13	13	12	13	11
Q9CQV8	Q9CQV8	16	11	11	14-3-3 protein beta/alpha;14-3-3 protein beta/alpha, N-terminally processed	Ywhab	sp|Q9CQV8|1433B_MOUSE 14-3-3 protein beta/alpha OS=Mus musculus OX=10090 GN=Ywhab PE=1 SV=3	1	16	11	11	11	12	11	11	12	11	9	12	11	12	11	12	12	12	10	12	11	12	12	10	12	11	11	11	11	11	13	14	10	13	13	11	11	12	10	12	9	11
Q9CQX2	Q9CQX2	8	8	8	Cytochrome b5 type B	Cyb5b	sp|Q9CQX2|CYB5B_MOUSE Cytochrome b5 type B OS=Mus musculus OX=10090 GN=Cyb5b PE=1 SV=1	1	8	8	8	8	8	8	8	7	7	7	7	6	6	7	6	7	6	6	8	6	6	5	7	6	6	5	6	7	6	0	1	7	7	7	6	8	6	7	6	7	7
Q9CR35	Q9CR35	10	10	10	Chymotrypsinogen B;Chymotrypsin B chain A;Chymotrypsin B chain B;Chymotrypsin B chain C	Ctrb1	sp|Q9CR35|CTRB1_MOUSE Chymotrypsinogen B OS=Mus musculus OX=10090 GN=Ctrb1 PE=1 SV=1	1	10	10	10	0	1	0	0	0	0	0	1	0	0	0	0	0	0	0	0	0	0	0	0	0	0	0	0	0	0	9	10	0	0	0	0	1	0	0	0	0	0
Q9CR51	Q9CR51	6	6	5	V-type proton ATPase subunit G 1	Atp6v1g1	sp|Q9CR51|VATG1_MOUSE V-type proton ATPase subunit G 1 OS=Mus musculus OX=10090 GN=Atp6v1g1 PE=1 SV=3	1	6	6	5	3	3	3	3	3	4	4	3	4	5	4	4	3	2	3	4	3	3	4	4	3	3	3	3	4	3	5	3	3	3	4	4	3	4	2	3	2	2
Q9CR62	Q9CR62	20	20	20	Mitochondrial 2-oxoglutarate/malate carrier protein	Slc25a11	sp|Q9CR62|M2OM_MOUSE Mitochondrial 2-oxoglutarate/malate carrier protein OS=Mus musculus OX=10090 GN=Slc25a11 PE=1 SV=3	1	20	20	20	17	17	18	16	16	16	16	15	18	16	16	15	17	11	18	13	15	14	14	13	17	17	17	13	17	18	14	12	19	17	18	16	17	15	13	18	11	11
Q9CR68	Q9CR68	17	17	17	Cytochrome b-c1 complex subunit Rieske, mitochondrial;Cytochrome b-c1 complex subunit 11	Uqcrfs1	sp|Q9CR68|UCRI_MOUSE Cytochrome b-c1 complex subunit Rieske, mitochondrial OS=Mus musculus OX=10090 GN=Uqcrfs1 PE=1 SV=1	1	17	17	17	14	16	15	14	16	16	15	15	13	15	13	13	13	15	14	16	15	16	12	16	13	14	17	16	15	15	11	10	14	16	15	15	15	15	15	15	15	15
Q9CRB3	Q9CRB3	12	12	12	5-hydroxyisourate hydrolase	Urah	sp|Q9CRB3|HIUH_MOUSE 5-hydroxyisourate hydrolase OS=Mus musculus OX=10090 GN=Urah PE=1 SV=1	1	12	12	12	12	10	10	12	11	12	11	11	10	11	9	11	10	11	11	12	11	11	11	10	11	11	11	11	11	11	0	1	10	10	10	11	11	12	12	12	11	11
Q9CRD0	Q9CRD0	17	17	17	OCIA domain-containing protein 1	Ociad1	sp|Q9CRD0|OCAD1_MOUSE OCIA domain-containing protein 1 OS=Mus musculus OX=10090 GN=Ociad1 PE=1 SV=1	1	17	17	17	13	11	10	15	9	12	13	13	11	9	10	9	11	9	11	10	10	12	10	9	10	12	12	10	11	12	6	6	12	12	12	12	10	10	12	11	7	5
Q9CVB6	Q9CVB6	28	28	28	Actin-related protein 2/3 complex subunit 2	Arpc2	sp|Q9CVB6|ARPC2_MOUSE Actin-related protein 2/3 complex subunit 2 OS=Mus musculus OX=10090 GN=Arpc2 PE=1 SV=3	1	28	28	28	14	19	15	13	15	16	16	17	16	13	16	14	16	13	15	12	13	14	17	15	15	15	17	13	14	13	28	28	18	19	19	16	18	15	16	15	17	14
Q9CW42	Q9CW42	25	23	23	Mitochondrial amidoxime-reducing component 1	2019-03-01	sp|Q9CW42|MARC1_MOUSE Mitochondrial amidoxime-reducing component 1 OS=Mus musculus OX=10090 GN=Marc1 PE=1 SV=2	1	25	23	23	19	19	19	18	18	18	17	18	18	18	18	20	15	17	19	18	19	18	18	17	18	19	19	17	19	18	1	5	21	20	21	19	19	20	16	18	19	18
Q9CWJ9	Q9CWJ9	43	43	43	Bifunctional purine biosynthesis protein PURH;Phosphoribosylaminoimidazolecarboxamide formyltransferase;IMP cyclohydrolase	Atic	sp|Q9CWJ9|PUR9_MOUSE Bifunctional purine biosynthesis protein PURH OS=Mus musculus OX=10090 GN=Atic PE=1 SV=2	1	43	43	43	23	25	25	28	26	28	27	24	21	24	21	24	19	23	22	22	23	21	24	24	21	24	23	25	26	27	39	38	28	31	23	26	24	25	25	24	22	22
Q9CWS0	Q9CWS0	21	21	20	N(G),N(G)-dimethylarginine dimethylaminohydrolase 1	Ddah1	sp|Q9CWS0|DDAH1_MOUSE N(G),N(G)-dimethylarginine dimethylaminohydrolase 1 OS=Mus musculus OX=10090 GN=Ddah1 PE=1 SV=3	1	21	21	20	21	18	18	21	18	18	14	18	16	20	20	17	19	16	20	17	19	19	19	15	19	19	18	18	19	19	2	5	15	19	16	17	15	18	17	18	18	17
Q9CXN7	Q9CXN7	35	35	22	Phenazine biosynthesis-like domain-containing protein 2	Pbld2	sp|Q9CXN7|PBLD2_MOUSE Phenazine biosynthesis-like domain-containing protein 2 OS=Mus musculus OX=10090 GN=Pbld2 PE=1 SV=1	1	35	35	22	30	29	28	30	27	27	29	31	29	29	30	27	28	28	29	30	27	27	28	28	27	28	28	27	29	27	3	8	31	30	31	28	30	28	29	26	28	29
Q9CXT8	Q9CXT8	21	20	20	Mitochondrial-processing peptidase subunit beta	Pmpcb	sp|Q9CXT8|MPPB_MOUSE Mitochondrial-processing peptidase subunit beta OS=Mus musculus OX=10090 GN=Pmpcb PE=1 SV=1	1	21	20	20	11	11	11	13	13	13	14	8	10	12	13	10	11	9	12	10	10	9	12	11	13	11	12	12	11	12	5	8	14	15	14	14	12	11	11	11	11	12
Q9CXW4	Q9CXW4	13	13	13	60S ribosomal protein L11	Rpl11	sp|Q9CXW4|RL11_MOUSE 60S ribosomal protein L11 OS=Mus musculus OX=10090 GN=Rpl11 PE=1 SV=4	1	13	13	13	11	10	11	10	11	10	11	12	11	11	11	11	11	8	12	9	10	8	11	9	9	10	9	9	11	11	9	10	10	7	9	9	12	8	9	9	7	8
Q9CY58	Q9CY58	21	21	21	Plasminogen activator inhibitor 1 RNA-binding protein	Serbp1	sp|Q9CY58|PAIRB_MOUSE Plasminogen activator inhibitor 1 RNA-binding protein OS=Mus musculus OX=10090 GN=Serbp1 PE=1 SV=2	1	21	21	21	14	14	13	15	17	15	15	14	12	14	14	15	14	13	13	11	10	11	12	13	13	12	11	8	16	16	16	15	17	16	14	13	13	15	13	13	7	8
Q9CZ13	Q9CZ13	36	36	35	Cytochrome b-c1 complex subunit 1, mitochondrial	Uqcrc1	sp|Q9CZ13|QCR1_MOUSE Cytochrome b-c1 complex subunit 1, mitochondrial OS=Mus musculus OX=10090 GN=Uqcrc1 PE=1 SV=2	1	36	36	35	26	27	29	28	26	29	29	27	27	26	27	26	25	23	26	27	25	26	28	26	28	26	27	27	27	29	25	23	29	31	29	29	26	28	30	30	26	27
Q9CZ30	Q9CZ30	27	27	27	Obg-like ATPase 1	Ola1	sp|Q9CZ30|OLA1_MOUSE Obg-like ATPase 1 OS=Mus musculus OX=10090 GN=Ola1 PE=1 SV=1	1	27	27	27	19	20	22	20	20	21	21	20	21	18	21	20	17	14	18	17	17	15	20	13	19	19	19	17	20	20	22	17	23	19	19	20	19	20	18	18	9	11
Q9CZ44	Q9CZ44	18	18	18	NSFL1 cofactor p47	Nsfl1c	sp|Q9CZ44|NSF1C_MOUSE NSFL1 cofactor p47 OS=Mus musculus OX=10090 GN=Nsfl1c PE=1 SV=1	1	18	18	18	12	12	11	13	11	11	10	12	10	11	11	10	9	7	12	9	10	7	12	7	13	9	11	9	14	11	14	12	13	10	11	10	13	10	10	7	7	9
Q9CZN7	Q9CZN7	49	49	48	Serine hydroxymethyltransferase	Shmt2	sp|Q9CZN7|GLYM_MOUSE Serine hydroxymethyltransferase, mitochondrial OS=Mus musculus OX=10090 GN=Shmt2 PE=1 SV=1	1	49	49	48	41	43	39	40	37	42	38	40	40	40	42	40	37	35	38	33	38	35	38	36	40	39	37	39	43	41	29	26	43	43	40	41	36	40	39	40	39	35
Q9CZS1	Q9CZS1	39	37	34	Aldehyde dehydrogenase X, mitochondrial	Aldh1b1	sp|Q9CZS1|AL1B1_MOUSE Aldehyde dehydrogenase X, mitochondrial OS=Mus musculus OX=10090 GN=Aldh1b1 PE=1 SV=1	1	39	37	34	32	33	30	28	28	31	32	32	32	32	26	31	28	30	29	29	27	27	30	26	28	28	28	28	30	28	14	15	37	38	31	27	32	29	31	32	27	28
Q9CZU6	Q9CZU6	26	26	26	Citrate synthase, mitochondrial	Cs	sp|Q9CZU6|CISY_MOUSE Citrate synthase, mitochondrial OS=Mus musculus OX=10090 GN=Cs PE=1 SV=1	1	26	26	26	23	22	20	22	21	21	20	20	20	18	19	18	21	17	23	16	21	20	22	20	22	18	21	18	22	18	23	19	22	19	22	17	21	19	20	17	14	17
Q9CZW5	Q9CZW5	26	26	26	Mitochondrial import receptor subunit TOM70	Tomm70a	sp|Q9CZW5|TOM70_MOUSE Mitochondrial import receptor subunit TOM70 OS=Mus musculus OX=10090 GN=Tomm70 PE=1 SV=2	1	26	26	26	14	17	14	17	15	14	17	15	17	13	14	13	12	12	15	12	16	14	17	10	15	13	19	13	17	17	12	9	18	14	20	15	16	11	16	14	11	14
Q9D051	Q9D051	20	20	20	Pyruvate dehydrogenase E1 component subunit beta, mitochondrial	Pdhb	sp|Q9D051|ODPB_MOUSE Pyruvate dehydrogenase E1 component subunit beta, mitochondrial OS=Mus musculus OX=10090 GN=Pdhb PE=1 SV=1	1	20	20	20	18	18	18	17	19	19	18	18	16	18	18	15	17	18	16	17	15	18	19	18	19	17	17	17	17	19	15	13	19	19	17	16	15	19	18	18	16	15
Q9D0E1	Q9D0E1	37	37	37	Heterogeneous nuclear ribonucleoprotein M	Hnrnpm	sp|Q9D0E1|HNRPM_MOUSE Heterogeneous nuclear ribonucleoprotein M OS=Mus musculus OX=10090 GN=Hnrnpm PE=1 SV=3	1	37	37	37	23	22	19	25	22	23	23	27	21	18	21	16	18	12	20	19	19	16	17	20	21	20	18	20	24	22	33	34	26	26	23	23	24	22	24	19	14	12
Q9D0F3	Q9D0F3	26	26	26	Protein ERGIC-53	Lman1	sp|Q9D0F3|LMAN1_MOUSE Protein ERGIC-53 OS=Mus musculus OX=10090 GN=Lman1 PE=1 SV=1	1	26	26	26	26	23	19	22	21	23	23	24	21	23	22	23	19	21	19	20	19	22	21	19	24	23	23	21	23	23	14	12	22	19	22	19	23	21	22	24	17	16
Q9D0F9	Q9D0F9	49	49	49	Phosphoglucomutase-1	Pgm1	sp|Q9D0F9|PGM1_MOUSE Phosphoglucomutase-1 OS=Mus musculus OX=10090 GN=Pgm1 PE=1 SV=4	1	49	49	49	42	40	41	41	39	40	41	37	42	40	40	36	40	38	37	40	42	38	40	38	43	37	43	39	42	40	29	25	42	41	41	40	42	37	40	39	35	35
Q9D0M3	Q9D0M3	17	17	17	Cytochrome c1, heme protein, mitochondrial	Cyc1	sp|Q9D0M3|CY1_MOUSE Cytochrome c1, heme protein, mitochondrial OS=Mus musculus OX=10090 GN=Cyc1 PE=1 SV=1	1	17	17	17	14	15	15	15	15	14	14	15	15	14	14	15	15	12	15	12	16	12	14	12	15	12	14	12	16	13	12	10	16	15	14	11	14	13	14	14	11	12
Q9D0M5	Q9D0M5	7	7	3	Dynein light chain 2, cytoplasmic	Dynll2	sp|Q9D0M5|DYL2_MOUSE Dynein light chain 2, cytoplasmic OS=Mus musculus OX=10090 GN=Dynll2 PE=1 SV=1	1	7	7	3	5	7	5	4	5	5	4	5	6	5	4	5	5	3	6	3	5	5	3	2	6	4	5	3	7	5	5	5	5	5	6	4	6	4	3	4	3	3
Q9D0R2	Q9D0R2	39	39	36	Threonine--tRNA ligase, cytoplasmic	Tars	sp|Q9D0R2|SYTC_MOUSE Threonine--tRNA ligase, cytoplasmic OS=Mus musculus OX=10090 GN=Tars PE=1 SV=2	1	39	39	36	31	32	28	30	30	24	30	27	26	21	21	26	26	23	28	25	24	20	31	23	26	25	31	26	33	28	22	16	30	25	28	24	31	26	29	30	22	25
Q9D0S9	Q9D0S9	9	9	9	Histidine triad nucleotide-binding protein 2, mitochondrial	Hint2	sp|Q9D0S9|HINT2_MOUSE Histidine triad nucleotide-binding protein 2, mitochondrial OS=Mus musculus OX=10090 GN=Hint2 PE=1 SV=1	1	9	9	9	7	9	8	8	7	8	8	9	8	8	8	8	9	8	7	8	7	8	7	8	8	8	7	8	8	8	6	5	8	9	7	9	8	8	9	9	8	8
Q9D172	Q9D172	12	12	12	ES1 protein homolog, mitochondrial	D10Jhu81e	sp|Q9D172|GAL3A_MOUSE Glutamine amidotransferase-like class 1 domain-containing protein 3A, mitochondrial OS=Mus musculus OX=10090 GN=Gatd3a PE=1 SV=1	1	12	12	12	10	11	11	10	10	10	10	11	10	9	10	9	10	10	10	10	11	9	10	9	10	10	10	10	10	11	11	10	9	9	11	10	9	9	11	9	9	9
Q9D1A2	Q9D1A2	35	35	35	Cytosolic non-specific dipeptidase	Cndp2	sp|Q9D1A2|CNDP2_MOUSE Cytosolic non-specific dipeptidase OS=Mus musculus OX=10090 GN=Cndp2 PE=1 SV=1	1	35	35	35	27	27	22	30	24	26	22	26	22	26	25	25	24	23	21	26	24	25	25	24	23	25	26	24	25	25	31	32	25	25	25	24	26	24	26	25	21	19
Q9D1G1	Q9D1G1	11	10	7	Ras-related protein Rab-1B	Rab1b	sp|Q9D1G1|RAB1B_MOUSE Ras-related protein Rab-1B OS=Mus musculus OX=10090 GN=Rab1b PE=1 SV=1	1	11	10	7	8	8	7	9	8	9	10	10	7	9	8	8	8	8	10	5	9	8	9	7	7	7	8	6	7	6	9	9	7	9	8	8	8	7	8	8	7	4
Q9D1M0	Q9D1M0	19	19	19	Protein SEC13 homolog	Sec13	sp|Q9D1M0|SEC13_MOUSE Protein SEC13 homolog OS=Mus musculus OX=10090 GN=Sec13 PE=1 SV=3	1	19	19	19	17	15	16	17	16	16	17	17	14	16	16	16	16	15	17	16	16	17	17	16	15	16	16	15	19	18	11	10	17	17	17	16	18	15	16	13	14	12
Q9D1Q6	Q9D1Q6	27	27	27	Endoplasmic reticulum resident protein 44	Erp44	sp|Q9D1Q6|ERP44_MOUSE Endoplasmic reticulum resident protein 44 OS=Mus musculus OX=10090 GN=Erp44 PE=1 SV=1	1	27	27	27	25	24	21	25	23	24	22	23	25	23	20	22	15	20	19	22	20	21	20	18	23	21	21	19	23	22	20	22	22	24	23	23	24	25	22	21	20	16
Q9D2G2	Q9D2G2	21	21	21	Dihydrolipoyllysine-residue succinyltransferase component of 2-oxoglutarate dehydrogenase complex, mitochondrial	Dlst	sp|Q9D2G2|ODO2_MOUSE Dihydrolipoyllysine-residue succinyltransferase component of 2-oxoglutarate dehydrogenase complex, mitochondrial OS=Mus musculus OX=10090 GN=Dlst PE=1 SV=1	1	21	21	21	17	19	20	17	17	14	16	18	20	14	17	17	15	16	19	13	17	15	16	16	17	16	17	18	17	17	14	12	18	15	17	15	18	16	15	17	15	13
Q9D2V7	Q9D2V7	37	37	37	Coronin-7	Coro7	sp|Q9D2V7|CORO7_MOUSE Coronin-7 OS=Mus musculus OX=10090 GN=Coro7 PE=1 SV=2	1	37	37	37	13	13	11	11	9	13	14	11	14	13	10	7	7	8	10	11	9	10	13	8	12	11	10	11	15	14	31	33	13	14	14	12	15	14	12	12	8	6
Q9D379	Q9D379	43	43	43	Epoxide hydrolase 1	Ephx1	sp|Q9D379|HYEP_MOUSE Epoxide hydrolase 1 OS=Mus musculus OX=10090 GN=Ephx1 PE=1 SV=2	1	43	43	43	35	36	37	39	34	37	35	37	34	36	33	37	30	36	35	38	34	37	35	34	38	35	37	35	36	36	26	23	39	38	36	36	36	36	37	35	31	30
Q9D6M3;Q9DB41	Q9D6M3	19;3	19;3	19;3	Mitochondrial glutamate carrier 1	Slc25a22	sp|Q9D6M3|GHC1_MOUSE Mitochondrial glutamate carrier 1 OS=Mus musculus OX=10090 GN=Slc25a22 PE=1 SV=1	2	19	19	19	15	16	13	14	12	13	11	14	14	12	14	14	12	12	14	14	15	13	13	14	12	13	13	14	15	15	3	4	18	16	16	13	15	15	13	14	10	11
Q9D6R2	Q9D6R2	17	17	17	Isocitrate dehydrogenase [NAD] subunit alpha, mitochondrial	Idh3a	sp|Q9D6R2|IDH3A_MOUSE Isocitrate dehydrogenase [NAD] subunit alpha, mitochondrial OS=Mus musculus OX=10090 GN=Idh3a PE=1 SV=1	1	17	17	17	14	14	14	14	15	16	12	15	11	15	13	16	13	15	15	16	14	15	14	14	15	14	15	15	16	15	16	17	15	14	16	14	14	15	12	14	10	11
Q9D6Y7	Q9D6Y7	12	12	12	Mitochondrial peptide methionine sulfoxide reductase	Msra	sp|Q9D6Y7|MSRA_MOUSE Mitochondrial peptide methionine sulfoxide reductase OS=Mus musculus OX=10090 GN=Msra PE=1 SV=1	1	12	12	12	10	10	10	11	10	11	9	9	10	8	10	7	10	10	10	9	10	10	10	10	10	10	10	9	11	10	7	7	10	9	11	10	10	8	8	10	8	8
Q9D6Y9	Q9D6Y9	44	44	44	1,4-alpha-glucan-branching enzyme	Gbe1	sp|Q9D6Y9|GLGB_MOUSE 1,4-alpha-glucan-branching enzyme OS=Mus musculus OX=10090 GN=Gbe1 PE=1 SV=1	1	44	44	44	30	31	31	36	28	30	30	31	29	33	29	33	29	30	31	34	31	31	32	33	33	37	28	31	32	30	9	8	28	30	32	37	33	34	31	34	31	29
Q9D7G0	Q9D7G0	20	20	10	Ribose-phosphate pyrophosphokinase 1	Prps1	sp|Q9D7G0|PRPS1_MOUSE Ribose-phosphate pyrophosphokinase 1 OS=Mus musculus OX=10090 GN=Prps1 PE=1 SV=4	1	20	20	10	13	17	15	17	15	19	14	16	15	17	14	16	17	15	15	16	14	16	17	15	17	16	18	17	18	17	17	18	19	19	20	17	17	16	16	17	18	17
Q9D7I5	Q9D7I5	13	13	13	Phospholysine phosphohistidine inorganic pyrophosphate phosphatase	Lhpp	sp|Q9D7I5|LHPP_MOUSE Phospholysine phosphohistidine inorganic pyrophosphate phosphatase OS=Mus musculus OX=10090 GN=Lhpp PE=1 SV=1	1	13	13	13	10	10	11	11	12	11	10	10	10	11	9	10	11	10	12	11	12	12	10	12	11	8	11	9	11	11	8	6	12	9	11	9	11	11	8	9	10	9
Q9D7J9	Q9D7J9	15	15	15	Enoyl-CoA hydratase domain-containing protein 3, mitochondrial	Echdc3	sp|Q9D7J9|ECHD3_MOUSE Enoyl-CoA hydratase domain-containing protein 3, mitochondrial OS=Mus musculus OX=10090 GN=Echdc3 PE=1 SV=1	1	15	15	15	10	10	11	14	11	12	11	11	12	12	10	12	9	12	12	12	10	10	11	11	11	10	12	11	11	11	2	1	14	13	14	12	11	11	10	10	10	11
Q9D819	Q9D819	29	29	29	Inorganic pyrophosphatase	Ppa1	sp|Q9D819|IPYR_MOUSE Inorganic pyrophosphatase OS=Mus musculus OX=10090 GN=Ppa1 PE=1 SV=1	1	29	29	29	26	26	25	26	25	27	25	25	24	26	25	24	26	27	27	26	26	27	25	24	25	25	27	27	26	27	19	20	25	26	28	28	26	23	25	26	25	25
Q9D826	Q9D826	27	27	27	Peroxisomal sarcosine oxidase	Pipox	sp|Q9D826|SOX_MOUSE Peroxisomal sarcosine oxidase OS=Mus musculus OX=10090 GN=Pipox PE=1 SV=1	1	27	27	27	25	26	24	24	26	25	26	26	25	24	25	22	25	23	25	24	24	24	23	23	25	27	24	26	26	26	0	0	27	25	25	26	24	24	26	25	24	25
Q9D8N0	Q9D8N0	34	34	34	Elongation factor 1-gamma	Eef1g	sp|Q9D8N0|EF1G_MOUSE Elongation factor 1-gamma OS=Mus musculus OX=10090 GN=Eef1g PE=1 SV=3	1	34	34	34	25	25	26	28	25	26	27	22	24	26	26	25	24	24	26	24	24	26	23	27	22	27	25	25	26	27	24	23	24	24	24	24	23	27	26	26	21	21
Q9D8W5	Q9D8W5	27	27	27	26S proteasome non-ATPase regulatory subunit 12	Psmd12	sp|Q9D8W5|PSD12_MOUSE 26S proteasome non-ATPase regulatory subunit 12 OS=Mus musculus OX=10090 GN=Psmd12 PE=1 SV=4	1	27	27	27	16	19	14	18	14	18	18	18	16	16	15	17	15	18	18	17	15	15	18	14	18	17	17	14	16	17	16	18	20	22	18	21	20	18	20	16	15	18
Q9DAW9	Q9DAW9	16	16	15	Calponin-3	Cnn3	sp|Q9DAW9|CNN3_MOUSE Calponin-3 OS=Mus musculus OX=10090 GN=Cnn3 PE=1 SV=1	1	16	16	15	11	9	10	11	12	14	12	9	11	11	12	7	10	8	10	8	10	10	10	8	10	10	11	9	12	9	11	9	10	10	12	9	12	8	10	10	7	6
Q9DB20	Q9DB20	18	18	18	ATP synthase subunit O, mitochondrial	Atp5o	sp|Q9DB20|ATPO_MOUSE ATP synthase subunit O, mitochondrial OS=Mus musculus OX=10090 GN=Atp5po PE=1 SV=1	1	18	18	18	16	17	16	17	14	14	15	15	15	13	15	14	15	14	16	13	15	13	15	15	14	13	15	12	15	15	11	10	15	15	16	15	16	14	14	15	12	12
Q9DB29	Q9DB29	18	18	18	Isoamyl acetate-hydrolyzing esterase 1 homolog	Iah1	sp|Q9DB29|IAH1_MOUSE Isoamyl acetate-hydrolyzing esterase 1 homolog OS=Mus musculus OX=10090 GN=Iah1 PE=1 SV=1	1	18	18	18	16	15	15	16	14	16	15	15	14	16	16	14	15	15	12	16	15	15	14	15	15	16	14	16	16	17	8	10	17	17	16	16	15	15	18	17	15	14
Q9DB77	Q9DB77	27	27	27	Cytochrome b-c1 complex subunit 2, mitochondrial	Uqcrc2	sp|Q9DB77|QCR2_MOUSE Cytochrome b-c1 complex subunit 2, mitochondrial OS=Mus musculus OX=10090 GN=Uqcrc2 PE=1 SV=1	1	27	27	27	23	24	22	22	24	25	24	23	24	25	25	22	24	22	24	24	22	24	23	21	26	22	24	23	25	25	22	19	23	22	23	23	22	22	23	23	22	22
Q9DBA8	Q9DBA8	31	31	31	Probable imidazolonepropionase	Amdhd1	sp|Q9DBA8|HUTI_MOUSE Probable imidazolonepropionase OS=Mus musculus OX=10090 GN=Amdhd1 PE=1 SV=1	1	31	31	31	28	25	28	27	26	26	27	26	28	25	27	24	26	24	24	23	27	24	27	25	27	26	29	23	29	23	2	2	31	29	25	24	26	25	24	26	23	23
Q9DBB8	Q9DBB8	28	28	28	Trans-1,2-dihydrobenzene-1,2-diol dehydrogenase	Dhdh	sp|Q9DBB8|DHDH_MOUSE Trans-1,2-dihydrobenzene-1,2-diol dehydrogenase OS=Mus musculus OX=10090 GN=Dhdh PE=1 SV=1	1	28	28	28	22	24	22	22	21	20	23	23	22	24	23	22	23	18	22	23	20	23	23	21	21	25	23	20	24	18	8	10	23	21	26	20	20	25	22	20	20	16
Q9DBE0;Q80WP8	Q9DBE0	45;1	45;1	45;1	Cysteine sulfinic acid decarboxylase	Csad	sp|Q9DBE0|CSAD_MOUSE Cysteine sulfinic acid decarboxylase OS=Mus musculus OX=10090 GN=Csad PE=1 SV=1	2	45	45	45	38	37	37	39	33	35	36	35	34	34	35	33	33	32	36	32	36	33	36	33	37	31	37	36	40	35	9	12	38	37	40	33	39	31	33	32	33	32
Q9DBF1	Q9DBF1	36	36	36	Alpha-aminoadipic semialdehyde dehydrogenase	Aldh7a1	sp|Q9DBF1|AL7A1_MOUSE Alpha-aminoadipic semialdehyde dehydrogenase OS=Mus musculus OX=10090 GN=Aldh7a1 PE=1 SV=4	1	36	36	36	31	32	31	34	32	33	31	30	30	30	31	30	31	28	33	30	32	29	34	28	33	30	32	30	35	29	15	19	33	31	33	32	31	29	28	29	27	27
Q9DBG1	Q9DBG1	38	38	38	Sterol 26-hydroxylase, mitochondrial	Cyp27a1	sp|Q9DBG1|CP27A_MOUSE Sterol 26-hydroxylase, mitochondrial OS=Mus musculus OX=10090 GN=Cyp27a1 PE=1 SV=1	1	38	38	38	33	33	31	31	30	31	27	31	29	31	28	28	30	30	31	30	30	29	29	28	30	30	32	29	34	31	0	1	31	28	32	32	30	28	30	34	29	30
Q9DBG5	Q9DBG5	17	17	17	Perilipin-3	Plin3	sp|Q9DBG5|PLIN3_MOUSE Perilipin-3 OS=Mus musculus OX=10090 GN=Plin3 PE=1 SV=1	1	17	17	17	11	10	11	12	13	11	15	13	11	12	12	10	11	10	11	10	8	10	13	8	14	9	12	7	14	10	12	11	11	9	11	9	13	10	12	11	9	7
Q9DBG6	Q9DBG6	29	29	29	Dolichyl-diphosphooligosaccharide--protein glycosyltransferase subunit 2	Rpn2	sp|Q9DBG6|RPN2_MOUSE Dolichyl-diphosphooligosaccharide--protein glycosyltransferase subunit 2 OS=Mus musculus OX=10090 GN=Rpn2 PE=1 SV=1	1	29	29	29	26	24	24	25	24	23	27	24	24	24	24	22	21	24	24	23	25	23	24	22	24	23	24	22	26	22	19	20	22	25	23	24	23	25	26	25	20	19
Q9DBH5	Q9DBH5	21	21	21	Vesicular integral-membrane protein VIP36	Lman2	sp|Q9DBH5|LMAN2_MOUSE Vesicular integral-membrane protein VIP36 OS=Mus musculus OX=10090 GN=Lman2 PE=1 SV=2	1	21	21	21	14	15	14	12	16	14	16	12	15	13	15	14	15	12	13	12	13	13	13	14	11	13	13	13	12	13	12	11	13	13	13	14	15	15	14	14	14	10
Q9DBJ1	Q9DBJ1	25	25	22	Phosphoglycerate mutase 1	Pgam1	sp|Q9DBJ1|PGAM1_MOUSE Phosphoglycerate mutase 1 OS=Mus musculus OX=10090 GN=Pgam1 PE=1 SV=3	1	25	25	22	21	23	19	22	21	21	17	20	21	21	20	21	19	20	19	18	19	18	19	21	17	20	18	19	20	21	19	19	22	23	19	22	21	19	20	20	21	21
Q9DBL1	Q9DBL1	22	22	22	Short/branched chain specific acyl-CoA dehydrogenase, mitochondrial	Acadsb	sp|Q9DBL1|ACDSB_MOUSE Short/branched chain specific acyl-CoA dehydrogenase, mitochondrial OS=Mus musculus OX=10090 GN=Acadsb PE=1 SV=1	1	22	22	22	19	18	19	18	19	19	19	19	18	15	19	18	21	16	19	16	18	18	19	18	19	20	19	21	18	20	6	8	21	21	21	18	18	18	18	19	15	16
Q9DBL7	Q9DBL7	19	19	19	Bifunctional coenzyme A synthase;Phosphopantetheine adenylyltransferase;Dephospho-CoA kinase	Coasy	sp|Q9DBL7|COASY_MOUSE Bifunctional coenzyme A synthase OS=Mus musculus OX=10090 GN=Coasy PE=1 SV=2	1	19	19	19	16	16	16	16	13	13	15	14	13	14	13	11	14	12	13	13	13	10	16	13	16	16	16	15	17	16	5	7	16	15	15	15	14	14	14	12	14	14
Q9DBM2	Q9DBM2	60	60	60	Peroxisomal bifunctional enzyme;Enoyl-CoA hydratase/3,2-trans-enoyl-CoA isomerase;3-hydroxyacyl-CoA dehydrogenase	Ehhadh	sp|Q9DBM2|ECHP_MOUSE Peroxisomal bifunctional enzyme OS=Mus musculus OX=10090 GN=Ehhadh PE=1 SV=4	1	60	60	60	51	51	55	53	48	47	50	50	54	52	48	45	47	47	50	52	50	53	48	51	52	47	51	51	46	47	2	1	54	52	52	48	49	45	48	51	45	46
Q9DBN5	Q9DBN5	37	37	36	Lon protease homolog 2, peroxisomal	Lonp2	sp|Q9DBN5|LONP2_MOUSE Lon protease homolog 2, peroxisomal OS=Mus musculus OX=10090 GN=Lonp2 PE=1 SV=1	1	37	37	36	23	30	23	26	19	20	23	26	22	25	22	23	22	27	27	27	26	26	21	20	25	23	24	28	25	21	4	3	28	24	21	23	27	23	24	22	21	21
Q9DBT9	Q9DBT9	74	74	74	Dimethylglycine dehydrogenase, mitochondrial	Dmgdh	sp|Q9DBT9|M2GD_MOUSE Dimethylglycine dehydrogenase, mitochondrial OS=Mus musculus OX=10090 GN=Dmgdh PE=1 SV=1	1	74	74	74	63	63	64	63	62	62	61	60	61	63	58	59	59	57	58	61	62	60	63	54	66	62	62	59	63	61	4	3	61	58	67	63	60	58	61	58	57	55
Q9DBW0	Q9DBW0	29	29	28	Cytochrome P450 4V2	Cyp4v2	sp|Q9DBW0|CP4V2_MOUSE Cytochrome P450 4V2 OS=Mus musculus OX=10090 GN=Cyp4v2 PE=1 SV=1	1	29	29	28	21	21	19	17	21	24	22	22	22	23	24	24	24	23	26	22	22	24	22	21	21	22	25	22	22	23	2	4	22	21	24	24	23	22	20	23	23	21
Q9DC50	Q9DC50	28	28	28	Peroxisomal carnitine O-octanoyltransferase	Crot	sp|Q9DC50|OCTC_MOUSE Peroxisomal carnitine O-octanoyltransferase OS=Mus musculus OX=10090 GN=Crot PE=1 SV=1	1	28	28	28	24	24	22	22	20	22	19	21	19	23	19	17	22	23	23	23	24	22	22	21	24	21	20	22	22	21	4	6	25	24	22	24	23	19	18	18	21	23
Q9DC69	Q9DC69	29	29	29	NADH dehydrogenase [ubiquinone] 1 alpha subcomplex subunit 9, mitochondrial	Ndufa9	sp|Q9DC69|NDUA9_MOUSE NADH dehydrogenase [ubiquinone] 1 alpha subcomplex subunit 9, mitochondrial OS=Mus musculus OX=10090 GN=Ndufa9 PE=1 SV=2	1	29	29	29	24	26	25	26	21	21	22	24	23	23	22	24	23	23	24	22	22	21	26	24	25	23	26	19	26	21	16	17	24	22	25	22	25	23	24	21	23	23
Q9DCD0	Q9DCD0	31	31	31	6-phosphogluconate dehydrogenase, decarboxylating	Pgd	sp|Q9DCD0|6PGD_MOUSE 6-phosphogluconate dehydrogenase, decarboxylating OS=Mus musculus OX=10090 GN=Pgd PE=1 SV=3	1	31	31	31	19	20	19	21	17	21	20	22	16	17	13	17	16	19	16	19	15	18	19	23	20	18	19	21	19	21	25	27	22	22	18	19	18	20	21	19	19	21
Q9DCG6	Q9DCG6	30	17	17	Phenazine biosynthesis-like domain-containing protein 1	Pbld1	sp|Q9DCG6|PBLD1_MOUSE Phenazine biosynthesis-like domain-containing protein 1 OS=Mus musculus OX=10090 GN=Pbld1 PE=1 SV=2	1	30	17	17	29	29	29	30	29	30	29	30	29	30	29	28	29	29	29	30	28	28	29	30	29	30	30	29	30	30	4	5	28	30	29	30	30	29	30	30	29	28
Q9DCM0	Q9DCM0	16	16	16	Persulfide dioxygenase ETHE1, mitochondrial	Ethe1	sp|Q9DCM0|ETHE1_MOUSE Persulfide dioxygenase ETHE1, mitochondrial OS=Mus musculus OX=10090 GN=Ethe1 PE=1 SV=2	1	16	16	16	13	16	13	13	13	13	14	14	15	14	13	14	13	13	14	14	14	15	12	13	14	14	13	13	13	14	10	7	14	16	13	13	14	14	16	15	15	13
Q9DCN1	Q9DCN1	16	16	16	Peroxisomal NADH pyrophosphatase NUDT12	Nudt12	sp|Q9DCN1|NUD12_MOUSE Peroxisomal NADH pyrophosphatase NUDT12 OS=Mus musculus OX=10090 GN=Nudt12 PE=1 SV=1	1	16	16	16	10	11	10	11	11	9	12	11	11	10	9	9	7	8	10	11	11	8	9	8	13	7	10	10	11	9	0	0	11	10	10	10	11	9	7	8	7	7
Q9DCN2	Q9DCN2	22	22	22	NADH-cytochrome b5 reductase 3;NADH-cytochrome b5 reductase 3 membrane-bound form;NADH-cytochrome b5 reductase 3 soluble form	Cyb5r3	sp|Q9DCN2|NB5R3_MOUSE NADH-cytochrome b5 reductase 3 OS=Mus musculus OX=10090 GN=Cyb5r3 PE=1 SV=3	1	22	22	22	19	17	18	18	19	17	19	19	20	18	19	18	18	19	19	19	19	17	20	18	20	17	21	18	20	18	14	13	19	18	21	21	18	18	17	19	17	18
Q9DCQ2	Q9DCQ2	24	24	24	Putative L-aspartate dehydrogenase	Aspdh	sp|Q9DCQ2|ASPD_MOUSE Putative L-aspartate dehydrogenase OS=Mus musculus OX=10090 GN=Aspdh PE=1 SV=1	1	24	24	24	20	19	20	19	19	18	17	17	17	19	16	18	18	16	20	14	18	15	18	13	19	16	17	18	20	19	1	1	19	21	22	19	19	16	16	17	13	15
Q9DCS2	Q9DCS2	16	16	16	UPF0585 protein C16orf13 homolog		sp|Q9DCS2|MTL26_MOUSE Methyltransferase-like 26 OS=Mus musculus OX=10090 GN=Mettl26 PE=1 SV=1	1	16	16	16	13	11	12	12	12	11	12	10	12	11	11	10	11	9	12	9	10	9	11	9	14	9	11	10	13	10	8	5	11	10	11	9	12	10	8	8	7	8
Q9DCS3	Q9DCS3	13	13	13	Trans-2-enoyl-CoA reductase, mitochondrial	Mecr	sp|Q9DCS3|MECR_MOUSE Enoyl-[acyl-carrier-protein] reductase, mitochondrial OS=Mus musculus OX=10090 GN=Mecr PE=1 SV=2	1	13	13	13	11	10	10	10	10	10	10	9	10	10	10	9	10	7	9	8	10	9	9	11	10	9	10	11	12	10	7	6	12	11	10	12	10	10	11	9	11	9
Q9DCW4	Q9DCW4	29	29	29	Electron transfer flavoprotein subunit beta	Etfb	sp|Q9DCW4|ETFB_MOUSE Electron transfer flavoprotein subunit beta OS=Mus musculus OX=10090 GN=Etfb PE=1 SV=3	1	29	29	29	29	28	28	27	28	26	26	27	26	28	28	28	27	27	28	27	27	27	28	26	28	27	27	27	27	27	20	22	28	28	27	28	28	28	26	28	26	27
Q9DCX2	Q9DCX2	15	15	15	ATP synthase subunit d, mitochondrial	Atp5h	sp|Q9DCX2|ATP5H_MOUSE ATP synthase subunit d, mitochondrial OS=Mus musculus OX=10090 GN=Atp5pd PE=1 SV=3	1	15	15	15	12	12	12	13	13	13	12	13	13	13	12	14	12	13	13	13	11	12	12	12	13	12	12	13	12	13	12	14	13	13	14	14	12	14	14	14	13	13
Q9DCY0	Q9DCY0	23	23	23	Glycine N-acyltransferase-like protein Keg1	Keg1	sp|Q9DCY0|KEG1_MOUSE Glycine N-acyltransferase-like protein Keg1 OS=Mus musculus OX=10090 GN=Keg1 PE=1 SV=1	1	23	23	23	22	21	16	22	18	19	20	21	15	19	19	19	19	21	19	19	19	17	19	18	21	20	20	19	22	18	0	0	20	18	20	18	23	19	19	21	19	18
Q9DD20	Q9DD20	21	21	21	Methyltransferase-like protein 7B	Mettl7b	sp|Q9DD20|MET7B_MOUSE Methyltransferase-like protein 7B OS=Mus musculus OX=10090 GN=Mettl7b PE=1 SV=2	1	21	21	21	19	18	18	17	14	16	19	19	18	16	16	16	15	14	15	15	15	15	17	16	16	15	16	15	17	16	3	1	17	17	15	13	19	16	14	16	14	11
Q9EPQ7	Q9EPQ7	11	11	11	StAR-related lipid transfer protein 5	Stard5	sp|Q9EPQ7|STAR5_MOUSE StAR-related lipid transfer protein 5 OS=Mus musculus OX=10090 GN=Stard5 PE=1 SV=2	1	11	11	11	7	8	7	8	7	9	7	7	6	7	7	7	7	6	8	10	7	9	8	9	8	7	7	8	8	8	6	6	10	7	8	8	8	8	8	10	6	7
Q9EQ20	Q9EQ20	47	47	47	Methylmalonate-semialdehyde dehydrogenase [acylating], mitochondrial	Aldh6a1	sp|Q9EQ20|MMSA_MOUSE Methylmalonate-semialdehyde dehydrogenase [acylating], mitochondrial OS=Mus musculus OX=10090 GN=Aldh6a1 PE=1 SV=1	1	47	47	47	42	39	38	40	39	40	37	38	40	36	41	38	38	38	40	36	39	38	38	38	40	39	40	37	40	38	23	23	41	38	43	42	40	39	41	38	38	37
Q9EQC1	Q9EQC1	14	14	14	3 beta-hydroxysteroid dehydrogenase type 7	Hsd3b7	sp|Q9EQC1|3BHS7_MOUSE 3 beta-hydroxysteroid dehydrogenase type 7 OS=Mus musculus OX=10090 GN=Hsd3b7 PE=1 SV=1	1	14	14	14	10	11	12	9	5	8	11	11	10	10	11	10	10	9	13	12	12	10	10	9	12	11	11	11	10	9	0	2	7	12	13	10	13	11	8	10	10	7
Q9EQF5	Q9EQF5	42	42	42	Dihydropyrimidinase	Dpys	sp|Q9EQF5|DPYS_MOUSE Dihydropyrimidinase OS=Mus musculus OX=10090 GN=Dpys PE=1 SV=2	1	42	42	42	32	33	37	34	31	29	35	31	32	32	34	30	33	28	33	30	30	31	29	27	31	29	29	28	33	31	3	1	34	30	32	33	30	32	31	31	28	27
Q9EQK5	Q9EQK5	52	52	52	Major vault protein	Mvp	sp|Q9EQK5|MVP_MOUSE Major vault protein OS=Mus musculus OX=10090 GN=Mvp PE=1 SV=4	1	52	52	52	35	36	42	43	42	33	42	37	40	40	44	35	40	31	40	34	39	35	42	32	42	33	38	30	38	38	34	32	36	32	37	32	42	37	37	32	32	28
Q9EQU5	Q9EQU5	12	12	12	Protein SET	Set	sp|Q9EQU5|SET_MOUSE Protein SET OS=Mus musculus OX=10090 GN=Set PE=1 SV=1	1	12	12	12	7	6	6	6	8	8	9	7	7	7	6	6	7	8	7	7	6	6	8	7	6	6	7	7	7	7	9	9	7	7	6	7	7	7	6	6	5	5
Q9ERK4	Q9ERK4	26	26	26	Exportin-2	Cse1l	sp|Q9ERK4|XPO2_MOUSE Exportin-2 OS=Mus musculus OX=10090 GN=Cse1l PE=1 SV=1	1	26	26	26	15	15	13	11	9	9	11	13	14	14	13	13	13	13	16	12	11	16	16	15	16	15	12	17	13	18	15	19	18	17	18	19	16	16	15	18	14	16
Q9ESP1	Q9ESP1	9	9	9	Stromal cell-derived factor 2-like protein 1	Sdf2l1	sp|Q9ESP1|SDF2L_MOUSE Stromal cell-derived factor 2-like protein 1 OS=Mus musculus OX=10090 GN=Sdf2l1 PE=1 SV=2	1	9	9	9	9	7	8	8	8	7	8	8	7	8	8	9	7	6	9	8	9	8	9	8	7	9	8	8	9	8	8	8	8	7	8	7	7	9	9	9	6	6
Q9ET01	Q9ET01	83	83	71	Glycogen phosphorylase, liver form	Pygl	sp|Q9ET01|PYGL_MOUSE Glycogen phosphorylase, liver form OS=Mus musculus OX=10090 GN=Pygl PE=1 SV=4	1	83	83	71	70	71	64	69	63	66	66	64	68	69	69	66	66	65	68	68	65	67	71	68	69	68	68	70	67	68	30	26	63	62	71	67	70	65	72	68	60	59
Q9JHI5	Q9JHI5	26	26	26	Isovaleryl-CoA dehydrogenase, mitochondrial	Ivd	sp|Q9JHI5|IVD_MOUSE Isovaleryl-CoA dehydrogenase, mitochondrial OS=Mus musculus OX=10090 GN=Ivd PE=1 SV=1	1	26	26	26	23	23	23	24	22	23	20	21	21	22	22	22	21	22	20	22	23	24	24	23	23	24	21	23	24	24	19	14	21	20	21	21	23	23	23	25	17	16
Q9JHK5	Q9JHK5	16	16	16	Pleckstrin	Plek	sp|Q9JHK5|PLEK_MOUSE Pleckstrin OS=Mus musculus OX=10090 GN=Plek PE=1 SV=1	1	16	16	16	1	1	1	1	2	1	1	1	2	1	2	1	1	0	0	0	2	0	0	0	0	0	1	0	1	0	14	14	3	2	0	1	1	1	0	0	0	1
Q9JHU4	Q9JHU4	170	170	170	Cytoplasmic dynein 1 heavy chain 1	Dync1h1	sp|Q9JHU4|DYHC1_MOUSE Cytoplasmic dynein 1 heavy chain 1 OS=Mus musculus OX=10090 GN=Dync1h1 PE=1 SV=2	1	170	170	170	73	77	63	73	48	66	74	77	64	64	66	66	69	63	75	77	69	70	75	67	76	71	77	79	80	82	115	114	98	97	82	86	80	74	74	68	66	70
Q9JHW2	Q9JHW2	22	22	22	Omega-amidase NIT2	Nit2	sp|Q9JHW2|NIT2_MOUSE Omega-amidase NIT2 OS=Mus musculus OX=10090 GN=Nit2 PE=1 SV=1	1	22	22	22	18	19	19	19	18	18	17	17	18	18	19	17	19	16	19	17	18	18	19	19	19	19	18	18	19	18	14	12	19	19	19	21	19	18	18	18	19	18
Q9JI75	Q9JI75	23	23	23	Ribosyldihydronicotinamide dehydrogenase [quinone]	Nqo2	sp|Q9JI75|NQO2_MOUSE Ribosyldihydronicotinamide dehydrogenase [quinone] OS=Mus musculus OX=10090 GN=Nqo2 PE=1 SV=3	1	23	23	23	19	22	15	17	16	19	16	20	16	21	18	19	18	19	17	18	19	19	21	17	18	19	18	18	20	20	14	13	22	21	21	21	18	18	19	19	19	20
Q9JIF7	Q9JIF7	44	44	44	Coatomer subunit beta	Copb1	sp|Q9JIF7|COPB_MOUSE Coatomer subunit beta OS=Mus musculus OX=10090 GN=Copb1 PE=1 SV=1	1	44	44	44	30	29	27	29	25	32	31	33	28	29	31	29	30	28	31	28	30	31	29	30	30	31	31	28	30	31	28	29	31	33	33	33	33	30	31	32	30	32
Q9JII6	Q9JII6	30	30	30	Alcohol dehydrogenase [NADP(+)]	Akr1a1	sp|Q9JII6|AK1A1_MOUSE Aldo-keto reductase family 1 member A1 OS=Mus musculus OX=10090 GN=Akr1a1 PE=1 SV=3	1	30	30	30	27	28	27	26	25	27	26	25	26	26	25	27	24	24	25	26	26	25	26	23	26	28	27	25	25	28	26	22	28	28	27	29	25	25	28	27	25	24
Q9JIL4	Q9JIL4	31	31	31	Na(+)/H(+) exchange regulatory cofactor NHE-RF3	Pdzk1	sp|Q9JIL4|NHRF3_MOUSE Na(+)/H(+) exchange regulatory cofactor NHE-RF3 OS=Mus musculus OX=10090 GN=Pdzk1 PE=1 SV=1	1	31	31	31	23	26	23	24	24	22	26	24	22	22	24	20	23	21	19	20	24	22	22	23	24	23	25	23	26	26	1	1	27	29	29	26	26	24	25	23	22	24
Q9JKF1	Q9JKF1	68	65	65	Ras GTPase-activating-like protein IQGAP1	Iqgap1	sp|Q9JKF1|IQGA1_MOUSE Ras GTPase-activating-like protein IQGAP1 OS=Mus musculus OX=10090 GN=Iqgap1 PE=1 SV=2	1	68	65	65	9	13	7	11	10	10	11	13	7	5	11	7	10	6	10	7	11	9	9	11	8	10	8	8	9	10	64	65	18	17	9	14	7	8	9	10	9	9
Q9JKR6	Q9JKR6	51	51	51	Hypoxia up-regulated protein 1	Hyou1	sp|Q9JKR6|HYOU1_MOUSE Hypoxia up-regulated protein 1 OS=Mus musculus OX=10090 GN=Hyou1 PE=1 SV=1	1	51	51	51	43	46	39	41	45	48	40	44	38	40	38	42	41	39	39	37	38	37	41	40	40	37	40	41	47	46	43	40	47	46	46	45	44	42	42	40	41	36
Q9JLI6	Q9JLI6	26	26	26	Selenocysteine lyase	Scly	sp|Q9JLI6|SCLY_MOUSE Selenocysteine lyase OS=Mus musculus OX=10090 GN=Scly PE=1 SV=1	1	26	26	26	18	18	17	21	18	20	16	19	17	17	19	18	15	19	19	17	18	18	21	18	20	21	20	19	19	18	8	11	20	17	22	19	20	20	19	21	17	17
Q9JLJ2	Q9JLJ2	48	48	48	4-trimethylaminobutyraldehyde dehydrogenase	Aldh9a1	sp|Q9JLJ2|AL9A1_MOUSE 4-trimethylaminobutyraldehyde dehydrogenase OS=Mus musculus OX=10090 GN=Aldh9a1 PE=1 SV=1	1	48	48	48	41	42	42	42	38	39	40	40	41	38	40	38	41	37	41	40	42	39	39	37	42	37	40	41	40	39	29	26	39	41	39	42	37	40	43	40	38	38
Q9JMA1	Q9JMA1	22	22	22	Ubiquitin carboxyl-terminal hydrolase 14	Usp14	sp|Q9JMA1|UBP14_MOUSE Ubiquitin carboxyl-terminal hydrolase 14 OS=Mus musculus OX=10090 GN=Usp14 PE=1 SV=3	1	22	22	22	14	11	12	14	13	13	17	14	14	13	18	14	15	12	14	13	13	12	16	14	14	12	14	15	14	15	12	11	15	14	13	13	17	15	14	13	14	14
Q9JMD3	Q9JMD3	23	23	22	PCTP-like protein	Stard10	sp|Q9JMD3|STA10_MOUSE START domain-containing protein 10 OS=Mus musculus OX=10090 GN=Stard10 PE=1 SV=1	1	23	23	22	16	19	18	18	19	18	17	19	19	17	19	15	17	16	16	16	18	17	19	17	17	18	17	16	20	19	5	4	20	20	18	18	17	16	18	18	16	17
Q9JMH6	Q9JMH6	27	27	26	Thioredoxin reductase 1, cytoplasmic	Txnrd1	sp|Q9JMH6|TRXR1_MOUSE Thioredoxin reductase 1, cytoplasmic OS=Mus musculus OX=10090 GN=Txnrd1 PE=1 SV=3	1	27	27	26	17	20	19	21	20	19	20	20	18	17	17	17	19	16	19	19	16	18	18	20	18	20	16	18	17	20	15	16	19	19	20	16	18	16	16	15	18	20
Q9QUM0	Q9QUM0	21	21	21	Integrin alpha-IIb;Integrin alpha-IIb heavy chain;Integrin alpha-IIb light chain	Itga2b	sp|Q9QUM0|ITA2B_MOUSE Integrin alpha-IIb OS=Mus musculus OX=10090 GN=Itga2b PE=1 SV=2	1	21	21	21	1	4	1	2	1	1	1	1	0	2	2	1	5	1	1	1	1	1	0	1	1	1	1	1	0	2	19	18	4	2	2	1	2	1	1	1	2	1
Q9QXD1	Q9QXD1	46	46	46	Peroxisomal acyl-coenzyme A oxidase 2	Acox2	sp|Q9QXD1|ACOX2_MOUSE Peroxisomal acyl-coenzyme A oxidase 2 OS=Mus musculus OX=10090 GN=Acox2 PE=1 SV=2	1	46	46	46	37	34	33	36	32	28	32	37	32	30	31	29	35	29	34	32	32	28	36	31	37	33	39	29	40	35	1	1	42	37	35	31	39	33	31	33	28	30
Q9QXD6	Q9QXD6	40	40	40	Fructose-1,6-bisphosphatase 1	Fbp1	sp|Q9QXD6|F16P1_MOUSE Fructose-1,6-bisphosphatase 1 OS=Mus musculus OX=10090 GN=Fbp1 PE=1 SV=3	1	40	40	40	33	32	31	34	31	29	31	32	31	34	31	31	31	28	29	28	31	28	31	29	33	30	30	30	31	31	4	5	34	34	37	36	32	29	31	33	33	32
Q9QXE0	Q9QXE0	39	39	39	2-hydroxyacyl-CoA lyase 1	Hacl1	sp|Q9QXE0|HACL1_MOUSE 2-hydroxyacyl-CoA lyase 1 OS=Mus musculus OX=10090 GN=Hacl1 PE=1 SV=2	1	39	39	39	33	33	35	33	32	34	34	31	35	34	32	33	33	33	33	32	36	33	32	27	33	31	34	29	32	33	5	3	37	35	35	34	32	29	31	33	35	35
Q9QXF8	Q9QXF8	40	40	40	Glycine N-methyltransferase	Gnmt	sp|Q9QXF8|GNMT_MOUSE Glycine N-methyltransferase OS=Mus musculus OX=10090 GN=Gnmt PE=1 SV=3	1	40	40	40	35	33	34	37	33	33	33	33	33	35	34	33	36	32	35	33	33	34	35	31	36	32	37	31	33	32	5	7	37	33	38	35	38	33	32	33	32	31
Q9QXG4	Q9QXG4	27	27	27	Acetyl-coenzyme A synthetase, cytoplasmic	Acss2	sp|Q9QXG4|ACSA_MOUSE Acetyl-coenzyme A synthetase, cytoplasmic OS=Mus musculus OX=10090 GN=Acss2 PE=1 SV=2	1	27	27	27	19	17	16	17	16	15	19	19	18	18	17	16	17	17	19	18	16	18	18	17	16	18	19	18	15	19	5	3	17	19	17	17	20	15	16	18	19	19
Q9QXS1	Q9QXS1	178	178	176	Plectin	Plec	sp|Q9QXS1|PLEC_MOUSE Plectin OS=Mus musculus OX=10090 GN=Plec PE=1 SV=3	1	178	178	176	107	98	87	93	82	82	99	110	84	95	86	96	88	83	95	96	95	82	100	85	98	94	106	100	107	106	95	85	124	99	103	96	108	98	94	87	90	90
Q9QXT0	Q9QXT0	17	17	17	Protein canopy homolog 2	Cnpy2	sp|Q9QXT0|CNPY2_MOUSE Protein canopy homolog 2 OS=Mus musculus OX=10090 GN=Cnpy2 PE=1 SV=1	1	17	17	17	12	10	12	12	11	13	11	14	13	14	10	12	9	12	12	12	10	12	13	12	13	13	12	11	12	12	12	11	13	12	13	12	10	12	11	12	10	7
Q9QXX4	Q9QXX4	59	59	50	Calcium-binding mitochondrial carrier protein Aralar2	Slc25a13	sp|Q9QXX4|CMC2_MOUSE Calcium-binding mitochondrial carrier protein Aralar2 OS=Mus musculus OX=10090 GN=Slc25a13 PE=1 SV=1	1	59	59	50	50	51	45	51	41	46	49	49	48	50	46	49	45	48	47	49	46	50	49	47	46	53	46	49	48	44	12	8	49	47	49	51	48	50	50	46	47	45
Q9QXY6	Q9QXY6	40	40	24	EH domain-containing protein 3	Ehd3	sp|Q9QXY6|EHD3_MOUSE EH domain-containing protein 3 OS=Mus musculus OX=10090 GN=Ehd3 PE=1 SV=2	1	40	40	24	21	21	18	24	19	21	17	25	19	16	19	19	19	18	22	23	19	19	24	23	22	23	22	21	22	21	17	20	25	23	25	24	23	18	18	20	21	24
Q9QY30	Q9QY30	47	47	46	Bile salt export pump	Abcb11	sp|Q9QY30|ABCBB_MOUSE Bile salt export pump OS=Mus musculus OX=10090 GN=Abcb11 PE=1 SV=2	1	47	47	46	36	34	31	32	28	31	30	37	29	34	28	29	28	31	30	29	25	25	36	30	33	37	37	37	37	34	1	1	36	36	36	36	31	37	36	38	30	32
Q9QYA2	Q9QYA2	12	12	12	Mitochondrial import receptor subunit TOM40 homolog	Tomm40	sp|Q9QYA2|TOM40_MOUSE Mitochondrial import receptor subunit TOM40 homolog OS=Mus musculus OX=10090 GN=Tomm40 PE=1 SV=3	1	12	12	12	9	8	7	9	8	7	7	7	7	9	7	7	8	7	8	8	8	6	8	6	10	7	11	6	8	8	5	7	8	7	8	7	9	5	6	5	8	7
Q9QYG0	Q9QYG0	26	26	26	Protein NDRG2	Ndrg2	sp|Q9QYG0|NDRG2_MOUSE Protein NDRG2 OS=Mus musculus OX=10090 GN=Ndrg2 PE=1 SV=1	1	26	26	26	23	25	22	23	21	21	24	22	24	19	23	21	24	20	21	19	19	20	21	20	21	21	22	21	22	21	3	6	22	22	23	21	24	22	23	22	20	21
Q9QYJ0	Q9QYJ0	24	24	24	DnaJ homolog subfamily A member 2	Dnaja2	sp|Q9QYJ0|DNJA2_MOUSE DnaJ homolog subfamily A member 2 OS=Mus musculus OX=10090 GN=Dnaja2 PE=1 SV=1	1	24	24	24	19	16	16	19	18	18	20	18	16	16	16	16	16	14	17	13	16	14	15	13	18	14	19	20	19	23	17	21	17	18	15	18	15	17	17	15	12	16
Q9QZ85	Q9QZ85	28	28	28	Interferon-inducible GTPase 1	Iigp1	sp|Q9QZ85|IIGP1_MOUSE Interferon-inducible GTPase 1 OS=Mus musculus OX=10090 GN=Iigp1 PE=1 SV=2	1	28	28	28	23	23	22	21	19	20	22	25	16	20	21	20	20	21	19	21	20	18	23	21	21	22	20	20	23	21	9	10	24	23	21	20	22	23	21	23	24	21
Q9QZE5	Q9QZE5	43	43	40	Coatomer subunit gamma-1	Copg1	sp|Q9QZE5|COPG1_MOUSE Coatomer subunit gamma-1 OS=Mus musculus OX=10090 GN=Copg1 PE=1 SV=1	1	43	43	40	33	33	30	28	27	27	29	29	26	30	28	26	34	27	31	28	29	26	32	34	31	32	29	32	39	32	28	26	35	31	33	28	35	32	32	28	27	28
Q9QZQ8	Q9QZQ8	21	21	19	Core histone macro-H2A.1	H2afy	sp|Q9QZQ8|H2AY_MOUSE Core histone macro-H2A.1 OS=Mus musculus OX=10090 GN=H2afy PE=1 SV=3	1	21	21	19	16	12	16	12	13	13	15	15	14	14	12	13	15	15	12	12	15	12	15	15	12	14	15	15	16	16	20	21	12	16	13	17	15	17	14	17	12	15
Q9QZW0;P98197	Q9QZW0	44;3	44;3	44;3	Phospholipid-transporting ATPase 11C	Atp11c	sp|Q9QZW0|AT11C_MOUSE Phospholipid-transporting ATPase 11C OS=Mus musculus OX=10090 GN=Atp11c PE=1 SV=2	2	44	44	44	32	28	31	33	26	30	30	24	31	25	26	28	26	27	27	32	28	28	27	30	30	28	26	27	29	29	2	5	31	29	36	31	30	27	26	27	26	24
Q9R0H0	Q9R0H0	64	64	64	Peroxisomal acyl-coenzyme A oxidase 1	Acox1	sp|Q9R0H0|ACOX1_MOUSE Peroxisomal acyl-coenzyme A oxidase 1 OS=Mus musculus OX=10090 GN=Acox1 PE=1 SV=5	1	64	64	64	55	54	55	55	51	51	48	52	51	52	49	52	55	55	55	55	54	55	54	50	55	52	56	51	55	55	6	3	57	54	54	50	51	48	54	54	55	49
Q9R0P3	Q9R0P3	25	25	25	S-formylglutathione hydrolase	Esd	sp|Q9R0P3|ESTD_MOUSE S-formylglutathione hydrolase OS=Mus musculus OX=10090 GN=Esd PE=1 SV=1	1	25	25	25	19	19	20	22	17	22	20	19	20	19	19	19	18	17	19	20	19	19	20	21	20	22	19	22	21	21	15	15	19	21	20	20	18	19	21	21	18	17
Q9R0P5	Q9R0P5	19	19	19	Destrin	Dstn	sp|Q9R0P5|DEST_MOUSE Destrin OS=Mus musculus OX=10090 GN=Dstn PE=1 SV=3	1	19	19	19	17	17	17	17	16	13	17	15	18	17	17	17	17	15	17	16	18	15	17	15	17	16	16	15	17	16	18	17	16	15	17	16	17	15	14	16	16	16
Q9R111	Q9R111	25	25	25	Guanine deaminase	Gda	sp|Q9R111|GUAD_MOUSE Guanine deaminase OS=Mus musculus OX=10090 GN=Gda PE=1 SV=1	1	25	25	25	12	10	11	14	11	14	9	15	9	12	13	14	10	14	10	14	11	11	13	11	13	13	15	12	14	16	22	20	14	14	13	11	15	13	13	11	13	9
Q9R1J0	Q9R1J0	20	20	20	Sterol-4-alpha-carboxylate 3-dehydrogenase, decarboxylating	Nsdhl	sp|Q9R1J0|NSDHL_MOUSE Sterol-4-alpha-carboxylate 3-dehydrogenase, decarboxylating OS=Mus musculus OX=10090 GN=Nsdhl PE=1 SV=1	1	20	20	20	14	16	15	14	14	15	17	15	13	14	14	15	16	13	14	14	13	13	14	13	13	15	14	14	16	16	3	3	16	15	13	16	16	17	15	14	13	14
Q9R1P0	Q9R1P0	12	12	12	Proteasome subunit alpha type-4	Psma4	sp|Q9R1P0|PSA4_MOUSE Proteasome subunit alpha type-4 OS=Mus musculus OX=10090 GN=Psma4 PE=1 SV=1	1	12	12	12	11	11	12	12	11	10	11	11	10	8	10	9	10	9	10	10	10	10	10	9	10	10	10	10	9	10	11	11	9	9	10	10	10	10	11	11	9	9
Q9R1P3	Q9R1P3	20	20	20	Proteasome subunit beta type-2	Psmb2	sp|Q9R1P3|PSB2_MOUSE Proteasome subunit beta type-2 OS=Mus musculus OX=10090 GN=Psmb2 PE=1 SV=1	1	20	20	20	14	14	15	14	14	16	13	14	14	16	11	13	10	12	11	15	13	16	12	15	15	15	14	16	14	15	15	16	15	15	15	16	14	15	16	15	15	13
Q9R1P4	Q9R1P4	17	17	17	Proteasome subunit alpha type-1	Psma1	sp|Q9R1P4|PSA1_MOUSE Proteasome subunit alpha type-1 OS=Mus musculus OX=10090 GN=Psma1 PE=1 SV=1	1	17	17	17	12	11	10	13	10	12	12	14	11	11	10	11	11	11	11	12	11	12	13	11	12	12	12	12	11	12	15	15	13	12	14	13	11	12	11	11	11	12
Q9R257	Q9R257	17	17	17	Heme-binding protein 1	Hebp1	sp|Q9R257|HEBP1_MOUSE Heme-binding protein 1 OS=Mus musculus OX=10090 GN=Hebp1 PE=1 SV=2	1	17	17	17	11	12	12	12	12	13	13	11	12	11	13	10	11	12	11	9	13	11	12	11	12	12	11	11	12	11	9	9	11	14	13	12	13	11	10	12	13	12
Q9WTP6	Q9WTP6	26	26	26	Adenylate kinase 2, mitochondrial;Adenylate kinase 2, mitochondrial, N-terminally processed	Ak2	sp|Q9WTP6|KAD2_MOUSE Adenylate kinase 2, mitochondrial OS=Mus musculus OX=10090 GN=Ak2 PE=1 SV=5	1	26	26	26	22	21	23	23	25	24	22	23	22	23	21	23	22	24	18	22	22	22	22	21	20	22	22	21	20	25	17	18	25	25	23	23	22	22	23	23	21	21
Q9WTP7	Q9WTP7	17	17	17	GTP:AMP phosphotransferase AK3, mitochondrial	Ak3	sp|Q9WTP7|KAD3_MOUSE GTP:AMP phosphotransferase AK3, mitochondrial OS=Mus musculus OX=10090 GN=Ak3 PE=1 SV=3	1	17	17	17	17	14	16	17	16	15	15	16	13	15	16	14	14	14	13	12	15	15	17	16	14	14	15	15	15	15	9	9	16	16	15	15	16	16	17	16	13	12
Q9WTQ5	Q9WTQ5	42	42	42	A-kinase anchor protein 12	Akap12	sp|Q9WTQ5|AKA12_MOUSE A-kinase anchor protein 12 OS=Mus musculus OX=10090 GN=Akap12 PE=1 SV=1	1	42	42	42	1	2	0	0	1	2	2	4	1	1	1	1	2	1	2	3	0	1	2	2	1	2	0	1	1	0	31	38	0	1	1	3	2	1	1	1	5	2
Q9WU19	Q9WU19	23	23	23	Hydroxyacid oxidase 1	Hao1	sp|Q9WU19|HAOX1_MOUSE Hydroxyacid oxidase 1 OS=Mus musculus OX=10090 GN=Hao1 PE=1 SV=1	1	23	23	23	19	17	18	20	20	18	18	17	17	19	16	19	16	18	19	20	17	18	18	17	19	17	20	16	17	18	0	0	17	16	17	17	18	18	17	17	18	17
Q9WU78	Q9WU78	34	34	34	Programmed cell death 6-interacting protein	Pdcd6ip	sp|Q9WU78|PDC6I_MOUSE Programmed cell death 6-interacting protein OS=Mus musculus OX=10090 GN=Pdcd6ip PE=1 SV=3	1	34	34	34	23	23	25	24	21	25	22	25	25	23	24	22	20	20	21	25	24	24	21	15	23	22	20	22	23	25	25	26	25	20	23	20	24	28	21	24	18	20
Q9WU79	Q9WU79	39	39	39	Proline dehydrogenase 1, mitochondrial	Prodh	sp|Q9WU79|PROD_MOUSE Proline dehydrogenase 1, mitochondrial OS=Mus musculus OX=10090 GN=Prodh PE=1 SV=2	1	39	39	39	30	33	28	31	26	30	28	33	29	31	28	28	25	23	28	26	25	26	29	25	27	26	28	26	32	31	0	2	31	28	28	27	29	32	29	28	27	23
Q9WUM3	Q9WUM3	23	23	23	Coronin-1B	Coro1b	sp|Q9WUM3|COR1B_MOUSE Coronin-1B OS=Mus musculus OX=10090 GN=Coro1b PE=1 SV=1	1	23	23	23	14	14	15	15	15	13	14	14	11	14	12	12	12	10	11	10	13	13	15	12	13	16	14	12	16	15	23	22	14	13	14	12	14	11	12	11	10	10
Q9WUM5	Q9WUM5	16	16	16	Succinyl-CoA ligase [ADP/GDP-forming] subunit alpha, mitochondrial	Suclg1	sp|Q9WUM5|SUCA_MOUSE Succinate--CoA ligase [ADP/GDP-forming] subunit alpha, mitochondrial OS=Mus musculus OX=10090 GN=Suclg1 PE=1 SV=4	1	16	16	16	13	13	13	13	13	13	13	13	13	13	13	13	13	13	13	13	13	13	13	13	13	13	13	13	13	13	10	11	14	14	16	15	13	13	13	13	12	11
Q9WUQ2	Q9WUQ2	17	17	17	Prolactin regulatory element-binding protein	Preb	sp|Q9WUQ2|PREB_MOUSE Prolactin regulatory element-binding protein OS=Mus musculus OX=10090 GN=Preb PE=1 SV=1	1	17	17	17	12	12	12	14	11	12	12	14	12	13	10	13	10	12	13	12	12	12	14	10	14	15	13	11	12	12	7	6	14	12	14	12	16	11	14	10	13	10
Q9WUR2	Q9WUR2	20	20	15	Enoyl-CoA delta isomerase 2, mitochondrial	Eci2	sp|Q9WUR2|ECI2_MOUSE Enoyl-CoA delta isomerase 2, mitochondrial OS=Mus musculus OX=10090 GN=Eci2 PE=1 SV=2	1	20	20	15	15	15	15	18	15	14	14	16	14	16	14	14	15	15	13	14	15	16	15	14	13	14	15	16	15	14	4	6	17	15	18	14	15	15	13	15	16	15
Q9WUU7	Q9WUU7	11	11	11	Cathepsin Z	Ctsz	sp|Q9WUU7|CATZ_MOUSE Cathepsin Z OS=Mus musculus OX=10090 GN=Ctsz PE=1 SV=1	1	11	11	11	8	9	9	8	9	8	8	8	9	8	8	9	8	9	9	8	7	9	8	8	8	9	9	8	9	8	11	10	11	8	10	9	9	8	9	8	8	8
Q9WUZ9	Q9WUZ9	17	17	17	Ectonucleoside triphosphate diphosphohydrolase 5	Entpd5	sp|Q9WUZ9|ENTP5_MOUSE Ectonucleoside triphosphate diphosphohydrolase 5 OS=Mus musculus OX=10090 GN=Entpd5 PE=1 SV=1	1	17	17	17	15	14	16	16	13	15	12	15	13	12	14	12	14	13	14	14	15	13	15	13	16	13	15	14	14	16	4	2	14	14	13	12	14	14	15	11	12	9
Q9WV32	Q9WV32	22	22	21	Actin-related protein 2/3 complex subunit 1B	Arpc1b	sp|Q9WV32|ARC1B_MOUSE Actin-related protein 2/3 complex subunit 1B OS=Mus musculus OX=10090 GN=Arpc1b PE=1 SV=4	1	22	22	21	14	13	16	15	13	12	14	13	17	13	14	12	15	10	15	11	13	12	15	13	13	11	12	12	14	14	22	21	16	14	13	11	15	14	14	11	9	11
Q9WV68	Q9WV68	16	16	16	Peroxisomal 2,4-dienoyl-CoA reductase	Decr2	sp|Q9WV68|DECR2_MOUSE Peroxisomal 2,4-dienoyl-CoA reductase OS=Mus musculus OX=10090 GN=Decr2 PE=1 SV=1	1	16	16	16	14	14	16	13	13	14	15	14	13	13	13	13	13	11	16	15	13	14	15	12	13	13	13	15	13	14	1	0	14	14	12	13	15	12	13	13	12	10
Q9WVA2;Q4FZG7	Q9WVA2	9;2	9;2	9;2	Mitochondrial import inner membrane translocase subunit Tim8 A	Timm8a1	sp|Q9WVA2|TIM8A_MOUSE Mitochondrial import inner membrane translocase subunit Tim8 A OS=Mus musculus OX=10090 GN=Timm8a1 PE=1 SV=1	2	9	9	9	8	7	9	7	8	7	8	8	9	8	7	9	7	6	8	8	8	8	8	7	8	7	8	7	7	8	9	7	9	9	9	8	8	8	8	9	8	8
Q9WVA4;Q9R1Q8	Q9WVA4	21;2	21;2	21;2	Transgelin-2	Tagln2	sp|Q9WVA4|TAGL2_MOUSE Transgelin-2 OS=Mus musculus OX=10090 GN=Tagln2 PE=1 SV=4	2	21	21	21	12	9	9	12	14	11	12	15	8	9	8	10	9	7	8	9	9	8	9	7	10	11	9	10	10	8	20	20	11	13	9	9	10	10	8	9	3	5
Q9WVL0	Q9WVL0	22	22	22	Maleylacetoacetate isomerase	Gstz1	sp|Q9WVL0|MAAI_MOUSE Maleylacetoacetate isomerase OS=Mus musculus OX=10090 GN=Gstz1 PE=1 SV=1	1	22	22	22	17	15	16	17	15	17	15	16	16	16	17	15	14	16	16	18	16	17	17	17	17	17	18	17	18	17	7	5	16	17	19	18	18	18	17	16	18	17
Q9WVM8	Q9WVM8	30	30	30	Kynurenine/alpha-aminoadipate aminotransferase, mitochondrial	Aadat	sp|Q9WVM8|AADAT_MOUSE Kynurenine/alpha-aminoadipate aminotransferase, mitochondrial OS=Mus musculus OX=10090 GN=Aadat PE=1 SV=1	1	30	30	30	26	27	23	23	24	25	23	26	22	23	23	23	23	20	25	22	24	22	24	21	23	23	26	23	26	27	2	2	26	24	25	26	27	23	25	24	21	22
Q9Z0M5	Q9Z0M5	16	16	16	Lysosomal acid lipase/cholesteryl ester hydrolase	Lipa	sp|Q9Z0M5|LICH_MOUSE Lysosomal acid lipase/cholesteryl ester hydrolase OS=Mus musculus OX=10090 GN=Lipa PE=1 SV=2	1	16	16	16	8	10	9	10	8	11	10	10	9	10	9	10	9	9	8	10	8	10	10	9	10	9	9	9	10	10	8	7	10	9	9	9	9	9	9	9	6	9
Q9Z0N1	Q9Z0N1	22	22	6	Eukaryotic translation initiation factor 2 subunit 3, X-linked	Eif2s3x	sp|Q9Z0N1|IF2G_MOUSE Eukaryotic translation initiation factor 2 subunit 3, X-linked OS=Mus musculus OX=10090 GN=Eif2s3x PE=1 SV=2	1	22	22	6	16	17	14	17	15	16	15	17	16	17	15	15	16	14	15	13	15	12	17	16	15	15	17	14	17	20	12	15	16	15	14	16	16	17	17	16	14	14
Q9Z0S1	Q9Z0S1	21	21	21	3(2),5-bisphosphate nucleotidase 1	Bpnt1	sp|Q9Z0S1|BPNT1_MOUSE 3(2),5-bisphosphate nucleotidase 1 OS=Mus musculus OX=10090 GN=Bpnt1 PE=1 SV=2	1	21	21	21	15	17	17	12	13	11	16	14	19	14	17	15	15	10	16	14	15	12	16	13	16	13	15	14	18	16	10	5	15	14	14	14	15	13	14	14	13	10
Q9Z0X1	Q9Z0X1	38	38	38	Apoptosis-inducing factor 1, mitochondrial	Aifm1	sp|Q9Z0X1|AIFM1_MOUSE Apoptosis-inducing factor 1, mitochondrial OS=Mus musculus OX=10090 GN=Aifm1 PE=1 SV=1	1	38	38	38	33	32	31	31	32	33	32	31	31	34	31	32	31	32	29	30	31	33	34	32	34	32	29	31	33	36	18	19	33	36	34	30	34	35	32	34	30	31
Q9Z1Q9	Q9Z1Q9	55	55	55	Valine--tRNA ligase	Vars	sp|Q9Z1Q9|SYVC_MOUSE Valine--tRNA ligase OS=Mus musculus OX=10090 GN=Vars PE=1 SV=1	1	55	55	55	40	37	35	33	32	34	40	33	38	34	38	34	37	36	36	34	40	33	38	35	37	36	36	33	43	37	38	39	40	37	40	40	39	36	34	37	31	31
Q9Z1Z0	Q9Z1Z0	35	35	35	General vesicular transport factor p115	Uso1	sp|Q9Z1Z0|USO1_MOUSE General vesicular transport factor p115 OS=Mus musculus OX=10090 GN=Uso1 PE=1 SV=2	1	35	35	35	23	22	23	21	23	22	25	21	21	19	23	19	21	21	26	21	20	21	26	22	25	22	23	22	27	25	19	17	25	24	26	24	26	23	22	23	19	20
Q9Z2I0	Q9Z2I0	30	30	30	LETM1 and EF-hand domain-containing protein 1, mitochondrial	Letm1	sp|Q9Z2I0|LETM1_MOUSE Mitochondrial proton/calcium exchanger protein OS=Mus musculus OX=10090 GN=Letm1 PE=1 SV=1	1	30	30	30	21	23	22	24	19	18	21	19	24	21	21	16	22	21	22	19	20	18	22	20	23	20	23	20	25	21	12	19	27	23	28	25	22	19	20	19	20	21
Q9Z2I8	Q9Z2I8	30	30	30	Succinyl-CoA ligase [GDP-forming] subunit beta, mitochondrial	Suclg2	sp|Q9Z2I8|SUCB2_MOUSE Succinate--CoA ligase [GDP-forming] subunit beta, mitochondrial OS=Mus musculus OX=10090 GN=Suclg2 PE=1 SV=3	1	30	30	30	25	23	28	26	24	23	23	25	22	24	23	22	24	20	26	23	24	23	23	22	27	25	26	23	26	26	20	16	26	24	26	25	25	25	26	26	22	20
Q9Z2I9	Q9Z2I9	29	29	29	Succinyl-CoA ligase [ADP-forming] subunit beta, mitochondrial	Sucla2	sp|Q9Z2I9|SUCB1_MOUSE Succinate--CoA ligase [ADP-forming] subunit beta, mitochondrial OS=Mus musculus OX=10090 GN=Sucla2 PE=1 SV=2	1	29	29	29	27	26	23	24	23	25	26	26	23	24	26	24	24	23	23	25	23	24	28	25	27	25	26	28	29	27	18	16	26	26	26	26	25	25	26	25	24	23
Q9Z2L7	Q9Z2L7	14	14	14	Cytokine receptor-like factor 3	Crlf3	sp|Q9Z2L7|CRLF3_MOUSE Cytokine receptor-like factor 3 OS=Mus musculus OX=10090 GN=Crlf3 PE=1 SV=1	1	14	14	14	0	1	1	2	1	0	1	0	2	1	2	1	2	1	2	1	1	0	1	1	1	1	0	1	1	1	13	12	2	2	1	2	3	0	1	1	1	4
Q9Z2U0;Q9CWH6	Q9Z2U0	22;5	22;5	22;5	Proteasome subunit alpha type-7	Psma7	sp|Q9Z2U0|PSA7_MOUSE Proteasome subunit alpha type-7 OS=Mus musculus OX=10090 GN=Psma7 PE=1 SV=1	2	22	22	22	17	18	18	17	15	13	17	16	16	15	16	16	16	15	19	15	18	15	17	16	17	16	17	13	17	17	17	16	19	18	19	18	20	15	17	16	18	16
Q9Z2U1	Q9Z2U1	14	14	14	Proteasome subunit alpha type-5	Psma5	sp|Q9Z2U1|PSA5_MOUSE Proteasome subunit alpha type-5 OS=Mus musculus OX=10090 GN=Psma5 PE=1 SV=1	1	14	14	14	9	10	11	10	10	11	10	10	9	9	9	9	9	9	8	10	7	10	9	9	9	9	10	10	12	11	10	12	10	11	11	11	9	10	10	9	10	9
Q9Z2V4	Q9Z2V4	52	52	51	Phosphoenolpyruvate carboxykinase, cytosolic [GTP]	Pck1	sp|Q9Z2V4|PCKGC_MOUSE Phosphoenolpyruvate carboxykinase, cytosolic [GTP] OS=Mus musculus OX=10090 GN=Pck1 PE=1 SV=1	1	52	52	51	39	40	39	39	35	43	36	36	35	39	40	39	37	34	36	34	36	33	43	38	44	43	40	45	44	47	2	1	42	43	47	45	40	43	44	43	38	39
Q9Z2W0	Q9Z2W0	24	24	24	Aspartyl aminopeptidase	Dnpep	sp|Q9Z2W0|DNPEP_MOUSE Aspartyl aminopeptidase OS=Mus musculus OX=10090 GN=Dnpep PE=1 SV=2	1	24	24	24	20	21	20	21	19	19	20	20	19	18	17	17	20	17	20	18	20	16	21	20	19	17	19	19	22	20	17	17	21	19	20	16	20	17	17	22	15	13
Q9Z2X1	Q9Z2X1	24	24	21	Heterogeneous nuclear ribonucleoprotein F;Heterogeneous nuclear ribonucleoprotein F, N-terminally processed	Hnrnpf	sp|Q9Z2X1|HNRPF_MOUSE Heterogeneous nuclear ribonucleoprotein F OS=Mus musculus OX=10090 GN=Hnrnpf PE=1 SV=3	1	24	24	21	20	18	17	20	18	20	17	22	18	18	15	18	18	17	17	17	16	19	19	18	18	17	18	17	17	19	22	21	19	22	20	19	19	20	21	21	15	17
Q9JK38	Q9JK38	8	8	8	Glucosamine 6-phosphate N-acetyltransferase	Gnpnat1	sp|Q9JK38|GNA1_MOUSE Glucosamine 6-phosphate N-acetyltransferase OS=Mus musculus OX=10090 GN=Gnpnat1 PE=1 SV=1	1	8	8	8	5	5	5	5	5	6	4	4	6	5	4	4	5	4	6	3	4	4	5	6	5	5	5	6	5	6	3	3	5	6	5	5	6	5	5	6	5	5
Q91VH6	Q91VH6	11	11	11	Protein MEMO1	Memo1	sp|Q91VH6|MEMO1_MOUSE Protein MEMO1 OS=Mus musculus OX=10090 GN=Memo1 PE=1 SV=1	1	11	11	11	7	7	6	5	7	6	8	5	6	8	7	6	7	5	7	6	4	7	6	7	9	7	8	5	8	8	6	6	7	7	7	6	6	7	6	4	7	5
Q62452;Q6ZQM8;P70691	Q62452;Q6ZQM8	30;15;14	16;1;0	16;1;0	UDP-glucuronosyltransferase 1-9;UDP-glucuronosyltransferase 1-7C	Ugt1a9;Ugt1a7c	sp|Q62452|UD19_MOUSE UDP-glucuronosyltransferase 1-9 OS=Mus musculus OX=10090 GN=Ugt1a9 PE=1 SV=3;sp|Q6ZQM8|UD17C_MOUSE UDP-glucuronosyltransferase 1-7C OS=Mus musculus OX=10090 GN=Ugt1a7c PE=1 SV=1	3	30	16	16	21	20	20	22	22	19	24	23	21	21	22	20	24	21	22	20	20	21	23	22	22	21	20	22	23	24	4	3	26	26	24	22	23	20	22	22	22	19
Q9DBK0	Q9DBK0	20	20	20	Acyl-coenzyme A thioesterase 12	Acot12	sp|Q9DBK0|ACO12_MOUSE Acyl-coenzyme A thioesterase 12 OS=Mus musculus OX=10090 GN=Acot12 PE=1 SV=1	1	20	20	20	17	15	15	17	13	16	14	17	14	16	16	12	15	13	15	15	16	15	16	13	17	15	16	15	17	16	0	0	17	17	16	17	15	15	13	12	13	17
Q9Z1Q5	Q9Z1Q5	21	21	21	Chloride intracellular channel protein 1	Clic1	sp|Q9Z1Q5|CLIC1_MOUSE Chloride intracellular channel protein 1 OS=Mus musculus OX=10090 GN=Clic1 PE=1 SV=3	1	21	21	21	9	10	8	8	7	10	9	8	9	7	8	7	6	7	6	9	9	7	9	6	10	11	8	9	8	9	19	19	9	11	10	10	9	9	7	8	10	6
Q8K0C4	Q8K0C4	21	21	21	Lanosterol 14-alpha demethylase	Cyp51a1	sp|Q8K0C4|CP51A_MOUSE Lanosterol 14-alpha demethylase OS=Mus musculus OX=10090 GN=Cyp51a1 PE=1 SV=1	1	21	21	21	19	13	15	15	14	16	16	16	14	14	11	12	15	13	15	15	14	16	18	15	18	17	17	16	17	16	1	0	17	16	17	16	16	16	18	15	15	15
Q8R016	Q8R016	20	20	20	Bleomycin hydrolase	Blmh	sp|Q8R016|BLMH_MOUSE Bleomycin hydrolase OS=Mus musculus OX=10090 GN=Blmh PE=1 SV=1	1	20	20	20	11	11	12	11	10	10	11	10	9	9	12	11	11	12	11	11	11	13	12	13	13	9	13	12	8	12	17	16	9	11	10	10	11	10	11	11	10	9
Q05D44	Q05D44	30	30	30	Eukaryotic translation initiation factor 5B	Eif5b	sp|Q05D44|IF2P_MOUSE Eukaryotic translation initiation factor 5B OS=Mus musculus OX=10090 GN=Eif5b PE=1 SV=2	1	30	30	30	15	15	14	18	20	16	17	15	13	18	12	14	14	15	14	13	12	16	15	14	17	15	14	13	16	21	21	17	20	17	14	17	15	16	14	15	13	13
Q9QZD8	Q9QZD8	16	16	16	Mitochondrial dicarboxylate carrier	Slc25a10	sp|Q9QZD8|DIC_MOUSE Mitochondrial dicarboxylate carrier OS=Mus musculus OX=10090 GN=Slc25a10 PE=1 SV=2	1	16	16	16	11	13	12	15	12	12	13	13	12	15	13	12	13	12	13	14	12	11	14	15	11	12	14	13	14	12	3	3	13	13	12	11	13	12	13	12	12	12
P19324	P19324	18	18	18	Serpin H1	Serpinh1	sp|P19324|SERPH_MOUSE Serpin H1 OS=Mus musculus OX=10090 GN=Serpinh1 PE=1 SV=3	1	18	18	18	11	11	7	11	9	9	14	13	5	9	8	9	10	10	10	9	10	8	11	12	12	9	11	9	10	11	17	16	11	11	9	9	11	12	9	9	8	10
Q00897	Q00897	21	11	10	Alpha-1-antitrypsin 1-4	Serpina1d	sp|Q00897|A1AT4_MOUSE Alpha-1-antitrypsin 1-4 OS=Mus musculus OX=10090 GN=Serpina1d PE=1 SV=1	1	21	11	10	18	19	20	18	20	19	19	19	18	19	20	19	18	20	18	19	19	20	20	16	20	20	19	19	20	18	19	18	19	19	20	17	20	19	19	19	17	18
Q9QUM9	Q9QUM9	17	17	17	Proteasome subunit alpha type-6	Psma6	sp|Q9QUM9|PSA6_MOUSE Proteasome subunit alpha type-6 OS=Mus musculus OX=10090 GN=Psma6 PE=1 SV=1	1	17	17	17	14	13	12	11	14	13	12	11	12	12	12	11	11	11	10	10	11	10	11	11	12	11	11	12	12	12	15	14	11	11	12	10	10	12	13	12	11	10
Q8K183	Q8K183	18	18	18	Pyridoxal kinase	Pdxk	sp|Q8K183|PDXK_MOUSE Pyridoxal kinase OS=Mus musculus OX=10090 GN=Pdxk PE=1 SV=1	1	18	18	18	14	16	14	14	13	17	14	14	14	14	14	14	12	11	13	12	13	13	13	12	14	16	13	15	16	13	13	11	14	13	15	14	15	12	14	14	13	13
Q61990;P57722	Q61990	21;9	14;3	14;3	Poly(rC)-binding protein 2	Pcbp2	sp|Q61990|PCBP2_MOUSE Poly(rC)-binding protein 2 OS=Mus musculus OX=10090 GN=Pcbp2 PE=1 SV=1	2	21	14	14	19	20	18	17	14	13	16	14	17	13	17	14	14	13	14	13	16	14	15	14	15	15	14	13	15	14	18	17	15	13	16	13	16	15	15	13	15	13
P54116	P54116	12	12	12	Erythrocyte band 7 integral membrane protein	Stom	sp|P54116|STOM_MOUSE Erythrocyte band 7 integral membrane protein OS=Mus musculus OX=10090 GN=Stom PE=1 SV=3	1	12	12	12	8	6	5	6	5	6	8	4	9	8	7	8	7	7	6	7	7	8	8	7	7	8	6	7	7	7	9	10	8	8	5	6	7	6	7	6	6	5
Q99K48	Q99K48	29	27	26	Non-POU domain-containing octamer-binding protein	Nono	sp|Q99K48|NONO_MOUSE Non-POU domain-containing octamer-binding protein OS=Mus musculus OX=10090 GN=Nono PE=1 SV=3	1	29	27	26	15	16	15	18	19	19	16	19	14	15	16	15	13	13	20	14	17	17	18	14	17	16	18	16	19	18	23	26	21	20	17	19	17	16	16	17	12	11
Q01730	Q01730	15	15	15	Ras suppressor protein 1	Rsu1	sp|Q01730|RSU1_MOUSE Ras suppressor protein 1 OS=Mus musculus OX=10090 GN=Rsu1 PE=1 SV=3	1	15	15	15	7	5	8	7	7	6	7	6	6	6	7	6	7	5	6	6	5	7	5	4	6	9	6	7	8	9	14	15	9	7	6	7	6	7	7	6	6	6
Q04857	Q04857	20	20	20	Collagen alpha-1(VI) chain	Col6a1	sp|Q04857|CO6A1_MOUSE Collagen alpha-1(VI) chain OS=Mus musculus OX=10090 GN=Col6a1 PE=1 SV=1	1	20	20	20	14	15	8	8	9	10	13	15	11	8	7	7	13	7	7	7	10	9	5	5	9	6	9	5	8	5	18	13	11	9	15	11	10	10	7	9	12	9
O89079	O89079	19	19	19	Coatomer subunit epsilon	Cope	sp|O89079|COPE_MOUSE Coatomer subunit epsilon OS=Mus musculus OX=10090 GN=Cope PE=1 SV=3	1	19	19	19	13	16	14	18	12	15	12	14	11	11	14	11	13	11	17	15	14	14	16	13	17	15	14	14	15	16	13	14	16	15	16	13	15	12	15	14	11	11
P11589	P11589	22	4	4	Major urinary protein 2	Mup2	sp|P11589|MUP2_MOUSE Major urinary protein 2 OS=Mus musculus OX=10090 GN=Mup2 PE=1 SV=1	1	22	4	4	17	18	15	15	17	17	16	15	16	15	16	15	16	15	15	16	13	16	18	16	16	15	17	17	18	16	8	8	15	13	22	21	16	15	12	14	17	18
Q9WVD5	Q9WVD5	19	19	19	Mitochondrial ornithine transporter 1	Slc25a15	sp|Q9WVD5|ORNT1_MOUSE Mitochondrial ornithine transporter 1 OS=Mus musculus OX=10090 GN=Slc25a15 PE=1 SV=1	1	19	19	19	17	17	17	17	16	13	17	15	14	15	17	16	16	12	18	14	14	11	17	12	17	11	18	14	18	16	1	4	19	16	16	13	18	13	14	13	11	12
P62880	P62880	20	14	12	Guanine nucleotide-binding protein G(I)/G(S)/G(T) subunit beta-2	Gnb2	sp|P62880|GBB2_MOUSE Guanine nucleotide-binding protein G(I)/G(S)/G(T) subunit beta-2 OS=Mus musculus OX=10090 GN=Gnb2 PE=1 SV=3	1	20	14	12	13	11	10	14	13	15	10	14	12	12	12	11	11	13	13	16	14	11	11	14	14	12	11	13	14	14	19	18	13	13	15	11	13	13	13	11	10	11
Q9D024	Q9D024	16	16	16	Coiled-coil domain-containing protein 47	Ccdc47	sp|Q9D024|CCD47_MOUSE Coiled-coil domain-containing protein 47 OS=Mus musculus OX=10090 GN=Ccdc47 PE=1 SV=2	1	16	16	16	12	11	11	12	12	11	11	13	10	12	13	10	6	10	10	10	11	10	13	10	10	12	11	13	14	13	6	7	14	13	12	12	12	13	12	13	10	13
Q64516;Q9WU65	Q64516	28;7	28;7	28;7	Glycerol kinase	Gk	sp|Q64516|GLPK_MOUSE Glycerol kinase OS=Mus musculus OX=10090 GN=Gk PE=1 SV=2	2	28	28	28	19	23	19	23	19	20	23	18	24	20	23	19	20	17	22	19	21	21	20	18	18	19	19	18	19	19	5	4	22	21	21	20	22	19	21	19	19	18
P58735	P58735	15	15	15	Sulfate anion transporter 1	Slc26a1	sp|P58735|S26A1_MOUSE Sulfate anion transporter 1 OS=Mus musculus OX=10090 GN=Slc26a1 PE=1 SV=1	1	15	15	15	9	9	9	8	10	10	8	11	9	9	8	11	7	8	5	7	5	11	9	8	8	9	9	10	7	10	0	1	10	12	9	9	7	9	9	10	5	6
O35344	O35344	18	18	14	Importin subunit alpha-4	Kpna3	sp|O35344|IMA4_MOUSE Importin subunit alpha-4 OS=Mus musculus OX=10090 GN=Kpna3 PE=1 SV=1	1	18	18	14	11	12	8	10	7	7	10	11	10	8	10	9	9	10	13	11	9	11	12	9	11	12	10	9	12	9	10	9	12	11	13	10	10	10	7	10	8	11
Q9JJL3	Q9JJL3	20	20	20	Solute carrier organic anion transporter family member 1B2	Slco1b2	sp|Q9JJL3|SO1B2_MOUSE Solute carrier organic anion transporter family member 1B2 OS=Mus musculus OX=10090 GN=Slco1b2 PE=1 SV=1	1	20	20	20	18	18	16	18	13	16	16	16	18	16	14	17	14	14	15	12	16	13	17	13	16	16	13	13	20	17	3	2	15	13	16	15	17	15	13	13	13	11
Q9R0N0	Q9R0N0	20	20	20	Galactokinase	Galk1	sp|Q9R0N0|GALK1_MOUSE Galactokinase OS=Mus musculus OX=10090 GN=Galk1 PE=1 SV=2	1	20	20	20	16	16	16	15	15	14	15	16	15	14	13	15	13	11	14	13	13	11	14	12	15	12	15	13	16	14	13	14	15	15	16	14	15	14	14	15	8	8
Q8VC97	Q8VC97	21	21	21	Beta-ureidopropionase	Upb1	sp|Q8VC97|BUP1_MOUSE Beta-ureidopropionase OS=Mus musculus OX=10090 GN=Upb1 PE=1 SV=1	1	21	21	21	12	15	13	17	12	16	15	14	15	12	12	13	13	16	16	16	14	13	13	12	16	18	16	14	14	16	0	1	17	19	16	14	16	14	14	13	12	12
P53810	P53810	10	9	9	Phosphatidylinositol transfer protein alpha isoform	Pitpna	sp|P53810|PIPNA_MOUSE Phosphatidylinositol transfer protein alpha isoform OS=Mus musculus OX=10090 GN=Pitpna PE=1 SV=2	1	10	9	9	6	7	5	5	5	6	4	6	5	6	5	6	4	6	5	7	4	6	5	6	5	5	5	6	5	6	7	9	5	5	5	6	5	6	6	6	5	4
O35744	O35744	20	20	13	Chitinase-like protein 3	Chil3	sp|O35744|CHIL3_MOUSE Chitinase-like protein 3 OS=Mus musculus OX=10090 GN=Chil3 PE=1 SV=2	1	20	20	13	4	2	0	3	4	4	2	1	1	1	1	0	0	1	0	1	1	1	1	1	1	3	3	2	8	4	20	20	7	5	1	1	0	1	2	1	0	0
P14685	P14685	28	28	28	26S proteasome non-ATPase regulatory subunit 3	Psmd3	sp|P14685|PSMD3_MOUSE 26S proteasome non-ATPase regulatory subunit 3 OS=Mus musculus OX=10090 GN=Psmd3 PE=1 SV=3	1	28	28	28	22	20	20	21	14	13	22	20	19	19	20	22	20	17	16	18	21	18	23	19	21	19	21	16	21	16	19	18	19	19	21	17	20	21	22	22	19	17
P63028	P63028	10	10	10	Translationally-controlled tumor protein	Tpt1	sp|P63028|TCTP_MOUSE Translationally-controlled tumor protein OS=Mus musculus OX=10090 GN=Tpt1 PE=1 SV=1	1	10	10	10	7	8	9	8	8	7	6	6	8	6	8	6	10	8	9	8	8	7	9	7	9	8	9	8	8	7	9	8	8	7	9	6	8	7	6	7	7	8
P99027	P99027	11	11	11	60S acidic ribosomal protein P2	Rplp2	sp|P99027|RLA2_MOUSE 60S acidic ribosomal protein P2 OS=Mus musculus OX=10090 GN=Rplp2 PE=1 SV=3	1	11	11	11	9	10	8	9	7	9	7	9	7	9	9	9	8	9	8	10	8	9	10	9	8	9	10	9	9	10	9	9	10	9	11	10	9	10	9	9	7	9
E9Q4Z2	E9Q4Z2	62	50	50	Acetyl-CoA carboxylase 2;Biotin carboxylase	Acacb	sp|E9Q4Z2|ACACB_MOUSE Acetyl-CoA carboxylase 2 OS=Mus musculus OX=10090 GN=Acacb PE=1 SV=1	1	62	50	50	28	24	21	25	16	21	29	28	21	25	23	19	28	34	29	30	20	24	31	29	29	36	30	30	27	29	4	2	20	12	36	27	31	29	35	38	34	41
Q91YR1	Q91YR1	16	16	16	Twinfilin-1	Twf1	sp|Q91YR1|TWF1_MOUSE Twinfilin-1 OS=Mus musculus OX=10090 GN=Twf1 PE=1 SV=2	1	16	16	16	12	9	11	12	11	12	13	11	11	10	12	11	14	9	13	10	10	13	13	12	12	12	11	12	12	11	14	14	11	10	12	11	13	12	12	12	9	10
P68510	P68510	16	13	13	14-3-3 protein eta	Ywhah	sp|P68510|1433F_MOUSE 14-3-3 protein eta OS=Mus musculus OX=10090 GN=Ywhah PE=1 SV=2	1	16	13	13	12	11	10	11	11	11	8	12	8	11	10	10	8	11	11	12	10	11	11	13	10	12	10	10	12	12	14	13	12	10	10	10	10	12	10	11	7	9
P70670;Q60817	P70670;Q60817	8;7	8;7	8;7	Nascent polypeptide-associated complex subunit alpha, muscle-specific form;Nascent polypeptide-associated complex subunit alpha	Naca	sp|P70670|NACAM_MOUSE Nascent polypeptide-associated complex subunit alpha, muscle-specific form OS=Mus musculus OX=10090 GN=Naca PE=1 SV=2;sp|Q60817|NACA_MOUSE Nascent polypeptide-associated complex subunit alpha OS=Mus musculus OX=10090 GN=Naca PE=1 SV=1	2	8	8	8	6	7	6	5	6	6	5	6	5	6	6	6	5	5	5	5	5	5	5	6	6	5	5	5	6	6	7	6	6	6	6	6	6	6	6	5	6	6
P12787	P12787	8	8	8	Cytochrome c oxidase subunit 5A, mitochondrial	Cox5a	sp|P12787|COX5A_MOUSE Cytochrome c oxidase subunit 5A, mitochondrial OS=Mus musculus OX=10090 GN=Cox5a PE=1 SV=2	1	8	8	8	8	7	7	7	7	7	7	7	7	8	7	7	8	8	8	7	8	8	8	8	7	7	7	7	7	8	7	6	7	7	7	7	7	8	7	8	7	7
Q9Z2Z6	Q9Z2Z6	29	29	29	Mitochondrial carnitine/acylcarnitine carrier protein	Slc25a20	sp|Q9Z2Z6|MCAT_MOUSE Mitochondrial carnitine/acylcarnitine carrier protein OS=Mus musculus OX=10090 GN=Slc25a20 PE=1 SV=1	1	29	29	29	26	21	23	22	18	19	22	19	21	18	23	18	22	17	21	19	21	20	20	22	24	20	22	20	23	21	7	8	19	18	20	20	20	19	20	20	17	18
Q9CX86	Q9CX86	11	11	11	Heterogeneous nuclear ribonucleoprotein A0	Hnrnpa0	sp|Q9CX86|ROA0_MOUSE Heterogeneous nuclear ribonucleoprotein A0 OS=Mus musculus OX=10090 GN=Hnrnpa0 PE=1 SV=1	1	11	11	11	8	7	6	7	8	8	6	6	8	6	8	6	8	6	7	7	8	8	8	7	8	6	7	5	6	6	10	10	7	6	8	7	7	5	8	5	4	5
P50396	P50396	27	21	21	Rab GDP dissociation inhibitor alpha	Gdi1	sp|P50396|GDIA_MOUSE Rab GDP dissociation inhibitor alpha OS=Mus musculus OX=10090 GN=Gdi1 PE=1 SV=3	1	27	21	21	17	15	14	18	11	19	13	17	13	19	13	16	12	18	16	18	15	17	16	17	17	18	19	18	16	18	19	22	17	15	18	17	18	14	17	17	17	15
P28843	P28843	30	30	30	Dipeptidyl peptidase 4;Dipeptidyl peptidase 4 membrane form;Dipeptidyl peptidase 4 soluble form	Dpp4	sp|P28843|DPP4_MOUSE Dipeptidyl peptidase 4 OS=Mus musculus OX=10090 GN=Dpp4 PE=1 SV=3	1	30	30	30	18	19	15	21	17	20	16	19	15	19	17	16	18	18	20	18	21	18	19	18	18	19	22	19	18	20	9	10	22	18	21	19	20	18	20	20	16	19
A2AJL3	A2AJL3	28	28	28	FGGY carbohydrate kinase domain-containing protein	Fggy	sp|A2AJL3|FGGY_MOUSE FGGY carbohydrate kinase domain-containing protein OS=Mus musculus OX=10090 GN=Fggy PE=1 SV=1	1	28	28	28	20	23	21	19	22	20	20	20	17	19	22	17	17	20	21	21	21	18	19	19	20	17	19	18	20	19	4	2	22	19	19	16	20	19	20	19	19	18
Q6ZWX6	Q6ZWX6	31	31	31	Eukaryotic translation initiation factor 2 subunit 1	Eif2s1	sp|Q6ZWX6|IF2A_MOUSE Eukaryotic translation initiation factor 2 subunit 1 OS=Mus musculus OX=10090 GN=Eif2s1 PE=1 SV=3	1	31	31	31	22	20	21	21	21	19	19	19	17	13	22	16	16	17	18	18	18	17	20	18	22	22	23	21	23	24	23	24	24	19	23	16	22	18	18	17	16	17
P62242	P62242	18	18	18	40S ribosomal protein S8	Rps8	sp|P62242|RS8_MOUSE 40S ribosomal protein S8 OS=Mus musculus OX=10090 GN=Rps8 PE=1 SV=2	1	18	18	18	16	17	15	16	16	16	15	16	14	15	16	16	14	15	14	17	14	14	15	15	14	15	14	15	15	15	14	11	15	15	14	16	16	15	16	16	12	13
P11835	P11835	30	30	30	Integrin beta-2	Itgb2	sp|P11835|ITB2_MOUSE Integrin beta-2 OS=Mus musculus OX=10090 GN=Itgb2 PE=1 SV=2	1	30	30	30	2	1	3	2	1	0	2	0	5	2	2	0	1	0	1	2	2	2	2	2	1	3	0	4	3	2	29	28	4	4	0	0	1	2	1	2	0	1
Q9WVJ3	Q9WVJ3	14	14	14	Carboxypeptidase Q	Cpq	sp|Q9WVJ3|CBPQ_MOUSE Carboxypeptidase Q OS=Mus musculus OX=10090 GN=Cpq PE=1 SV=1	1	14	14	14	11	11	11	13	11	11	9	11	12	11	12	11	11	12	12	13	13	12	13	13	13	13	12	13	14	13	7	7	10	12	13	13	12	12	12	12	10	11
O54724	O54724	12	12	12	Polymerase I and transcript release factor	Ptrf	sp|O54724|CAVN1_MOUSE Caveolae-associated protein 1 OS=Mus musculus OX=10090 GN=Cavin1 PE=1 SV=1	1	12	12	12	4	3	2	2	7	2	9	8	2	1	4	2	2	4	2	1	4	2	2	2	1	2	2	4	2	2	10	9	6	5	2	3	4	3	3	4	5	4
Q8K370	Q8K370	37	37	37	Acyl-CoA dehydrogenase family member 10	Acad10	sp|Q8K370|ACD10_MOUSE Acyl-CoA dehydrogenase family member 10 OS=Mus musculus OX=10090 GN=Acad10 PE=1 SV=1	1	37	37	37	22	23	22	26	19	20	17	20	18	21	21	19	21	24	23	26	20	22	20	21	24	19	25	23	24	23	7	10	30	30	23	26	23	19	24	25	25	24
Q922B2	Q922B2	37	37	37	Aspartate--tRNA ligase, cytoplasmic	Dars	sp|Q922B2|SYDC_MOUSE Aspartate--tRNA ligase, cytoplasmic OS=Mus musculus OX=10090 GN=Dars PE=1 SV=2	1	37	37	37	30	30	29	31	29	26	30	29	31	28	31	27	30	26	30	29	29	25	33	30	32	33	31	32	32	31	27	26	28	27	31	30	32	29	28	28	28	33
Q9DCT8	Q9DCT8	17	17	17	Cysteine-rich protein 2	Crip2	sp|Q9DCT8|CRIP2_MOUSE Cysteine-rich protein 2 OS=Mus musculus OX=10090 GN=Crip2 PE=1 SV=1	1	17	17	17	14	13	11	13	15	13	13	14	11	15	15	13	12	11	12	12	12	13	13	10	13	9	11	12	14	15	14	13	15	15	12	11	12	14	14	11	8	9
Q8JZU2	Q8JZU2	15	15	15	Tricarboxylate transport protein, mitochondrial	Slc25a1	sp|Q8JZU2|TXTP_MOUSE Tricarboxylate transport protein, mitochondrial OS=Mus musculus OX=10090 GN=Slc25a1 PE=1 SV=1	1	15	15	15	13	11	10	14	10	11	14	12	13	12	12	12	10	11	12	12	11	12	12	12	12	11	14	10	11	12	6	4	11	11	10	10	14	10	10	12	10	8
Q9CQ69	Q9CQ69	12	12	12	Cytochrome b-c1 complex subunit 8	Uqcrq	sp|Q9CQ69|QCR8_MOUSE Cytochrome b-c1 complex subunit 8 OS=Mus musculus OX=10090 GN=Uqcrq PE=1 SV=3	1	12	12	12	8	10	10	11	10	9	10	10	11	8	10	9	9	6	10	8	10	8	9	9	9	8	9	10	10	9	5	8	10	10	9	10	8	8	9	10	10	8
Q9D662	Q9D662	35	28	28	Protein transport protein Sec23B	Sec23b	sp|Q9D662|SC23B_MOUSE Protein transport protein Sec23B OS=Mus musculus OX=10090 GN=Sec23b PE=1 SV=1	1	35	28	28	25	18	20	25	18	21	21	22	18	20	19	18	20	18	20	21	20	23	21	21	21	22	25	23	21	23	24	24	24	22	21	23	26	23	24	26	16	15
P27546	P27546	21	21	21	Microtubule-associated protein 4	Map4	sp|P27546|MAP4_MOUSE Microtubule-associated protein 4 OS=Mus musculus OX=10090 GN=Map4 PE=1 SV=3	1	21	21	21	8	9	8	9	6	9	11	10	6	5	8	8	3	4	8	5	6	5	5	1	8	6	6	6	10	10	18	17	8	7	9	8	8	9	8	8	3	2
Q62264	Q62264	10	10	10	Thyroid hormone-inducible hepatic protein	Thrsp	sp|Q62264|THRSP_MOUSE Thyroid hormone-inducible hepatic protein OS=Mus musculus OX=10090 GN=Thrsp PE=1 SV=1	1	10	10	10	6	6	4	7	9	8	8	9	8	6	5	8	5	7	7	6	4	2	8	7	4	6	9	5	7	5	0	0	6	4	9	7	10	8	8	8	8	7
Q7TMM9	Q7TMM9	36	9	3	Tubulin beta-2A chain	Tubb2a	sp|Q7TMM9|TBB2A_MOUSE Tubulin beta-2A chain OS=Mus musculus OX=10090 GN=Tubb2a PE=1 SV=1	1	36	9	3	29	28	29	29	24	29	29	31	27	31	28	29	27	28	28	30	27	29	27	25	30	31	27	30	31	29	32	31	30	29	30	31	30	30	30	28	29	29
Q9R112	Q9R112	34	34	34	Sulfide:quinone oxidoreductase, mitochondrial	Sqrdl	sp|Q9R112|SQOR_MOUSE Sulfide:quinone oxidoreductase, mitochondrial OS=Mus musculus OX=10090 GN=Sqor PE=1 SV=3	1	34	34	34	19	17	21	20	19	18	21	26	19	24	20	20	21	21	20	23	18	22	21	21	20	21	20	22	22	23	5	8	22	24	22	24	24	21	25	25	23	22
A2AN08	A2AN08	50	50	50	E3 ubiquitin-protein ligase UBR4	Ubr4	sp|A2AN08|UBR4_MOUSE E3 ubiquitin-protein ligase UBR4 OS=Mus musculus OX=10090 GN=Ubr4 PE=1 SV=1	1	50	50	50	25	22	21	19	14	18	22	20	21	20	24	24	26	26	26	26	17	19	26	19	26	21	22	23	22	19	23	19	22	24	22	23	24	22	19	24	21	23
P01837	P01837	7	7	7	Ig kappa chain C region		sp|P01837|IGKC_MOUSE Immunoglobulin kappa constant OS=Mus musculus OX=10090 GN=Igkc PE=1 SV=2	1	7	7	7	6	6	6	6	6	6	6	6	6	6	6	6	6	5	6	6	6	6	6	6	6	6	5	6	6	6	7	7	7	7	7	7	6	6	6	6	5	4
Q9D6Z1	Q9D6Z1	34	34	34	Nucleolar protein 56	Nop56	sp|Q9D6Z1|NOP56_MOUSE Nucleolar protein 56 OS=Mus musculus OX=10090 GN=Nop56 PE=1 SV=2	1	34	34	34	17	17	16	15	13	19	15	15	14	16	15	19	12	18	12	16	15	17	17	18	14	17	14	20	16	17	28	27	15	22	18	21	17	20	16	19	16	13
Q99MD9	Q99MD9	16	16	16	Nuclear autoantigenic sperm protein	Nasp	sp|Q99MD9|NASP_MOUSE Nuclear autoantigenic sperm protein OS=Mus musculus OX=10090 GN=Nasp PE=1 SV=2	1	16	16	16	2	2	1	2	2	2	4	2	2	2	3	2	1	1	3	2	1	2	2	0	3	3	2	2	6	5	13	14	6	3	1	5	3	2	4	2	1	1
Q9EQ06	Q9EQ06	18	15	15	Estradiol 17-beta-dehydrogenase 11	Hsd17b11	sp|Q9EQ06|DHB11_MOUSE Estradiol 17-beta-dehydrogenase 11 OS=Mus musculus OX=10090 GN=Hsd17b11 PE=1 SV=1	1	18	15	15	13	12	12	15	11	13	14	13	12	13	13	12	14	13	14	12	13	14	13	13	14	12	14	13	15	14	10	11	15	16	16	16	13	12	16	16	14	13
Q91V41	Q91V41	16	16	16	Ras-related protein Rab-14	Rab14	sp|Q91V41|RAB14_MOUSE Ras-related protein Rab-14 OS=Mus musculus OX=10090 GN=Rab14 PE=1 SV=3	1	16	16	16	12	12	13	11	12	13	12	14	12	12	11	12	13	11	11	11	12	11	12	13	12	12	12	13	11	11	14	14	13	12	10	13	11	14	12	13	12	11
Q91WK5	Q91WK5	3	3	3	Glycine cleavage system H protein, mitochondrial	Gcsh	sp|Q91WK5|GCSH_MOUSE Glycine cleavage system H protein, mitochondrial OS=Mus musculus OX=10090 GN=Gcsh PE=1 SV=2	1	3	3	3	2	2	2	3	3	3	2	3	3	3	3	3	3	2	3	3	3	3	3	3	3	2	3	2	3	3	1	1	3	3	3	3	3	2	3	3	3	3
Q9D2R0	Q9D2R0	30	30	30	Acetoacetyl-CoA synthetase	Aacs	sp|Q9D2R0|AACS_MOUSE Acetoacetyl-CoA synthetase OS=Mus musculus OX=10090 GN=Aacs PE=1 SV=1	1	30	30	30	13	19	17	13	11	12	13	18	13	10	12	11	16	15	13	12	14	13	15	14	16	15	19	13	16	11	0	0	11	12	18	17	17	17	16	14	16	17
Q810B6	Q810B6	22	22	22	Rabankyrin-5	Ankfy1	sp|Q810B6|ANFY1_MOUSE Rabankyrin-5 OS=Mus musculus OX=10090 GN=Ankfy1 PE=1 SV=2	1	22	22	22	10	9	6	10	5	9	8	10	7	7	7	9	6	11	8	9	7	12	7	10	8	11	9	12	10	10	11	16	13	12	9	12	6	12	12	11	10	13
P13439	P13439	19	19	19	Uridine 5-monophosphate synthase;Orotate phosphoribosyltransferase;Orotidine 5-phosphate decarboxylase	Umps	sp|P13439|UMPS_MOUSE Uridine 5-monophosphate synthase OS=Mus musculus OX=10090 GN=Umps PE=1 SV=3	1	19	19	19	10	10	10	11	11	11	14	11	12	12	12	12	12	11	10	12	9	12	9	12	12	12	7	10	14	11	11	11	11	13	10	11	11	12	13	12	7	8
P62806	P62806	22	22	22	Histone H4	Hist1h4a	sp|P62806|H4_MOUSE Histone H4 OS=Mus musculus OX=10090 GN=Hist1h4a PE=1 SV=2	1	22	22	22	15	14	14	14	15	15	15	15	15	14	15	14	15	13	15	14	13	13	13	12	14	11	15	12	15	15	19	20	16	13	18	14	17	15	14	15	12	12
Q9CYW4	Q9CYW4	14	14	14	Haloacid dehalogenase-like hydrolase domain-containing protein 3	Hdhd3	sp|Q9CYW4|HDHD3_MOUSE Haloacid dehalogenase-like hydrolase domain-containing protein 3 OS=Mus musculus OX=10090 GN=Hdhd3 PE=1 SV=1	1	14	14	14	9	10	8	11	10	12	10	11	7	10	6	11	6	8	6	9	9	10	10	10	8	11	10	10	8	11	2	2	9	11	8	10	8	10	11	9	10	8
Q07797	Q07797	13	13	13	Galectin-3-binding protein	Lgals3bp	sp|Q07797|LG3BP_MOUSE Galectin-3-binding protein OS=Mus musculus OX=10090 GN=Lgals3bp PE=1 SV=1	1	13	13	13	8	10	6	9	10	8	5	9	8	7	8	6	8	7	10	10	8	7	9	8	8	8	9	9	12	10	11	12	11	11	8	11	7	9	6	6	6	5
O88685	O88685	28	28	28	26S protease regulatory subunit 6A	Psmc3	sp|O88685|PRS6A_MOUSE 26S proteasome regulatory subunit 6A OS=Mus musculus OX=10090 GN=Psmc3 PE=1 SV=2	1	28	28	28	17	22	20	20	18	18	20	17	16	16	20	16	17	14	19	15	19	17	20	16	18	19	20	18	20	23	18	22	19	21	18	17	16	17	15	21	16	13
P32261	P32261	18	18	14	Antithrombin-III	Serpinc1	sp|P32261|ANT3_MOUSE Antithrombin-III OS=Mus musculus OX=10090 GN=Serpinc1 PE=1 SV=1	1	18	18	14	13	13	14	12	16	13	15	15	13	12	15	12	11	12	11	12	13	12	10	10	13	12	13	10	13	13	6	7	14	14	10	12	14	11	13	12	9	10
O08539	O08539	16	15	15	Myc box-dependent-interacting protein 1	Bin1	sp|O08539|BIN1_MOUSE Myc box-dependent-interacting protein 1 OS=Mus musculus OX=10090 GN=Bin1 PE=1 SV=1	1	16	15	15	5	4	4	4	3	4	5	3	4	3	4	2	4	3	3	3	6	3	4	4	6	3	7	5	5	5	14	11	7	3	4	4	4	7	5	3	4	4
E9PVA8	E9PVA8	78	78	78		Gcn1l1	sp|E9PVA8|GCN1_MOUSE eIF-2-alpha kinase activator GCN1 OS=Mus musculus OX=10090 GN=Gcn1 PE=1 SV=1	1	78	78	78	47	43	35	44	30	36	39	48	36	28	34	39	34	32	37	35	36	30	42	45	41	37	45	38	48	45	36	39	44	43	42	42	46	39	41	39	35	36
Q5U458	Q5U458	18	18	18	DnaJ homolog subfamily C member 11	Dnajc11	sp|Q5U458|DJC11_MOUSE DnaJ homolog subfamily C member 11 OS=Mus musculus OX=10090 GN=Dnajc11 PE=1 SV=2	1	18	18	18	11	11	13	11	9	11	13	11	12	10	8	9	12	9	10	8	9	8	9	8	10	8	9	10	13	11	3	5	8	11	9	9	11	10	11	11	9	10
Q9D1D4	Q9D1D4	12	12	12	Transmembrane emp24 domain-containing protein 10	Tmed10	sp|Q9D1D4|TMEDA_MOUSE Transmembrane emp24 domain-containing protein 10 OS=Mus musculus OX=10090 GN=Tmed10 PE=1 SV=1	1	12	12	12	10	9	9	11	9	11	8	9	9	9	8	8	9	9	10	10	10	9	10	9	11	8	10	8	8	10	10	10	11	9	9	8	10	9	8	7	7	7
Q6ZWV3;P86048	Q6ZWV3;P86048	15;12	15;12	15;12	60S ribosomal protein L10;60S ribosomal protein L10-like	Rpl10;Rpl10l	sp|Q6ZWV3|RL10_MOUSE 60S ribosomal protein L10 OS=Mus musculus OX=10090 GN=Rpl10 PE=1 SV=3;sp|P86048|RL10L_MOUSE 60S ribosomal protein L10-like OS=Mus musculus OX=10090 GN=Rpl10l PE=2 SV=1	2	15	15	15	11	12	10	12	11	11	11	13	11	10	11	10	13	10	9	9	10	9	12	10	11	11	11	10	9	11	14	10	12	11	10	11	12	12	12	12	9	9
P24547	P24547	20	20	20	Inosine-5-monophosphate dehydrogenase 2	Impdh2	sp|P24547|IMDH2_MOUSE Inosine-5-monophosphate dehydrogenase 2 OS=Mus musculus OX=10090 GN=Impdh2 PE=1 SV=2	1	20	20	20	12	10	8	11	16	12	10	11	9	13	11	9	11	10	8	8	8	11	13	8	12	10	11	9	13	11	16	15	12	10	13	13	10	14	12	12	7	12
Q99K28	Q99K28	16	16	15	ADP-ribosylation factor GTPase-activating protein 2	Arfgap2	sp|Q99K28|ARFG2_MOUSE ADP-ribosylation factor GTPase-activating protein 2 OS=Mus musculus OX=10090 GN=Arfgap2 PE=1 SV=1	1	16	16	15	13	13	14	11	13	13	12	11	13	10	13	11	13	11	11	8	11	11	13	10	13	12	13	11	13	11	8	7	13	11	12	9	14	11	12	10	8	7
Q8K0D5	Q8K0D5	28	28	28	Elongation factor G, mitochondrial	Gfm1	sp|Q8K0D5|EFGM_MOUSE Elongation factor G, mitochondrial OS=Mus musculus OX=10090 GN=Gfm1 PE=1 SV=1	1	28	28	28	22	21	21	20	25	21	20	21	17	17	11	13	14	15	17	16	16	18	19	19	19	22	19	20	24	22	10	8	21	24	17	17	20	21	15	18	13	14
O35737	O35737	19	8	8	Heterogeneous nuclear ribonucleoprotein H;Heterogeneous nuclear ribonucleoprotein H, N-terminally processed	Hnrnph1	sp|O35737|HNRH1_MOUSE Heterogeneous nuclear ribonucleoprotein H OS=Mus musculus OX=10090 GN=Hnrnph1 PE=1 SV=3	1	19	8	8	15	15	12	13	15	14	13	16	15	14	12	11	15	11	13	11	13	14	14	11	14	15	13	13	15	14	18	19	14	15	14	12	14	16	11	15	10	11
P42225	P42225	27	27	27	Signal transducer and activator of transcription 1	Stat1	sp|P42225|STAT1_MOUSE Signal transducer and activator of transcription 1 OS=Mus musculus OX=10090 GN=Stat1 PE=1 SV=1	1	27	27	27	7	6	8	11	5	4	9	9	6	5	5	8	6	3	10	4	5	6	7	7	9	6	8	5	10	10	27	22	12	10	5	6	8	9	7	6	6	8
Q64464	Q64464	28	28	28	Cytochrome P450 3A13	Cyp3a13	sp|Q64464|CP3AD_MOUSE Cytochrome P450 3A13 OS=Mus musculus OX=10090 GN=Cyp3a13 PE=1 SV=1	1	28	28	28	17	20	15	17	12	15	17	19	18	14	18	15	16	15	19	17	18	18	19	13	15	17	16	20	20	20	1	5	21	22	16	16	21	21	20	20	15	13
Q9D0M1	Q9D0M1	20	20	19	Phosphoribosyl pyrophosphate synthase-associated protein 1	Prpsap1	sp|Q9D0M1|KPRA_MOUSE Phosphoribosyl pyrophosphate synthase-associated protein 1 OS=Mus musculus OX=10090 GN=Prpsap1 PE=1 SV=1	1	20	20	19	11	12	9	12	7	8	12	11	9	13	9	10	10	13	10	11	11	11	12	13	12	14	12	12	12	11	9	10	10	12	11	13	14	14	11	12	13	10
Q3UTJ2	Q3UTJ2	26	26	25	Sorbin and SH3 domain-containing protein 2	Sorbs2	sp|Q3UTJ2|SRBS2_MOUSE Sorbin and SH3 domain-containing protein 2 OS=Mus musculus OX=10090 GN=Sorbs2 PE=1 SV=2	1	26	26	25	16	15	14	14	16	14	15	12	9	9	11	13	7	8	10	7	9	11	13	8	13	10	13	11	17	14	24	24	18	17	14	12	12	13	11	12	9	10
Q64FW2	Q64FW2	21	21	21	All-trans-retinol 13,14-reductase	Retsat	sp|Q64FW2|RETST_MOUSE All-trans-retinol 13,14-reductase OS=Mus musculus OX=10090 GN=Retsat PE=1 SV=3	1	21	21	21	16	13	16	16	12	15	17	15	14	14	13	12	13	9	18	14	15	18	15	10	15	14	14	13	15	17	2	1	12	13	17	16	12	14	15	16	11	10
Q6GQT9	Q6GQT9	40	40	40	Nodal modulator 1	Nomo1	sp|Q6GQT9|NOMO1_MOUSE Nodal modulator 1 OS=Mus musculus OX=10090 GN=Nomo1 PE=1 SV=1	1	40	40	40	25	26	20	23	24	21	20	21	23	26	17	22	20	24	21	26	24	23	20	22	24	24	21	24	27	28	10	9	30	26	23	26	25	24	23	25	19	20
P15532	P15532	17	17	9	Nucleoside diphosphate kinase A	Nme1	sp|P15532|NDKA_MOUSE Nucleoside diphosphate kinase A OS=Mus musculus OX=10090 GN=Nme1 PE=1 SV=1	1	17	17	9	17	16	15	15	15	16	14	14	15	13	15	12	13	14	15	15	13	12	15	14	16	12	13	14	16	14	16	14	14	15	13	13	17	14	14	14	13	13
Q9QXZ0	Q9QXZ0	49	48	48	Microtubule-actin cross-linking factor 1	Macf1	sp|Q9QXZ0|MACF1_MOUSE Microtubule-actin cross-linking factor 1 OS=Mus musculus OX=10090 GN=Macf1 PE=1 SV=2	1	49	48	48	11	10	9	12	9	8	11	8	8	8	12	9	10	10	12	11	8	10	9	13	12	10	12	14	9	14	24	20	16	16	12	13	10	12	15	10	13	17
P01901;P14426;P14428	P01901	21;6;4	21;6;4	8;0;0	H-2 class I histocompatibility antigen, K-B alpha chain	H2-K1	sp|P01901|HA1B_MOUSE H-2 class I histocompatibility antigen, K-B alpha chain OS=Mus musculus OX=10090 GN=H2-K1 PE=1 SV=1	3	21	21	8	15	15	14	17	14	14	17	17	15	14	14	15	16	11	15	14	15	14	13	11	15	15	15	14	17	15	18	21	17	17	16	14	16	15	16	14	12	15
Q61166	Q61166	16	16	14	Microtubule-associated protein RP/EB family member 1	Mapre1	sp|Q61166|MARE1_MOUSE Microtubule-associated protein RP/EB family member 1 OS=Mus musculus OX=10090 GN=Mapre1 PE=1 SV=3	1	16	16	14	9	6	7	8	5	7	6	5	6	5	6	5	6	4	5	3	5	4	5	4	5	2	6	5	6	7	13	13	8	7	7	6	6	5	3	5	3	6
P09055	P09055	24	24	24	Integrin beta-1	Itgb1	sp|P09055|ITB1_MOUSE Integrin beta-1 OS=Mus musculus OX=10090 GN=Itgb1 PE=1 SV=1	1	24	24	24	14	14	14	14	10	12	15	16	12	14	11	12	9	11	12	11	12	10	12	12	13	10	13	12	16	13	23	21	14	15	11	11	16	13	11	13	10	12
Q9EQH3	Q9EQH3	29	29	29	Vacuolar protein sorting-associated protein 35	Vps35	sp|Q9EQH3|VPS35_MOUSE Vacuolar protein sorting-associated protein 35 OS=Mus musculus OX=10090 GN=Vps35 PE=1 SV=1	1	29	29	29	18	17	18	18	18	16	18	16	16	15	14	15	18	13	20	16	19	16	21	18	22	19	23	20	21	21	18	23	20	18	21	17	19	17	19	16	17	17
O55135	O55135	10	10	10	Eukaryotic translation initiation factor 6	Eif6	sp|O55135|IF6_MOUSE Eukaryotic translation initiation factor 6 OS=Mus musculus OX=10090 GN=Eif6 PE=1 SV=2	1	10	10	10	8	6	6	6	6	6	7	5	5	4	7	5	7	5	6	5	6	4	5	6	8	5	5	5	8	6	8	6	6	5	6	4	7	5	6	4	4	5
Q9DC61	Q9DC61	29	29	29	Mitochondrial-processing peptidase subunit alpha	Pmpca	sp|Q9DC61|MPPA_MOUSE Mitochondrial-processing peptidase subunit alpha OS=Mus musculus OX=10090 GN=Pmpca PE=1 SV=1	1	29	29	29	19	18	16	19	14	18	18	18	15	16	18	15	19	16	19	19	18	16	20	20	19	19	21	22	19	19	11	12	21	19	16	18	19	18	20	19	17	17
Q61703	Q61703	22	22	16	Inter-alpha-trypsin inhibitor heavy chain H2	Itih2	sp|Q61703|ITIH2_MOUSE Inter-alpha-trypsin inhibitor heavy chain H2 OS=Mus musculus OX=10090 GN=Itih2 PE=1 SV=1	1	22	22	16	15	14	13	12	12	16	14	11	12	14	14	13	12	13	13	13	14	14	13	9	13	12	13	14	11	15	11	10	16	16	13	11	12	13	13	14	11	10
Q9EPL8;Q7TMY7	Q9EPL8	23;1	23;1	23;1	Importin-7	Ipo7	sp|Q9EPL8|IPO7_MOUSE Importin-7 OS=Mus musculus OX=10090 GN=Ipo7 PE=1 SV=2	2	23	23	23	15	14	12	9	10	14	6	13	10	13	12	11	15	16	15	15	13	12	15	17	15	13	15	15	17	13	11	12	16	15	19	13	16	12	13	14	16	13
P45376	P45376	20	20	20	Aldose reductase	Akr1b1	sp|P45376|ALDR_MOUSE Aldose reductase OS=Mus musculus OX=10090 GN=Akr1b1 PE=1 SV=3	1	20	20	20	11	12	11	11	10	9	9	11	9	7	11	6	6	6	7	5	9	6	9	8	9	9	9	7	9	10	18	19	9	10	9	6	11	10	10	7	8	6
Q6PDN3	Q6PDN3	34	34	34	Myosin light chain kinase, smooth muscle;Myosin light chain kinase, smooth muscle, deglutamylated form	Mylk	sp|Q6PDN3|MYLK_MOUSE Myosin light chain kinase, smooth muscle OS=Mus musculus OX=10090 GN=Mylk PE=1 SV=3	1	34	34	34	14	7	10	10	11	12	20	18	7	7	8	7	9	11	14	12	8	10	5	12	7	13	11	7	12	8	28	27	12	8	9	9	9	10	10	9	6	9
Q9D892	Q9D892	12	12	12	Inosine triphosphate pyrophosphatase	Itpa	sp|Q9D892|ITPA_MOUSE Inosine triphosphate pyrophosphatase OS=Mus musculus OX=10090 GN=Itpa PE=1 SV=2	1	12	12	12	11	10	9	10	10	7	9	9	9	8	10	5	10	7	9	4	9	6	10	7	9	8	9	7	10	9	10	10	9	7	10	7	10	8	8	7	5	6
Q9CR86	Q9CR86	6	6	6	Calcium-regulated heat stable protein 1	Carhsp1	sp|Q9CR86|CHSP1_MOUSE Calcium-regulated heat stable protein 1 OS=Mus musculus OX=10090 GN=Carhsp1 PE=1 SV=1	1	6	6	6	6	5	4	6	5	4	6	5	4	4	5	4	4	4	4	4	4	4	4	3	4	4	4	4	4	5	4	6	4	4	4	4	4	5	4	4	3	3
P97379	P97379	16	15	15	Ras GTPase-activating protein-binding protein 2	G3bp2	sp|P97379|G3BP2_MOUSE Ras GTPase-activating protein-binding protein 2 OS=Mus musculus OX=10090 GN=G3bp2 PE=1 SV=2	1	16	15	15	14	12	13	13	13	13	12	14	12	12	11	13	12	10	13	13	11	12	13	11	13	12	13	14	14	15	11	12	12	14	15	13	12	14	12	13	11	10
P70195	P70195	14	14	14	Proteasome subunit beta type-7	Psmb7	sp|P70195|PSB7_MOUSE Proteasome subunit beta type-7 OS=Mus musculus OX=10090 GN=Psmb7 PE=1 SV=1	1	14	14	14	10	8	11	7	11	7	10	8	10	9	8	9	8	9	11	8	9	10	10	8	9	8	10	8	10	10	9	10	9	9	8	9	8	7	8	7	7	6
Q9R1S7	Q9R1S7	29	29	29	Multidrug resistance-associated protein 6	Abcc6	sp|Q9R1S7|MRP6_MOUSE Multidrug resistance-associated protein 6 OS=Mus musculus OX=10090 GN=Abcc6 PE=1 SV=3	1	29	29	29	14	15	11	16	10	12	15	14	14	13	14	14	14	12	11	15	11	13	12	17	13	16	16	16	14	18	1	2	17	20	14	15	13	14	16	14	14	13
P46735;O88329	P46735	33;3	33;3	33;3	Unconventional myosin-Ib	Myo1b	sp|P46735|MYO1B_MOUSE Unconventional myosin-Ib OS=Mus musculus OX=10090 GN=Myo1b PE=1 SV=3	2	33	33	33	22	16	18	19	21	18	21	22	22	21	22	21	19	21	21	23	19	19	21	17	20	21	21	20	26	22	3	5	21	26	20	21	23	25	25	24	23	16
Q8VCI0	Q8VCI0	22	22	22	Phospholipase B-like 1;Phospholipase B-like 1 chain A;Phospholipase B-like 1 chain B;Phospholipase B-like 1 chain C	Plbd1	sp|Q8VCI0|PLBL1_MOUSE Phospholipase B-like 1 OS=Mus musculus OX=10090 GN=Plbd1 PE=1 SV=1	1	22	22	22	6	6	6	9	8	10	4	7	6	8	6	6	5	3	7	7	4	7	4	6	7	6	8	7	10	8	19	17	11	5	6	7	7	9	6	6	5	6
P50172	P50172	18	18	18	Corticosteroid 11-beta-dehydrogenase isozyme 1	Hsd11b1	sp|P50172|DHI1_MOUSE Corticosteroid 11-beta-dehydrogenase isozyme 1 OS=Mus musculus OX=10090 GN=Hsd11b1 PE=1 SV=3	1	18	18	18	13	16	14	15	14	13	15	14	16	14	13	15	15	14	13	14	13	14	15	14	14	14	15	14	14	13	7	8	15	13	15	14	16	14	14	15	13	14
P27046;Q8BRK9	P27046	36;1	36;1	36;1	Alpha-mannosidase 2	Man2a1	sp|P27046|MA2A1_MOUSE Alpha-mannosidase 2 OS=Mus musculus OX=10090 GN=Man2a1 PE=1 SV=2	2	36	36	36	22	23	22	21	16	17	21	18	15	18	19	22	18	21	19	23	20	21	27	19	21	24	19	22	24	22	11	13	26	29	24	22	26	27	24	22	19	18
O08663	O08663	21	21	21	Methionine aminopeptidase 2	Metap2	sp|O08663|MAP2_MOUSE Methionine aminopeptidase 2 OS=Mus musculus OX=10090 GN=Metap2 PE=1 SV=1	1	21	21	21	10	10	10	13	9	12	11	13	10	9	11	8	10	10	9	12	7	11	12	9	9	14	12	12	12	10	13	10	13	10	13	13	12	12	11	13	6	11
O70133	O70133	47	47	47	ATP-dependent RNA helicase A	Dhx9	sp|O70133|DHX9_MOUSE ATP-dependent RNA helicase A OS=Mus musculus OX=10090 GN=Dhx9 PE=1 SV=2	1	47	47	47	26	25	22	27	19	23	25	22	20	20	21	19	18	18	24	21	23	19	24	20	23	19	20	18	27	27	34	37	30	28	27	21	27	27	21	25	20	23
P03911	P03911	5	5	5	NADH-ubiquinone oxidoreductase chain 4	Mtnd4	sp|P03911|NU4M_MOUSE NADH-ubiquinone oxidoreductase chain 4 OS=Mus musculus OX=10090 GN=Mtnd4 PE=1 SV=1	1	5	5	5	4	4	3	4	4	5	5	4	3	4	4	4	5	5	5	5	4	4	5	5	5	4	5	5	5	4	3	2	5	4	5	5	4	5	4	4	4	4
P61202	P61202	16	16	16	COP9 signalosome complex subunit 2	Cops2	sp|P61202|CSN2_MOUSE COP9 signalosome complex subunit 2 OS=Mus musculus OX=10090 GN=Cops2 PE=1 SV=1	1	16	16	16	8	7	9	10	7	9	12	11	9	8	11	7	11	8	11	9	8	8	9	8	8	11	9	10	9	10	11	13	10	12	9	9	12	12	12	10	8	11
Q9D404	Q9D404	20	20	20	3-oxoacyl-[acyl-carrier-protein] synthase, mitochondrial	Oxsm	sp|Q9D404|OXSM_MOUSE 3-oxoacyl-[acyl-carrier-protein] synthase, mitochondrial OS=Mus musculus OX=10090 GN=Oxsm PE=1 SV=1	1	20	20	20	13	13	10	13	11	11	12	10	9	14	11	11	9	15	13	12	11	13	10	8	11	13	10	14	12	13	2	5	13	13	14	14	13	11	11	10	11	11
P00683	P00683	6	6	6	Ribonuclease pancreatic	Rnase1	sp|P00683|RNAS1_MOUSE Ribonuclease pancreatic OS=Mus musculus OX=10090 GN=Rnase1 PE=1 SV=2	1	6	6	6	1	0	0	0	0	0	0	0	1	0	1	1	0	0	0	0	1	0	0	0	1	0	0	0	0	0	5	6	1	0	0	0	1	0	1	0	0	0
Q9WV55	Q9WV55	16	16	15	Vesicle-associated membrane protein-associated protein A	Vapa	sp|Q9WV55|VAPA_MOUSE Vesicle-associated membrane protein-associated protein A OS=Mus musculus OX=10090 GN=Vapa PE=1 SV=2	1	16	16	15	13	12	11	11	12	12	12	12	11	11	12	11	12	11	11	11	12	11	12	12	12	12	13	12	13	12	15	14	14	14	15	13	13	12	11	10	12	11
Q501J6	Q501J6	32	21	21	Probable ATP-dependent RNA helicase DDX17	Ddx17	sp|Q501J6|DDX17_MOUSE Probable ATP-dependent RNA helicase DDX17 OS=Mus musculus OX=10090 GN=Ddx17 PE=1 SV=1	1	32	21	21	16	19	19	15	22	20	18	20	19	17	19	17	18	15	16	17	16	15	15	16	19	19	15	20	19	19	30	28	21	20	17	17	17	17	18	15	17	12
Q8R550	Q8R550	18	18	18	SH3 domain-containing kinase-binding protein 1	Sh3kbp1	sp|Q8R550|SH3K1_MOUSE SH3 domain-containing kinase-binding protein 1 OS=Mus musculus OX=10090 GN=Sh3kbp1 PE=1 SV=1	1	18	18	18	0	1	0	1	0	0	0	0	0	0	0	0	0	0	1	1	1	0	0	1	1	1	0	1	0	0	16	16	0	0	0	0	0	0	0	0	0	0
Q9D8E6	Q9D8E6	24	24	24	60S ribosomal protein L4	Rpl4	sp|Q9D8E6|RL4_MOUSE 60S ribosomal protein L4 OS=Mus musculus OX=10090 GN=Rpl4 PE=1 SV=3	1	24	24	24	17	19	16	16	18	19	18	20	17	14	20	16	20	16	19	19	14	16	17	16	17	16	19	19	17	18	17	18	20	20	20	20	20	20	22	18	18	16
Q9D5J6	Q9D5J6	13	13	13	Sedoheptulokinase	Shpk	sp|Q9D5J6|SHPK_MOUSE Sedoheptulokinase OS=Mus musculus OX=10090 GN=Shpk PE=1 SV=1	1	13	13	13	13	13	11	13	11	12	11	12	8	11	10	12	11	9	11	12	10	9	13	11	12	12	12	12	13	12	3	2	13	12	11	12	12	12	12	11	10	10
O35593	O35593	15	15	15	26S proteasome non-ATPase regulatory subunit 14	Psmd14	sp|O35593|PSDE_MOUSE 26S proteasome non-ATPase regulatory subunit 14 OS=Mus musculus OX=10090 GN=Psmd14 PE=1 SV=2	1	15	15	15	13	11	9	9	10	11	10	11	10	9	11	9	9	10	11	11	9	10	12	12	13	8	13	11	12	12	13	13	13	11	11	11	12	10	10	9	12	11
Q9ERU9	Q9ERU9	60	60	60	E3 SUMO-protein ligase RanBP2	Ranbp2	sp|Q9ERU9|RBP2_MOUSE E3 SUMO-protein ligase RanBP2 OS=Mus musculus OX=10090 GN=Ranbp2 PE=1 SV=2	1	60	60	60	19	16	22	19	20	16	25	24	19	23	22	21	19	15	18	17	18	18	29	19	25	19	26	19	27	19	40	37	24	21	22	17	28	22	15	17	13	18
Q9DBG3	Q9DBG3	42	26	26	AP-2 complex subunit beta	Ap2b1	sp|Q9DBG3|AP2B1_MOUSE AP-2 complex subunit beta OS=Mus musculus OX=10090 GN=Ap2b1 PE=1 SV=1	1	42	26	26	26	20	27	23	25	23	26	23	28	24	26	25	25	21	28	23	26	26	28	27	30	25	29	27	34	27	33	30	32	27	26	28	29	26	26	25	19	20
Q9CXF0	Q9CXF0	30	30	30	Kynureninase	Kynu	sp|Q9CXF0|KYNU_MOUSE Kynureninase OS=Mus musculus OX=10090 GN=Kynu PE=1 SV=3	1	30	30	30	22	22	24	22	24	22	24	23	22	20	21	22	23	21	24	22	24	22	23	24	26	20	25	22	25	23	8	10	26	24	27	24	24	22	23	22	21	24
Q60668	Q60668	20	20	18	Heterogeneous nuclear ribonucleoprotein D0	Hnrnpd	sp|Q60668|HNRPD_MOUSE Heterogeneous nuclear ribonucleoprotein D0 OS=Mus musculus OX=10090 GN=Hnrnpd PE=1 SV=2	1	20	20	18	15	13	14	14	13	14	13	13	9	11	12	12	12	9	13	10	10	12	12	11	13	12	13	11	14	12	16	17	11	14	10	10	13	11	13	11	9	11
P22599	P22599	18	8	8	Alpha-1-antitrypsin 1-2	Serpina1b	sp|P22599|A1AT2_MOUSE Alpha-1-antitrypsin 1-2 OS=Mus musculus OX=10090 GN=Serpina1b PE=1 SV=2	1	18	8	8	16	17	14	15	16	16	14	16	14	17	14	17	14	16	14	16	13	15	15	16	14	17	14	16	14	16	15	17	15	17	15	16	15	17	16	17	16	17
O88487	O88487	14	14	14	Cytoplasmic dynein 1 intermediate chain 2	Dync1i2	sp|O88487|DC1I2_MOUSE Cytoplasmic dynein 1 intermediate chain 2 OS=Mus musculus OX=10090 GN=Dync1i2 PE=1 SV=1	1	14	14	14	7	10	7	8	7	7	8	7	7	6	8	4	6	3	7	5	5	4	7	8	7	7	7	8	8	9	12	13	7	7	6	5	6	8	9	6	8	6
Q3UKJ7	Q3UKJ7	13	13	13	WD40 repeat-containing protein SMU1;WD40 repeat-containing protein SMU1, N-terminally processed	Smu1	sp|Q3UKJ7|SMU1_MOUSE WD40 repeat-containing protein SMU1 OS=Mus musculus OX=10090 GN=Smu1 PE=2 SV=2	1	13	13	13	3	4	2	2	3	4	5	3	3	4	3	4	4	3	4	5	2	5	4	5	5	5	3	3	5	5	10	9	5	6	5	3	5	4	5	3	3	3
P14901	P14901	17	17	17	Heme oxygenase 1	Hmox1	sp|P14901|HMOX1_MOUSE Heme oxygenase 1 OS=Mus musculus OX=10090 GN=Hmox1 PE=1 SV=1	1	17	17	17	2	2	4	4	5	2	2	2	3	3	2	2	2	2	1	3	2	7	1	3	3	2	1	1	5	3	17	16	6	5	1	3	3	3	2	3	2	1
O70435	O70435	15	15	15	Proteasome subunit alpha type-3	Psma3	sp|O70435|PSA3_MOUSE Proteasome subunit alpha type-3 OS=Mus musculus OX=10090 GN=Psma3 PE=1 SV=3	1	15	15	15	11	13	8	10	12	12	11	11	9	10	11	10	11	9	12	11	12	10	11	12	7	10	12	9	11	12	10	13	11	12	8	9	9	11	11	10	10	11
P42208	P42208	26	26	26	Septin-2	2019-09-02	sp|P42208|SEPT2_MOUSE Septin-2 OS=Mus musculus OX=10090 GN=Sept2 PE=1 SV=2	1	26	26	26	15	13	8	12	8	15	9	14	9	11	12	14	10	14	11	14	14	10	10	12	11	16	10	11	14	11	21	22	14	14	14	15	9	14	14	12	11	12
Q61702	Q61702	24	24	22	Inter-alpha-trypsin inhibitor heavy chain H1	Itih1	sp|Q61702|ITIH1_MOUSE Inter-alpha-trypsin inhibitor heavy chain H1 OS=Mus musculus OX=10090 GN=Itih1 PE=1 SV=2	1	24	24	22	16	12	14	12	17	19	15	14	14	15	13	15	13	10	11	15	13	15	12	13	11	13	11	14	12	15	14	14	15	12	13	14	14	14	13	13	11	15
Q8K1B8	Q8K1B8	32	32	32	Fermitin family homolog 3	Fermt3	sp|Q8K1B8|URP2_MOUSE Fermitin family homolog 3 OS=Mus musculus OX=10090 GN=Fermt3 PE=1 SV=1	1	32	32	32	2	2	3	3	5	3	2	2	6	3	3	4	1	1	5	3	2	0	2	2	5	3	3	5	5	5	30	30	7	4	3	4	6	2	5	6	4	3
Q9DCM2	Q9DCM2	14	14	14	Glutathione S-transferase kappa 1	Gstk1	sp|Q9DCM2|GSTK1_MOUSE Glutathione S-transferase kappa 1 OS=Mus musculus OX=10090 GN=Gstk1 PE=1 SV=3	1	14	14	14	10	12	12	11	10	12	11	12	10	12	11	9	10	11	11	11	10	9	10	11	10	11	10	10	10	12	4	6	12	10	10	10	11	10	11	11	8	8
P62889	P62889	9	9	9	60S ribosomal protein L30	Rpl30	sp|P62889|RL30_MOUSE 60S ribosomal protein L30 OS=Mus musculus OX=10090 GN=Rpl30 PE=1 SV=2	1	9	9	9	9	8	8	8	8	8	7	8	8	8	8	8	8	8	8	8	7	8	8	7	8	8	8	8	8	8	8	8	8	8	8	8	8	8	8	8	7	7
P51658	P51658	22	22	22	Estradiol 17-beta-dehydrogenase 2	Hsd17b2	sp|P51658|DHB2_MOUSE Estradiol 17-beta-dehydrogenase 2 OS=Mus musculus OX=10090 GN=Hsd17b2 PE=1 SV=2	1	22	22	22	18	16	15	14	19	17	19	18	15	19	16	16	14	16	16	15	16	15	18	14	17	16	17	19	17	19	0	0	17	16	17	15	17	16	17	18	13	13
Q9DB15	Q9DB15	9	9	9	39S ribosomal protein L12, mitochondrial	Mrpl12	sp|Q9DB15|RM12_MOUSE 39S ribosomal protein L12, mitochondrial OS=Mus musculus OX=10090 GN=Mrpl12 PE=1 SV=2	1	9	9	9	5	5	6	5	5	5	4	6	4	6	4	6	6	5	4	6	5	6	6	4	7	6	6	4	7	6	6	5	6	5	5	5	5	7	5	7	5	4
P28666	P28666	49	24	24	Murinoglobulin-2	Mug2	sp|P28666|MUG2_MOUSE Murinoglobulin-2 OS=Mus musculus OX=10090 GN=Mug2 PE=1 SV=2	1	49	24	24	35	38	41	34	38	36	40	42	36	40	42	38	39	35	37	35	41	37	34	33	37	36	35	35	38	33	20	19	42	37	34	32	37	41	29	31	28	28
Q9EQI8;REV__Q9ERK0	Q9EQI8	11;1	11;1	11;1	39S ribosomal protein L46, mitochondrial	Mrpl46	sp|Q9EQI8|RM46_MOUSE 39S ribosomal protein L46, mitochondrial OS=Mus musculus OX=10090 GN=Mrpl46 PE=1 SV=1	2	11	11	11	7	9	7	8	5	7	6	7	7	5	8	6	7	5	6	8	5	7	7	4	5	6	4	9	8	7	5	4	7	6	7	6	8	8	8	4	6	8
Q8BH59	Q8BH59	36	27	27	Calcium-binding mitochondrial carrier protein Aralar1	Slc25a12	sp|Q8BH59|CMC1_MOUSE Calcium-binding mitochondrial carrier protein Aralar1 OS=Mus musculus OX=10090 GN=Slc25a12 PE=1 SV=1	1	36	27	27	19	17	20	17	20	17	21	17	21	16	17	17	19	21	20	17	20	14	19	19	18	16	21	19	20	19	22	22	17	21	21	19	21	20	20	21	18	17
P26350	P26350	6	6	6	Prothymosin alpha;Prothymosin alpha, N-terminally processed;Thymosin alpha	Ptma	sp|P26350|PTMA_MOUSE Prothymosin alpha OS=Mus musculus OX=10090 GN=Ptma PE=1 SV=2	1	6	6	6	4	4	3	3	5	2	4	3	4	4	4	2	5	2	5	4	4	1	4	2	4	2	3	2	4	3	6	5	4	3	2	1	4	2	4	3	1	1
O70503	O70503	14	14	14	Very-long-chain 3-oxoacyl-CoA reductase	Hsd17b12	sp|O70503|DHB12_MOUSE Very-long-chain 3-oxoacyl-CoA reductase OS=Mus musculus OX=10090 GN=Hsd17b12 PE=1 SV=1	1	14	14	14	10	9	11	9	11	7	9	11	10	11	9	7	8	8	7	8	7	10	10	7	8	9	9	9	8	10	9	8	9	9	11	9	7	9	8	9	8	9
Q9CQ52	Q9CQ52	9	8	8	Chymotrypsin-like elastase family member 3B	Cela3b	sp|Q9CQ52|CEL3B_MOUSE Chymotrypsin-like elastase family member 3B OS=Mus musculus OX=10090 GN=Cela3b PE=1 SV=1	1	9	8	8	0	0	0	0	0	0	0	0	0	0	0	0	0	1	0	1	0	0	0	0	0	0	1	1	0	1	9	9	0	0	0	0	0	1	0	0	0	0
O08585	O08585	6	6	6	Clathrin light chain A	Clta	sp|O08585|CLCA_MOUSE Clathrin light chain A OS=Mus musculus OX=10090 GN=Clta PE=1 SV=2	1	6	6	6	6	4	5	6	6	5	5	5	3	5	4	4	5	4	4	4	4	3	5	5	6	6	6	5	6	6	6	6	5	5	4	5	4	6	6	6	4	3
P48771	P48771	7	7	7	Cytochrome c oxidase subunit 7A2, mitochondrial	Cox7a2	sp|P48771|CX7A2_MOUSE Cytochrome c oxidase subunit 7A2, mitochondrial OS=Mus musculus OX=10090 GN=Cox7a2 PE=1 SV=2	1	7	7	7	6	6	4	6	6	4	6	6	5	3	6	5	7	4	6	5	7	5	7	6	6	6	7	4	6	6	5	3	7	6	5	4	6	5	5	4	4	3
Q6XVG2	Q6XVG2	38	13	11	Cytochrome P450 2C54	Cyp2c54	sp|Q6XVG2|CP254_MOUSE Cytochrome P450 2C54 OS=Mus musculus OX=10090 GN=Cyp2c54 PE=1 SV=1	1	38	13	11	29	34	30	36	29	31	31	28	32	32	33	29	32	32	31	32	31	26	29	33	31	32	31	33	34	31	2	1	30	29	28	34	32	33	30	34	30	30
P97855	P97855	18	18	17	Ras GTPase-activating protein-binding protein 1	G3bp1	sp|P97855|G3BP1_MOUSE Ras GTPase-activating protein-binding protein 1 OS=Mus musculus OX=10090 GN=G3bp1 PE=1 SV=1	1	18	18	17	15	16	14	15	14	15	12	17	11	14	14	14	14	17	15	15	15	15	14	17	13	15	15	15	15	15	16	14	15	17	16	16	15	16	16	16	14	15
Q9D0K2	Q9D0K2	15	15	15	Succinyl-CoA:3-ketoacid coenzyme A transferase 1, mitochondrial	Oxct1	sp|Q9D0K2|SCOT1_MOUSE Succinyl-CoA:3-ketoacid coenzyme A transferase 1, mitochondrial OS=Mus musculus OX=10090 GN=Oxct1 PE=1 SV=1	1	15	15	15	0	2	2	2	1	2	2	2	1	3	2	3	3	1	2	1	1	2	1	1	2	2	1	2	1	2	13	12	3	1	1	2	0	2	2	0	0	1
Q8BMJ2	Q8BMJ2	36	36	36	Leucine--tRNA ligase, cytoplasmic	Lars	sp|Q8BMJ2|SYLC_MOUSE Leucine--tRNA ligase, cytoplasmic OS=Mus musculus OX=10090 GN=Lars PE=1 SV=2	1	36	36	36	18	24	15	21	15	18	22	23	19	14	19	15	21	15	19	17	17	15	17	21	26	16	22	20	22	21	16	18	23	22	22	23	24	23	16	19	12	16
P62320	P62320	8	8	8	Small nuclear ribonucleoprotein Sm D3	Snrpd3	sp|P62320|SMD3_MOUSE Small nuclear ribonucleoprotein Sm D3 OS=Mus musculus OX=10090 GN=Snrpd3 PE=1 SV=1	1	8	8	8	7	7	7	7	7	7	7	7	7	7	7	7	7	6	7	6	6	7	7	7	7	7	7	7	7	7	8	7	7	7	7	7	7	7	7	7	7	6
P51863	P51863	15	15	15	V-type proton ATPase subunit d 1	Atp6v0d1	sp|P51863|VA0D1_MOUSE V-type proton ATPase subunit d 1 OS=Mus musculus OX=10090 GN=Atp6v0d1 PE=1 SV=2	1	15	15	15	9	11	11	10	11	12	10	11	9	9	10	9	8	6	9	8	9	6	8	10	10	8	9	8	11	14	10	8	12	11	10	10	10	9	9	10	8	4
P30999	P30999	40	40	40	Catenin delta-1	Ctnnd1	sp|P30999|CTND1_MOUSE Catenin delta-1 OS=Mus musculus OX=10090 GN=Ctnnd1 PE=1 SV=2	1	40	40	40	31	26	29	28	32	29	28	31	27	27	31	28	29	21	31	26	28	24	31	25	29	28	32	29	32	31	21	25	36	30	31	28	29	27	27	29	21	25
Q9D7X3	Q9D7X3	9	9	9	Dual specificity protein phosphatase 3	Dusp3	sp|Q9D7X3|DUS3_MOUSE Dual specificity protein phosphatase 3 OS=Mus musculus OX=10090 GN=Dusp3 PE=1 SV=1	1	9	9	9	7	7	7	6	7	6	6	6	7	5	6	5	6	6	6	7	5	6	7	6	6	7	5	5	6	6	7	7	8	6	7	7	5	6	6	7	6	6
Q9D1I5	Q9D1I5	8	8	8	Methylmalonyl-CoA epimerase, mitochondrial	Mcee	sp|Q9D1I5|MCEE_MOUSE Methylmalonyl-CoA epimerase, mitochondrial OS=Mus musculus OX=10090 GN=Mcee PE=1 SV=1	1	8	8	8	7	6	6	7	6	6	6	6	6	6	6	7	5	6	7	6	6	6	7	6	6	6	7	5	8	6	2	4	7	6	7	6	5	5	6	5	5	6
Q08091	Q08091	13	13	13	Calponin-1	Cnn1	sp|Q08091|CNN1_MOUSE Calponin-1 OS=Mus musculus OX=10090 GN=Cnn1 PE=1 SV=1	1	13	13	13	6	4	1	0	1	1	8	9	0	1	2	2	2	4	0	0	3	2	1	0	0	1	2	1	1	0	11	11	5	6	1	1	0	0	1	1	2	2
O70172	O70172	12	12	9	Phosphatidylinositol 5-phosphate 4-kinase type-2 alpha	Pip4k2a	sp|O70172|PI42A_MOUSE Phosphatidylinositol 5-phosphate 4-kinase type-2 alpha OS=Mus musculus OX=10090 GN=Pip4k2a PE=1 SV=1	1	12	12	9	2	2	1	0	1	1	3	1	1	0	1	1	2	1	2	1	1	1	0	1	1	0	1	1	2	2	11	11	2	0	1	1	1	0	1	0	2	1
Q6PHN9	Q6PHN9	5	5	5	Ras-related protein Rab-35	Rab35	sp|Q6PHN9|RAB35_MOUSE Ras-related protein Rab-35 OS=Mus musculus OX=10090 GN=Rab35 PE=1 SV=1	1	5	5	5	1	0	0	1	0	2	1	1	0	0	0	1	0	0	0	0	0	3	0	0	1	1	2	2	3	1	5	4	2	2	1	2	0	2	1	0	2	1
P62077	P62077	8	8	8	Mitochondrial import inner membrane translocase subunit Tim8 B	Timm8b	sp|P62077|TIM8B_MOUSE Mitochondrial import inner membrane translocase subunit Tim8 B OS=Mus musculus OX=10090 GN=Timm8b PE=1 SV=1	1	8	8	8	6	7	7	8	6	6	4	7	5	5	7	6	6	5	5	5	7	6	6	6	5	6	5	6	7	5	4	2	8	6	7	7	7	7	6	6	6	5
Q9QUR6	Q9QUR6	30	30	30	Prolyl endopeptidase	Prep	sp|Q9QUR6|PPCE_MOUSE Prolyl endopeptidase OS=Mus musculus OX=10090 GN=Prep PE=1 SV=1	1	30	30	30	20	20	18	21	16	18	15	23	18	20	20	16	19	17	18	18	15	16	20	18	18	19	18	18	21	20	17	16	16	17	20	19	21	20	19	17	15	15
P83917	P83917	8	8	7	Chromobox protein homolog 1	Cbx1	sp|P83917|CBX1_MOUSE Chromobox protein homolog 1 OS=Mus musculus OX=10090 GN=Cbx1 PE=1 SV=1	1	8	8	7	3	3	3	4	3	3	5	4	4	4	2	2	5	4	4	5	5	4	2	3	2	4	4	6	7	6	8	8	6	6	5	5	5	6	3	5	3	3
Q61133	Q61133	17	17	16	Glutathione S-transferase theta-2	Gstt2	sp|Q61133|GSTT2_MOUSE Glutathione S-transferase theta-2 OS=Mus musculus OX=10090 GN=Gstt2 PE=1 SV=4	1	17	17	16	12	11	12	13	11	13	13	15	15	15	15	12	13	13	13	14	13	12	11	11	13	13	11	14	12	14	9	9	12	11	12	13	11	12	12	14	13	12
Q61823	Q61823	12	12	12	Programmed cell death protein 4	Pdcd4	sp|Q61823|PDCD4_MOUSE Programmed cell death protein 4 OS=Mus musculus OX=10090 GN=Pdcd4 PE=1 SV=1	1	12	12	12	10	8	5	8	4	4	7	6	4	7	3	6	10	8	8	8	10	11	9	10	8	10	9	8	8	9	9	9	7	10	6	4	5	3	5	1	7	5
P68037	P68037	9	9	9	Ubiquitin-conjugating enzyme E2 L3	Ube2l3	sp|P68037|UB2L3_MOUSE Ubiquitin-conjugating enzyme E2 L3 OS=Mus musculus OX=10090 GN=Ube2l3 PE=1 SV=1	1	9	9	9	6	6	7	7	6	7	7	9	8	6	7	5	7	6	7	8	7	6	6	6	7	6	7	7	7	6	8	7	6	7	5	8	6	6	5	7	6	6
Q9JM14	Q9JM14	14	14	14	5(3)-deoxyribonucleotidase, cytosolic type	Nt5c	sp|Q9JM14|NT5C_MOUSE 5(3)-deoxyribonucleotidase, cytosolic type OS=Mus musculus OX=10090 GN=Nt5c PE=1 SV=1	1	14	14	14	8	5	5	9	6	10	5	8	3	8	5	10	9	9	7	7	6	7	8	10	11	12	8	8	8	6	11	12	8	9	6	6	8	6	7	9	7	9
Q8C5H8	Q8C5H8	25	25	25	NAD kinase 2, mitochondrial	Nadk2	sp|Q8C5H8|NAKD2_MOUSE NAD kinase 2, mitochondrial OS=Mus musculus OX=10090 GN=Nadk2 PE=1 SV=2	1	25	25	25	21	16	20	23	21	20	19	18	18	19	18	17	18	16	20	17	21	16	19	17	17	18	17	18	22	19	3	4	24	20	17	15	21	17	20	16	13	15
P42567	P42567	19	19	19	Epidermal growth factor receptor substrate 15	Eps15	sp|P42567|EPS15_MOUSE Epidermal growth factor receptor substrate 15 OS=Mus musculus OX=10090 GN=Eps15 PE=1 SV=1	1	19	19	19	7	7	6	7	6	7	11	7	5	5	6	7	6	8	7	9	7	7	5	9	9	7	6	8	10	11	15	15	11	9	11	9	8	9	9	10	7	7
Q9CR16	Q9CR16	20	20	20	Peptidyl-prolyl cis-trans isomerase D	Ppid	sp|Q9CR16|PPID_MOUSE Peptidyl-prolyl cis-trans isomerase D OS=Mus musculus OX=10090 GN=Ppid PE=1 SV=3	1	20	20	20	16	15	16	16	16	15	18	14	15	16	17	16	16	12	15	13	17	14	16	14	15	14	17	17	17	16	17	16	18	15	18	17	17	13	14	16	14	16
Q9Z1N5	Q9Z1N5	31	31	19	Spliceosome RNA helicase Ddx39b	Ddx39b	sp|Q9Z1N5|DX39B_MOUSE Spliceosome RNA helicase Ddx39b OS=Mus musculus OX=10090 GN=Ddx39b PE=1 SV=1	1	31	31	19	20	17	19	18	13	19	14	15	17	18	17	18	18	16	18	18	21	17	18	16	19	16	17	18	19	16	27	25	17	19	15	16	17	18	19	18	17	16
Q63932	Q63932	17	17	14	Dual specificity mitogen-activated protein kinase kinase 2	Map2k2	sp|Q63932|MP2K2_MOUSE Dual specificity mitogen-activated protein kinase kinase 2 OS=Mus musculus OX=10090 GN=Map2k2 PE=1 SV=2	1	17	17	14	12	9	8	9	6	10	10	10	7	10	6	9	7	9	8	8	6	9	10	6	12	9	10	11	11	13	8	8	10	12	12	12	11	11	9	10	10	9
Q8K3J1	Q8K3J1	11	11	11	NADH dehydrogenase [ubiquinone] iron-sulfur protein 8, mitochondrial	Ndufs8	sp|Q8K3J1|NDUS8_MOUSE NADH dehydrogenase [ubiquinone] iron-sulfur protein 8, mitochondrial OS=Mus musculus OX=10090 GN=Ndufs8 PE=1 SV=1	1	11	11	11	9	10	9	9	9	9	9	9	9	9	7	9	7	8	8	8	9	10	8	9	9	9	8	8	9	10	7	9	9	8	10	8	8	8	9	9	9	9
Q9DB05	Q9DB05	17	17	16	Alpha-soluble NSF attachment protein	Napa	sp|Q9DB05|SNAA_MOUSE Alpha-soluble NSF attachment protein OS=Mus musculus OX=10090 GN=Napa PE=1 SV=1	1	17	17	16	12	10	7	10	9	10	10	9	8	11	9	9	11	9	10	14	9	9	13	11	10	10	6	11	10	10	12	12	11	9	8	9	9	8	8	10	9	8
P54822	P54822	22	22	22	Adenylosuccinate lyase	Adsl	sp|P54822|PUR8_MOUSE Adenylosuccinate lyase OS=Mus musculus OX=10090 GN=Adsl PE=1 SV=2	1	22	22	22	12	12	11	15	9	13	11	11	10	13	12	14	13	12	14	11	14	12	15	11	13	10	15	14	13	12	16	15	15	13	16	12	14	12	13	11	12	10
P59999	P59999	17	17	17	Actin-related protein 2/3 complex subunit 4	Arpc4	sp|P59999|ARPC4_MOUSE Actin-related protein 2/3 complex subunit 4 OS=Mus musculus OX=10090 GN=Arpc4 PE=1 SV=3	1	17	17	17	8	10	12	11	11	12	13	13	11	10	11	11	12	10	10	12	11	9	12	13	12	13	12	15	13	13	16	16	13	13	11	12	13	12	13	12	10	10
O70318	O70318	35	35	30	Band 4.1-like protein 2	Epb41l2	sp|O70318|E41L2_MOUSE Band 4.1-like protein 2 OS=Mus musculus OX=10090 GN=Epb41l2 PE=1 SV=2	1	35	35	30	7	9	7	13	5	10	6	13	6	8	2	9	6	7	4	10	5	7	9	7	11	7	8	7	10	15	30	33	16	10	11	10	8	8	10	6	8	6
Q9CQQ7	Q9CQQ7	16	16	16	ATP synthase F(0) complex subunit B1, mitochondrial	Atp5f1	sp|Q9CQQ7|AT5F1_MOUSE ATP synthase F(0) complex subunit B1, mitochondrial OS=Mus musculus OX=10090 GN=Atp5pb PE=1 SV=1	1	16	16	16	16	15	16	14	16	16	15	15	16	16	16	16	15	16	15	14	16	16	15	16	16	16	16	16	14	16	11	11	16	15	16	15	15	16	15	16	16	15
Q1HFZ0	Q1HFZ0	17	17	17	tRNA (cytosine(34)-C(5))-methyltransferase	Nsun2	sp|Q1HFZ0|NSUN2_MOUSE tRNA (cytosine(34)-C(5))-methyltransferase OS=Mus musculus OX=10090 GN=Nsun2 PE=1 SV=2	1	17	17	17	11	9	7	9	5	7	6	9	6	9	7	9	8	8	8	9	8	10	9	8	9	10	9	6	8	10	11	12	10	9	7	9	10	8	8	6	9	8
Q02013	Q02013	5	5	5	Aquaporin-1	Aqp1	sp|Q02013|AQP1_MOUSE Aquaporin-1 OS=Mus musculus OX=10090 GN=Aqp1 PE=1 SV=3	1	5	5	5	3	3	3	4	3	3	3	2	2	4	2	3	3	2	3	2	3	3	2	2	4	3	4	2	4	5	3	4	3	4	3	3	3	1	3	2	2	3
Q64105	Q64105	17	17	17	Sepiapterin reductase	Spr	sp|Q64105|SPRE_MOUSE Sepiapterin reductase OS=Mus musculus OX=10090 GN=Spr PE=1 SV=1	1	17	17	17	14	13	12	13	14	12	14	15	13	12	14	11	13	10	14	10	13	10	12	12	13	12	14	11	14	10	10	9	15	12	15	11	16	13	13	12	9	8
P39054	P39054	31	31	21	Dynamin-2	Dnm2	sp|P39054|DYN2_MOUSE Dynamin-2 OS=Mus musculus OX=10090 GN=Dnm2 PE=1 SV=2	1	31	31	21	17	16	15	16	16	16	13	15	13	16	13	15	13	15	14	15	15	17	16	17	17	17	19	21	17	18	20	23	18	16	18	17	15	17	18	16	14	13
Q8C2Q3	Q8C2Q3	19	19	19	RNA-binding protein 14	Rbm14	sp|Q8C2Q3|RBM14_MOUSE RNA-binding protein 14 OS=Mus musculus OX=10090 GN=Rbm14 PE=1 SV=1	1	19	19	19	14	11	13	14	12	14	10	10	13	12	14	12	12	10	11	10	12	12	13	8	13	14	12	11	15	13	17	15	14	11	12	12	13	12	12	13	9	10
Q08024	Q08024	9	9	9	Core-binding factor subunit beta	Cbfb	sp|Q08024|PEBB_MOUSE Core-binding factor subunit beta OS=Mus musculus OX=10090 GN=Cbfb PE=1 SV=1	1	9	9	9	1	0	2	1	1	1	1	1	1	1	1	1	1	0	1	2	1	1	2	0	1	1	2	2	1	2	9	8	2	2	2	2	1	2	2	2	2	3
Q9R0Q6	Q9R0Q6	18	17	17	Actin-related protein 2/3 complex subunit 1A	Arpc1a	sp|Q9R0Q6|ARC1A_MOUSE Actin-related protein 2/3 complex subunit 1A OS=Mus musculus OX=10090 GN=Arpc1a PE=1 SV=1	1	18	17	17	13	13	12	13	11	11	11	12	10	13	12	13	13	12	12	11	12	11	12	12	13	13	9	12	14	14	13	12	14	14	13	12	12	11	12	13	11	12
Q5RKZ7	Q5RKZ7	20	20	20	Molybdenum cofactor biosynthesis protein 1;Cyclic pyranopterin monophosphate synthase;Cyclic pyranopterin monophosphate synthase accessory protein	Mocs1	sp|Q5RKZ7|MOCS1_MOUSE Molybdenum cofactor biosynthesis protein 1 OS=Mus musculus OX=10090 GN=Mocs1 PE=1 SV=2	1	20	20	20	14	13	10	14	12	13	12	11	13	14	12	11	13	10	12	14	12	9	13	13	16	15	15	13	14	13	0	2	16	14	12	15	13	13	14	13	13	12
Q8K182	Q8K182	16	16	16	Complement component C8 alpha chain	C8a	sp|Q8K182|CO8A_MOUSE Complement component C8 alpha chain OS=Mus musculus OX=10090 GN=C8a PE=1 SV=1	1	16	16	16	10	11	9	10	11	14	10	11	9	11	7	9	11	11	10	10	9	9	8	5	10	11	10	10	12	14	5	3	11	7	9	8	11	12	10	10	8	7
Q99KR7	Q99KR7	9	9	9	Peptidyl-prolyl cis-trans isomerase F, mitochondrial	Ppif	sp|Q99KR7|PPIF_MOUSE Peptidyl-prolyl cis-trans isomerase F, mitochondrial OS=Mus musculus OX=10090 GN=Ppif PE=1 SV=1	1	9	9	9	8	7	8	6	7	6	7	6	7	7	7	6	6	6	5	5	6	6	7	7	6	7	7	7	7	7	5	6	7	6	6	6	5	6	6	6	6	5
Q8BP92	Q8BP92	7	7	7	Reticulocalbin-2	Rcn2	sp|Q8BP92|RCN2_MOUSE Reticulocalbin-2 OS=Mus musculus OX=10090 GN=Rcn2 PE=1 SV=1	1	7	7	7	1	0	1	1	2	2	2	1	2	1	3	1	0	1	3	0	2	1	3	1	3	0	2	1	3	0	5	7	3	1	1	1	2	2	1	3	1	1
Q8R059	Q8R059	15	15	15	UDP-glucose 4-epimerase	Gale	sp|Q8R059|GALE_MOUSE UDP-glucose 4-epimerase OS=Mus musculus OX=10090 GN=Gale PE=1 SV=1	1	15	15	15	9	10	9	11	8	5	11	10	11	8	9	7	7	6	9	8	7	7	11	8	9	11	11	7	12	8	1	0	11	6	12	8	10	8	8	10	11	8
O55131	O55131	21	21	20	Septin-7	2019-09-07	sp|O55131|SEPT7_MOUSE Septin-7 OS=Mus musculus OX=10090 GN=Sept7 PE=1 SV=1	1	21	21	20	12	12	11	11	14	13	16	14	12	12	13	13	10	10	10	12	14	11	10	13	14	12	13	12	15	16	18	17	16	14	13	14	15	13	12	11	12	11
Q9Z211	Q9Z211	6	6	6	Peroxisomal membrane protein 11A	Pex11a	sp|Q9Z211|PX11A_MOUSE Peroxisomal membrane protein 11A OS=Mus musculus OX=10090 GN=Pex11a PE=1 SV=1	1	6	6	6	4	4	4	4	2	3	4	3	3	4	4	3	4	3	5	5	5	4	5	5	4	4	5	4	3	3	0	0	4	5	5	5	4	5	4	3	5	5
Q9D554	Q9D554	23	23	23	Splicing factor 3A subunit 3	Sf3a3	sp|Q9D554|SF3A3_MOUSE Splicing factor 3A subunit 3 OS=Mus musculus OX=10090 GN=Sf3a3 PE=1 SV=2	1	23	23	23	10	6	8	7	8	7	11	9	8	9	9	7	9	6	10	5	9	8	9	6	10	9	8	6	16	12	15	14	8	11	8	6	8	8	6	10	4	4
O89086	O89086	6	6	6	RNA-binding protein 3	Rbm3	sp|O89086|RBM3_MOUSE RNA-binding protein 3 OS=Mus musculus OX=10090 GN=Rbm3 PE=1 SV=1	1	6	6	6	3	3	3	2	3	4	3	3	1	3	2	2	2	3	3	3	2	3	3	3	3	3	3	3	3	3	5	5	3	3	3	3	2	4	3	4	2	3
P01843	P01843	5	5	5	Ig lambda-1 chain C region		sp|P01843|LAC1_MOUSE Ig lambda-1 chain C region OS=Mus musculus OX=10090 PE=1 SV=1	1	5	5	5	0	0	1	1	1	1	0	0	0	0	0	0	0	0	0	0	0	0	0	0	0	0	0	0	1	1	4	5	1	0	0	0	0	0	1	0	0	0
P26040	P26040	41	25	25	Ezrin	Ezr	sp|P26040|EZRI_MOUSE Ezrin OS=Mus musculus OX=10090 GN=Ezr PE=1 SV=3	1	41	25	25	16	14	14	17	16	17	21	21	14	16	15	16	13	11	12	14	13	12	11	10	12	12	11	12	17	18	39	39	20	19	15	13	13	15	16	15	10	13
P84084	P84084	18	11	10	ADP-ribosylation factor 5	Arf5	sp|P84084|ARF5_MOUSE ADP-ribosylation factor 5 OS=Mus musculus OX=10090 GN=Arf5 PE=1 SV=2	1	18	11	10	12	12	14	13	11	12	14	13	14	14	14	13	14	13	13	14	14	15	14	14	13	13	13	13	15	14	15	13	15	12	13	14	15	13	14	12	12	12
Q80WJ7	Q80WJ7	18	18	18	Protein LYRIC	Mtdh	sp|Q80WJ7|LYRIC_MOUSE Protein LYRIC OS=Mus musculus OX=10090 GN=Mtdh PE=1 SV=1	1	18	18	18	11	11	10	10	9	10	10	11	9	7	9	8	8	6	10	10	7	6	10	8	11	7	10	8	14	11	10	10	13	9	10	10	12	10	8	7	6	4
Q921M3	Q921M3	30	30	30	Splicing factor 3B subunit 3	Sf3b3	sp|Q921M3|SF3B3_MOUSE Splicing factor 3B subunit 3 OS=Mus musculus OX=10090 GN=Sf3b3 PE=1 SV=1	1	30	30	30	16	15	9	13	11	11	9	11	8	12	8	7	7	13	11	13	9	11	11	13	11	14	14	14	14	18	24	28	16	17	12	11	14	15	14	14	13	13
Q8BH86	Q8BH86	24	24	24	UPF0317 protein C14orf159 homolog, mitochondrial		sp|Q8BH86|GLUCM_MOUSE D-glutamate cyclase, mitochondrial OS=Mus musculus OX=10090 GN=Dglucy PE=1 SV=1	1	24	24	24	17	17	15	20	15	17	16	17	14	16	17	15	13	14	16	15	16	14	17	18	16	18	16	19	21	19	7	7	21	21	16	18	18	17	18	18	20	20
Q8QZY1	Q8QZY1	22	22	22	Eukaryotic translation initiation factor 3 subunit L	Eif3l	sp|Q8QZY1|EIF3L_MOUSE Eukaryotic translation initiation factor 3 subunit L OS=Mus musculus OX=10090 GN=Eif3l PE=1 SV=1	1	22	22	22	17	11	16	14	13	14	17	16	15	13	11	13	12	12	14	12	10	11	14	12	15	14	16	15	20	16	17	14	17	16	16	14	14	15	14	16	10	11
Q8C7E7	Q8C7E7	16	16	16	Starch-binding domain-containing protein 1	Stbd1	sp|Q8C7E7|STBD1_MOUSE Starch-binding domain-containing protein 1 OS=Mus musculus OX=10090 GN=Stbd1 PE=1 SV=1	1	16	16	16	11	9	10	11	11	13	13	11	10	11	11	11	8	10	9	11	10	10	9	8	11	11	12	10	11	12	6	6	12	13	12	12	12	11	9	11	5	7
Q99NB9	Q99NB9	38	38	38	Splicing factor 3B subunit 1	Sf3b1	sp|Q99NB9|SF3B1_MOUSE Splicing factor 3B subunit 1 OS=Mus musculus OX=10090 GN=Sf3b1 PE=1 SV=1	1	38	38	38	13	16	9	17	8	11	11	19	10	10	15	14	10	9	13	12	16	13	14	14	14	12	16	13	17	18	27	28	18	14	18	16	17	18	18	11	14	11
P26638	P26638	28	28	28	Serine--tRNA ligase, cytoplasmic	Sars	sp|P26638|SYSC_MOUSE Serine--tRNA ligase, cytoplasmic OS=Mus musculus OX=10090 GN=Sars PE=1 SV=3	1	28	28	28	16	17	13	17	14	17	15	19	13	11	13	10	15	15	16	18	12	13	17	18	14	16	17	15	19	20	23	19	19	18	15	15	17	19	15	15	12	15
Q9CXW3	Q9CXW3	17	17	17	Calcyclin-binding protein	Cacybp	sp|Q9CXW3|CYBP_MOUSE Calcyclin-binding protein OS=Mus musculus OX=10090 GN=Cacybp PE=1 SV=1	1	17	17	17	7	9	9	8	13	12	12	10	10	12	11	10	7	12	9	13	5	9	9	11	7	11	10	12	12	12	12	11	8	9	10	9	8	12	13	11	8	11
P09405	P09405	27	27	27	Nucleolin	Ncl	sp|P09405|NUCL_MOUSE Nucleolin OS=Mus musculus OX=10090 GN=Ncl PE=1 SV=2	1	27	27	27	19	20	20	19	20	22	21	22	19	21	19	19	19	18	17	16	18	19	18	17	18	19	20	19	22	23	24	23	19	21	18	21	21	23	19	21	20	20
Q925I1	Q925I1	33	33	33	ATPase family AAA domain-containing protein 3	Atad3	sp|Q925I1|ATAD3_MOUSE ATPase family AAA domain-containing protein 3 OS=Mus musculus OX=10090 GN=Atad3 PE=1 SV=1	1	33	33	33	16	19	19	20	16	21	24	22	18	19	16	20	18	19	16	19	17	18	18	19	18	21	17	16	22	24	14	13	26	21	18	20	20	20	20	18	16	13
Q62507	Q62507	23	23	23	Cochlin	Coch	sp|Q62507|COCH_MOUSE Cochlin OS=Mus musculus OX=10090 GN=Coch PE=1 SV=2	1	23	23	23	0	1	1	1	0	1	1	1	0	0	1	2	0	1	1	0	0	0	0	1	0	1	3	1	1	1	23	20	1	1	0	0	1	1	2	1	0	2
Q8BJ71	Q8BJ71	16	16	16	Nuclear pore complex protein Nup93	Nup93	sp|Q8BJ71|NUP93_MOUSE Nuclear pore complex protein Nup93 OS=Mus musculus OX=10090 GN=Nup93 PE=1 SV=1	1	16	16	16	2	2	1	4	2	0	3	4	5	4	3	2	2	1	7	1	4	3	3	2	3	1	4	3	4	2	13	11	6	2	3	2	4	3	3	1	1	2
Q8BWM0	Q8BWM0	14	14	14	Prostaglandin E synthase 2;Prostaglandin E synthase 2 truncated form	Ptges2	sp|Q8BWM0|PGES2_MOUSE Prostaglandin E synthase 2 OS=Mus musculus OX=10090 GN=Ptges2 PE=1 SV=3	1	14	14	14	8	8	11	8	7	7	11	5	8	6	9	6	9	6	8	8	7	7	8	9	9	8	8	7	10	9	0	1	9	9	7	8	10	6	6	6	6	6
Q9R1T4	Q9R1T4	16	9	9	Septin-6	2019-09-06	sp|Q9R1T4|SEPT6_MOUSE Septin-6 OS=Mus musculus OX=10090 GN=Sept6 PE=1 SV=4	1	16	9	9	5	1	3	2	3	2	2	3	3	2	4	2	2	1	1	2	1	1	4	2	4	2	3	1	4	3	16	15	4	3	2	1	3	3	1	1	2	2
Q8JZZ0	Q8JZZ0	22	22	17	UDP-glucuronosyltransferase 3A2	Ugt3a2	sp|Q8JZZ0|UD3A2_MOUSE UDP-glucuronosyltransferase 3A2 OS=Mus musculus OX=10090 GN=Ugt3a2 PE=1 SV=2	1	22	22	17	19	16	16	18	14	17	16	17	17	15	15	15	18	13	17	21	18	17	17	18	16	16	18	17	17	19	1	0	17	19	19	19	18	19	16	16	16	13
Q9D0I9	Q9D0I9	35	35	35	Arginine--tRNA ligase, cytoplasmic	Rars	sp|Q9D0I9|SYRC_MOUSE Arginine--tRNA ligase, cytoplasmic OS=Mus musculus OX=10090 GN=Rars PE=1 SV=2	1	35	35	35	21	21	21	21	17	18	24	22	17	20	18	19	19	17	17	19	17	22	18	19	20	18	21	20	24	20	18	23	21	21	23	21	24	19	20	20	19	19
P24369	P24369	18	18	18	Peptidyl-prolyl cis-trans isomerase B	Ppib	sp|P24369|PPIB_MOUSE Peptidyl-prolyl cis-trans isomerase B OS=Mus musculus OX=10090 GN=Ppib PE=1 SV=2	1	18	18	18	15	13	15	15	15	13	16	15	16	14	13	15	16	15	16	15	14	15	14	14	15	15	15	12	17	16	13	14	16	16	16	16	16	14	15	15	16	16
P56654	P56654	35	9	7	Cytochrome P450 2C37	Cyp2c37	sp|P56654|CP237_MOUSE Cytochrome P450 2C37 OS=Mus musculus OX=10090 GN=Cyp2c37 PE=1 SV=2	1	35	9	7	26	30	23	31	22	24	25	24	26	28	26	25	26	26	26	24	24	24	26	26	27	26	27	26	29	26	2	1	22	24	24	27	25	26	24	27	26	25
Q9ESB3	Q9ESB3	18	18	18	Histidine-rich glycoprotein	Hrg	sp|Q9ESB3|HRG_MOUSE Histidine-rich glycoprotein OS=Mus musculus OX=10090 GN=Hrg PE=1 SV=2	1	18	18	18	15	13	14	14	15	14	14	14	15	15	14	15	13	13	14	12	13	14	14	13	13	15	14	15	14	15	11	12	15	15	13	13	13	13	14	15	11	10
A0JNU3	A0JNU3	19	19	19	60 kDa lysophospholipase;L-asparaginase;Platelet-activating factor acetylhydrolase	Aspg	sp|A0JNU3|LPP60_MOUSE 60 kDa lysophospholipase OS=Mus musculus OX=10090 GN=Aspg PE=1 SV=1	1	19	19	19	11	14	12	13	10	12	12	16	11	13	13	12	12	13	14	12	14	14	15	15	16	15	12	12	13	15	0	0	16	14	13	13	15	15	15	16	15	11
A6X935;CON__Q3T052	A6X935	26;2	26;2	26;2	Inter alpha-trypsin inhibitor, heavy chain 4	Itih4	sp|A6X935|ITIH4_MOUSE Inter alpha-trypsin inhibitor, heavy chain 4 OS=Mus musculus OX=10090 GN=Itih4 PE=1 SV=2	2	26	26	26	15	8	10	14	18	21	17	19	13	13	14	15	13	12	11	10	13	13	12	15	12	14	9	11	19	17	16	14	15	13	16	13	16	19	17	19	9	12
P97450	P97450	9	9	9	ATP synthase-coupling factor 6, mitochondrial	Atp5j	sp|P97450|ATP5J_MOUSE ATP synthase-coupling factor 6, mitochondrial OS=Mus musculus OX=10090 GN=Atp5pf PE=1 SV=1	1	9	9	9	8	8	9	9	9	7	9	7	9	8	9	9	9	8	8	7	8	8	9	8	9	8	9	7	9	7	6	7	8	8	6	8	8	7	8	8	7	7
P46471	P46471	32	32	32	26S protease regulatory subunit 7	Psmc2	sp|P46471|PRS7_MOUSE 26S proteasome regulatory subunit 7 OS=Mus musculus OX=10090 GN=Psmc2 PE=1 SV=5	1	32	32	32	22	23	24	25	18	24	25	22	23	24	23	22	19	17	21	22	20	19	22	19	24	24	22	21	25	24	23	22	24	18	26	22	23	21	24	20	16	16
Q91WU5	Q91WU5	19	19	19	Arsenite methyltransferase	As3mt	sp|Q91WU5|AS3MT_MOUSE Arsenite methyltransferase OS=Mus musculus OX=10090 GN=As3mt PE=1 SV=2	1	19	19	19	18	13	19	17	16	15	16	15	17	16	18	16	15	12	15	16	16	16	16	13	18	15	14	12	17	14	10	11	12	13	14	14	17	12	14	13	10	12
Q9Z1J3	Q9Z1J3	22	22	22	Cysteine desulfurase, mitochondrial	Nfs1	sp|Q9Z1J3|NFS1_MOUSE Cysteine desulfurase, mitochondrial OS=Mus musculus OX=10090 GN=Nfs1 PE=1 SV=3	1	22	22	22	14	15	14	14	12	12	16	13	14	12	14	11	13	11	14	12	15	13	15	10	14	12	13	15	17	14	5	5	16	15	15	13	14	11	11	10	14	13
Q9DCL9	Q9DCL9	22	22	22	Multifunctional protein ADE2;Phosphoribosylaminoimidazole-succinocarboxamide synthase;Phosphoribosylaminoimidazole carboxylase	Paics	sp|Q9DCL9|PUR6_MOUSE Multifunctional protein ADE2 OS=Mus musculus OX=10090 GN=Paics PE=1 SV=4	1	22	22	22	20	17	17	17	17	16	17	16	17	20	16	16	11	16	15	17	13	16	17	16	17	16	18	16	17	17	11	13	15	19	19	15	17	21	17	17	13	15
Q8VEK0;Q8BHG3	Q8VEK0	10;2	10;2	10;2	Cell cycle control protein 50A	Tmem30a	sp|Q8VEK0|CC50A_MOUSE Cell cycle control protein 50A OS=Mus musculus OX=10090 GN=Tmem30a PE=1 SV=1	2	10	10	10	7	9	9	8	8	8	8	7	8	9	5	7	4	6	6	5	7	6	8	6	9	6	9	7	8	7	4	2	9	6	7	6	9	6	6	6	5	4
P84091	P84091	20	20	20	AP-2 complex subunit mu	Ap2m1	sp|P84091|AP2M1_MOUSE AP-2 complex subunit mu OS=Mus musculus OX=10090 GN=Ap2m1 PE=1 SV=1	1	20	20	20	16	13	14	13	13	12	15	16	11	14	14	15	13	14	14	14	14	14	14	15	11	13	13	13	15	17	9	10	13	14	13	12	14	15	16	14	13	11
P62141	P62141	20	20	8	Serine/threonine-protein phosphatase PP1-beta catalytic subunit	Ppp1cb	sp|P62141|PP1B_MOUSE Serine/threonine-protein phosphatase PP1-beta catalytic subunit OS=Mus musculus OX=10090 GN=Ppp1cb PE=1 SV=3	1	20	20	8	11	13	13	12	16	11	14	13	11	13	11	14	12	12	10	11	16	11	10	12	13	15	12	11	14	13	19	18	15	14	12	11	13	15	13	13	13	10
P61924	P61924	6	6	6	Coatomer subunit zeta-1	Copz1	sp|P61924|COPZ1_MOUSE Coatomer subunit zeta-1 OS=Mus musculus OX=10090 GN=Copz1 PE=1 SV=1	1	6	6	6	6	5	6	5	5	5	5	6	5	6	4	5	6	4	4	4	6	5	5	4	6	6	6	6	5	6	4	5	5	5	5	5	6	6	6	6	4	4
P46467	P46467	15	15	12	Vacuolar protein sorting-associated protein 4B	Vps4b	sp|P46467|VPS4B_MOUSE Vacuolar protein sorting-associated protein 4B OS=Mus musculus OX=10090 GN=Vps4b PE=1 SV=2	1	15	15	12	8	7	6	6	8	9	8	9	7	5	9	7	8	7	9	8	7	7	8	8	8	6	8	6	8	8	10	11	6	9	8	7	9	8	7	8	7	7
Q00612;P97324	Q00612	27;7	27;7	27;7	Glucose-6-phosphate 1-dehydrogenase X	G6pdx	sp|Q00612|G6PD1_MOUSE Glucose-6-phosphate 1-dehydrogenase X OS=Mus musculus OX=10090 GN=G6pdx PE=1 SV=3	2	27	27	27	8	6	4	8	3	5	6	9	4	6	2	5	2	5	3	5	3	5	3	3	3	6	6	5	1	3	24	24	6	7	3	2	2	3	7	6	3	2
Q5XG73	Q5XG73	19	19	19	Acyl-CoA-binding domain-containing protein 5	Acbd5	sp|Q5XG73|ACBD5_MOUSE Acyl-CoA-binding domain-containing protein 5 OS=Mus musculus OX=10090 GN=Acbd5 PE=1 SV=1	1	19	19	19	14	15	14	16	12	14	10	15	12	11	12	13	14	10	14	13	11	13	14	10	14	13	16	16	16	16	0	2	17	15	18	13	17	15	12	15	12	10
P70372	P70372	17	17	17	ELAV-like protein 1	Elavl1	sp|P70372|ELAV1_MOUSE ELAV-like protein 1 OS=Mus musculus OX=10090 GN=Elavl1 PE=1 SV=2	1	17	17	17	11	10	10	11	9	12	10	11	9	10	9	10	8	10	11	9	10	7	8	8	10	9	8	7	9	11	15	14	14	12	13	9	11	11	10	11	10	8
O88544	O88544	13	13	13	COP9 signalosome complex subunit 4	Cops4	sp|O88544|CSN4_MOUSE COP9 signalosome complex subunit 4 OS=Mus musculus OX=10090 GN=Cops4 PE=1 SV=1	1	13	13	13	9	9	7	7	8	8	7	9	6	7	9	6	7	5	9	10	8	10	9	10	6	8	8	7	9	8	8	9	9	7	9	8	10	8	9	8	8	9
Q99JR5	Q99JR5	13	13	13	Tubulointerstitial nephritis antigen-like	Tinagl1	sp|Q99JR5|TINAL_MOUSE Tubulointerstitial nephritis antigen-like OS=Mus musculus OX=10090 GN=Tinagl1 PE=1 SV=1	1	13	13	13	7	5	10	8	9	9	7	7	6	7	6	5	5	5	6	8	5	9	7	4	6	7	7	6	9	10	11	12	9	10	6	7	9	8	8	7	5	5
O35226	O35226	17	17	17	26S proteasome non-ATPase regulatory subunit 4	Psmd4	sp|O35226|PSMD4_MOUSE 26S proteasome non-ATPase regulatory subunit 4 OS=Mus musculus OX=10090 GN=Psmd4 PE=1 SV=1	1	17	17	17	14	15	13	15	12	12	14	11	13	13	14	12	15	11	13	11	14	9	13	12	14	12	14	12	14	10	15	10	12	13	12	12	15	11	11	11	9	10
O08529	O08529	20	20	20	Calpain-2 catalytic subunit	Capn2	sp|O08529|CAN2_MOUSE Calpain-2 catalytic subunit OS=Mus musculus OX=10090 GN=Capn2 PE=1 SV=4	1	20	20	20	10	9	11	9	7	11	12	12	8	10	12	6	9	10	10	12	10	12	10	9	10	10	10	9	11	8	18	16	12	12	11	13	14	8	7	8	7	7
P62830	P62830	17	17	17	60S ribosomal protein L23	Rpl23	sp|P62830|RL23_MOUSE 60S ribosomal protein L23 OS=Mus musculus OX=10090 GN=Rpl23 PE=1 SV=1	1	17	17	17	13	13	11	13	12	13	10	12	11	11	11	11	12	13	12	11	11	13	11	12	13	13	12	12	12	13	13	11	14	14	14	13	11	11	11	11	11	14
P10630	P10630	38	20	20	Eukaryotic initiation factor 4A-II;Eukaryotic initiation factor 4A-II, N-terminally processed	Eif4a2	sp|P10630|IF4A2_MOUSE Eukaryotic initiation factor 4A-II OS=Mus musculus OX=10090 GN=Eif4a2 PE=1 SV=2	1	38	20	20	25	25	23	27	20	27	24	25	23	25	16	25	22	23	23	24	22	24	22	24	25	25	24	24	24	30	22	25	26	27	23	26	24	25	27	27	27	22
Q9DBP5	Q9DBP5	15	15	15	UMP-CMP kinase	Cmpk1	sp|Q9DBP5|KCY_MOUSE UMP-CMP kinase OS=Mus musculus OX=10090 GN=Cmpk1 PE=1 SV=1	1	15	15	15	12	13	11	12	11	14	10	12	10	13	12	12	12	12	12	11	11	12	12	10	10	11	11	12	12	11	12	12	14	13	14	15	11	11	12	12	10	12
P59017	P59017	14	14	14	Bcl-2-like protein 13	Bcl2l13	sp|P59017|B2L13_MOUSE Bcl-2-like protein 13 OS=Mus musculus OX=10090 GN=Bcl2l13 PE=1 SV=2	1	14	14	14	10	6	8	6	5	7	6	7	7	7	8	9	6	5	7	8	7	7	8	6	8	6	9	5	8	9	6	7	8	9	7	7	7	8	6	6	7	6
Q62086	Q62086	15	15	15	Serum paraoxonase/arylesterase 2	Pon2	sp|Q62086|PON2_MOUSE Serum paraoxonase/arylesterase 2 OS=Mus musculus OX=10090 GN=Pon2 PE=1 SV=2	1	15	15	15	10	13	10	12	10	13	10	13	11	13	9	12	9	13	9	13	10	13	11	13	12	13	10	13	10	13	10	9	11	13	10	14	9	13	13	13	13	13
O35295	O35295	10	8	8	Transcriptional activator protein Pur-beta	Purb	sp|O35295|PURB_MOUSE Transcriptional activator protein Pur-beta OS=Mus musculus OX=10090 GN=Purb PE=1 SV=3	1	10	8	8	6	5	6	6	5	7	6	7	3	5	3	5	4	2	6	5	5	4	6	4	8	7	6	4	9	7	8	8	5	6	4	5	6	6	5	6	3	2
Q8K1Z0	Q8K1Z0	10	10	10	Ubiquinone biosynthesis protein COQ9, mitochondrial	Coq9	sp|Q8K1Z0|COQ9_MOUSE Ubiquinone biosynthesis protein COQ9, mitochondrial OS=Mus musculus OX=10090 GN=Coq9 PE=1 SV=1	1	10	10	10	7	7	7	8	9	9	9	8	8	7	9	7	8	6	8	7	7	6	7	5	7	7	8	8	8	8	5	2	10	9	10	8	9	8	9	9	7	7
P43024	P43024	6	6	6	Cytochrome c oxidase subunit 6A1, mitochondrial	Cox6a1	sp|P43024|CX6A1_MOUSE Cytochrome c oxidase subunit 6A1, mitochondrial OS=Mus musculus OX=10090 GN=Cox6a1 PE=1 SV=2	1	6	6	6	6	5	6	6	6	6	6	6	5	5	6	6	6	6	6	6	6	6	6	6	6	5	6	6	6	5	6	5	6	6	6	6	6	6	6	5	6	5
Q3U5Q7	Q3U5Q7	17	17	17	UMP-CMP kinase 2, mitochondrial	Cmpk2	sp|Q3U5Q7|CMPK2_MOUSE UMP-CMP kinase 2, mitochondrial OS=Mus musculus OX=10090 GN=Cmpk2 PE=1 SV=2	1	17	17	17	5	5	5	8	7	6	8	7	5	5	7	4	5	2	7	6	6	6	7	5	7	4	6	5	8	7	14	13	8	8	7	4	7	8	5	5	1	3
Q9CQE8	Q9CQE8	17	17	17	UPF0568 protein C14orf166 homolog		sp|Q9CQE8|RTRAF_MOUSE RNA transcription, translation and transport factor protein OS=Mus musculus OX=10090 GN=RTRAF PE=1 SV=1	1	17	17	17	11	12	11	13	12	12	11	11	9	10	11	12	7	14	11	14	10	14	12	12	12	13	9	11	14	17	11	14	12	15	10	13	12	12	13	13	10	12
Q9CPW4	Q9CPW4	9	9	9	Actin-related protein 2/3 complex subunit 5	Arpc5	sp|Q9CPW4|ARPC5_MOUSE Actin-related protein 2/3 complex subunit 5 OS=Mus musculus OX=10090 GN=Arpc5 PE=1 SV=3	1	9	9	9	4	4	6	6	4	3	6	4	4	6	4	3	5	3	3	5	5	3	7	4	4	5	3	4	8	5	9	8	4	7	6	5	6	5	4	4	4	3
Q9CY50	Q9CY50	6	6	6	Translocon-associated protein subunit alpha	Ssr1	sp|Q9CY50|SSRA_MOUSE Translocon-associated protein subunit alpha OS=Mus musculus OX=10090 GN=Ssr1 PE=1 SV=1	1	6	6	6	6	5	6	5	6	6	5	6	5	6	6	6	5	5	5	5	5	5	5	6	5	5	4	4	6	6	6	4	5	5	6	6	5	6	5	5	5	3
Q9QZD9	Q9QZD9	20	20	20	Eukaryotic translation initiation factor 3 subunit I	Eif3i	sp|Q9QZD9|EIF3I_MOUSE Eukaryotic translation initiation factor 3 subunit I OS=Mus musculus OX=10090 GN=Eif3i PE=1 SV=1	1	20	20	20	16	16	15	17	19	18	16	18	18	17	16	17	15	14	15	13	16	14	16	13	14	16	15	15	18	17	18	15	16	16	20	15	18	17	16	15	17	15
Q60766	Q60766	12	12	12	Immunity-related GTPase family M protein 1	Irgm1	sp|Q60766|IRGM1_MOUSE Immunity-related GTPase family M protein 1 OS=Mus musculus OX=10090 GN=Irgm1 PE=1 SV=1	1	12	12	12	9	8	7	8	7	7	9	10	9	9	9	10	7	10	8	10	8	11	10	11	9	10	11	10	10	12	6	6	10	10	10	11	9	10	9	9	10	8
Q8VCF0	Q8VCF0	14	14	14	Mitochondrial antiviral-signaling protein	Mavs	sp|Q8VCF0|MAVS_MOUSE Mitochondrial antiviral-signaling protein OS=Mus musculus OX=10090 GN=Mavs PE=1 SV=1	1	14	14	14	13	11	10	10	9	10	10	8	9	6	10	9	10	9	9	10	9	9	9	8	8	10	11	10	9	11	6	7	8	9	7	9	9	9	9	8	7	5
P63260	P63260	45	1	1	Actin, cytoplasmic 2;Actin, cytoplasmic 2, N-terminally processed	Actg1	sp|P63260|ACTG_MOUSE Actin, cytoplasmic 2 OS=Mus musculus OX=10090 GN=Actg1 PE=1 SV=1	1	45	1	1	35	35	32	35	30	31	29	33	33	31	33	32	34	31	34	31	33	33	30	33	32	32	35	31	35	34	42	42	36	34	38	37	32	32	33	34	30	32
Q9ER72	Q9ER72	23	23	23	Cysteine--tRNA ligase, cytoplasmic	Cars	sp|Q9ER72|SYCC_MOUSE Cysteine--tRNA ligase, cytoplasmic OS=Mus musculus OX=10090 GN=Cars PE=1 SV=2	1	23	23	23	14	15	14	13	12	15	15	14	13	12	11	12	11	14	13	12	11	17	15	12	14	12	13	13	16	13	7	12	14	14	15	13	12	13	13	13	10	12
P63323	P63323	9	9	9	40S ribosomal protein S12	Rps12	sp|P63323|RS12_MOUSE 40S ribosomal protein S12 OS=Mus musculus OX=10090 GN=Rps12 PE=1 SV=2	1	9	9	9	7	7	7	7	7	5	7	5	7	6	7	7	6	8	6	7	7	6	7	7	7	6	7	6	7	6	9	7	5	6	7	7	8	8	7	6	7	7
Q9WU84	Q9WU84	9	9	9	Copper chaperone for superoxide dismutase	Ccs	sp|Q9WU84|CCS_MOUSE Copper chaperone for superoxide dismutase OS=Mus musculus OX=10090 GN=Ccs PE=1 SV=1	1	9	9	9	7	8	8	7	6	8	8	6	6	7	6	6	5	8	5	7	5	8	7	6	9	7	8	6	8	6	3	3	8	6	8	6	7	7	7	7	6	5
P14602	P14602	11	11	11	Heat shock protein beta-1	Hspb1	sp|P14602|HSPB1_MOUSE Heat shock protein beta-1 OS=Mus musculus OX=10090 GN=Hspb1 PE=1 SV=3	1	11	11	11	8	6	6	5	6	6	5	4	5	5	6	3	3	4	4	1	5	5	4	0	5	2	4	0	5	4	8	9	8	6	2	2	2	1	0	1	4	2
Q8VEM8	Q8VEM8	23	23	23	Phosphate carrier protein, mitochondrial	Slc25a3	sp|Q8VEM8|MPCP_MOUSE Phosphate carrier protein, mitochondrial OS=Mus musculus OX=10090 GN=Slc25a3 PE=1 SV=1	1	23	23	23	20	18	17	19	16	15	17	17	18	16	19	19	15	15	16	18	16	18	17	16	17	17	17	17	19	17	10	11	18	17	14	14	19	16	17	17	15	13
P58044	P58044	11	11	11	Isopentenyl-diphosphate Delta-isomerase 1	Idi1	sp|P58044|IDI1_MOUSE Isopentenyl-diphosphate Delta-isomerase 1 OS=Mus musculus OX=10090 GN=Idi1 PE=1 SV=1	1	11	11	11	10	10	9	10	9	10	10	10	10	10	9	9	9	10	9	10	9	10	10	8	10	9	9	10	10	10	3	3	9	9	8	9	10	9	9	10	8	9
P49710	P49710	23	23	23	Hematopoietic lineage cell-specific protein	Hcls1	sp|P49710|HCLS1_MOUSE Hematopoietic lineage cell-specific protein OS=Mus musculus OX=10090 GN=Hcls1 PE=1 SV=2	1	23	23	23	4	4	1	4	3	5	2	5	1	5	1	2	1	3	2	4	2	4	2	2	5	2	2	3	3	4	22	22	7	4	0	1	1	3	4	5	2	2
P70398	P70398	46	46	46	Probable ubiquitin carboxyl-terminal hydrolase FAF-X	Usp9x	sp|P70398|USP9X_MOUSE Probable ubiquitin carboxyl-terminal hydrolase FAF-X OS=Mus musculus OX=10090 GN=Usp9x PE=1 SV=2	1	46	46	46	15	16	20	20	11	19	17	22	19	19	19	20	22	18	20	13	21	21	19	19	22	23	24	19	21	20	20	17	27	24	23	23	22	19	21	21	20	21
Q8CFA2	Q8CFA2	16	16	16	Aminomethyltransferase, mitochondrial	Amt	sp|Q8CFA2|GCST_MOUSE Aminomethyltransferase, mitochondrial OS=Mus musculus OX=10090 GN=Amt PE=1 SV=1	1	16	16	16	13	10	10	13	12	12	10	12	12	10	8	9	10	7	11	11	11	9	11	12	11	11	11	9	13	11	0	1	12	11	11	8	12	11	8	9	9	7
Q99PV0	Q99PV0	51	51	51	Pre-mRNA-processing-splicing factor 8	Prpf8	sp|Q99PV0|PRP8_MOUSE Pre-mRNA-processing-splicing factor 8 OS=Mus musculus OX=10090 GN=Prpf8 PE=1 SV=2	1	51	51	51	15	15	17	17	11	10	15	15	20	13	16	18	18	12	17	16	19	15	18	16	21	16	18	16	21	16	39	39	24	16	18	19	17	19	15	19	12	16
Q8CCJ3	Q8CCJ3	24	24	24	E3 UFM1-protein ligase 1	Ufl1	sp|Q8CCJ3|UFL1_MOUSE E3 UFM1-protein ligase 1 OS=Mus musculus OX=10090 GN=Ufl1 PE=1 SV=2	1	24	24	24	13	14	14	11	12	12	8	13	9	11	12	14	11	13	11	9	14	13	15	12	16	12	13	13	13	14	9	8	12	12	11	14	15	15	13	14	10	13
Q8VBW8	Q8VBW8	15	15	15	Tetratricopeptide repeat protein 36	Ttc36	sp|Q8VBW8|TTC36_MOUSE Tetratricopeptide repeat protein 36 OS=Mus musculus OX=10090 GN=Ttc36 PE=1 SV=1	1	15	15	15	13	13	12	12	14	14	13	14	14	12	12	12	13	11	13	12	12	12	13	12	13	14	11	13	13	13	0	0	13	13	12	10	14	12	12	10	12	11
P00397	P00397	4	4	4	Cytochrome c oxidase subunit 1	Mtco1	sp|P00397|COX1_MOUSE Cytochrome c oxidase subunit 1 OS=Mus musculus OX=10090 GN=Mtco1 PE=1 SV=2	1	4	4	4	4	4	4	4	3	3	2	3	3	3	3	3	3	3	4	3	4	3	2	4	3	3	4	3	4	3	1	0	4	2	2	3	2	3	3	3	3	2
Q02788	Q02788	16	16	16	Collagen alpha-2(VI) chain	Col6a2	sp|Q02788|CO6A2_MOUSE Collagen alpha-2(VI) chain OS=Mus musculus OX=10090 GN=Col6a2 PE=1 SV=3	1	16	16	16	7	10	7	4	2	7	11	10	4	7	5	6	6	7	5	6	5	6	1	6	5	5	6	6	5	6	11	10	8	9	10	9	9	7	7	8	8	7
Q9DCT2	Q9DCT2	20	20	20	NADH dehydrogenase [ubiquinone] iron-sulfur protein 3, mitochondrial	Ndufs3	sp|Q9DCT2|NDUS3_MOUSE NADH dehydrogenase [ubiquinone] iron-sulfur protein 3, mitochondrial OS=Mus musculus OX=10090 GN=Ndufs3 PE=1 SV=2	1	20	20	20	16	14	16	13	14	14	15	13	13	15	13	12	15	15	15	15	13	11	15	16	14	15	14	17	15	15	9	8	17	14	17	18	13	14	12	14	18	18
Q8C165	Q8C165	28	28	28	Probable carboxypeptidase PM20D1	Pm20d1	sp|Q8C165|P20D1_MOUSE N-fatty-acyl-amino acid synthase/hydrolase PM20D1 OS=Mus musculus OX=10090 GN=Pm20d1 PE=1 SV=1	1	28	28	28	20	21	19	20	19	20	18	21	15	23	18	21	18	21	21	19	20	20	19	22	20	21	21	20	19	21	2	1	20	21	19	21	23	20	19	19	21	20
Q9D9V3	Q9D9V3	17	17	17	Ethylmalonyl-CoA decarboxylase	Echdc1	sp|Q9D9V3|ECHD1_MOUSE Ethylmalonyl-CoA decarboxylase OS=Mus musculus OX=10090 GN=Echdc1 PE=1 SV=2	1	17	17	17	11	10	12	11	11	11	10	10	11	11	10	10	14	12	12	11	14	10	11	11	13	11	13	12	10	11	4	3	11	12	12	12	12	14	14	13	11	9
Q8CIB5	Q8CIB5	22	22	22	Fermitin family homolog 2	Fermt2	sp|Q8CIB5|FERM2_MOUSE Fermitin family homolog 2 OS=Mus musculus OX=10090 GN=Fermt2 PE=1 SV=1	1	22	22	22	14	15	13	15	12	13	13	18	15	13	11	13	13	12	16	13	11	10	15	10	14	12	15	14	15	17	13	15	18	18	14	16	16	13	14	11	8	11
Q922H4	Q922H4	15	15	15	Mannose-1-phosphate guanyltransferase alpha	Gmppa	sp|Q922H4|GMPPA_MOUSE Mannose-1-phosphate guanyltransferase alpha OS=Mus musculus OX=10090 GN=Gmppa PE=1 SV=1	1	15	15	15	10	8	8	6	9	8	10	7	8	8	10	7	7	6	9	6	6	4	8	8	9	8	10	8	10	8	8	8	10	5	12	7	9	4	7	7	7	6
Q9JHR7	Q9JHR7	39	39	39	Insulin-degrading enzyme	Ide	sp|Q9JHR7|IDE_MOUSE Insulin-degrading enzyme OS=Mus musculus OX=10090 GN=Ide PE=1 SV=1	1	39	39	39	23	27	21	24	16	21	22	26	22	23	21	23	19	19	28	25	16	20	24	26	28	24	25	24	22	24	17	16	22	24	22	26	24	25	24	23	17	17
Q8CHH9	Q8CHH9	17	14	14	Septin-8	2019-09-08	sp|Q8CHH9|SEPT8_MOUSE Septin-8 OS=Mus musculus OX=10090 GN=Sept8 PE=1 SV=4	1	17	14	14	6	6	9	7	6	7	8	7	5	4	8	5	8	3	7	5	6	4	6	6	5	6	4	6	9	8	15	15	9	7	8	6	9	6	5	4	5	4
Q9DB26	Q9DB26	11	11	11	Phytanoyl-CoA dioxygenase domain-containing protein 1	Phyhd1	sp|Q9DB26|PHYD1_MOUSE Phytanoyl-CoA dioxygenase domain-containing protein 1 OS=Mus musculus OX=10090 GN=Phyhd1 PE=1 SV=2	1	11	11	11	8	7	8	9	7	10	7	8	8	8	7	8	8	9	7	8	9	9	7	8	10	8	9	8	7	8	2	2	7	8	8	8	9	7	8	5	8	10
O54824	O54824	22	22	22	Pro-interleukin-16;Interleukin-16	Il16	sp|O54824|IL16_MOUSE Pro-interleukin-16 OS=Mus musculus OX=10090 GN=Il16 PE=1 SV=3	1	22	22	22	3	1	1	1	1	1	2	0	0	0	2	0	0	1	1	0	0	1	0	1	0	1	1	1	0	0	20	20	0	0	0	0	1	1	1	3	0	2
Q91WK2	Q91WK2	11	11	11	Eukaryotic translation initiation factor 3 subunit H	Eif3h	sp|Q91WK2|EIF3H_MOUSE Eukaryotic translation initiation factor 3 subunit H OS=Mus musculus OX=10090 GN=Eif3h PE=1 SV=1	1	11	11	11	9	8	8	8	8	9	9	7	9	8	7	10	10	10	7	9	9	9	10	10	10	9	10	9	9	10	8	7	9	8	8	7	9	10	9	8	9	8
Q9R1P1	Q9R1P1	13	13	13	Proteasome subunit beta type-3	Psmb3	sp|Q9R1P1|PSB3_MOUSE Proteasome subunit beta type-3 OS=Mus musculus OX=10090 GN=Psmb3 PE=1 SV=1	1	13	13	13	8	10	8	10	10	10	8	9	8	8	7	9	9	9	10	9	8	8	8	10	9	10	8	8	12	11	9	9	12	11	10	11	10	10	10	10	11	12
P50171	P50171	17	17	17	Estradiol 17-beta-dehydrogenase 8	Hsd17b8	sp|P50171|DHB8_MOUSE Estradiol 17-beta-dehydrogenase 8 OS=Mus musculus OX=10090 GN=Hsd17b8 PE=1 SV=2	1	17	17	17	15	13	12	14	14	10	14	12	13	13	12	12	13	11	12	10	14	10	14	11	13	10	13	11	14	9	3	3	13	12	13	9	14	11	11	9	10	9
Q5U5V2	Q5U5V2	18	18	18	Hydroxylysine kinase	Hykk	sp|Q5U5V2|HYKK_MOUSE Hydroxylysine kinase OS=Mus musculus OX=10090 GN=Hykk PE=1 SV=2	1	18	18	18	12	15	12	16	13	13	11	12	13	16	11	14	12	14	11	15	14	16	16	16	17	18	14	14	13	17	0	1	14	16	15	16	14	15	14	13	15	13
P83940	P83940	9	9	9	Transcription elongation factor B polypeptide 1	Tceb1	sp|P83940|ELOC_MOUSE Elongin-C OS=Mus musculus OX=10090 GN=Eloc PE=1 SV=1	1	9	9	9	8	8	7	7	7	7	7	8	6	6	5	6	5	4	6	6	4	5	6	6	5	7	7	6	7	8	8	8	8	8	7	7	7	7	5	4	4	5
Q60749;Q9WU01	Q60749	7;1	7;1	6;0	KH domain-containing, RNA-binding, signal transduction-associated protein 1	Khdrbs1	sp|Q60749|KHDR1_MOUSE KH domain-containing, RNA-binding, signal transduction-associated protein 1 OS=Mus musculus OX=10090 GN=Khdrbs1 PE=1 SV=2	2	7	7	6	2	2	3	3	2	4	5	3	4	3	3	2	3	2	2	2	3	2	4	4	3	2	3	1	3	5	6	6	5	5	3	5	3	2	3	2	2	3
D0QMC3	D0QMC3	15	15	6	Myeloid cell nuclear differentiation antigen-like protein	Mndal	sp|D0QMC3|MNDAL_MOUSE Myeloid cell nuclear differentiation antigen-like protein OS=Mus musculus OX=10090 GN=Mndal PE=1 SV=1	1	15	15	6	1	1	3	1	2	2	3	3	0	0	1	1	0	0	1	1	0	0	0	0	0	1	1	0	0	3	15	15	3	3	3	2	2	3	2	3	2	2
P11930	P11930	13	13	13	Nucleoside diphosphate-linked moiety X motif 19, mitochondrial	Nudt19	sp|P11930|NUD19_MOUSE Nucleoside diphosphate-linked moiety X motif 19 OS=Mus musculus OX=10090 GN=Nudt19 PE=1 SV=2	1	13	13	13	8	9	10	10	9	10	8	10	12	10	10	8	10	8	10	10	9	9	10	8	10	10	10	9	8	10	0	1	10	12	11	8	9	10	9	9	8	8
Q00896	Q00896	20	1	1	Alpha-1-antitrypsin 1-3	Serpina1c	sp|Q00896|A1AT3_MOUSE Alpha-1-antitrypsin 1-3 OS=Mus musculus OX=10090 GN=Serpina1c PE=1 SV=2	1	20	1	1	17	19	17	18	19	17	16	18	18	18	18	18	18	17	18	17	18	17	18	18	18	18	18	17	18	17	18	18	17	18	19	16	18	18	17	18	17	16
P46460	P46460	33	33	33	Vesicle-fusing ATPase	Nsf	sp|P46460|NSF_MOUSE Vesicle-fusing ATPase OS=Mus musculus OX=10090 GN=Nsf PE=1 SV=2	1	33	33	33	12	16	13	13	12	17	9	16	14	16	12	16	14	13	14	14	13	15	12	12	12	15	15	16	13	15	26	26	14	17	15	12	14	16	12	16	12	13
Q8VE47	Q8VE47	9	9	9	Ubiquitin-like modifier-activating enzyme 5	Uba5	sp|Q8VE47|UBA5_MOUSE Ubiquitin-like modifier-activating enzyme 5 OS=Mus musculus OX=10090 GN=Uba5 PE=1 SV=2	1	9	9	9	5	5	4	6	3	5	4	5	4	5	2	5	5	3	5	4	3	4	5	4	4	4	4	3	7	7	4	5	4	5	5	5	4	4	4	4	4	4
P46638;Q9WTL2	P46638	14;1	14;1	3;0	Ras-related protein Rab-11B	Rab11b	sp|P46638|RB11B_MOUSE Ras-related protein Rab-11B OS=Mus musculus OX=10090 GN=Rab11b PE=1 SV=3	2	14	14	3	11	12	9	10	8	10	5	11	7	9	8	10	8	8	9	7	8	6	9	8	9	9	8	9	10	10	13	14	9	8	8	10	10	10	8	10	7	7
Q61704;CON__Q0V8M9	Q61704	8;1	8;1	8;1	Inter-alpha-trypsin inhibitor heavy chain H3	Itih3	sp|Q61704|ITIH3_MOUSE Inter-alpha-trypsin inhibitor heavy chain H3 OS=Mus musculus OX=10090 GN=Itih3 PE=1 SV=3	2	8	8	8	3	3	2	1	4	5	4	4	2	1	5	2	5	2	3	1	2	2	2	2	2	2	2	2	5	5	5	2	4	2	4	3	5	3	4	4	2	2
Q9CZR8	Q9CZR8	12	12	12	Elongation factor Ts, mitochondrial	Tsfm	sp|Q9CZR8|EFTS_MOUSE Elongation factor Ts, mitochondrial OS=Mus musculus OX=10090 GN=Tsfm PE=1 SV=1	1	12	12	12	10	9	6	9	9	10	8	11	6	6	5	6	7	5	8	9	5	7	7	7	8	8	10	10	9	10	4	5	10	8	6	8	9	9	9	9	7	6
Q8BKZ9	Q8BKZ9	11	11	11	Pyruvate dehydrogenase protein X component, mitochondrial	Pdhx	sp|Q8BKZ9|ODPX_MOUSE Pyruvate dehydrogenase protein X component, mitochondrial OS=Mus musculus OX=10090 GN=Pdhx PE=1 SV=1	1	11	11	11	8	8	7	8	6	8	6	10	6	7	5	6	4	7	6	8	5	7	6	8	7	5	6	7	7	8	4	5	9	8	5	7	7	5	7	5	6	7
Q6PDI5	Q6PDI5	35	35	35	Proteasome-associated protein ECM29 homolog	Ecm29	sp|Q6PDI5|ECM29_MOUSE Proteasome adapter and scaffold protein ECM29 OS=Mus musculus OX=10090 GN=Ecpas PE=1 SV=3	1	35	35	35	15	17	13	15	10	12	15	14	11	11	19	13	15	15	17	17	15	17	18	16	19	16	22	12	20	17	13	14	19	20	23	14	17	15	13	10	20	20
Q9DCH4	Q9DCH4	16	16	16	Eukaryotic translation initiation factor 3 subunit F	Eif3f	sp|Q9DCH4|EIF3F_MOUSE Eukaryotic translation initiation factor 3 subunit F OS=Mus musculus OX=10090 GN=Eif3f PE=1 SV=2	1	16	16	16	10	13	9	13	11	13	12	11	11	10	12	12	9	10	12	9	9	11	10	10	11	11	12	12	9	11	12	12	10	14	12	14	11	11	13	14	14	10
Q8BK64	Q8BK64	21	21	21	Activator of 90 kDa heat shock protein ATPase homolog 1	Ahsa1	sp|Q8BK64|AHSA1_MOUSE Activator of 90 kDa heat shock protein ATPase homolog 1 OS=Mus musculus OX=10090 GN=Ahsa1 PE=1 SV=2	1	21	21	21	15	14	12	14	14	14	12	14	13	15	14	14	11	13	14	13	14	10	14	11	13	13	12	13	13	13	16	12	14	11	9	13	14	16	14	13	11	11
P52792	P52792	20	20	19	Glucokinase	Gck	sp|P52792|HXK4_MOUSE Glucokinase OS=Mus musculus OX=10090 GN=Gck PE=1 SV=1	1	20	20	19	14	15	14	19	17	14	14	18	13	14	15	13	15	17	16	15	15	15	17	17	18	16	13	13	17	13	3	1	15	17	17	15	15	14	16	15	11	12
P60122	P60122	18	18	18	RuvB-like 1	Ruvbl1	sp|P60122|RUVB1_MOUSE RuvB-like 1 OS=Mus musculus OX=10090 GN=Ruvbl1 PE=1 SV=1	1	18	18	18	13	11	12	10	9	11	11	12	9	11	9	10	9	9	9	10	10	9	10	12	9	11	12	12	12	12	16	16	12	13	9	13	8	11	9	10	10	9
Q9DBC0	Q9DBC0	19	19	19	Selenoprotein O	Selo	sp|Q9DBC0|SELO_MOUSE Protein adenylyltransferase SelO, mitochondrial OS=Mus musculus OX=10090 GN=Selenoo PE=1 SV=4	1	19	19	19	13	13	14	14	14	13	14	13	14	14	14	11	10	11	13	12	14	9	14	8	16	13	14	11	14	14	3	2	15	13	13	14	13	12	10	13	11	9
Q99JX3	Q99JX3	13	13	13	Golgi reassembly-stacking protein 2	Gorasp2	sp|Q99JX3|GORS2_MOUSE Golgi reassembly-stacking protein 2 OS=Mus musculus OX=10090 GN=Gorasp2 PE=1 SV=3	1	13	13	13	9	10	8	10	9	9	9	10	8	8	7	6	6	6	8	8	5	7	9	8	7	8	9	10	10	9	9	9	9	9	10	8	9	9	8	8	9	7
P42227	P42227	19	19	19	Signal transducer and activator of transcription 3	Stat3	sp|P42227|STAT3_MOUSE Signal transducer and activator of transcription 3 OS=Mus musculus OX=10090 GN=Stat3 PE=1 SV=2	1	19	19	19	12	10	9	11	6	6	10	10	7	11	10	12	11	11	10	11	9	9	10	9	13	9	11	8	13	12	13	14	15	14	10	12	12	12	11	13	6	8
O55222	O55222	21	21	21	Integrin-linked protein kinase	Ilk	sp|O55222|ILK_MOUSE Integrin-linked protein kinase OS=Mus musculus OX=10090 GN=Ilk PE=1 SV=2	1	21	21	21	9	8	7	8	9	7	7	11	8	4	8	6	8	5	7	6	4	4	7	6	7	7	8	6	10	9	19	18	11	9	10	9	10	8	6	6	6	4
Q60902	Q60902	18	18	18	Epidermal growth factor receptor substrate 15-like 1	Eps15l1	sp|Q60902|EP15R_MOUSE Epidermal growth factor receptor substrate 15-like 1 OS=Mus musculus OX=10090 GN=Eps15l1 PE=1 SV=3	1	18	18	18	11	11	8	9	10	10	11	6	10	8	10	6	9	6	7	7	7	7	9	5	8	6	11	10	8	8	13	11	10	9	8	8	8	8	7	8	6	7
O55234	O55234	16	16	16	Proteasome subunit beta type-5	Psmb5	sp|O55234|PSB5_MOUSE Proteasome subunit beta type-5 OS=Mus musculus OX=10090 GN=Psmb5 PE=1 SV=3	1	16	16	16	13	13	11	13	12	10	12	11	13	11	13	12	13	11	10	13	14	12	14	11	13	13	13	14	13	10	5	6	11	12	10	13	12	12	11	12	6	7
Q61301	Q61301	12	3	3	Catenin alpha-2	Ctnna2	sp|Q61301|CTNA2_MOUSE Catenin alpha-2 OS=Mus musculus OX=10090 GN=Ctnna2 PE=1 SV=3	1	12	3	3	7	5	5	6	6	7	8	5	6	5	8	5	2	2	6	4	6	3	8	6	6	4	9	9	8	8	5	5	7	7	8	5	7	6	4	5	4	3
P70699	P70699	31	31	31	Lysosomal alpha-glucosidase	Gaa	sp|P70699|LYAG_MOUSE Lysosomal alpha-glucosidase OS=Mus musculus OX=10090 GN=Gaa PE=1 SV=2	1	31	31	31	21	19	17	21	17	18	18	14	18	19	15	15	16	17	21	19	18	18	21	19	19	17	22	20	26	19	9	4	19	14	20	18	19	18	18	15	15	11
P10711;Q9QVN7	P10711	15;1	15;1	15;1	Transcription elongation factor A protein 1	Tcea1	sp|P10711|TCEA1_MOUSE Transcription elongation factor A protein 1 OS=Mus musculus OX=10090 GN=Tcea1 PE=1 SV=2	2	15	15	15	7	5	5	5	5	8	7	5	3	6	2	3	1	2	3	2	3	2	5	4	7	3	4	4	8	4	14	13	6	8	6	2	4	4	4	3	3	4
Q9CWK8	Q9CWK8	26	26	24	Sorting nexin-2	Snx2	sp|Q9CWK8|SNX2_MOUSE Sorting nexin-2 OS=Mus musculus OX=10090 GN=Snx2 PE=1 SV=2	1	26	26	24	13	15	13	16	16	16	12	17	13	15	12	14	14	11	15	13	12	11	16	12	15	14	13	14	17	15	22	21	18	17	16	16	18	16	15	15	13	11
P61079;P62838;Q6ZWY6	P61079;P62838	4;3;1	4;3;1	3;2;1	Ubiquitin-conjugating enzyme E2 D3;Ubiquitin-conjugating enzyme E2 D2	Ube2d3;Ube2d2	sp|P61079|UB2D3_MOUSE Ubiquitin-conjugating enzyme E2 D3 OS=Mus musculus OX=10090 GN=Ube2d3 PE=1 SV=1;sp|P62838|UB2D2_MOUSE Ubiquitin-conjugating enzyme E2 D2 OS=Mus musculus OX=10090 GN=Ube2d2 PE=1 SV=1	3	4	4	3	2	3	3	3	4	3	3	3	4	3	3	2	2	2	4	2	2	2	2	2	2	2	2	3	2	4	4	4	4	3	3	4	4	4	4	4	2	3
P62270	P62270	17	17	17	40S ribosomal protein S18	Rps18	sp|P62270|RS18_MOUSE 40S ribosomal protein S18 OS=Mus musculus OX=10090 GN=Rps18 PE=1 SV=3	1	17	17	17	14	16	13	15	13	14	14	15	12	13	10	14	11	13	12	15	11	12	14	11	14	14	14	15	14	15	16	12	14	13	16	13	15	14	14	13	14	10
Q8R1I1	Q8R1I1	3	3	3	Cytochrome b-c1 complex subunit 9	Uqcr10	sp|Q8R1I1|QCR9_MOUSE Cytochrome b-c1 complex subunit 9 OS=Mus musculus OX=10090 GN=Uqcr10 PE=1 SV=1	1	3	3	3	3	3	2	3	3	3	2	3	3	3	2	3	3	3	3	3	3	3	2	3	3	3	2	2	2	3	1	1	3	3	2	3	2	3	2	3	3	3
Q9CZ42	Q9CZ42	14	14	14	ATP-dependent (S)-NAD(P)H-hydrate dehydratase	Carkd	sp|Q9CZ42|NNRD_MOUSE ATP-dependent (S)-NAD(P)H-hydrate dehydratase OS=Mus musculus OX=10090 GN=Naxd PE=1 SV=1	1	14	14	14	11	11	9	13	10	11	9	12	8	10	9	10	11	10	9	12	11	12	10	11	11	12	11	12	12	12	10	11	12	11	13	10	9	12	11	10	11	9
Q9DCS9	Q9DCS9	14	14	14	NADH dehydrogenase [ubiquinone] 1 beta subcomplex subunit 10	Ndufb10	sp|Q9DCS9|NDUBA_MOUSE NADH dehydrogenase [ubiquinone] 1 beta subcomplex subunit 10 OS=Mus musculus OX=10090 GN=Ndufb10 PE=1 SV=3	1	14	14	14	10	12	10	10	10	10	12	12	12	9	13	11	12	10	10	12	10	11	10	10	13	12	10	12	11	12	6	8	12	10	11	11	12	11	12	11	11	9
Q9CYR6	Q9CYR6	16	16	16	Phosphoacetylglucosamine mutase	Pgm3	sp|Q9CYR6|AGM1_MOUSE Phosphoacetylglucosamine mutase OS=Mus musculus OX=10090 GN=Pgm3 PE=1 SV=1	1	16	16	16	10	8	11	10	9	6	8	8	10	8	9	8	11	8	11	10	7	6	11	9	9	9	9	8	9	9	5	6	10	9	10	9	8	8	8	8	9	5
Q9R0Q7	Q9R0Q7	10	10	10	Prostaglandin E synthase 3	Ptges3	sp|Q9R0Q7|TEBP_MOUSE Prostaglandin E synthase 3 OS=Mus musculus OX=10090 GN=Ptges3 PE=1 SV=1	1	10	10	10	8	9	8	8	8	8	8	6	10	8	9	7	7	6	6	6	7	8	8	7	8	8	8	8	9	9	8	9	9	8	8	7	8	7	8	8	6	7
Q9QYR9	Q9QYR9	19	8	8	Acyl-coenzyme A thioesterase 2, mitochondrial	Acot2	sp|Q9QYR9|ACOT2_MOUSE Acyl-coenzyme A thioesterase 2, mitochondrial OS=Mus musculus OX=10090 GN=Acot2 PE=1 SV=2	1	19	8	8	12	14	15	14	10	15	10	10	10	12	11	14	15	14	12	13	13	13	13	12	12	14	10	14	15	13	14	13	12	14	12	12	6	10	12	13	12	12
Q9DBG7	Q9DBG7	22	22	22	Signal recognition particle receptor subunit alpha	Srpr	sp|Q9DBG7|SRPRA_MOUSE Signal recognition particle receptor subunit alpha OS=Mus musculus OX=10090 GN=Srpra PE=1 SV=1	1	22	22	22	14	14	12	12	10	14	15	12	12	13	9	11	9	11	14	17	13	12	12	13	10	12	13	13	16	13	8	9	16	13	16	16	16	17	13	13	7	10
O88456;Q9D7J7	O88456	15;2	15;2	15;2	Calpain small subunit 1	Capns1	sp|O88456|CPNS1_MOUSE Calpain small subunit 1 OS=Mus musculus OX=10090 GN=Capns1 PE=1 SV=1	2	15	15	15	9	9	9	11	10	8	9	10	9	11	9	7	6	9	10	7	11	7	9	7	9	9	9	11	11	11	14	14	9	10	10	7	10	10	8	9	7	7
Q3ULJ0	Q3ULJ0	21	19	19	Glycerol-3-phosphate dehydrogenase 1-like protein	Gpd1l	sp|Q3ULJ0|GPD1L_MOUSE Glycerol-3-phosphate dehydrogenase 1-like protein OS=Mus musculus OX=10090 GN=Gpd1l PE=1 SV=2	1	21	19	19	11	11	14	9	8	10	10	13	9	12	9	13	10	10	11	13	10	13	10	10	9	13	10	13	11	14	10	11	14	12	8	13	10	12	10	14	9	11
Q922Q8	Q922Q8	14	14	14	Leucine-rich repeat-containing protein 59	Lrrc59	sp|Q922Q8|LRC59_MOUSE Leucine-rich repeat-containing protein 59 OS=Mus musculus OX=10090 GN=Lrrc59 PE=1 SV=1	1	14	14	14	10	10	8	10	8	9	9	10	7	9	8	8	9	8	8	9	9	8	10	7	10	9	9	8	9	9	10	9	11	10	10	10	10	10	10	9	7	9
Q62433	Q62433	12	12	12	Protein NDRG1	Ndrg1	sp|Q62433|NDRG1_MOUSE Protein NDRG1 OS=Mus musculus OX=10090 GN=Ndrg1 PE=1 SV=1	1	12	12	12	4	4	5	5	5	6	5	4	4	5	4	3	5	4	6	5	6	4	2	5	4	6	4	4	5	6	10	11	6	6	5	6	4	4	4	3	6	4
O55060	O55060	17	17	17	Thiopurine S-methyltransferase	Tpmt	sp|O55060|TPMT_MOUSE Thiopurine S-methyltransferase OS=Mus musculus OX=10090 GN=Tpmt PE=1 SV=1	1	17	17	17	11	11	15	12	12	12	9	11	13	13	10	12	10	12	10	10	13	10	12	12	13	10	14	15	13	14	2	4	12	10	13	14	13	11	10	11	12	9
P01899;P01896;P14427	P01899	21;3;2	20;2;2	8;0;0	H-2 class I histocompatibility antigen, D-B alpha chain	H2-D1	sp|P01899|HA11_MOUSE H-2 class I histocompatibility antigen, D-B alpha chain OS=Mus musculus OX=10090 GN=H2-D1 PE=1 SV=2	3	21	20	8	13	9	6	11	10	13	13	13	10	11	11	9	10	11	10	10	14	7	9	11	10	11	7	9	16	15	19	18	16	12	11	10	12	9	10	8	6	7
Q8BTZ7	Q8BTZ7	16	16	16	Mannose-1-phosphate guanyltransferase beta	Gmppb	sp|Q8BTZ7|GMPPB_MOUSE Mannose-1-phosphate guanyltransferase beta OS=Mus musculus OX=10090 GN=Gmppb PE=1 SV=1	1	16	16	16	9	13	10	9	8	13	11	12	9	12	11	10	11	10	9	11	11	11	8	10	9	10	10	9	11	11	12	9	11	12	11	12	11	13	12	12	12	11
Q9D7B6	Q9D7B6	21	21	21	Isobutyryl-CoA dehydrogenase, mitochondrial	Acad8	sp|Q9D7B6|ACAD8_MOUSE Isobutyryl-CoA dehydrogenase, mitochondrial OS=Mus musculus OX=10090 GN=Acad8 PE=1 SV=2	1	21	21	21	12	11	13	17	14	14	14	15	13	14	11	12	14	11	14	12	12	12	14	9	13	13	13	12	13	15	4	5	14	18	14	17	13	13	11	15	11	10
P40336	P40336	15	15	14	Vacuolar protein sorting-associated protein 26A	Vps26a	sp|P40336|VP26A_MOUSE Vacuolar protein sorting-associated protein 26A OS=Mus musculus OX=10090 GN=Vps26a PE=1 SV=1	1	15	15	14	7	9	8	7	8	7	8	7	8	8	8	5	7	7	7	7	8	8	7	7	8	6	8	10	6	8	9	11	8	9	10	6	8	7	9	9	6	6
Q9DC16	Q9DC16	11	11	11	Endoplasmic reticulum-Golgi intermediate compartment protein 1	Ergic1	sp|Q9DC16|ERGI1_MOUSE Endoplasmic reticulum-Golgi intermediate compartment protein 1 OS=Mus musculus OX=10090 GN=Ergic1 PE=1 SV=1	1	11	11	11	8	8	4	5	7	4	8	6	8	4	7	5	8	5	9	4	7	4	8	6	7	4	8	6	8	5	6	4	8	5	5	5	7	6	6	5	5	6
Q9QYB1	Q9QYB1	22	22	21	Chloride intracellular channel protein 4	Clic4	sp|Q9QYB1|CLIC4_MOUSE Chloride intracellular channel protein 4 OS=Mus musculus OX=10090 GN=Clic4 PE=1 SV=3	1	22	22	21	13	11	12	16	14	16	12	15	13	15	13	15	13	10	11	9	10	14	14	13	13	12	14	10	14	14	18	17	14	13	14	13	14	15	11	12	11	14
Q9ERG0	Q9ERG0	29	29	29	LIM domain and actin-binding protein 1	Lima1	sp|Q9ERG0|LIMA1_MOUSE LIM domain and actin-binding protein 1 OS=Mus musculus OX=10090 GN=Lima1 PE=1 SV=3	1	29	29	29	21	17	18	19	18	17	16	19	13	16	16	17	18	16	16	18	14	16	17	17	18	18	19	15	21	18	19	16	20	17	16	13	17	16	16	18	14	10
P08071	P08071	34	34	34	Lactotransferrin	Ltf	sp|P08071|TRFL_MOUSE Lactotransferrin OS=Mus musculus OX=10090 GN=Ltf PE=1 SV=4	1	34	34	34	2	1	0	1	2	3	1	2	3	5	2	2	1	1	2	2	0	1	1	3	1	2	1	2	5	5	28	30	6	9	1	2	2	3	5	2	1	2
Q8BFW7	Q8BFW7	26	26	26	Lipoma-preferred partner homolog	Lpp	sp|Q8BFW7|LPP_MOUSE Lipoma-preferred partner homolog OS=Mus musculus OX=10090 GN=Lpp PE=1 SV=1	1	26	26	26	15	15	13	16	14	16	20	20	12	9	15	10	14	10	13	15	12	11	12	10	14	13	14	17	15	17	20	24	19	16	16	15	18	15	12	14	7	6
O88441	O88441	9	9	9	Metaxin-2	Mtx2	sp|O88441|MTX2_MOUSE Metaxin-2 OS=Mus musculus OX=10090 GN=Mtx2 PE=1 SV=1	1	9	9	9	6	4	5	5	5	2	7	4	4	7	5	3	5	5	6	6	5	5	6	6	7	7	6	7	7	5	4	4	6	6	6	7	7	5	6	4	3	4
Q99LP6	Q99LP6	14	14	14	GrpE protein homolog 1, mitochondrial	Grpel1	sp|Q99LP6|GRPE1_MOUSE GrpE protein homolog 1, mitochondrial OS=Mus musculus OX=10090 GN=Grpel1 PE=1 SV=1	1	14	14	14	13	13	13	13	12	13	14	13	14	13	12	13	12	12	13	13	12	12	13	10	12	12	13	13	13	13	10	11	12	11	12	13	13	13	12	13	10	9
Q9JII5	Q9JII5	8	8	8	DAZ-associated protein 1	Dazap1	sp|Q9JII5|DAZP1_MOUSE DAZ-associated protein 1 OS=Mus musculus OX=10090 GN=Dazap1 PE=1 SV=2	1	8	8	8	7	8	6	7	8	7	7	7	6	6	8	8	6	7	8	8	8	8	6	5	8	7	7	8	8	8	8	8	8	8	7	7	8	8	7	7	6	6
Q9DC51	Q9DC51	18	12	12	Guanine nucleotide-binding protein G(k) subunit alpha	Gnai3	sp|Q9DC51|GNAI3_MOUSE Guanine nucleotide-binding protein G(k) subunit alpha OS=Mus musculus OX=10090 GN=Gnai3 PE=1 SV=3	1	18	12	12	13	9	12	9	11	10	11	12	11	10	10	10	10	8	10	7	7	8	11	8	10	9	11	10	13	11	14	12	13	8	10	7	11	9	6	6	6	5
P55050	P55050	8	8	8	Fatty acid-binding protein, intestinal	Fabp2	sp|P55050|FABPI_MOUSE Fatty acid-binding protein, intestinal OS=Mus musculus OX=10090 GN=Fabp2 PE=1 SV=2	1	8	8	8	6	7	6	7	6	5	5	5	5	5	6	4	4	2	6	3	6	4	4	2	6	4	4	4	6	5	1	0	5	4	5	5	5	4	6	5	3	4
P70290	P70290	23	23	23	55 kDa erythrocyte membrane protein	Mpp1	sp|P70290|EM55_MOUSE 55 kDa erythrocyte membrane protein OS=Mus musculus OX=10090 GN=Mpp1 PE=1 SV=1	1	23	23	23	8	5	7	7	8	9	8	10	3	3	3	4	6	5	6	5	5	3	6	5	7	6	5	6	6	8	20	21	7	9	4	6	6	4	6	5	5	4
Q6ZQI3	Q6ZQI3	17	17	17	Malectin	Mlec	sp|Q6ZQI3|MLEC_MOUSE Malectin OS=Mus musculus OX=10090 GN=Mlec PE=1 SV=2	1	17	17	17	7	8	11	11	8	9	7	9	7	7	9	8	8	6	8	9	10	8	7	8	11	7	8	8	11	10	9	9	13	10	11	11	10	8	7	8	8	8
Q9JMH9	Q9JMH9	37	37	37	Unconventional myosin-XVIIIa	Myo18a	sp|Q9JMH9|MY18A_MOUSE Unconventional myosin-XVIIIa OS=Mus musculus OX=10090 GN=Myo18a PE=1 SV=2	1	37	37	37	17	19	16	17	12	13	16	19	13	16	18	13	11	12	14	13	13	12	16	17	13	13	16	17	21	22	20	19	22	16	21	12	17	16	14	17	16	15
Q6NVF9	Q6NVF9	11	11	11	Cleavage and polyadenylation specificity factor subunit 6	Cpsf6	sp|Q6NVF9|CPSF6_MOUSE Cleavage and polyadenylation specificity factor subunit 6 OS=Mus musculus OX=10090 GN=Cpsf6 PE=1 SV=1	1	11	11	11	4	4	3	4	5	6	5	4	3	3	4	3	4	3	3	4	3	5	3	4	4	3	4	3	6	4	8	8	5	4	5	5	5	4	3	4	2	4
Q6PHZ2	Q6PHZ2	16	16	11	Calcium/calmodulin-dependent protein kinase type II subunit delta	Camk2d	sp|Q6PHZ2|KCC2D_MOUSE Calcium/calmodulin-dependent protein kinase type II subunit delta OS=Mus musculus OX=10090 GN=Camk2d PE=1 SV=1	1	16	16	11	3	2	2	2	2	2	6	3	1	1	2	1	2	1	2	1	1	1	1	2	2	2	1	2	2	2	14	13	2	3	3	3	2	3	2	1	1	3
P28798	P28798	11	11	11	Granulins;Acrogranin;Granulin-1;Granulin-2;Granulin-3;Granulin-4;Granulin-5;Granulin-6;Granulin-7	Grn	sp|P28798|GRN_MOUSE Progranulin OS=Mus musculus OX=10090 GN=Grn PE=1 SV=2	1	11	11	11	8	7	8	8	9	9	9	9	7	7	9	7	6	6	8	6	9	8	9	7	7	7	8	6	9	9	9	8	10	8	8	8	7	8	8	7	5	4
P62983;P62984;P0CG49;P0CG50	P62983	11;5;5;5	11;5;5;5	11;5;5;5	Ubiquitin-40S ribosomal protein S27a;Ubiquitin;40S ribosomal protein S27a	Rps27a	sp|P62983|RS27A_MOUSE Ubiquitin-40S ribosomal protein S27a OS=Mus musculus OX=10090 GN=Rps27a PE=1 SV=2	4	11	11	11	9	10	9	9	9	10	9	10	9	10	9	10	9	11	9	10	9	10	9	10	9	10	9	10	9	10	8	10	9	10	9	10	9	10	10	11	9	9
O70439	O70439	9	9	9	Syntaxin-7	Stx7	sp|O70439|STX7_MOUSE Syntaxin-7 OS=Mus musculus OX=10090 GN=Stx7 PE=1 SV=3	1	9	9	9	2	2	3	3	1	2	2	2	2	2	4	2	2	2	4	2	3	1	2	2	2	2	2	2	2	2	8	6	3	4	4	2	3	2	2	2	3	2
Q8R0V5	Q8R0V5	13	13	13	Indoleamine 2,3-dioxygenase 2	Ido2	sp|Q8R0V5|I23O2_MOUSE Indoleamine 2,3-dioxygenase 2 OS=Mus musculus OX=10090 GN=Ido2 PE=1 SV=3	1	13	13	13	8	7	8	7	9	11	9	10	9	9	7	8	8	8	8	8	8	8	8	8	9	8	8	8	8	10	2	1	10	8	8	10	9	9	8	9	8	8
P27005	P27005	3	3	3	Protein S100-A8	S100a8	sp|P27005|S10A8_MOUSE Protein S100-A8 OS=Mus musculus OX=10090 GN=S100a8 PE=1 SV=3	1	3	3	3	0	1	0	0	0	0	0	1	0	0	1	0	0	0	1	0	0	0	0	0	1	1	0	0	1	1	3	3	1	0	0	0	0	0	0	0	1	0
Q91WM2	Q91WM2	10	10	10	Cat eye syndrome critical region protein 5 homolog	Cecr5	sp|Q91WM2|HDHD5_MOUSE Haloacid dehalogenase-like hydrolase domain-containing 5 OS=Mus musculus OX=10090 GN=Hdhd5 PE=1 SV=1	1	10	10	10	6	5	7	5	5	5	5	5	7	6	5	5	6	5	6	4	7	5	8	4	5	7	6	6	7	6	3	1	8	5	6	5	7	7	6	5	6	5
P28352	P28352	16	16	16	DNA-(apurinic or apyrimidinic site) lyase;DNA-(apurinic or apyrimidinic site) lyase, mitochondrial	Apex1	sp|P28352|APEX1_MOUSE DNA-(apurinic or apyrimidinic site) lyase OS=Mus musculus OX=10090 GN=Apex1 PE=1 SV=2	1	16	16	16	8	10	8	11	7	7	8	8	5	6	8	6	8	9	12	8	8	7	9	6	8	10	11	9	11	8	14	13	11	11	11	7	9	9	10	8	7	8
Q9D3D9	Q9D3D9	6	6	6	ATP synthase subunit delta, mitochondrial	Atp5d	sp|Q9D3D9|ATPD_MOUSE ATP synthase subunit delta, mitochondrial OS=Mus musculus OX=10090 GN=Atp5f1d PE=1 SV=1	1	6	6	6	4	5	5	5	4	3	4	5	4	5	4	4	4	3	4	4	5	4	4	5	4	4	4	4	4	4	3	4	4	4	4	4	5	4	3	3	4	4
Q9JKB1;P58321	Q9JKB1	15;7	15;7	15;7	Ubiquitin carboxyl-terminal hydrolase isozyme L3	Uchl3	sp|Q9JKB1|UCHL3_MOUSE Ubiquitin carboxyl-terminal hydrolase isozyme L3 OS=Mus musculus OX=10090 GN=Uchl3 PE=1 SV=2	2	15	15	15	11	10	10	10	12	10	13	13	11	11	11	11	10	8	9	9	9	10	11	9	10	11	11	11	11	11	14	14	12	12	10	12	11	11	12	11	8	8
P07146	P07146	5	5	5	Anionic trypsin-2	Prss2	sp|P07146|TRY2_MOUSE Anionic trypsin-2 OS=Mus musculus OX=10090 GN=Prss2 PE=1 SV=1	1	5	5	5	0	0	0	0	0	0	0	0	0	0	0	0	0	0	0	0	0	1	0	0	0	0	0	0	0	0	5	5	0	0	0	0	0	0	0	0	0	1
Q61035	Q61035	22	22	19	Histidine--tRNA ligase, cytoplasmic	Hars	sp|Q61035|SYHC_MOUSE Histidine--tRNA ligase, cytoplasmic OS=Mus musculus OX=10090 GN=Hars PE=1 SV=2	1	22	22	19	14	14	15	11	13	10	15	10	14	11	14	11	12	12	13	11	12	12	14	13	13	14	11	10	14	10	13	14	14	13	12	13	10	11	11	11	13	13
P61205	P61205	17	1	1	ADP-ribosylation factor 3	Arf3	sp|P61205|ARF3_MOUSE ADP-ribosylation factor 3 OS=Mus musculus OX=10090 GN=Arf3 PE=2 SV=2	1	17	1	1	14	14	13	13	15	14	14	14	15	14	15	14	14	14	13	14	14	15	15	14	14	13	15	12	14	14	16	15	14	14	14	13	14	13	14	14	12	13
B2RQC6	B2RQC6	39	36	36	CAD protein;Glutamine-dependent carbamoyl-phosphate synthase;Aspartate carbamoyltransferase;Dihydroorotase	Cad	sp|B2RQC6|PYR1_MOUSE CAD protein OS=Mus musculus OX=10090 GN=Cad PE=1 SV=1	1	39	36	36	13	16	6	13	11	14	14	17	9	15	13	17	10	19	13	19	11	18	17	18	16	16	16	15	17	15	24	29	9	13	13	17	18	19	16	20	14	12
P99025	P99025	10	10	10	GTP cyclohydrolase 1 feedback regulatory protein	Gchfr	sp|P99025|GFRP_MOUSE GTP cyclohydrolase 1 feedback regulatory protein OS=Mus musculus OX=10090 GN=Gchfr PE=1 SV=3	1	10	10	10	5	7	5	8	6	6	6	6	5	6	6	5	7	8	7	6	6	7	6	7	8	6	6	7	7	7	0	0	10	9	6	8	8	6	7	6	8	8
P62751	P62751	11	11	11	60S ribosomal protein L23a	Rpl23a	sp|P62751|RL23A_MOUSE 60S ribosomal protein L23a OS=Mus musculus OX=10090 GN=Rpl23a PE=1 SV=1	1	11	11	11	9	9	9	9	9	9	9	10	9	7	9	8	9	9	8	9	8	9	8	7	8	8	8	8	9	10	9	9	9	10	7	10	8	9	8	10	9	8
Q9CPP6	Q9CPP6	9	9	9	NADH dehydrogenase [ubiquinone] 1 alpha subcomplex subunit 5	Ndufa5	sp|Q9CPP6|NDUA5_MOUSE NADH dehydrogenase [ubiquinone] 1 alpha subcomplex subunit 5 OS=Mus musculus OX=10090 GN=Ndufa5 PE=1 SV=3	1	9	9	9	6	7	7	7	8	7	7	7	7	6	7	6	6	6	7	7	6	7	7	5	8	6	6	7	8	7	6	7	8	7	8	6	7	7	6	6	5	5
Q8C5W3	Q8C5W3	12	12	12	Tubulin-specific chaperone cofactor E-like protein	Tbcel	sp|Q8C5W3|TBCEL_MOUSE Tubulin-specific chaperone cofactor E-like protein OS=Mus musculus OX=10090 GN=Tbcel PE=1 SV=1	1	12	12	12	8	8	8	6	7	10	8	8	7	7	6	7	8	7	7	7	7	9	8	6	7	9	7	7	7	8	2	3	6	7	9	9	7	7	7	9	8	8
Q9WTI7	Q9WTI7	41	41	41	Unconventional myosin-Ic	Myo1c	sp|Q9WTI7|MYO1C_MOUSE Unconventional myosin-Ic OS=Mus musculus OX=10090 GN=Myo1c PE=1 SV=2	1	41	41	41	18	18	19	16	13	14	17	15	15	16	18	16	18	11	23	19	17	20	17	14	18	15	21	16	20	18	26	25	24	17	22	21	22	16	14	20	19	18
P84096	P84096	12	12	11	Rho-related GTP-binding protein RhoG	Rhog	sp|P84096|RHOG_MOUSE Rho-related GTP-binding protein RhoG OS=Mus musculus OX=10090 GN=Rhog PE=1 SV=1	1	12	12	11	6	4	4	4	2	4	5	5	4	4	3	3	5	4	3	3	3	2	4	3	3	3	2	4	5	2	12	11	5	5	2	4	5	3	2	3	3	2
P23506	P23506	10	10	10	Protein-L-isoaspartate(D-aspartate) O-methyltransferase	Pcmt1	sp|P23506|PIMT_MOUSE Protein-L-isoaspartate(D-aspartate) O-methyltransferase OS=Mus musculus OX=10090 GN=Pcmt1 PE=1 SV=3	1	10	10	10	5	5	5	3	3	5	3	3	3	4	2	5	4	5	3	3	3	4	2	4	5	4	4	4	5	4	8	8	5	5	4	4	5	4	5	5	5	5
P31938	P31938	14	11	11	Dual specificity mitogen-activated protein kinase kinase 1	Map2k1	sp|P31938|MP2K1_MOUSE Dual specificity mitogen-activated protein kinase kinase 1 OS=Mus musculus OX=10090 GN=Map2k1 PE=1 SV=2	1	14	11	11	11	7	11	9	9	8	12	8	12	9	10	9	10	7	11	8	10	7	10	8	10	9	12	10	12	11	11	11	11	10	11	10	11	8	8	8	8	10
P59325	P59325	18	18	18	Eukaryotic translation initiation factor 5	Eif5	sp|P59325|IF5_MOUSE Eukaryotic translation initiation factor 5 OS=Mus musculus OX=10090 GN=Eif5 PE=1 SV=1	1	18	18	18	15	12	16	15	17	13	16	14	15	14	16	16	16	15	16	17	15	17	16	13	17	14	16	13	16	15	12	15	14	16	15	16	15	15	13	15	13	12
Q283N4	Q283N4	12	12	12	2-oxo-4-hydroxy-4-carboxy-5-ureidoimidazoline decarboxylase	Urad	sp|Q283N4|URAD_MOUSE 2-oxo-4-hydroxy-4-carboxy-5-ureidoimidazoline decarboxylase OS=Mus musculus OX=10090 GN=Urad PE=1 SV=1	1	12	12	12	8	9	8	8	10	9	9	8	8	8	7	8	8	8	7	8	7	9	8	6	8	10	10	10	9	11	0	1	9	10	8	10	9	9	9	10	6	6
O35678	O35678	18	18	18	Monoglyceride lipase	Mgll	sp|O35678|MGLL_MOUSE Monoglyceride lipase OS=Mus musculus OX=10090 GN=Mgll PE=1 SV=1	1	18	18	18	14	14	13	14	12	13	13	14	11	15	10	12	11	12	12	13	13	13	14	15	13	13	12	12	13	16	11	9	12	14	14	14	13	14	15	15	12	12
Q02819	Q02819	25	25	25	Nucleobindin-1	Nucb1	sp|Q02819|NUCB1_MOUSE Nucleobindin-1 OS=Mus musculus OX=10090 GN=Nucb1 PE=1 SV=2	1	25	25	25	19	14	14	16	19	18	16	19	14	12	15	18	17	12	14	16	17	13	19	16	15	14	18	14	22	17	16	18	19	18	17	15	21	15	13	11	13	12
P97447	P97447	16	16	16	Four and a half LIM domains protein 1	Fhl1	sp|P97447|FHL1_MOUSE Four and a half LIM domains protein 1 OS=Mus musculus OX=10090 GN=Fhl1 PE=1 SV=3	1	16	16	16	7	7	8	7	8	10	12	13	5	7	7	6	5	6	5	5	3	5	7	4	5	7	6	5	7	8	14	15	12	11	6	5	7	5	4	6	4	5
Q9DAR7	Q9DAR7	19	19	19	m7GpppX diphosphatase	Dcps	sp|Q9DAR7|DCPS_MOUSE m7GpppX diphosphatase OS=Mus musculus OX=10090 GN=Dcps PE=1 SV=1	1	19	19	19	7	6	8	7	7	8	10	9	9	5	8	7	7	6	9	10	5	8	7	7	7	7	7	8	10	6	17	16	12	10	9	10	7	5	8	5	6	9
Q8VCC1	Q8VCC1	12	12	12	15-hydroxyprostaglandin dehydrogenase [NAD(+)]	Hpgd	sp|Q8VCC1|PGDH_MOUSE 15-hydroxyprostaglandin dehydrogenase [NAD(+)] OS=Mus musculus OX=10090 GN=Hpgd PE=1 SV=1	1	12	12	12	9	8	9	10	11	9	11	9	10	7	11	8	12	9	12	8	10	9	11	10	9	10	9	9	9	10	4	4	9	10	10	7	10	7	7	6	8	9
Q63918	Q63918	10	10	10	Serum deprivation-response protein	Sdpr	sp|Q63918|CAVN2_MOUSE Caveolae-associated protein 2 OS=Mus musculus OX=10090 GN=Cavin2 PE=1 SV=3	1	10	10	10	2	2	4	2	5	4	6	4	3	2	3	2	2	4	1	3	3	3	2	2	2	2	2	2	2	3	8	6	2	3	2	1	2	2	2	2	2	2
Q9WTX5	Q9WTX5	10	10	10	S-phase kinase-associated protein 1	Skp1	sp|Q9WTX5|SKP1_MOUSE S-phase kinase-associated protein 1 OS=Mus musculus OX=10090 GN=Skp1 PE=1 SV=3	1	10	10	10	7	7	8	7	9	7	7	8	8	7	7	7	7	8	7	7	7	7	6	5	6	8	7	6	8	8	8	9	8	7	8	7	6	8	7	6	5	5
Q8BPU7	Q8BPU7	16	16	14	Engulfment and cell motility protein 1	Elmo1	sp|Q8BPU7|ELMO1_MOUSE Engulfment and cell motility protein 1 OS=Mus musculus OX=10090 GN=Elmo1 PE=1 SV=2	1	16	16	14	1	1	1	0	0	1	0	1	0	1	0	0	0	0	1	1	1	1	1	1	1	1	1	1	1	3	15	13	0	1	1	2	2	2	1	2	1	1
Q8BH04	Q8BH04	16	15	15	Phosphoenolpyruvate carboxykinase [GTP], mitochondrial	Pck2	sp|Q8BH04|PCKGM_MOUSE Phosphoenolpyruvate carboxykinase [GTP], mitochondrial OS=Mus musculus OX=10090 GN=Pck2 PE=1 SV=1	1	16	15	15	1	1	1	1	1	1	1	1	1	1	1	1	1	1	1	1	1	1	1	2	1	1	1	1	1	1	13	12	1	1	1	1	1	1	1	0	1	1
P62858	P62858	7	7	7	40S ribosomal protein S28	Rps28	sp|P62858|RS28_MOUSE 40S ribosomal protein S28 OS=Mus musculus OX=10090 GN=Rps28 PE=1 SV=1	1	7	7	7	7	6	6	6	6	6	6	5	6	6	6	5	6	6	5	6	5	6	6	6	7	6	7	7	7	6	6	6	7	6	7	6	6	6	6	6	5	7
P62267	P62267	9	9	9	40S ribosomal protein S23	Rps23	sp|P62267|RS23_MOUSE 40S ribosomal protein S23 OS=Mus musculus OX=10090 GN=Rps23 PE=1 SV=3	1	9	9	9	9	9	8	9	9	8	9	8	9	9	9	8	8	9	8	9	9	9	9	7	9	8	9	9	9	9	6	7	9	9	8	9	9	9	9	8	7	7
Q5XJY5	Q5XJY5	36	36	36	Coatomer subunit delta	Arcn1	sp|Q5XJY5|COPD_MOUSE Coatomer subunit delta OS=Mus musculus OX=10090 GN=Arcn1 PE=1 SV=2	1	36	36	36	27	25	25	27	26	28	25	28	25	28	24	24	21	21	24	26	21	19	26	19	27	25	29	25	28	28	28	25	30	29	29	27	26	22	25	27	21	22
Q04750	Q04750	22	22	19	DNA topoisomerase 1	Top1	sp|Q04750|TOP1_MOUSE DNA topoisomerase 1 OS=Mus musculus OX=10090 GN=Top1 PE=1 SV=2	1	22	22	19	11	11	8	10	11	12	8	9	10	10	9	7	9	7	8	6	5	7	7	7	11	7	8	6	14	8	19	18	12	11	8	9	10	8	8	8	6	5
Q9R1T2	Q9R1T2	14	14	14	SUMO-activating enzyme subunit 1;SUMO-activating enzyme subunit 1, N-terminally processed	Sae1	sp|Q9R1T2|SAE1_MOUSE SUMO-activating enzyme subunit 1 OS=Mus musculus OX=10090 GN=Sae1 PE=1 SV=1	1	14	14	14	2	2	3	3	3	4	2	5	1	1	2	2	1	3	2	2	2	2	3	3	3	5	2	1	4	3	10	12	4	4	2	5	3	4	1	2	2	1
Q9DBD0	Q9DBD0	23	23	23	Inhibitor of carbonic anhydrase	Ica	sp|Q9DBD0|ICA_MOUSE Inhibitor of carbonic anhydrase OS=Mus musculus OX=10090 GN=Ica PE=1 SV=1	1	23	23	23	17	13	12	17	18	14	13	17	13	13	12	12	13	11	9	14	9	16	14	14	13	14	13	11	16	17	11	7	19	15	17	12	16	10	10	14	10	12
P97821	P97821	11	11	11	Dipeptidyl peptidase 1;Dipeptidyl peptidase 1 exclusion domain chain;Dipeptidyl peptidase 1 heavy chain;Dipeptidyl peptidase 1 light chain	Ctsc	sp|P97821|CATC_MOUSE Dipeptidyl peptidase 1 OS=Mus musculus OX=10090 GN=Ctsc PE=1 SV=1	1	11	11	11	5	5	6	6	4	5	6	6	5	7	7	5	7	5	6	7	4	5	5	5	4	8	5	6	6	7	10	8	7	7	5	5	5	8	5	7	2	2
Q62422	Q62422	12	12	12	Osteoclast-stimulating factor 1	Ostf1	sp|Q62422|OSTF1_MOUSE Osteoclast-stimulating factor 1 OS=Mus musculus OX=10090 GN=Ostf1 PE=1 SV=2	1	12	12	12	7	5	8	10	7	6	8	6	7	6	7	4	4	4	7	6	4	4	7	6	6	5	8	5	6	5	12	11	11	7	8	6	6	5	4	6	6	4
Q3UJU9	Q3UJU9	23	23	23	Regulator of microtubule dynamics protein 3	Rmdn3	sp|Q3UJU9|RMD3_MOUSE Regulator of microtubule dynamics protein 3 OS=Mus musculus OX=10090 GN=Rmdn3 PE=1 SV=2	1	23	23	23	17	17	15	16	19	15	14	14	17	14	13	16	14	16	16	15	15	16	18	18	18	18	19	16	19	17	5	3	19	17	18	18	17	15	15	15	17	16
O35465	O35465	9	9	9	Peptidyl-prolyl cis-trans isomerase FKBP8	Fkbp8	sp|O35465|FKBP8_MOUSE Peptidyl-prolyl cis-trans isomerase FKBP8 OS=Mus musculus OX=10090 GN=Fkbp8 PE=1 SV=2	1	9	9	9	7	6	6	7	7	5	7	5	6	5	5	5	4	5	6	6	5	5	7	5	6	6	8	5	6	6	3	4	7	6	6	4	8	6	5	6	4	4
Q61578	Q61578	27	27	27	NADPH:adrenodoxin oxidoreductase, mitochondrial	Fdxr	sp|Q61578|ADRO_MOUSE NADPH:adrenodoxin oxidoreductase, mitochondrial OS=Mus musculus OX=10090 GN=Fdxr PE=1 SV=1	1	27	27	27	16	16	16	13	15	18	12	12	12	15	17	14	14	10	16	8	14	11	16	12	15	15	12	10	19	17	16	12	22	22	15	14	15	12	14	14	18	14
Q9WVK4	Q9WVK4	39	25	24	EH domain-containing protein 1	Ehd1	sp|Q9WVK4|EHD1_MOUSE EH domain-containing protein 1 OS=Mus musculus OX=10090 GN=Ehd1 PE=1 SV=1	1	39	25	24	17	20	14	24	14	19	15	24	14	16	20	17	17	20	20	19	16	21	19	21	19	23	22	22	22	21	31	30	20	23	21	20	22	20	16	19	20	18
Q9CR98	Q9CR98	10	10	10	Protein FAM136A	Fam136a	sp|Q9CR98|F136A_MOUSE Protein FAM136A OS=Mus musculus OX=10090 GN=Fam136a PE=1 SV=1	1	10	10	10	9	7	8	9	7	7	7	6	7	5	9	5	5	5	8	7	6	6	6	4	5	4	6	5	9	6	5	3	9	7	9	4	7	7	4	5	4	4
Q9JLJ4	Q9JLJ4	4	4	4	Elongation of very long chain fatty acids protein 2	Elovl2	sp|Q9JLJ4|ELOV2_MOUSE Elongation of very long chain fatty acids protein 2 OS=Mus musculus OX=10090 GN=Elovl2 PE=1 SV=1	1	4	4	4	4	4	4	4	3	4	4	4	4	4	4	3	4	4	4	3	4	4	4	4	4	4	4	4	4	3	0	0	4	4	4	4	4	4	4	4	3	3
O08808	O08808	23	23	23	Protein diaphanous homolog 1	Diaph1	sp|O08808|DIAP1_MOUSE Protein diaphanous homolog 1 OS=Mus musculus OX=10090 GN=Diaph1 PE=1 SV=1	1	23	23	23	8	10	8	10	8	9	9	7	6	11	9	10	5	10	9	11	6	11	9	7	10	9	10	11	14	11	15	13	9	9	10	9	9	11	12	10	11	11
Q9R0A0	Q9R0A0	8	8	8	Peroxisomal membrane protein PEX14	Pex14	sp|Q9R0A0|PEX14_MOUSE Peroxisomal membrane protein PEX14 OS=Mus musculus OX=10090 GN=Pex14 PE=1 SV=1	1	8	8	8	6	7	5	7	6	7	3	6	5	7	6	7	4	3	5	3	4	5	5	4	4	5	6	6	4	5	2	2	5	6	4	6	5	6	6	6	5	7
Q8BSE0	Q8BSE0	14	14	14	Regulator of microtubule dynamics protein 2	Rmdn2	sp|Q8BSE0|RMD2_MOUSE Regulator of microtubule dynamics protein 2 OS=Mus musculus OX=10090 GN=Rmdn2 PE=1 SV=1	1	14	14	14	10	9	10	11	9	10	12	11	11	9	11	9	12	10	12	10	10	10	11	9	10	11	10	11	13	12	1	0	11	11	12	11	12	11	10	11	10	10
O35660	O35660	17	12	12	Glutathione S-transferase Mu 6	Gstm6	sp|O35660|GSTM6_MOUSE Glutathione S-transferase Mu 6 OS=Mus musculus OX=10090 GN=Gstm6 PE=1 SV=4	1	17	12	12	13	13	14	15	13	14	12	15	12	14	13	13	15	14	14	14	15	13	14	11	14	13	15	11	13	13	3	3	12	12	12	13	13	9	11	10	9	11
O70370	O70370	9	9	9	Cathepsin S	Ctss	sp|O70370|CATS_MOUSE Cathepsin S OS=Mus musculus OX=10090 GN=Ctss PE=1 SV=2	1	9	9	9	3	2	5	2	3	2	6	3	4	3	4	3	3	2	3	3	4	4	3	2	4	4	2	2	4	4	8	6	5	4	2	4	4	3	3	3	2	2
Q3TJD7	Q3TJD7	13	13	13	PDZ and LIM domain protein 7	Pdlim7	sp|Q3TJD7|PDLI7_MOUSE PDZ and LIM domain protein 7 OS=Mus musculus OX=10090 GN=Pdlim7 PE=1 SV=1	1	13	13	13	1	0	1	1	0	2	1	3	0	1	0	2	0	1	0	1	1	2	1	0	1	1	1	2	1	1	10	11	3	1	0	1	0	1	1	1	1	1
Q3UMF0	Q3UMF0	32	32	32	Cordon-bleu protein-like 1	Cobll1	sp|Q3UMF0|COBL1_MOUSE Cordon-bleu protein-like 1 OS=Mus musculus OX=10090 GN=Cobll1 PE=1 SV=2	1	32	32	32	18	21	22	22	26	20	21	21	21	18	22	20	20	18	19	20	14	15	18	16	17	17	18	18	19	20	5	1	25	21	19	18	20	16	19	18	11	11
Q6PDG5	Q6PDG5	19	19	15	SWI/SNF complex subunit SMARCC2	Smarcc2	sp|Q6PDG5|SMRC2_MOUSE SWI/SNF complex subunit SMARCC2 OS=Mus musculus OX=10090 GN=Smarcc2 PE=1 SV=2	1	19	19	15	3	3	4	3	4	5	5	6	7	4	4	3	3	2	4	3	4	5	2	5	6	4	3	5	5	1	12	14	7	5	4	5	5	2	2	1	2	4
P39447	P39447	31	31	31	Tight junction protein ZO-1	Tjp1	sp|P39447|ZO1_MOUSE Tight junction protein ZO-1 OS=Mus musculus OX=10090 GN=Tjp1 PE=1 SV=2	1	31	31	31	16	12	12	17	14	15	17	19	14	16	14	12	11	10	14	13	12	15	12	11	10	13	14	12	17	17	13	12	20	16	12	15	14	14	10	11	9	12
Q9D0L7	Q9D0L7	7	7	7	Armadillo repeat-containing protein 10	Armc10	sp|Q9D0L7|ARM10_MOUSE Armadillo repeat-containing protein 10 OS=Mus musculus OX=10090 GN=Armc10 PE=1 SV=1	1	7	7	7	1	1	1	1	1	1	2	1	1	1	1	1	2	0	2	0	3	1	2	2	1	0	1	0	3	0	6	6	1	2	3	2	2	0	1	1	1	2
Q921F2	Q921F2	14	14	14	TAR DNA-binding protein 43	Tardbp	sp|Q921F2|TADBP_MOUSE TAR DNA-binding protein 43 OS=Mus musculus OX=10090 GN=Tardbp PE=1 SV=1	1	14	14	14	11	10	11	9	10	12	11	12	11	11	10	12	9	9	10	9	8	10	7	8	8	9	9	8	10	10	14	14	11	11	8	9	10	9	10	11	7	9
P12970	P12970	21	21	21	60S ribosomal protein L7a	Rpl7a	sp|P12970|RL7A_MOUSE 60S ribosomal protein L7a OS=Mus musculus OX=10090 GN=Rpl7a PE=1 SV=2	1	21	21	21	19	20	18	18	18	19	19	19	18	18	17	18	15	17	13	19	13	18	15	16	17	19	17	17	19	19	14	14	18	18	18	17	17	19	20	19	12	16
P45377	P45377	12	12	10	Aldose reductase-related protein 2	Akr1b8	sp|P45377|ALD2_MOUSE Aldose reductase-related protein 2 OS=Mus musculus OX=10090 GN=Akr1b8 PE=1 SV=2	1	12	12	10	7	6	9	7	7	6	10	6	8	6	9	5	6	4	7	8	7	8	6	7	6	6	6	5	7	5	12	9	8	7	7	4	5	7	6	6	5	4
Q3TMH2	Q3TMH2	12	12	12	Secernin-3	Scrn3	sp|Q3TMH2|SCRN3_MOUSE Secernin-3 OS=Mus musculus OX=10090 GN=Scrn3 PE=1 SV=1	1	12	12	12	11	11	11	11	10	10	10	10	7	12	10	11	8	9	9	11	8	12	8	9	9	10	10	10	11	10	8	9	11	10	11	11	11	11	9	11	8	8
P48025	P48025	27	27	26	Tyrosine-protein kinase SYK	Syk	sp|P48025|KSYK_MOUSE Tyrosine-protein kinase SYK OS=Mus musculus OX=10090 GN=Syk PE=1 SV=2	1	27	27	26	1	1	0	1	2	2	1	1	1	2	1	2	2	3	2	2	1	2	1	1	2	2	1	2	2	2	22	24	1	1	1	1	1	1	2	2	1	2
Q61160	Q61160	6	6	6	FAS-associated death domain protein	Fadd	sp|Q61160|FADD_MOUSE FAS-associated death domain protein OS=Mus musculus OX=10090 GN=Fadd PE=1 SV=1	1	6	6	6	3	4	3	3	2	2	3	3	2	3	3	1	3	3	5	3	3	4	4	3	4	2	2	3	4	1	6	4	4	3	3	1	4	2	4	3	3	3
Q9JM76	Q9JM76	7	7	7	Actin-related protein 2/3 complex subunit 3	Arpc3	sp|Q9JM76|ARPC3_MOUSE Actin-related protein 2/3 complex subunit 3 OS=Mus musculus OX=10090 GN=Arpc3 PE=1 SV=3	1	7	7	7	6	5	4	5	5	4	7	6	5	4	6	6	6	5	6	5	6	5	5	4	5	4	5	5	6	6	7	7	7	6	5	5	5	5	5	5	3	2
P24472	P24472	11	9	9	Glutathione S-transferase A4	Gsta4	sp|P24472|GSTA4_MOUSE Glutathione S-transferase A4 OS=Mus musculus OX=10090 GN=Gsta4 PE=1 SV=3	1	11	9	9	10	8	9	10	9	9	9	9	10	9	9	8	8	8	9	10	10	8	9	10	9	9	11	9	10	9	6	7	10	9	9	8	8	8	7	9	7	6
Q64339	Q64339	10	10	10	Ubiquitin-like protein ISG15	Isg15	sp|Q64339|ISG15_MOUSE Ubiquitin-like protein ISG15 OS=Mus musculus OX=10090 GN=Isg15 PE=1 SV=4	1	10	10	10	5	3	2	4	2	5	4	5	2	2	4	5	3	3	3	5	5	4	4	6	4	4	4	4	4	5	8	9	5	5	2	3	4	5	3	4	4	4
Q3UIR3	Q3UIR3	19	19	19	E3 ubiquitin-protein ligase DTX3L	Dtx3l	sp|Q3UIR3|DTX3L_MOUSE E3 ubiquitin-protein ligase DTX3L OS=Mus musculus OX=10090 GN=Dtx3l PE=1 SV=1	1	19	19	19	12	13	13	11	12	10	10	12	8	9	11	10	9	8	11	9	8	9	10	11	11	11	10	12	13	11	5	7	14	9	10	9	11	11	10	11	8	8
P10648	P10648	20	17	4	Glutathione S-transferase A2	Gsta2	sp|P10648|GSTA2_MOUSE Glutathione S-transferase A2 OS=Mus musculus OX=10090 GN=Gsta2 PE=1 SV=3	1	20	17	4	11	12	14	11	11	9	11	10	12	14	11	11	13	12	11	11	5	9	11	8	11	11	12	9	12	10	3	1	16	14	8	8	10	9	8	12	7	7
Q9CRB9	Q9CRB9	16	16	16	MICOS complex subunit Mic19	Chchd3	sp|Q9CRB9|MIC19_MOUSE MICOS complex subunit Mic19 OS=Mus musculus OX=10090 GN=Chchd3 PE=1 SV=1	1	16	16	16	11	11	13	11	10	12	11	12	12	14	13	13	8	11	12	10	9	10	10	10	9	10	11	11	13	13	13	11	12	12	13	13	13	12	11	11	12	12
Q3UZ39	Q3UZ39	17	17	16	Leucine-rich repeat flightless-interacting protein 1	Lrrfip1	sp|Q3UZ39|LRRF1_MOUSE Leucine-rich repeat flightless-interacting protein 1 OS=Mus musculus OX=10090 GN=Lrrfip1 PE=1 SV=2	1	17	17	16	7	5	5	5	7	6	6	6	5	5	3	5	5	4	7	6	5	5	5	3	6	5	5	4	7	6	14	11	9	6	5	4	6	5	4	3	4	2
O89110	O89110	14	14	14	Caspase-8;Caspase-8 subunit p18;Caspase-8 subunit p10	Casp8	sp|O89110|CASP8_MOUSE Caspase-8 OS=Mus musculus OX=10090 GN=Casp8 PE=1 SV=1	1	14	14	14	9	8	9	7	8	9	8	8	7	7	8	7	6	7	8	9	7	6	8	7	10	7	7	5	11	8	12	12	7	7	8	4	8	7	7	6	3	8
Q9Z2Y8	Q9Z2Y8	13	13	13	Proline synthase co-transcribed bacterial homolog protein	Prosc	sp|Q9Z2Y8|PLPHP_MOUSE Pyridoxal phosphate homeostasis protein OS=Mus musculus OX=10090 GN=Plpbp PE=1 SV=1	1	13	13	13	10	9	10	9	11	11	11	10	9	9	9	9	8	7	10	9	9	9	10	9	8	8	10	10	11	9	10	11	11	10	10	10	11	9	9	9	7	8
P63325	P63325	12	12	12	40S ribosomal protein S10	Rps10	sp|P63325|RS10_MOUSE 40S ribosomal protein S10 OS=Mus musculus OX=10090 GN=Rps10 PE=1 SV=1	1	12	12	12	8	10	9	9	9	8	8	8	8	8	9	7	8	8	8	7	8	9	8	8	9	9	8	8	10	9	7	6	10	9	10	10	10	8	9	10	6	9
Q61768	Q61768	31	31	22	Kinesin-1 heavy chain	Kif5b	sp|Q61768|KINH_MOUSE Kinesin-1 heavy chain OS=Mus musculus OX=10090 GN=Kif5b PE=1 SV=3	1	31	31	22	11	12	9	14	12	12	9	10	13	13	11	11	14	8	11	12	7	5	10	10	12	9	16	13	13	16	19	25	17	13	14	15	13	9	12	11	7	8
Q61102	Q61102	17	17	17	ATP-binding cassette sub-family B member 7, mitochondrial	Abcb7	sp|Q61102|ABCB7_MOUSE ATP-binding cassette sub-family B member 7, mitochondrial OS=Mus musculus OX=10090 GN=Abcb7 PE=1 SV=3	1	17	17	17	13	12	12	12	11	13	12	13	12	14	13	14	13	13	13	12	12	14	13	8	12	14	13	11	13	13	8	5	15	13	11	14	15	14	13	12	11	13
Q9QUI0	Q9QUI0	13	13	6	Transforming protein RhoA	Rhoa	sp|Q9QUI0|RHOA_MOUSE Transforming protein RhoA OS=Mus musculus OX=10090 GN=Rhoa PE=1 SV=1	1	13	13	6	10	11	11	10	9	11	11	10	11	11	10	10	9	9	11	10	9	9	10	9	10	9	11	9	10	11	12	13	11	10	11	9	11	10	11	10	8	9
O88712	O88712	12	12	8	C-terminal-binding protein 1	Ctbp1	sp|O88712|CTBP1_MOUSE C-terminal-binding protein 1 OS=Mus musculus OX=10090 GN=Ctbp1 PE=1 SV=2	1	12	12	8	5	6	6	4	6	5	5	2	6	7	4	6	4	1	4	3	6	1	4	2	3	6	5	3	3	3	11	11	4	4	5	3	4	3	5	3	4	3
Q9QY36;Q3UX61	Q9QY36;Q3UX61	10;5	10;5	10;5	N-alpha-acetyltransferase 10;N-alpha-acetyltransferase 11	Naa10;Naa11	sp|Q9QY36|NAA10_MOUSE N-alpha-acetyltransferase 10 OS=Mus musculus OX=10090 GN=Naa10 PE=1 SV=1;sp|Q3UX61|NAA11_MOUSE N-alpha-acetyltransferase 11 OS=Mus musculus OX=10090 GN=Naa11 PE=1 SV=1	2	10	10	10	3	5	4	5	4	5	3	5	3	3	5	5	4	4	4	5	5	5	5	3	5	5	5	5	6	4	6	5	5	4	3	6	6	3	6	4	6	5
P97384	P97384	19	19	19	Annexin A11	Anxa11	sp|P97384|ANX11_MOUSE Annexin A11 OS=Mus musculus OX=10090 GN=Anxa11 PE=1 SV=2	1	19	19	19	8	6	9	6	7	6	8	7	6	8	8	7	7	9	7	5	8	6	9	6	7	8	8	6	9	10	15	15	9	9	9	8	7	9	8	8	8	7
Q9D883;Q8BGJ9	Q9D883	9;2	9;2	9;2	Splicing factor U2AF 35 kDa subunit	U2af1	sp|Q9D883|U2AF1_MOUSE Splicing factor U2AF 35 kDa subunit OS=Mus musculus OX=10090 GN=U2af1 PE=1 SV=4	2	9	9	9	5	7	5	6	6	4	6	5	5	4	4	4	7	4	5	5	6	4	7	6	6	5	7	3	5	4	8	7	7	4	6	4	7	4	5	5	5	4
Q61753	Q61753	17	17	17	D-3-phosphoglycerate dehydrogenase	Phgdh	sp|Q61753|SERA_MOUSE D-3-phosphoglycerate dehydrogenase OS=Mus musculus OX=10090 GN=Phgdh PE=1 SV=3	1	17	17	17	1	0	1	1	1	0	1	2	1	0	0	0	1	0	1	1	0	1	0	0	0	0	1	0	0	0	15	15	0	0	0	0	0	0	0	0	0	0
Q9CQF9	Q9CQF9	19	19	19	Prenylcysteine oxidase	Pcyox1	sp|Q9CQF9|PCYOX_MOUSE Prenylcysteine oxidase OS=Mus musculus OX=10090 GN=Pcyox1 PE=1 SV=1	1	19	19	19	12	17	13	14	12	11	12	13	11	16	13	13	11	15	13	13	12	15	14	16	13	15	14	15	16	14	12	13	13	15	16	15	14	13	13	12	15	13
Q9D5T0	Q9D5T0	15	15	15	ATPase family AAA domain-containing protein 1	Atad1	sp|Q9D5T0|ATAD1_MOUSE ATPase family AAA domain-containing protein 1 OS=Mus musculus OX=10090 GN=Atad1 PE=1 SV=1	1	15	15	15	11	8	9	11	9	7	11	8	10	8	10	6	8	7	7	8	9	9	9	7	10	11	9	9	12	8	6	4	12	9	10	7	9	8	8	8	6	7
Q6PDQ2	Q6PDQ2	30	30	22	Chromodomain-helicase-DNA-binding protein 4	Chd4	sp|Q6PDQ2|CHD4_MOUSE Chromodomain-helicase-DNA-binding protein 4 OS=Mus musculus OX=10090 GN=Chd4 PE=1 SV=1	1	30	30	22	2	6	4	7	3	1	4	4	5	4	3	5	4	2	5	4	7	5	5	6	5	6	5	3	10	5	25	21	7	6	2	6	7	6	5	4	6	6
Q9EP89	Q9EP89	23	23	23	Serine beta-lactamase-like protein LACTB, mitochondrial	Lactb	sp|Q9EP89|LACTB_MOUSE Serine beta-lactamase-like protein LACTB, mitochondrial OS=Mus musculus OX=10090 GN=Lactb PE=1 SV=1	1	23	23	23	10	11	14	13	11	13	12	13	17	14	12	12	15	11	16	14	15	12	14	12	14	14	11	13	13	14	7	4	15	13	11	14	13	14	13	13	12	12
Q9Z2G6	Q9Z2G6	13	13	13	Protein sel-1 homolog 1	Sel1l	sp|Q9Z2G6|SE1L1_MOUSE Protein sel-1 homolog 1 OS=Mus musculus OX=10090 GN=Sel1l PE=1 SV=2	1	13	13	13	9	8	8	9	5	7	6	4	7	8	6	6	8	8	11	8	9	8	11	7	8	7	8	7	11	6	7	6	8	9	9	8	11	5	6	6	6	7
Q9DBC7	Q9DBC7	20	20	16	cAMP-dependent protein kinase type I-alpha regulatory subunit;cAMP-dependent protein kinase type I-alpha regulatory subunit, N-terminally processed	Prkar1a	sp|Q9DBC7|KAP0_MOUSE cAMP-dependent protein kinase type I-alpha regulatory subunit OS=Mus musculus OX=10090 GN=Prkar1a PE=1 SV=3	1	20	20	16	11	9	7	7	11	13	12	11	11	10	6	8	8	7	9	10	9	12	9	8	9	10	9	10	10	9	19	17	10	10	11	9	7	8	6	9	9	9
Q8BFZ9	Q8BFZ9	12	12	9	Erlin-2	Erlin2	sp|Q8BFZ9|ERLN2_MOUSE Erlin-2 OS=Mus musculus OX=10090 GN=Erlin2 PE=1 SV=1	1	12	12	9	7	8	7	8	9	10	9	10	8	9	8	8	8	9	8	8	8	8	8	7	6	7	6	8	7	8	9	11	8	9	7	9	7	9	8	7	8	10
Q62219	Q62219	12	12	12	Transforming growth factor beta-1-induced transcript 1 protein	Tgfb1i1	sp|Q62219|TGFI1_MOUSE Transforming growth factor beta-1-induced transcript 1 protein OS=Mus musculus OX=10090 GN=Tgfb1i1 PE=1 SV=2	1	12	12	12	2	2	1	1	1	0	2	3	0	0	1	1	1	0	0	0	1	0	2	1	1	0	0	1	0	1	5	11	2	1	2	1	0	0	0	0	0	2
Q9Z0P5	Q9Z0P5	15	15	15	Twinfilin-2	Twf2	sp|Q9Z0P5|TWF2_MOUSE Twinfilin-2 OS=Mus musculus OX=10090 GN=Twf2 PE=1 SV=1	1	15	15	15	2	1	1	1	0	2	1	1	1	1	2	1	1	1	0	1	1	0	1	0	1	1	1	1	2	1	11	15	2	1	1	1	1	1	1	1	1	1
Q99N69	Q99N69	13	13	13	Leupaxin	Lpxn	sp|Q99N69|LPXN_MOUSE Leupaxin OS=Mus musculus OX=10090 GN=Lpxn PE=1 SV=2	1	13	13	13	0	2	0	1	0	0	1	0	0	0	0	0	0	0	0	0	2	1	0	1	0	0	1	0	1	0	10	10	0	0	2	1	2	1	1	0	0	0
P06728	P06728	17	17	17	Apolipoprotein A-IV	Apoa4	sp|P06728|APOA4_MOUSE Apolipoprotein A-IV OS=Mus musculus OX=10090 GN=Apoa4 PE=1 SV=3	1	17	17	17	7	8	6	8	15	12	12	10	7	9	9	11	11	7	10	8	9	6	7	7	8	7	7	8	10	8	12	9	12	10	8	7	9	9	10	11	6	7
P62331	P62331	13	13	13	ADP-ribosylation factor 6	Arf6	sp|P62331|ARF6_MOUSE ADP-ribosylation factor 6 OS=Mus musculus OX=10090 GN=Arf6 PE=1 SV=2	1	13	13	13	10	5	6	7	5	4	6	5	7	5	6	6	8	6	4	6	5	6	9	6	5	5	7	5	10	6	5	3	9	7	8	6	11	7	7	7	7	6
P45591	P45591	14	13	13	Cofilin-2	Cfl2	sp|P45591|COF2_MOUSE Cofilin-2 OS=Mus musculus OX=10090 GN=Cfl2 PE=1 SV=1	1	14	13	13	12	12	12	12	12	12	9	12	11	12	11	11	10	11	10	11	11	12	12	10	11	12	12	12	12	13	8	6	13	14	12	14	13	13	12	13	12	11
Q8R010	Q8R010	9	9	9	Aminoacyl tRNA synthase complex-interacting multifunctional protein 2	Aimp2	sp|Q8R010|AIMP2_MOUSE Aminoacyl tRNA synthase complex-interacting multifunctional protein 2 OS=Mus musculus OX=10090 GN=Aimp2 PE=1 SV=2	1	9	9	9	6	5	7	5	7	5	7	4	5	6	6	5	5	5	7	6	4	4	6	5	6	5	6	5	7	4	4	4	6	6	7	5	5	5	4	5	6	6
Q99L47	Q99L47	15	15	15	Hsc70-interacting protein	St13	sp|Q99L47|F10A1_MOUSE Hsc70-interacting protein OS=Mus musculus OX=10090 GN=St13 PE=1 SV=1	1	15	15	15	12	14	12	12	15	15	13	12	12	12	12	11	12	12	11	12	10	12	11	15	10	13	10	14	13	14	13	13	12	14	9	11	11	14	14	14	12	10
A2AKQ0	A2AKQ0	5	5	5		Slc35d1	sp|A2AKQ0|S35D1_MOUSE UDP-glucuronic acid/UDP-N-acetylgalactosamine transporter OS=Mus musculus OX=10090 GN=Slc35d1 PE=2 SV=2	1	5	5	5	5	3	4	3	3	4	3	4	3	5	3	2	3	3	4	3	3	3	4	4	5	4	5	4	4	3	1	0	5	5	4	4	5	5	3	5	4	4
Q80VP1;Q91W69	Q80VP1	11;1	11;1	11;1	Epsin-1	Epn1	sp|Q80VP1|EPN1_MOUSE Epsin-1 OS=Mus musculus OX=10090 GN=Epn1 PE=1 SV=3	2	11	11	11	6	4	6	4	7	6	5	4	4	4	7	6	6	4	5	5	5	5	4	6	5	6	6	6	8	7	6	5	6	8	5	4	6	5	4	4	4	5
P29788;Q8BP99	P29788	11;1	11;1	11;1	Vitronectin	Vtn	sp|P29788|VTNC_MOUSE Vitronectin OS=Mus musculus OX=10090 GN=Vtn PE=1 SV=2	2	11	11	11	6	9	9	4	9	9	9	7	6	4	7	7	6	4	6	4	4	5	7	4	6	5	5	5	7	6	7	7	8	7	6	7	6	6	6	7	5	4
P62322	P62322	4	4	4	U6 snRNA-associated Sm-like protein LSm5	Lsm5	sp|P62322|LSM5_MOUSE U6 snRNA-associated Sm-like protein LSm5 OS=Mus musculus OX=10090 GN=Lsm5 PE=3 SV=2	1	4	4	4	0	1	0	0	1	1	0	1	0	2	0	2	0	2	0	1	0	1	0	1	0	2	0	1	1	2	4	3	0	2	0	2	0	0	2	2	0	0
Q9D8W7	Q9D8W7	5	5	5	OCIA domain-containing protein 2	Ociad2	sp|Q9D8W7|OCAD2_MOUSE OCIA domain-containing protein 2 OS=Mus musculus OX=10090 GN=Ociad2 PE=1 SV=1	1	5	5	5	3	4	4	4	3	4	4	4	3	4	4	3	3	3	3	4	5	3	3	3	3	5	3	5	4	4	0	0	5	5	4	5	3	4	4	4	4	4
Q99JW4	Q99JW4	17	17	14	LIM and senescent cell antigen-like-containing domain protein 1	Lims1	sp|Q99JW4|LIMS1_MOUSE LIM and senescent cell antigen-like-containing domain protein 1 OS=Mus musculus OX=10090 GN=Lims1 PE=1 SV=3	1	17	17	14	7	5	5	6	5	8	7	7	7	6	6	2	4	2	5	4	7	4	6	2	3	4	3	4	9	4	16	16	8	7	6	5	5	5	4	6	4	4
P14483	P14483	15	15	5	H-2 class II histocompatibility antigen, A beta chain	H2-Ab1	sp|P14483|HB2A_MOUSE H-2 class II histocompatibility antigen, A beta chain OS=Mus musculus OX=10090 GN=H2-Ab1 PE=1 SV=1	1	15	15	5	0	1	2	4	0	0	0	0	0	1	0	1	0	1	1	1	0	1	1	1	1	0	1	2	1	1	15	15	3	3	0	1	0	1	0	0	3	2
Q62426	Q62426	4	4	4	Cystatin-B	Cstb	sp|Q62426|CYTB_MOUSE Cystatin-B OS=Mus musculus OX=10090 GN=Cstb PE=1 SV=1	1	4	4	4	4	4	4	4	4	4	4	4	4	4	4	3	4	3	4	3	4	4	4	4	4	3	4	3	4	4	4	4	4	4	4	4	4	3	3	3	4	4
Q9WVE8	Q9WVE8	20	20	20	Protein kinase C and casein kinase substrate in neurons protein 2	Pacsin2	sp|Q9WVE8|PACN2_MOUSE Protein kinase C and casein kinase substrate in neurons protein 2 OS=Mus musculus OX=10090 GN=Pacsin2 PE=1 SV=1	1	20	20	20	12	12	11	17	11	12	11	15	10	12	10	9	12	8	12	11	9	10	11	7	14	11	12	12	14	14	16	15	13	12	9	13	14	11	11	9	12	9
Q5FWK3	Q5FWK3	16	16	16	Rho GTPase-activating protein 1	Arhgap1	sp|Q5FWK3|RHG01_MOUSE Rho GTPase-activating protein 1 OS=Mus musculus OX=10090 GN=Arhgap1 PE=1 SV=1	1	16	16	16	4	5	4	7	4	3	7	5	3	2	5	2	5	2	5	3	3	2	4	3	4	2	5	3	5	4	15	12	7	6	5	2	5	3	4	3	2	3
P97822	P97822	10	10	10	Acidic leucine-rich nuclear phosphoprotein 32 family member E	Anp32e	sp|P97822|AN32E_MOUSE Acidic leucine-rich nuclear phosphoprotein 32 family member E OS=Mus musculus OX=10090 GN=Anp32e PE=1 SV=2	1	10	10	10	0	3	2	1	3	2	2	1	3	3	1	2	0	3	1	1	2	0	2	3	2	2	1	2	2	3	10	7	4	3	2	3	3	3	4	2	2	2
Q99LB6	Q99LB6	14	14	14	Methionine adenosyltransferase 2 subunit beta	Mat2b	sp|Q99LB6|MAT2B_MOUSE Methionine adenosyltransferase 2 subunit beta OS=Mus musculus OX=10090 GN=Mat2b PE=1 SV=1	1	14	14	14	12	12	6	12	8	10	7	11	8	10	8	8	7	10	9	11	8	10	8	9	11	8	9	9	11	9	9	11	12	11	11	11	11	10	9	10	8	10
P61620;Q9JLR1	P61620	15;3	15;3	15;3	Protein transport protein Sec61 subunit alpha isoform 1	Sec61a1	sp|P61620|S61A1_MOUSE Protein transport protein Sec61 subunit alpha isoform 1 OS=Mus musculus OX=10090 GN=Sec61a1 PE=1 SV=2	2	15	15	15	13	13	10	15	9	13	10	14	12	13	13	13	13	12	14	13	14	12	14	14	15	13	14	14	13	13	9	11	13	13	14	13	12	14	13	13	10	10
Q5BKQ4	Q5BKQ4	12	12	10	Inactive pancreatic lipase-related protein 1	Pnliprp1	sp|Q5BKQ4|LIPR1_MOUSE Inactive pancreatic lipase-related protein 1 OS=Mus musculus OX=10090 GN=Pnliprp1 PE=1 SV=2	1	12	12	10	1	0	1	0	0	0	0	0	1	0	0	0	0	0	0	0	0	0	1	0	1	0	0	0	0	0	12	11	0	1	0	1	0	0	1	0	1	0
Q9WUM4;Q920M5	Q9WUM4	18;2	17;2	17;2	Coronin-1C	Coro1c	sp|Q9WUM4|COR1C_MOUSE Coronin-1C OS=Mus musculus OX=10090 GN=Coro1c PE=1 SV=2	2	18	17	17	12	7	12	11	10	8	11	8	9	7	7	6	6	4	8	4	7	7	10	5	8	6	7	6	10	9	11	10	11	11	9	8	8	8	5	8	8	5
P15626	P15626	31	24	18	Glutathione S-transferase Mu 2	Gstm2	sp|P15626|GSTM2_MOUSE Glutathione S-transferase Mu 2 OS=Mus musculus OX=10090 GN=Gstm2 PE=1 SV=2	1	31	24	18	28	26	21	25	25	26	21	25	24	24	22	22	23	21	25	24	24	21	25	19	24	21	24	21	27	23	18	16	26	24	26	22	28	21	21	19	20	19
Q9JIK5	Q9JIK5	28	28	28	Nucleolar RNA helicase 2	Ddx21	sp|Q9JIK5|DDX21_MOUSE Nucleolar RNA helicase 2 OS=Mus musculus OX=10090 GN=Ddx21 PE=1 SV=3	1	28	28	28	8	10	9	10	6	8	10	8	8	10	7	4	4	5	4	7	6	3	7	9	8	6	8	8	10	11	25	26	10	12	11	11	10	11	8	7	8	8
O08547	O08547	13	13	13	Vesicle-trafficking protein SEC22b	Sec22b	sp|O08547|SC22B_MOUSE Vesicle-trafficking protein SEC22b OS=Mus musculus OX=10090 GN=Sec22b PE=1 SV=3	1	13	13	13	10	9	6	9	7	8	8	7	9	7	10	7	9	7	8	8	6	9	9	9	10	8	10	10	9	8	9	8	7	11	10	7	10	9	10	8	8	9
P62827;Q61820	P62827	17;6	17;6	17;6	GTP-binding nuclear protein Ran	Ran	sp|P62827|RAN_MOUSE GTP-binding nuclear protein Ran OS=Mus musculus OX=10090 GN=Ran PE=1 SV=3	2	17	17	17	13	12	11	12	9	14	11	14	10	11	9	14	11	10	11	11	11	10	11	11	11	11	9	12	11	12	15	17	14	12	11	11	12	13	11	12	10	8
Q9CPP0	Q9CPP0	4	4	4	Nucleoplasmin-3	Npm3	sp|Q9CPP0|NPM3_MOUSE Nucleoplasmin-3 OS=Mus musculus OX=10090 GN=Npm3 PE=1 SV=3	1	4	4	4	1	1	3	1	3	2	2	1	2	1	3	0	2	1	3	0	2	2	2	0	2	1	3	1	3	2	3	4	3	2	2	3	2	1	2	2	2	1
Q99L45	Q99L45	13	13	13	Eukaryotic translation initiation factor 2 subunit 2	Eif2s2	sp|Q99L45|IF2B_MOUSE Eukaryotic translation initiation factor 2 subunit 2 OS=Mus musculus OX=10090 GN=Eif2s2 PE=1 SV=1	1	13	13	13	10	7	9	12	10	9	9	7	9	9	8	8	8	6	9	7	9	8	10	9	10	9	10	10	11	10	7	6	10	10	10	9	9	9	8	7	10	8
Q9D8C4	Q9D8C4	14	14	14	Interferon-induced 35 kDa protein homolog	Ifi35	sp|Q9D8C4|IN35_MOUSE Interferon-induced 35 kDa protein homolog OS=Mus musculus OX=10090 GN=Ifi35 PE=1 SV=3	1	14	14	14	8	8	6	5	5	8	6	8	5	7	6	7	6	8	7	7	8	6	10	7	7	8	9	7	9	9	12	11	7	6	8	7	9	8	8	8	5	7
Q8R050;Q149F3	Q8R050	29;13	29;13	29;13	Eukaryotic peptide chain release factor GTP-binding subunit ERF3A	Gspt1	sp|Q8R050|ERF3A_MOUSE Eukaryotic peptide chain release factor GTP-binding subunit ERF3A OS=Mus musculus OX=10090 GN=Gspt1 PE=1 SV=2	2	29	29	29	21	19	21	20	19	19	18	20	17	20	18	18	19	17	18	16	20	18	20	15	22	16	21	20	21	18	19	20	19	18	19	18	20	16	15	18	14	15
Q8BV49;Q504N7	Q8BV49;Q504N7	15;10	15;10	13;8	Pyrin and HIN domain-containing protein 1;Pyrin and HIN domain-containing protein 1-like	Pyhin1	sp|Q8BV49|IFIX_MOUSE Pyrin and HIN domain-containing protein 1 OS=Mus musculus OX=10090 GN=Pyhin1 PE=1 SV=1;sp|Q504N7|IFIXL_MOUSE Pyrin and HIN domain-containing protein 1-like OS=Mus musculus OX=10090 PE=2 SV=1	2	15	15	13	0	0	0	0	0	0	0	1	0	0	0	1	0	0	0	0	0	0	0	0	0	1	0	0	0	0	14	14	0	0	0	0	0	0	0	0	1	0
Q9D906	Q9D906	18	18	18	Ubiquitin-like modifier-activating enzyme ATG7	Atg7	sp|Q9D906|ATG7_MOUSE Ubiquitin-like modifier-activating enzyme ATG7 OS=Mus musculus OX=10090 GN=Atg7 PE=1 SV=1	1	18	18	18	11	11	9	11	8	8	11	10	7	11	8	11	8	8	14	12	11	12	13	10	10	11	12	11	10	12	5	8	11	8	12	12	13	12	10	10	12	10
Q9Z2M7;O35621	Q9Z2M7	18;3	18;3	18;3	Phosphomannomutase 2	Pmm2	sp|Q9Z2M7|PMM2_MOUSE Phosphomannomutase 2 OS=Mus musculus OX=10090 GN=Pmm2 PE=1 SV=1	2	18	18	18	12	14	12	10	10	11	14	12	10	6	12	11	10	10	12	9	10	10	12	11	12	12	13	9	11	12	12	11	13	12	11	11	13	8	11	12	11	12
P58389	P58389	10	10	10	Serine/threonine-protein phosphatase 2A activator	Ppp2r4	sp|P58389|PTPA_MOUSE Serine/threonine-protein phosphatase 2A activator OS=Mus musculus OX=10090 GN=Ptpa PE=1 SV=1	1	10	10	10	4	3	5	5	3	4	6	3	4	4	5	5	5	5	5	4	5	4	2	4	5	4	5	5	4	5	9	10	4	4	4	4	3	4	4	4	5	5
Q8R0Y8	Q8R0Y8	14	14	14	Mitochondrial coenzyme A transporter SLC25A42	Slc25a42	sp|Q8R0Y8|S2542_MOUSE Mitochondrial coenzyme A transporter SLC25A42 OS=Mus musculus OX=10090 GN=Slc25a42 PE=1 SV=1	1	14	14	14	12	11	11	12	12	10	11	9	10	10	10	11	10	11	11	11	11	11	12	11	11	10	11	12	13	9	0	1	11	11	11	10	12	11	10	12	12	11
P14148	P14148	25	25	25	60S ribosomal protein L7	Rpl7	sp|P14148|RL7_MOUSE 60S ribosomal protein L7 OS=Mus musculus OX=10090 GN=Rpl7 PE=1 SV=2	1	25	25	25	21	23	23	23	20	20	21	21	17	18	21	21	15	16	16	18	18	17	17	14	17	14	19	17	23	18	17	18	21	18	21	18	20	19	21	20	13	11
Q61249;Q9QZ29	Q61249	9;1	9;1	9;1	Immunoglobulin-binding protein 1	Igbp1	sp|Q61249|IGBP1_MOUSE Immunoglobulin-binding protein 1 OS=Mus musculus OX=10090 GN=Igbp1 PE=1 SV=1	2	9	9	9	5	3	5	5	5	2	4	4	3	3	4	4	4	3	5	3	3	4	5	4	5	4	6	3	5	3	5	4	5	3	5	4	5	4	3	4	3	4
O35609	O35609	6	6	6	Secretory carrier-associated membrane protein 3	Scamp3	sp|O35609|SCAM3_MOUSE Secretory carrier-associated membrane protein 3 OS=Mus musculus OX=10090 GN=Scamp3 PE=1 SV=3	1	6	6	6	5	4	2	3	2	3	4	3	3	3	5	3	3	3	4	4	3	3	4	3	4	4	4	4	5	5	3	4	5	6	6	6	4	5	5	5	3	3
Q3TJZ6	Q3TJZ6	8	8	7	Protein FAM98A	Fam98a	sp|Q3TJZ6|FA98A_MOUSE Protein FAM98A OS=Mus musculus OX=10090 GN=Fam98a PE=1 SV=1	1	8	8	7	4	4	3	5	5	5	5	5	6	3	2	3	4	4	4	4	4	3	2	5	3	4	4	3	6	3	2	1	5	4	5	4	7	5	4	6	4	2
Q9Z1F9	Q9Z1F9	15	15	15	SUMO-activating enzyme subunit 2	Uba2	sp|Q9Z1F9|SAE2_MOUSE SUMO-activating enzyme subunit 2 OS=Mus musculus OX=10090 GN=Uba2 PE=1 SV=1	1	15	15	15	7	5	4	4	4	5	7	6	5	6	3	3	4	5	4	7	4	5	7	5	6	5	8	6	6	6	10	10	8	7	4	5	7	6	7	7	7	6
Q9QY81	Q9QY81	18	18	18	Nuclear pore membrane glycoprotein 210	Nup210	sp|Q9QY81|PO210_MOUSE Nuclear pore membrane glycoprotein 210 OS=Mus musculus OX=10090 GN=Nup210 PE=1 SV=2	1	18	18	18	6	6	3	4	4	4	2	4	3	3	3	3	1	9	8	6	4	6	4	5	4	4	4	5	3	4	12	13	6	7	3	6	7	5	5	4	3	5
Q9WTL7	Q9WTL7	10	10	10	Acyl-protein thioesterase 2	Lypla2	sp|Q9WTL7|LYPA2_MOUSE Acyl-protein thioesterase 2 OS=Mus musculus OX=10090 GN=Lypla2 PE=1 SV=1	1	10	10	10	5	7	7	6	6	7	5	7	7	5	6	6	6	5	6	5	6	5	8	5	7	5	7	6	7	7	8	9	7	7	7	6	8	7	7	6	4	2
P08030	P08030	14	14	14	Adenine phosphoribosyltransferase	Aprt	sp|P08030|APT_MOUSE Adenine phosphoribosyltransferase OS=Mus musculus OX=10090 GN=Aprt PE=1 SV=2	1	14	14	14	10	7	9	8	8	8	9	7	9	8	9	6	9	8	6	7	9	8	9	7	9	8	7	8	10	10	10	9	8	10	7	8	6	6	10	9	9	9
Q6ZWM4	Q6ZWM4	4	4	4	U6 snRNA-associated Sm-like protein LSm8	Lsm8	sp|Q6ZWM4|LSM8_MOUSE U6 snRNA-associated Sm-like protein LSm8 OS=Mus musculus OX=10090 GN=Lsm8 PE=1 SV=3	1	4	4	4	1	2	3	2	3	3	2	3	2	1	2	1	1	2	1	2	2	2	1	1	1	2	0	1	2	3	3	4	2	4	1	1	0	2	3	3	1	3
Q78ZA7	Q78ZA7	13	11	11	Nucleosome assembly protein 1-like 4	Nap1l4	sp|Q78ZA7|NP1L4_MOUSE Nucleosome assembly protein 1-like 4 OS=Mus musculus OX=10090 GN=Nap1l4 PE=1 SV=1	1	13	11	11	7	6	7	9	6	8	7	10	7	7	7	7	7	8	5	6	7	7	7	7	7	7	7	6	9	8	11	11	5	9	8	6	7	7	8	7	6	5
P47962	P47962	16	16	16	60S ribosomal protein L5	Rpl5	sp|P47962|RL5_MOUSE 60S ribosomal protein L5 OS=Mus musculus OX=10090 GN=Rpl5 PE=1 SV=3	1	16	16	16	14	14	15	13	15	15	15	16	14	15	15	14	13	12	13	13	12	14	15	12	13	14	14	13	15	15	15	15	13	13	15	16	13	14	15	14	12	11
P14094	P14094	12	12	12	Sodium/potassium-transporting ATPase subunit beta-1	Atp1b1	sp|P14094|AT1B1_MOUSE Sodium/potassium-transporting ATPase subunit beta-1 OS=Mus musculus OX=10090 GN=Atp1b1 PE=1 SV=1	1	12	12	12	8	9	7	8	9	9	11	9	10	8	10	8	9	8	8	8	7	8	8	9	8	8	8	8	9	8	3	4	9	8	9	8	9	8	7	7	9	9
Q07076	Q07076	21	21	21	Annexin A7	Anxa7	sp|Q07076|ANXA7_MOUSE Annexin A7 OS=Mus musculus OX=10090 GN=Anxa7 PE=1 SV=2	1	21	21	21	17	14	15	16	12	14	12	16	15	15	15	13	12	14	13	14	15	14	15	13	16	15	14	14	15	15	14	16	14	14	16	13	16	14	14	15	14	15
O70310	O70310	15	15	12	Glycylpeptide N-tetradecanoyltransferase 1	Nmt1	sp|O70310|NMT1_MOUSE Glycylpeptide N-tetradecanoyltransferase 1 OS=Mus musculus OX=10090 GN=Nmt1 PE=1 SV=1	1	15	15	12	12	10	10	11	8	9	10	9	4	7	8	6	9	10	9	9	7	6	11	11	11	12	10	11	12	11	10	9	9	10	10	7	11	10	9	9	4	6
P29533	P29533	25	25	25	Vascular cell adhesion protein 1	Vcam1	sp|P29533|VCAM1_MOUSE Vascular cell adhesion protein 1 OS=Mus musculus OX=10090 GN=Vcam1 PE=1 SV=1	1	25	25	25	0	2	1	1	0	0	0	0	0	1	1	0	1	0	0	1	0	0	0	0	0	1	0	0	0	0	21	21	0	2	1	1	0	1	1	1	0	1
Q3UGC7;Q66JS6	Q3UGC7;Q66JS6	12;11	12;11	12;11	Eukaryotic translation initiation factor 3 subunit J-A;Eukaryotic translation initiation factor 3 subunit J-B	Eif3j1;Eif3j2	sp|Q3UGC7|EI3JA_MOUSE Eukaryotic translation initiation factor 3 subunit J-A OS=Mus musculus OX=10090 GN=Eif3j1 PE=2 SV=1;sp|Q66JS6|EI3JB_MOUSE Eukaryotic translation initiation factor 3 subunit J-B OS=Mus musculus OX=10090 GN=Eif3j2 PE=1 SV=1	2	12	12	12	10	10	10	9	10	9	9	9	11	10	10	11	7	8	7	9	10	10	10	6	10	9	9	9	11	11	10	10	11	9	9	8	10	11	11	9	8	8
Q9CPV4	Q9CPV4	18	18	18	Glyoxalase domain-containing protein 4	Glod4	sp|Q9CPV4|GLOD4_MOUSE Glyoxalase domain-containing protein 4 OS=Mus musculus OX=10090 GN=Glod4 PE=1 SV=1	1	18	18	18	12	14	14	14	13	12	14	13	13	12	12	12	11	11	11	15	11	12	12	11	10	12	13	14	14	13	12	15	12	15	14	13	10	14	12	14	14	14
P68433	P68433	11	2	2	Histone H3.1	Hist1h3a	sp|P68433|H31_MOUSE Histone H3.1 OS=Mus musculus OX=10090 GN=Hist1h3a PE=1 SV=2	1	11	2	2	9	8	9	9	9	8	10	9	8	8	9	9	7	8	8	9	8	7	8	6	8	8	8	9	9	10	11	10	9	8	8	9	10	8	8	10	5	7
Q9D6J6	Q9D6J6	15	15	15	NADH dehydrogenase [ubiquinone] flavoprotein 2, mitochondrial	Ndufv2	sp|Q9D6J6|NDUV2_MOUSE NADH dehydrogenase [ubiquinone] flavoprotein 2, mitochondrial OS=Mus musculus OX=10090 GN=Ndufv2 PE=1 SV=2	1	15	15	15	8	8	6	11	11	12	10	8	10	8	9	6	9	8	12	8	10	8	9	10	11	9	9	11	12	10	7	4	12	9	12	13	12	12	8	9	10	8
Q8K4Z5	Q8K4Z5	27	27	27	Splicing factor 3A subunit 1	Sf3a1	sp|Q8K4Z5|SF3A1_MOUSE Splicing factor 3A subunit 1 OS=Mus musculus OX=10090 GN=Sf3a1 PE=1 SV=1	1	27	27	27	13	12	15	15	17	16	15	16	9	14	14	11	10	9	11	11	14	13	12	11	13	11	11	13	17	11	23	21	13	12	7	11	11	13	12	11	8	8
P61211	P61211	5	5	5	ADP-ribosylation factor-like protein 1	Arl1	sp|P61211|ARL1_MOUSE ADP-ribosylation factor-like protein 1 OS=Mus musculus OX=10090 GN=Arl1 PE=1 SV=1	1	5	5	5	4	3	4	4	4	4	4	3	4	3	4	4	5	4	2	4	4	4	4	4	4	3	4	3	4	3	4	4	4	4	4	4	4	4	4	4	4	4
P62492	P62492	13	2	2	Ras-related protein Rab-11A	Rab11a	sp|P62492|RB11A_MOUSE Ras-related protein Rab-11A OS=Mus musculus OX=10090 GN=Rab11a PE=1 SV=3	1	13	2	2	8	9	6	7	6	8	4	8	6	7	6	7	6	6	6	6	6	4	8	6	8	7	6	7	8	8	12	13	7	7	7	7	7	8	6	9	6	5
Q922B1	Q922B1	11	11	11	O-acetyl-ADP-ribose deacetylase MACROD1	Macrod1	sp|Q922B1|MACD1_MOUSE ADP-ribose glycohydrolase MACROD1 OS=Mus musculus OX=10090 GN=Macrod1 PE=1 SV=2	1	11	11	11	9	9	10	10	7	8	9	10	8	9	5	9	7	7	8	8	9	7	9	7	9	7	7	7	9	8	6	5	9	8	7	8	7	7	10	8	9	8
P15116;P39038	P15116	11;1	11;1	11;1	Cadherin-2	Cdh2	sp|P15116|CADH2_MOUSE Cadherin-2 OS=Mus musculus OX=10090 GN=Cdh2 PE=1 SV=2	2	11	11	11	10	9	9	10	7	8	9	8	8	10	10	8	7	9	9	8	7	9	9	8	10	10	8	10	10	10	0	0	9	9	9	9	10	9	10	10	7	7
Q9DC70	Q9DC70	12	12	12	NADH dehydrogenase [ubiquinone] iron-sulfur protein 7, mitochondrial	Ndufs7	sp|Q9DC70|NDUS7_MOUSE NADH dehydrogenase [ubiquinone] iron-sulfur protein 7, mitochondrial OS=Mus musculus OX=10090 GN=Ndufs7 PE=1 SV=1	1	12	12	12	9	10	8	10	7	8	7	7	8	8	9	7	7	7	9	6	8	5	10	8	10	7	9	5	11	8	4	4	11	9	10	8	10	7	9	6	7	7
O08600	O08600	11	11	11	Endonuclease G, mitochondrial	Endog	sp|O08600|NUCG_MOUSE Endonuclease G, mitochondrial OS=Mus musculus OX=10090 GN=Endog PE=1 SV=1	1	11	11	11	10	9	9	9	8	9	9	8	9	5	10	6	10	6	7	5	10	7	10	6	10	7	8	7	10	8	2	2	10	8	7	8	8	7	7	8	7	7
Q64310	Q64310	6	6	6	Surfeit locus protein 4	Surf4	sp|Q64310|SURF4_MOUSE Surfeit locus protein 4 OS=Mus musculus OX=10090 GN=Surf4 PE=1 SV=1	1	6	6	6	4	5	5	5	4	6	5	5	5	6	6	6	5	6	6	6	5	6	5	5	5	6	6	6	6	6	5	3	5	6	5	5	5	6	6	6	6	5
Q62188	Q62188	21	17	16	Dihydropyrimidinase-related protein 3	Dpysl3	sp|Q62188|DPYL3_MOUSE Dihydropyrimidinase-related protein 3 OS=Mus musculus OX=10090 GN=Dpysl3 PE=1 SV=1	1	21	17	16	3	4	2	1	2	6	9	9	2	4	4	4	2	4	3	2	2	3	3	3	1	4	5	5	2	6	20	20	5	9	2	3	2	6	4	4	6	5
Q8VH51	Q8VH51	15	15	15	RNA-binding protein 39	Rbm39	sp|Q8VH51|RBM39_MOUSE RNA-binding protein 39 OS=Mus musculus OX=10090 GN=Rbm39 PE=1 SV=2	1	15	15	15	8	8	8	7	7	8	9	8	9	9	8	9	9	10	11	12	11	10	9	11	8	12	10	11	9	11	13	12	8	11	10	11	9	9	9	10	8	8
B5X0G2;P11591	B5X0G2	25;2	6;0	6;0	Major urinary protein 17	Mup17	sp|B5X0G2|MUP17_MOUSE Major urinary protein 17 OS=Mus musculus OX=10090 GN=Mup17 PE=2 SV=2	2	25	6	6	19	19	18	17	18	17	19	17	17	15	18	17	17	16	17	18	16	17	18	18	18	18	18	18	20	18	11	11	16	14	24	24	18	19	15	16	20	20
P01887	P01887	5	5	5	Beta-2-microglobulin	B2m	sp|P01887|B2MG_MOUSE Beta-2-microglobulin OS=Mus musculus OX=10090 GN=B2m PE=1 SV=2	1	5	5	5	4	4	4	3	3	5	4	4	4	3	4	3	3	4	5	4	4	4	4	5	5	4	4	5	5	4	5	5	5	5	5	5	3	5	4	4	4	4
P99026	P99026	9	9	9	Proteasome subunit beta type-4	Psmb4	sp|P99026|PSB4_MOUSE Proteasome subunit beta type-4 OS=Mus musculus OX=10090 GN=Psmb4 PE=1 SV=1	1	9	9	9	9	9	9	9	9	9	9	9	8	8	9	7	8	7	9	8	9	9	9	8	9	8	8	9	9	8	9	8	9	8	9	9	9	8	7	8	6	7
Q8R1G6	Q8R1G6	12	12	12	PDZ and LIM domain protein 2	Pdlim2	sp|Q8R1G6|PDLI2_MOUSE PDZ and LIM domain protein 2 OS=Mus musculus OX=10090 GN=Pdlim2 PE=1 SV=1	1	12	12	12	0	0	0	0	0	1	0	1	0	0	0	0	0	0	0	0	1	0	0	0	0	1	1	0	0	0	10	12	0	1	0	0	0	0	0	0	0	1
P48776	P48776	26	26	26	Tryptophan 2,3-dioxygenase	Tdo2	sp|P48776|T23O_MOUSE Tryptophan 2,3-dioxygenase OS=Mus musculus OX=10090 GN=Tdo2 PE=1 SV=2	1	26	26	26	18	17	15	17	13	17	14	19	14	19	16	19	12	17	14	18	13	17	17	13	14	19	19	17	18	17	1	1	18	19	16	19	16	16	16	15	15	14
[truncated: 3,859 more rows]
[truncated: 421 more columns]
