# Supplementary material for: Modeling the dynamics of hepatic metabolism: the predominance of 12-hour rhythmicity in metabolic adaptation
Source: Cell Mol Life Sci. 2026 Jan 9;83(1):55. doi: 10.1007/s00018-025-06046-4 (PMC12819941; doi:10.1007/s00018-025-06046-4)
Supplement: Supplementary file 4 — Supplementary Material 4 Online Resource 4 (ESM_4): Table S3. Metabolome data. [file 18_2025_6046_MOESM4_ESM.xlsx]

## Sheet: Table S3
Supplementary Table 3. Metabolome detected in serum at indicated time points. n = 3
Sample		Alanine	Glycin	Valine	Leucine	Isoleucine	Proline	Methionine	Serine	Threonine	Phenylalanine	Aspartate	Glutamate	Glutamine	Arginine	Tyrosine	Tryptophan	Urea	Pyruvate	Hydroxybutyrate	Fumarate	Ketoglutarate	Malate	Citrate	palmitic acid 16:0	stearic acid 18:0	oleic acid 18:1 n-9	linoleic acid 18:2 n-6	a-linolenic acid 18:3 n-3	g-linolenic acid 18:3 n-6	arachidonic acid 20:4 n-6	clupanodonic acid 22:5 n-3	docosahexaenoic acid 22:6	Tauro-a/ß-Muricholat	Taurocholate	Cholat	Glucose	Glucose
mouse	time	[µM]	[µM]	[µM]	[µM]	[µM]	[µM]	[µM]	[µM]	[µM]	[µM]	[µM]	[µM]	[µM]	[µM]	[µM]	[µM]	[µM]	[µM]	[µM]	[µM]	[µM]	[µM]	[µM]	[µM]	[µM]	[µM]	[µM]	[µM]	[µM]	[µM]	[µM]	[µM]	[nM]	[nM]	[nM]	[mg/L]	[mM]
M1	ZT0	511.911	199.461	171.52	109.593	73.3778	78.976	48.937	111.454	150.254	65.8789	8.6807	71.1065	547.116	154.553	70.1498	36.1687	5949.54	201.619	112.894	16.9489	33.2769	93.1998	242.301	119.119	33.9795	56.8592	80.7045	6.27332	9.95899	9.7463	1.00599	13.6146	45.8259	51.1713	204.939	3503.28	19.4454
M2	ZT0	474.268	193.95	163.16	99.3415	66.2786	85.0603	49.6651	125.888	137.762	73.1317	11.5005	65.4098	579.195	152.38	76.8509	47.9461	7462.04	142.858	107.838	6.04755	21.559	34.9797	209.096	54.0324	17.2827	20.444	36.9814	3.37285	3.98422	7.18655	0.619346	8.99473	59.5442	46.3454	18.6091	3157.07	17.5237
M3	ZT0	1009.83	323.868	212.674	163.672	89.5842	130.063	62.2831	162.854	184.896	98.7685	9.87482	90.1856	888.662	215.38	97.5552	44.4595	6941.51	187.152	177.664	29.3747	40.4855	134.692	397.024	62.8272	16.4456	28.5681	56.5612	5.4545	5.17826	8.32004	0.62501	9.02676	677.133	763.217	54.8998	4020.61	22.3169
M4	ZT3	527.113	163.764	213.531	124.403	76.2847	119.225	53.128	120.641	166.703	82.4983	9.48272	66.5564	522.069	190.325	80.3942	50.1257	9084.8	181.181	158.058	11.8217	37.7911	65.4184	250.625	91.429	22.2254	42.1693	42.3192	3.82659	4.78202	5.99916	0.71265	5.30713	109.8	87.9547	32.4876	2724.88	15.1248
M5	ZT3	872.493	260.417	250.4	173.723	97.1839	150.755	72.8318	188.864	217.894	108.759	11.2435	79.8299	767.95	199.249	114.4	58.7955	8700.9	156.764	98.0323	13.578	37.2231	77.9385	265.128	60.6642	15.6349	27.5896	52.1466	5.6728	3.93016	6.94468	0.545459	6.92581	92.8602	89.9329	63.326	5389.58	29.9155
M6	ZT3	422.077	172.713	198.008	100.47	58.913	74.0358	46.1272	124.477	146.04	72.6444	16.0653	74.7103	666.481	170.829	55.8187	44.7759	10847.6	52.138	74.3113	4.95018	10.2726	26.3122	155.65	80.5544	16.0309	42.2202	87.222	10.3656	4.63687	6.92251	0.610471	7.87468	1110.01	1839.77	16.9636	3355.15	18.6232
M7	ZT6	396.737	183.93	120.48	68.9533	45.2563	58.6448	37.6263	116.042	117.494	45.4883	18.5692	84.8197	493.043	142.75	42.1691	37.4416	5436.54	74.2736	79.2561	9.13975	9.48714	45.4445	165.448	125.282	27.4902	72.5514	121.788	10.7241	7.12614	13.6354	1.19787	20.0071	72.5845	52.5298	236.652	4334.9	24.0614
M8	ZT6	416.348	226.656	160.925	86.8486	58.6534	70.5623	44.521	145.43	137.133	59.2008	19.7213	82.5637	609.562	169.632	54.0886	35.9874	7268.61	77.285	84.283	5.23452	5.01155	24.5594	150.635	150.055	24.7856	90.9847	171.256	21.5413	6.3873	10.7134	1.19367	13.2705	43.0885	49.1296	89.47	4687.12	26.0164
M9	ZT6	452.289	213.967	163.591	107.892	68.3465	64.7601	37.251	144.32	137.109	61.9252	15.3729	63.9329	625.75	131.702	37.0892	32.496	5913.85	27.504	114.046	2.45054	2.7883	14.2542	104.101	164.144	28.8338	104.499	174.057	20.018	6.22408	10.8662	1.25069	14.5881	47.5033	79.1282	48.9825	4402.28	24.4354
M10	ZT9	413.781	162.149	151.598	100.061	58.1893	67.8238	37.2351	106.937	97.0084	57.5662	7.03706	52.8964	551.89	121.928	54.6022	31.8108	6487.62	181.326	124.687	8.0405	30.644	44.1362	217.526	87.3315	20.7445	42.7448	69.0997	6.02912	6.82087	7.31992	0.849007	13.4217	7627.49	10436	205.409	4648.51	25.8021
M11	ZT9	304.108	171.727	145.137	84.3388	58.3493	55.7255	38.2336	125.866	90.1441	52.0016	12.0636	58.2848	499.282	114.366	46.196	24.666	6418.96	142.012	42.1432	2.51994	8.97779	14.437	159.775	84.0546	19.9989	42.2511	73.0833	6.23249	6.17082	10.3592	0.964135	14.0864	18.1862	33.3607	35.7761	3809.91	21.1474
M12	ZT9	404.959	158.244	122.496	86.5501	47.1479	51.6251	30.9211	116.717	82.6706	48.9198	11.5285	54.5492	518.152	99.9369	42.42	19.4997	5978.85	180.479	74.1154	3.2995	10.7983	18.1548	140.3	92.714	22.666	46.1942	78.7882	6.62328	6.34346	9.6121	0.975753	15.0838	26.9106	< LOQ	< LOQ	4932.79	27.38
M13	ZT12	345.361	222.285	170.463	76.5195	54.19	69.0609	35.0334	128.915	113.157	72.5252	11.9052	96.8539	611.073	155.188	62.896	37.1741	9194.81	82.2952	145.375	7.21943	18.5538	36.5621	179.045	112.769	23.5677	64.0088	124.715	11.5293	8.5293	11.8473	0.904567	15.0756	46.9684	40.0369	28.5665	2461.35	13.662
M14	ZT12	386.635	181.497	131.752	63.2066	40.4181	66.1213	32.7312	115.557	97.6029	59.2285	8.67193	60.3962	592.343	126.033	55.4715	29.3195	7160.91	167.491	73.2509	5.26042	20.3544	28.9371	172.82	69.1804	19.1432	30.3308	62.9839	5.7436	5.86786	8.26791	0.639299	9.63464	89.9419	51.8175	30.6027	3702.54	20.5514
M15	ZT12	478.919	239.314	173.179	110.36	68.5249	79.4788	36.8669	156.344	100.246	90.188	15.3791	65.6226	677.594	133.062	77.8652	34.3051	7185.31	140.603	97.8634	4.30744	9.72797	22.3362	129.919	116.795	21.6323	76.0815	160.748	16.8944	5.39463	19.4949	0.775025	25.1171	13821.6	17876.2	493.981	1925.51	10.6878
M16	ZT16	324.318	144.599	166.075	80.4594	50.1986	74.507	39.0771	106.217	123.906	62.9746	11.6846	69.0406	454.561	134.244	41.7544	37.1207	8508.26	49.1827	91.8102	4.64319	14.7894	25.4578	164.152	37.6818	11.9028	12.1814	21.6961	2.22956	3.58651	6.68332	0.414687	4.35064	70.4204	54.4223	25.8856	3378.21	18.7512
M17	ZT16	264.681	123.831	136.041	62.9527	37.7432	52.964	30.4413	87.1315	93.2781	45.0257	20.6661	46.3825	436.198	108.632	24.036	21.4346	7283.87	24.0679	24.6019	3.12908	1.83423	15.9459	111.747	83.5988	16.0965	36.9129	66.1928	7.80565	4.8977	8.1423	0.54344	5.66008	70.03	85.7872	< LOQ	4609.74	25.5869
M18	ZT16	381.277	203.532	140.601	75.6948	42.3451	63.7301	33.3858	132.446	117.564	50.8136	33.8868	97.4126	560.79	154.993	29.6777	32.4129	7646.96	76.8029	28.2777	4.89506	2.29389	23.3091	100.117	111.303	21.5294	56.4785	99.8349	11.6488	6.60213	10.4729	0.881243	7.3495	71.1775	103.263	< LOQ	4655.05	25.8384
