# Supplementary material for: Modeling the dynamics of hepatic metabolism: the predominance of 12-hour rhythmicity in metabolic adaptation
Source: Cell Mol Life Sci. 2026 Jan 9;83(1):55. doi: 10.1007/s00018-025-06046-4 (PMC12819941; doi:10.1007/s00018-025-06046-4)
Supplement: Supplementary file 6 — Supplementary Material 6 Online Resource 6 (ESM_6): Table S5. Comparative model fits for rhythmicity analysis of metabolic functions: constant vs. 12 h and 24 h sinusoidal models. [file 18_2025_6046_MOESM6_ESM.xlsx]

## Sheet: Table S11
Supplementary Table 11. Mitochondral proteins selected via MitoCharta 3.0.
	LFQ intensities
Gene name	ZT_0_1	ZT_0_2	ZT_0_3	ZT_3_1	ZT_3_2	ZT_3_3	ZT_6_1	ZT_6_2	ZT_6_3	ZT_9_1	ZT_9_2	ZT_9_3	ZT_12_1	ZT_12_3	ZT_16_1	ZT_16_2	ZT_16_3	ZT_20_1	ZT_20_2	ZT_20_3	ZT_20_4	ZT_20_5
Acaa1a	7.75132e+09	1.08885e+10	7.6642e+09	8.58861e+09	8.05677e+09	7.0701e+09	8.90621e+09	1.28712e+10	9.52058e+09	8.37328e+09	8.18061e+09	7.8742e+09	6.0307e+09	9.13192e+09	7.40123e+09	7.49852e+09	6.81835e+09	1.16337e+10	8.84601e+09	9.9947e+09	1.18105e+10	1.05091e+10
Acaa1b	6.45432e+09	1.04261e+10	6.00931e+09	6.44271e+09	9.00279e+09	6.35581e+09	9.63164e+09	1.43581e+10	1.08237e+10	8.32098e+09	1.00032e+10	8.23214e+09	4.77653e+09	8.17348e+09	6.39853e+09	5.73772e+09	5.99772e+09	1.40008e+10	1.30427e+10	1.37964e+10	1.67781e+10	1.68462e+10
Acaa2	6.55452e+10	6.74644e+10	7.10988e+10	6.10859e+10	6.62086e+10	6.3546e+10	6.61444e+10	6.0315e+10	7.00804e+10	6.32657e+10	6.2312e+10	6.473e+10	6.68121e+10	5.206e+10	5.96931e+10	5.98881e+10	6.06091e+10	5.53003e+10	5.7908e+10	5.47486e+10	5.53563e+10	5.95065e+10
Acaca	9.37572e+08	1.04039e+09	7.81326e+08	1.21773e+09	9.73353e+08	9.96524e+08	1.13021e+09	1.06843e+09	9.60491e+08	1.24035e+09	1.13294e+09	1.02725e+09	8.43952e+08	6.94536e+08	1.08359e+09	1.12961e+09	1.36669e+09	1.3362e+09	1.50218e+09	1.58336e+09	1.3626e+09	1.49105e+09
Acacb	8.509e+08	6.76159e+08	4.9315e+08	9.16698e+08	1.11618e+09	8.59183e+08	1.29947e+09	1.16498e+09	1.08855e+09	1.20548e+09	1.18675e+09	1.032e+09	6.72907e+08	3.10339e+08	1.02366e+09	1.04352e+09	1.33024e+09	1.50124e+09	1.8422e+09	1.84305e+09	1.55404e+09	1.85193e+09
Acadl	4.70508e+09	4.76981e+09	5.30775e+09	4.51529e+09	4.44666e+09	4.19602e+09	4.08214e+09	4.22211e+09	4.30357e+09	3.34393e+09	4.0263e+09	3.72761e+09	4.27562e+09	5.11728e+09	4.17579e+09	3.51704e+09	4.40212e+09	4.64982e+09	3.55005e+09	2.99406e+09	3.74697e+09	3.51515e+09
Acadm	9.07694e+09	1.03586e+10	8.83914e+09	8.29664e+09	9.84008e+09	9.62228e+09	9.10818e+09	9.11326e+09	9.57084e+09	8.51031e+09	9.37255e+09	8.92485e+09	9.23395e+09	8.00876e+09	8.01573e+09	8.49937e+09	8.29664e+09	9.06628e+09	9.11058e+09	9.39991e+09	1.00521e+10	9.60011e+09
Acads	1.17646e+10	1.13357e+10	1.2543e+10	1.13108e+10	1.24102e+10	1.15834e+10	1.16378e+10	1.25473e+10	1.10004e+10	1.18459e+10	1.28828e+10	1.29517e+10	1.30256e+10	1.10051e+10	1.18464e+10	1.21127e+10	1.11544e+10	1.2935e+10	1.04714e+10	1.1248e+10	1.16289e+10	1.14159e+10
Acat1	1.87266e+10	2.18543e+10	2.05309e+10	1.91723e+10	1.65205e+10	1.83842e+10	1.75098e+10	1.68679e+10	2.00038e+10	1.79704e+10	1.82462e+10	1.67665e+10	2.04795e+10	1.75323e+10	1.66732e+10	1.79756e+10	1.66442e+10	1.94125e+10	1.75552e+10	1.83489e+10	1.82258e+10	1.71682e+10
Acly	9.13373e+09	7.70575e+09	8.79704e+09	1.2897e+10	1.04501e+10	8.44042e+09	1.1438e+10	1.01107e+10	9.86344e+09	9.07538e+09	1.00594e+10	9.17043e+09	6.77168e+09	1.01226e+10	7.91032e+09	9.2843e+09	1.12337e+10	1.17352e+10	1.51337e+10	1.50627e+10	1.17303e+10	1.48727e+10
Aco2	1.60376e+10	1.58349e+10	1.70268e+10	1.66229e+10	1.4794e+10	1.57984e+10	1.53292e+10	1.53994e+10	1.64605e+10	1.59467e+10	1.57255e+10	1.50532e+10	1.61807e+10	1.66161e+10	1.53318e+10	1.62867e+10	1.47511e+10	1.4501e+10	1.31685e+10	1.29846e+10	1.46267e+10	1.42567e+10
Acsl1	2.09699e+10	2.14563e+10	1.64511e+10	2.00905e+10	2.09037e+10	1.97952e+10	2.06844e+10	2.34549e+10	2.32799e+10	2.22146e+10	2.12085e+10	2.29204e+10	2.19415e+10	1.62833e+10	2.03726e+10	1.8432e+10	2.00515e+10	2.09273e+10	2.04908e+10	2.03779e+10	2.08777e+10	2.2161e+10
Atp5f1a	7.67126e+10	7.85103e+10	7.6347e+10	6.80956e+10	8.1496e+10	8.52393e+10	7.61197e+10	7.53346e+10	7.94189e+10	7.84912e+10	7.74028e+10	7.10431e+10	7.37905e+10	7.38495e+10	7.80345e+10	7.81943e+10	7.76806e+10	7.73899e+10	8.33652e+10	7.62235e+10	8.63474e+10	8.04435e+10
Atp5f1b	7.35536e+10	7.23891e+10	7.44722e+10	7.06763e+10	7.63592e+10	8.0341e+10	7.75038e+10	7.75581e+10	8.00077e+10	8.40403e+10	8.26499e+10	7.62023e+10	7.66523e+10	7.01724e+10	8.01765e+10	7.87851e+10	7.64586e+10	8.53576e+10	8.06376e+10	8.25926e+10	8.40185e+10	8.18665e+10
Atp5f1c	6.49404e+09	5.96901e+09	6.59383e+09	6.03593e+09	6.41358e+09	6.68209e+09	4.97926e+09	5.28509e+09	6.07404e+09	5.45016e+09	6.21014e+09	5.59899e+09	6.00445e+09	5.10395e+09	5.45739e+09	6.24642e+09	7.04073e+09	6.66387e+09	7.25461e+09	5.62328e+09	6.38489e+09	5.6736e+09
Atp5f1d	9.13969e+08	7.26179e+08	1.57648e+09	9.76874e+08	7.15236e+08	7.50823e+08	6.68355e+08	5.79561e+08	7.992e+08	6.0311e+08	7.66445e+08	1.02927e+09	1.06951e+09	8.97996e+08	7.33093e+08	8.5501e+08	8.68929e+08	4.92988e+08	5.09634e+08	3.20432e+08	4.2936e+08	5.25412e+08
Atp5f1e	2.06095e+08	2.37238e+08	4.58539e+08	2.95216e+08	1.95928e+08	1.48217e+08	1.40163e+08	1.35044e+08	1.36813e+08	1.23429e+08	1.38273e+08	2.54389e+08	2.21492e+08	1.34395e+08	9.96483e+07	1.96612e+08	1.6197e+08	6.00075e+07	4.65725e+07	5.77174e+07	7.62601e+07	6.80707e+07
Atp5mf	1.08484e+09	9.39148e+08	1.0808e+09	1.19577e+09	1.06082e+09	1.01446e+09	9.26689e+08	8.30216e+08	8.93322e+08	8.44473e+08	8.50588e+08	8.92763e+08	1.11257e+09	1.10783e+09	9.55008e+08	8.96541e+08	1.00209e+09	9.39064e+08	6.26692e+08	6.8949e+08	6.2165e+08	6.64112e+08
Atp5mg	1.31734e+09	1.19925e+09	1.22272e+09	1.40846e+09	1.10824e+09	1.18123e+09	1.24352e+09	1.27085e+09	1.23686e+09	1.10881e+09	1.09761e+09	1.3682e+09	1.16343e+09	1.40201e+09	1.55301e+09	1.12364e+09	1.42001e+09	1.11335e+09	1.05602e+09	1.14263e+09	1.04e+09	1.19519e+09
Atp5pd	5.25272e+09	4.73984e+09	5.28255e+09	5.48713e+09	4.57207e+09	4.58447e+09	4.38166e+09	4.47887e+09	4.44841e+09	4.48883e+09	4.48653e+09	4.29225e+09	5.59609e+09	5.4539e+09	4.79853e+09	4.63386e+09	4.7727e+09	4.28578e+09	3.94832e+09	3.83495e+09	3.99937e+09	4.11217e+09
Atp5pf	3.11434e+09	2.29312e+09	3.07211e+09	2.78613e+09	2.41301e+09	2.34232e+09	2.18272e+09	2.10231e+09	2.13827e+09	2.37841e+09	2.14687e+09	2.23766e+09	2.93959e+09	2.57557e+09	2.10995e+09	2.14705e+09	1.90314e+09	2.05945e+09	1.37066e+09	1.85065e+09	1.93249e+09	1.73282e+09
Atp5po	4.45071e+09	4.60204e+09	4.36171e+09	4.62909e+09	4.65481e+09	4.87114e+09	5.98683e+09	5.9836e+09	5.88366e+09	6.95794e+09	6.20352e+09	6.58015e+09	5.95935e+09	5.53015e+09	5.25471e+09	5.74864e+09	5.16807e+09	5.61553e+09	6.80489e+09	7.20285e+09	6.39523e+09	5.61091e+09
Bdh1	3.85698e+09	4.22799e+09	3.2116e+09	3.6759e+09	4.23187e+09	4.64123e+09	4.39964e+09	4.70645e+09	4.7647e+09	4.21476e+09	4.08321e+09	4.14088e+09	3.86709e+09	3.38481e+09	4.15606e+09	3.92256e+09	3.9935e+09	4.71265e+09	4.75738e+09	4.88132e+09	4.48711e+09	5.27406e+09
Cox4i1	3.89368e+09	3.5215e+09	3.99391e+09	5.4437e+09	3.06896e+09	3.50491e+09	2.38978e+09	2.71569e+09	2.62531e+09	2.39896e+09	2.54193e+09	2.99299e+09	4.33023e+09	5.1589e+09	2.86238e+09	3.59233e+09	2.79019e+09	2.40131e+09	2.24532e+09	1.13923e+09	2.43011e+09	1.7634e+09
Cox5a	7.40518e+09	8.20472e+09	8.58032e+09	7.368e+09	7.28764e+09	7.79268e+09	8.94874e+09	8.32463e+09	7.97219e+09	1.02605e+10	9.65069e+09	8.55155e+09	8.42661e+09	8.93194e+09	8.64115e+09	8.75778e+09	8.28882e+09	9.18511e+09	9.92131e+09	1.20642e+10	9.15159e+09	9.94631e+09
Cox5b	8.58245e+08	8.24275e+08	1.29087e+09	1.23428e+09	6.54703e+08	5.13651e+08	3.46738e+08	3.47748e+08	4.67515e+08	5.15122e+08	5.37635e+08	6.16101e+08	9.75042e+08	6.75798e+08	3.96644e+08	6.52741e+08	4.72819e+08	2.40264e+08	2.34319e+08	2.48636e+08	3.32422e+08	2.08174e+08
Cox6a1	4.53289e+09	3.73168e+09	6.48693e+09	4.60899e+09	4.03013e+09	4.21212e+09	4.44679e+09	4.47328e+09	4.41983e+09	3.82816e+09	4.83213e+09	4.62158e+09	4.87768e+09	5.08978e+09	4.20128e+09	4.55482e+09	5.12345e+09	4.27252e+09	3.47771e+09	3.94331e+09	4.48694e+09	4.78621e+09
Cox6b1	6.421e+09	5.41204e+09	7.30667e+09	6.6084e+09	5.8706e+09	5.77379e+09	5.29894e+09	5.32443e+09	5.47536e+09	5.698e+09	5.93905e+09	5.25072e+09	5.95011e+09	7.77929e+09	6.77394e+09	6.23678e+09	6.32353e+09	5.83304e+09	6.2432e+09	5.95982e+09	6.24537e+09	6.7699e+09
Cox6c	6.19915e+08	6.51093e+08	8.06049e+08	9.28151e+08	3.81097e+08	3.24715e+08	2.36486e+08	2.46438e+08	2.79122e+08	2.73903e+08	3.38652e+08	4.86418e+08	8.28472e+08	9.26497e+08	5.07996e+08	5.35093e+08	5.48187e+08	1.28572e+08	1.44435e+08	2.25766e+08	1.69559e+08	1.80799e+08
Cox7a2	8.30976e+08	8.04281e+08	1.10299e+09	1.0142e+09	6.79596e+08	6.69091e+08	6.68304e+08	6.21362e+08	6.48109e+08	7.12567e+08	7.23487e+08	8.74856e+08	1.02474e+09	1.0585e+09	1.01973e+09	8.4236e+08	8.25375e+08	9.91764e+08	8.05803e+08	8.80925e+08	7.01013e+08	7.05231e+08
Cpt1a	1.52602e+09	1.644e+09	1.33935e+09	1.59832e+09	1.47564e+09	1.69805e+09	1.66208e+09	1.76163e+09	1.99539e+09	1.6655e+09	1.63757e+09	1.64011e+09	1.54391e+09	1.67921e+09	1.80288e+09	1.63857e+09	1.55698e+09	2.12524e+09	2.07307e+09	1.93731e+09	1.96955e+09	2.10011e+09
Cpt2	4.24112e+09	4.25672e+09	4.20936e+09	4.59284e+09	4.49181e+09	3.97686e+09	4.28176e+09	4.1216e+09	4.55409e+09	3.99907e+09	4.32633e+09	4.28265e+09	4.41693e+09	4.06101e+09	4.35661e+09	4.25156e+09	4.10757e+09	3.9168e+09	4.56618e+09	4.12226e+09	4.07226e+09	4.40715e+09
Cs	5.51304e+09	4.66826e+09	4.28155e+09	5.92035e+09	5.01977e+09	5.13236e+09	5.26454e+09	5.52808e+09	5.09502e+09	5.37818e+09	5.37985e+09	5.71049e+09	5.84009e+09	4.17034e+09	5.50706e+09	5.67613e+09	5.2191e+09	4.82755e+09	5.28015e+09	6.21613e+09	5.40161e+09	5.53543e+09
Cyc1	3.7802e+09	3.92409e+09	3.18077e+09	3.55831e+09	3.18293e+09	3.24561e+09	3.69242e+09	3.66801e+09	3.84161e+09	4.00782e+09	3.73445e+09	4.42877e+09	3.709e+09	3.52785e+09	4.04787e+09	4.04152e+09	3.73224e+09	4.78772e+09	3.84971e+09	4.53444e+09	3.95209e+09	4.06964e+09
Dhtkd1	9.51595e+08	1.14563e+09	7.41203e+08	9.65811e+08	1.40652e+09	1.05204e+09	1.5497e+09	1.93195e+09	1.39605e+09	1.46914e+09	1.65197e+09	1.49728e+09	1.03083e+09	1.06821e+09	1.38402e+09	1.42141e+09	1.0935e+09	1.53363e+09	1.80656e+09	2.28169e+09	1.81505e+09	1.93509e+09
Dlat	2.36523e+09	2.76021e+09	2.32823e+09	2.10075e+09	2.90578e+09	2.62389e+09	2.98091e+09	2.95459e+09	2.87088e+09	3.09022e+09	2.99209e+09	2.57189e+09	2.58361e+09	2.09974e+09	2.73208e+09	2.65173e+09	2.28739e+09	2.88492e+09	3.80446e+09	3.42549e+09	3.18457e+09	3.45307e+09
Dld	6.6692e+09	6.09904e+09	7.90134e+09	6.56197e+09	5.76183e+09	6.1859e+09	5.32288e+09	5.11454e+09	5.49279e+09	5.14054e+09	5.82364e+09	5.66798e+09	6.455e+09	6.75435e+09	5.37626e+09	5.98115e+09	5.53645e+09	4.96385e+09	4.90578e+09	4.61459e+09	4.77096e+09	5.00057e+09
Dld	6.6692e+09	6.09904e+09	7.90134e+09	6.56197e+09	5.76183e+09	6.1859e+09	5.32288e+09	5.11454e+09	5.49279e+09	5.14054e+09	5.82364e+09	5.66798e+09	6.455e+09	6.75435e+09	5.37626e+09	5.98115e+09	5.53645e+09	4.96385e+09	4.90578e+09	4.61459e+09	4.77096e+09	5.00057e+09
Dlst	3.03483e+09	3.11158e+09	3.07217e+09	3.05215e+09	3.09289e+09	3.01146e+09	2.91434e+09	3.55848e+09	2.80916e+09	3.23851e+09	3.11937e+09	3.06537e+09	3.2984e+09	3.05697e+09	3.0999e+09	3.21207e+09	2.72158e+09	2.87016e+09	3.064e+09	2.88893e+09	3.08215e+09	2.91426e+09
Echs1	8.55418e+09	8.65045e+09	1.09522e+10	8.89544e+09	7.58837e+09	8.26565e+09	7.14811e+09	6.53977e+09	7.57283e+09	6.97723e+09	8.20352e+09	8.08107e+09	8.62711e+09	9.28588e+09	8.1437e+09	7.60715e+09	8.34188e+09	6.8672e+09	7.3197e+09	5.45858e+09	5.80036e+09	6.14185e+09
Fasn	2.88733e+10	3.01845e+10	2.69411e+10	4.30833e+10	3.63461e+10	2.97643e+10	3.80467e+10	3.04969e+10	3.32739e+10	3.2656e+10	3.59385e+10	2.92557e+10	2.08965e+10	1.77991e+10	2.90557e+10	3.74912e+10	4.5356e+10	3.80093e+10	5.48083e+10	4.81094e+10	3.92963e+10	4.98779e+10
Got2	3.83406e+10	4.18361e+10	4.61064e+10	3.95033e+10	3.81089e+10	4.0212e+10	3.89667e+10	3.86756e+10	3.87373e+10	3.95158e+10	3.8109e+10	4.19683e+10	3.98222e+10	4.00159e+10	3.86619e+10	3.66479e+10	3.66128e+10	3.25377e+10	3.46952e+10	3.19149e+10	3.35342e+10	3.66589e+10
Gpd2	9.46785e+08	9.83706e+08	1.03043e+09	1.05307e+09	1.03558e+09	1.13382e+09	1.02504e+09	1.13354e+09	1.21723e+09	1.36988e+09	1.26022e+09	1.37745e+09	1.24338e+09	4.83252e+08	1.05475e+09	1.19029e+09	1.11221e+09	1.13411e+09	1.19799e+09	1.09956e+09	9.82667e+08	1.34286e+09
Hadh	1.13057e+10	1.34286e+10	1.0083e+10	1.15451e+10	1.26129e+10	1.30768e+10	1.22582e+10	1.28829e+10	1.30995e+10	1.36574e+10	1.21144e+10	1.21663e+10	1.28976e+10	1.09052e+10	1.10797e+10	1.41745e+10	1.10203e+10	1.30488e+10	1.42489e+10	1.55967e+10	1.33485e+10	1.30002e+10
Hadha	2.4989e+10	2.59422e+10	2.37533e+10	2.28921e+10	2.51694e+10	2.64114e+10	2.66137e+10	2.57429e+10	3.20218e+10	2.57352e+10	2.78321e+10	2.63152e+10	2.86214e+10	2.21271e+10	2.75398e+10	2.6093e+10	2.54845e+10	2.73413e+10	2.88865e+10	2.56595e+10	2.62246e+10	2.7687e+10
Hadhb	1.1761e+10	1.23182e+10	1.06943e+10	1.14967e+10	1.25343e+10	1.25809e+10	1.26862e+10	1.22441e+10	1.44943e+10	1.24603e+10	1.25307e+10	1.17437e+10	1.29571e+10	9.68657e+09	1.27103e+10	1.26141e+10	1.14435e+10	1.11632e+10	1.25656e+10	1.34286e+10	1.2072e+10	1.17894e+10
Hmgcl	5.39113e+09	6.60627e+09	5.59644e+09	5.22862e+09	6.04421e+09	5.981e+09	6.30128e+09	6.36725e+09	6.58593e+09	6.03019e+09	6.37262e+09	6.33139e+09	6.6522e+09	6.40895e+09	6.87712e+09	6.38223e+09	5.42301e+09	5.71279e+09	7.75874e+09	7.49335e+09	7.32967e+09	6.68897e+09
Hmgcs2	4.03406e+10	5.2147e+10	4.15551e+10	3.9858e+10	4.69005e+10	4.6646e+10	5.64191e+10	6.12054e+10	6.83034e+10	5.38116e+10	5.46399e+10	4.73631e+10	5.42657e+10	3.05401e+10	5.48966e+10	5.27564e+10	4.95695e+10	4.9002e+10	5.43298e+10	5.76243e+10	4.93972e+10	5.73203e+10
Idh2	4.04007e+09	4.09072e+09	3.75082e+09	4.43199e+09	3.92887e+09	3.61352e+09	3.63917e+09	4.14266e+09	3.03175e+09	3.28422e+09	3.6917e+09	3.79023e+09	3.93329e+09	5.0845e+09	3.5446e+09	3.62187e+09	3.65669e+09	3.4694e+09	2.97441e+09	3.26251e+09	3.35259e+09	2.84409e+09
Idh3a	1.8766e+09	1.44701e+09	1.83249e+09	2.06188e+09	2.10941e+09	1.96405e+09	1.80613e+09	1.56227e+09	1.78487e+09	1.76553e+09	1.97359e+09	1.85749e+09	1.80044e+09	1.48326e+09	1.69671e+09	2.09793e+09	2.09297e+09	2.41668e+09	2.20057e+09	1.85935e+09	2.08219e+09	2.24408e+09
Idh3g	6.11369e+08	5.62231e+08	7.1995e+08	6.80839e+08	6.52279e+08	8.5143e+08	7.68636e+08	7.93036e+08	6.9004e+08	1.01586e+09	7.49428e+08	8.3595e+08	7.91933e+08	6.24903e+08	7.94699e+08	8.46603e+08	6.21734e+08	7.81558e+08	9.17669e+08	8.56315e+08	8.8445e+08	9.05752e+08
Mcee	4.861e+08	4.31827e+08	4.26975e+08	5.04088e+08	3.61208e+08	4.1462e+08	4.18463e+08	4.73179e+08	4.07278e+08	4.50879e+08	5.29206e+08	5.46152e+08	5.50328e+08	4.93699e+08	5.21648e+08	4.79803e+08	5.11333e+08	6.40992e+08	6.29905e+08	6.5575e+08	5.40041e+08	5.67444e+08
Mdh2	2.78032e+10	2.63426e+10	2.99206e+10	2.69677e+10	2.48135e+10	2.49315e+10	2.19335e+10	2.17066e+10	2.11827e+10	2.39189e+10	2.33728e+10	2.50153e+10	2.70781e+10	2.78123e+10	2.54772e+10	2.31674e+10	2.54224e+10	2.21934e+10	1.86457e+10	2.00816e+10	1.80322e+10	1.87947e+10
Mlycd	8.80097e+08	7.73847e+08	5.34703e+08	6.02764e+08	8.24414e+08	7.45556e+08	9.63372e+08	1.12517e+09	9.75515e+08	1.2047e+09	9.43631e+08	1.0165e+09	8.87982e+08	8.78769e+08	1.00812e+09	1.05205e+09	1.0203e+09	1.11198e+09	1.21061e+09	1.17868e+09	1.12207e+09	1.30103e+09
Mlycd	8.80097e+08	7.73847e+08	5.34703e+08	6.02764e+08	8.24414e+08	7.45556e+08	9.63372e+08	1.12517e+09	9.75515e+08	1.2047e+09	9.43631e+08	1.0165e+09	8.87982e+08	8.78769e+08	1.00812e+09	1.05205e+09	1.0203e+09	1.11198e+09	1.21061e+09	1.17868e+09	1.12207e+09	1.30103e+09
Mlycd	8.80097e+08	7.73847e+08	5.34703e+08	6.02764e+08	8.24414e+08	7.45556e+08	9.63372e+08	1.12517e+09	9.75515e+08	1.2047e+09	9.43631e+08	1.0165e+09	8.87982e+08	8.78769e+08	1.00812e+09	1.05205e+09	1.0203e+09	1.11198e+09	1.21061e+09	1.17868e+09	1.12207e+09	1.30103e+09
Ndufa10	1.83541e+09	2.02967e+09	2.15143e+09	1.9468e+09	2.05447e+09	2.12336e+09	2.24415e+09	2.23765e+09	2.1179e+09	2.4847e+09	2.33246e+09	2.10104e+09	2.11738e+09	1.90325e+09	2.02533e+09	2.28372e+09	1.69463e+09	2.26378e+09	2.74871e+09	2.59158e+09	2.4965e+09	2.31671e+09
Ndufa11	1.19004e+08	1.38099e+08	1.12018e+08	1.16392e+08	1.12055e+08	1.16647e+08	1.46459e+08	1.78429e+08	1.13342e+08	1.64697e+08	1.41794e+08	1.47383e+08	1.259e+08	1.73407e+08	1.77582e+08	1.5995e+08	1.19538e+08	1.26236e+08	1.56519e+08	1.45394e+08	1.31425e+08	1.33134e+08
Ndufa12	2.06266e+08	2.00379e+08	2.72867e+08	3.66226e+08	1.71091e+08	1.76296e+08	1.76628e+08	1.83614e+08	1.88981e+08	1.79796e+08	1.83571e+08	2.16912e+08	2.49638e+08	3.05028e+08	2.07034e+08	2.0534e+08	1.88707e+08	1.82887e+08	1.35818e+08	1.71037e+08	1.59011e+08	1.58621e+08
Ndufa13	2.35347e+08	3.64081e+08	3.21596e+08	3.96943e+08	2.7778e+08	2.97672e+08	2.65227e+08	3.43437e+08	2.54317e+08	3.50882e+08	3.00877e+08	2.95974e+08	4.07295e+08	4.29625e+08	3.32271e+08	3.76812e+08	3.49029e+08	2.44123e+08	3.71195e+08	3.38474e+08	2.45265e+08	2.79647e+08
Ndufa2	1.666e+08	1.55432e+08	2.07138e+08	8.81928e+07	1.17155e+08	1.30676e+08	8.95808e+07	9.65655e+07	9.16775e+07	6.64524e+07	1.04777e+08	1.16624e+08	1.83567e+08	2.04576e+08	1.40592e+08	1.37753e+08	1.22768e+08	6.88558e+07	5.60139e+07	5.49635e+07	6.20103e+07	3.8226e+07
Ndufa3	1.66896e+08	1.68154e+08	1.65638e+08	2.06239e+08	1.9674e+08	2.15738e+08	3.67304e+08	3.67304e+08	3.67304e+08	3.2362e+08	2.75861e+08	2.28102e+08	2.84779e+08	2.29803e+08	2.34408e+08	2.34408e+08	2.34408e+08	1.66896e+08	1.66896e+08	1.66896e+08	1.66896e+08	1.66896e+08
Ndufa4	1.22446e+09	1.05161e+09	1.17966e+09	1.3701e+09	1.1543e+09	1.33437e+09	1.54609e+09	1.47699e+09	1.41554e+09	1.37358e+09	1.33935e+09	1.40777e+09	1.29406e+09	1.36462e+09	1.47471e+09	1.29491e+09	1.3671e+09	1.49221e+09	1.30987e+09	1.39627e+09	1.3933e+09	1.55405e+09
Ndufa5	8.40118e+08	7.8929e+08	9.47772e+08	6.65077e+08	6.81116e+08	6.71491e+08	6.60986e+08	6.1464e+08	6.52267e+08	6.04212e+08	7.50255e+08	7.00586e+08	8.00799e+08	8.03476e+08	7.25774e+08	7.25878e+08	7.24898e+08	8.83675e+08	6.80068e+08	6.07882e+08	7.03267e+08	6.70347e+08
Ndufa6	6.5794e+08	6.00866e+08	9.75243e+08	7.25871e+08	5.67175e+08	7.56808e+08	5.52939e+08	5.18825e+08	5.68168e+08	5.3688e+08	5.38301e+08	6.03147e+08	5.86479e+08	6.64482e+08	5.72865e+08	6.00625e+08	5.44519e+08	5.04235e+08	4.82927e+08	4.51321e+08	4.84396e+08	4.6661e+08
Ndufa7	7.99356e+07	6.04369e+07	1.16744e+08	1.03429e+08	4.63621e+07	4.38439e+07	2.55837e+07	2.86527e+07	3.0552e+07	3.04115e+07	4.16593e+07	5.42291e+07	9.36155e+07	1.11283e+08	5.25502e+07	6.84651e+07	6.49457e+07	1.26836e+07	1.19767e+07	2.18431e+07	1.55073e+07	1.59381e+07
Ndufa8	8.06827e+08	8.58315e+08	1.57282e+09	9.29359e+08	6.75247e+08	6.5569e+08	5.02161e+08	4.79492e+08	4.90198e+08	4.10983e+08	5.83862e+08	6.72808e+08	1.17051e+09	1.39862e+09	7.31246e+08	8.98425e+08	7.90968e+08	3.40214e+08	3.13806e+08	2.85723e+08	3.06804e+08	3.26059e+08
Ndufa9	1.79876e+09	1.71091e+09	1.69268e+09	1.87793e+09	2.0012e+09	2.05402e+09	2.52574e+09	2.45507e+09	2.16768e+09	2.5702e+09	2.31388e+09	2.49577e+09	2.22422e+09	2.2504e+09	2.43477e+09	2.55263e+09	2.27904e+09	2.77578e+09	3.09853e+09	3.41433e+09	2.91954e+09	2.80855e+09
Ndufab1	5.97088e+08	4.99838e+08	1.02687e+09	9.59157e+08	5.57926e+08	5.03859e+08	4.01663e+08	4.72591e+08	3.87047e+08	3.77485e+08	4.43177e+08	6.69922e+08	9.28447e+08	1.17225e+09	5.55739e+08	6.87129e+08	5.96025e+08	3.24755e+08	3.66101e+08	1.81361e+08	2.77621e+08	3.10748e+08
Ndufaf2	7.88165e+07	6.05722e+07	1.06244e+08	9.76645e+07	5.13426e+07	5.86906e+07	4.6631e+07	4.72008e+07	4.70018e+07	5.22749e+07	4.35133e+07	5.20144e+07	6.78756e+07	7.49166e+07	5.64024e+07	5.64423e+07	5.85454e+07	4.11267e+07	3.3221e+07	3.3971e+07	2.48078e+07	3.06135e+07
Ndufaf3	9.06952e+07	8.32865e+07	1.13141e+08	9.32739e+07	8.10249e+07	9.41416e+07	1.22558e+08	7.47681e+07	1.03324e+08	7.4706e+07	9.59291e+07	8.63025e+07	7.64414e+07	6.79621e+07	6.33237e+07	7.44661e+07	7.12751e+07	8.35378e+07	9.64717e+07	9.09648e+07	1.10527e+08	9.82461e+07
Ndufaf4	1.84066e+08	2.04989e+08	1.86226e+08	1.93427e+08	2.5375e+08	2.97942e+08	2.04477e+08	2.68429e+08	1.95232e+08	2.8343e+08	2.36018e+08	2.66938e+08	1.91541e+08	1.79543e+08	2.03403e+08	1.98689e+08	2.21131e+08	1.96183e+08	3.17948e+08	2.88311e+08	2.83648e+08	2.70891e+08
Ndufb10	7.71437e+08	7.70044e+08	7.35919e+08	7.0983e+08	9.26369e+08	9.51121e+08	8.47286e+08	9.60286e+08	9.20276e+08	9.73104e+08	9.09285e+08	8.04336e+08	8.74e+08	7.53318e+08	9.19703e+08	1.01167e+09	8.80169e+08	1.01047e+09	1.18135e+09	1.06907e+09	1.09117e+09	1.17713e+09
Ndufb11	1.19922e+08	8.16561e+07	1.40303e+08	1.2789e+08	1.27727e+08	1.11763e+08	1.15111e+08	1.23113e+08	1.10713e+08	9.93384e+07	1.13562e+08	1.12115e+08	1.18441e+08	1.11196e+08	1.30704e+08	1.07413e+08	1.21813e+08	1.10215e+08	8.41834e+07	8.53009e+07	6.6749e+07	8.00564e+07
Ndufb2	8.37645e+07	7.30464e+07	1.82101e+08	1.36589e+08	7.74617e+07	5.2536e+07	3.29397e+07	3.04983e+07	3.37666e+07	2.70617e+07	3.3107e+07	4.21159e+07	8.86441e+07	9.77383e+07	4.30543e+07	4.62005e+07	4.36847e+07	1.4583e+07	1.67767e+07	1.32826e+07	1.66478e+07	1.1625e+07
Ndufb3	1.23259e+08	1.11922e+08	2.06723e+08	1.65973e+08	8.96262e+07	7.10369e+07	6.20785e+07	5.56498e+07	6.48328e+07	6.8364e+07	7.97693e+07	1.04464e+08	1.68001e+08	2.35434e+08	9.50026e+07	1.28817e+08	1.04784e+08	2.10828e+07	2.22285e+07	2.88673e+07	3.09365e+07	2.65395e+07
Ndufb4	3.09506e+08	2.95071e+08	4.89966e+08	4.44658e+08	2.39384e+08	2.17169e+08	1.8555e+08	1.87168e+08	1.79504e+08	1.94552e+08	2.23242e+08	2.68752e+08	4.02227e+08	5.0423e+08	2.33665e+08	3.17166e+08	2.89998e+08	1.2555e+08	1.0036e+08	9.80157e+07	8.80322e+07	1.03836e+08
Ndufb5	2.34247e+08	2.45695e+08	2.64016e+08	3.03684e+08	2.41044e+08	2.89735e+08	2.98715e+08	2.85757e+08	2.24525e+08	2.72609e+08	2.67602e+08	2.66033e+08	2.23638e+08	2.57562e+08	2.9339e+08	2.12779e+08	2.58596e+08	3.58595e+08	2.35904e+08	2.65136e+08	2.90767e+08	2.91738e+08
Ndufb6	1.29574e+08	1.39579e+08	1.49584e+08	1.23975e+08	1.57127e+08	1.33862e+08	2.01504e+08	2.89343e+08	1.59035e+08	2.20029e+08	1.80575e+08	1.89711e+08	1.90845e+08	2.09412e+08	2.25061e+08	2.16123e+08	1.68889e+08	2.64705e+08	3.10218e+08	2.23888e+08	2.30891e+08	2.93825e+08
Ndufb7	2.3349e+08	2.2947e+08	2.93986e+08	3.38015e+08	2.47838e+08	2.7552e+08	2.33929e+08	2.39321e+08	2.20609e+08	2.19197e+08	2.32551e+08	2.57345e+08	2.72986e+08	3.73055e+08	2.34236e+08	2.88334e+08	2.86998e+08	1.8392e+08	2.1266e+08	2.02642e+08	1.93737e+08	2.24777e+08
Ndufb8	4.32255e+08	3.44879e+08	6.32082e+08	4.75564e+08	3.97341e+08	4.03387e+08	4.18694e+08	3.7003e+08	3.49637e+08	3.30693e+08	3.97757e+08	3.39732e+08	4.19891e+08	6.00913e+08	5.09832e+08	4.07234e+08	4.4807e+08	2.85059e+08	2.51613e+08	2.80494e+08	3.05013e+08	3.03029e+08
Ndufb9	4.7759e+08	4.87401e+08	4.97317e+08	5.32622e+08	4.72097e+08	5.52322e+08	5.16802e+08	6.27478e+08	4.61981e+08	5.07183e+08	4.85931e+08	5.17091e+08	5.76199e+08	7.03242e+08	5.41515e+08	5.30084e+08	4.14389e+08	4.28144e+08	3.73728e+08	4.22348e+08	4.59702e+08	4.38189e+08
Ndufc2	2.92025e+08	2.84813e+08	6.11712e+08	3.92817e+08	2.40843e+08	2.1847e+08	2.16066e+08	2.36397e+08	2.71299e+08	2.64001e+08	3.24752e+08	3.13158e+08	4.99397e+08	4.57855e+08	2.9948e+08	4.28361e+08	3.81714e+08	3.95049e+08	3.71038e+08	3.34792e+08	3.27665e+08	4.30465e+08
Ndufs1	3.12706e+09	3.55397e+09	4.07593e+09	3.5141e+09	3.50226e+09	3.64321e+09	3.46595e+09	3.53516e+09	3.1496e+09	3.70884e+09	3.66101e+09	3.56775e+09	3.89488e+09	3.48648e+09	3.42412e+09	3.84882e+09	3.52227e+09	3.22679e+09	3.52717e+09	3.57787e+09	3.46357e+09	3.79637e+09
Ndufs2	2.28644e+09	2.38281e+09	2.38543e+09	2.29127e+09	2.8867e+09	2.70041e+09	2.92705e+09	2.94467e+09	2.66936e+09	2.87477e+09	2.82746e+09	2.7317e+09	2.64443e+09	2.3298e+09	2.7771e+09	3.01755e+09	2.70384e+09	3.3641e+09	3.58376e+09	3.4074e+09	3.39718e+09	3.0686e+09
Ndufs3	1.01554e+09	1.02974e+09	1.13937e+09	1.0226e+09	1.01003e+09	9.9994e+08	1.11662e+09	1.06942e+09	9.89234e+08	1.04356e+09	1.05104e+09	1.12757e+09	1.15886e+09	1.2142e+09	1.1383e+09	1.02642e+09	1.30788e+09	1.19739e+09	1.02426e+09	9.53256e+08	9.36214e+08	8.76887e+08
Ndufs4	7.68085e+08	7.54123e+08	8.93833e+08	9.17745e+08	9.25889e+08	9.20917e+08	9.62831e+08	8.22844e+08	7.9548e+08	8.86025e+08	9.64047e+08	8.1445e+08	9.96473e+08	7.61505e+08	9.75427e+08	8.99693e+08	8.35994e+08	8.60727e+08	7.58857e+08	1.00774e+09	7.82307e+08	8.87361e+08
Ndufs5	3.52948e+08	3.40441e+08	6.75394e+08	4.29319e+08	2.98054e+08	3.01561e+08	2.24175e+08	1.73916e+08	2.06084e+08	1.93465e+08	2.27736e+08	2.82313e+08	3.94997e+08	5.42456e+08	2.63234e+08	3.07523e+08	2.79719e+08	1.28518e+08	1.66153e+08	1.06046e+08	1.57402e+08	1.32959e+08
Ndufs6	1.15324e+09	1.08456e+09	2.118e+09	1.59314e+09	8.86721e+08	8.51497e+08	7.60578e+08	5.92428e+08	7.71562e+08	6.17978e+08	7.54491e+08	8.70161e+08	1.29943e+09	1.12394e+09	8.03743e+08	1.02868e+09	9.10777e+08	3.57955e+08	5.12865e+08	4.13488e+08	3.95023e+08	5.87205e+08
Ndufs7	2.9151e+08	2.75937e+08	1.92211e+08	2.38253e+08	2.88613e+08	3.3151e+08	3.23688e+08	3.14813e+08	3.14769e+08	3.90154e+08	3.21751e+08	3.12319e+08	2.77315e+08	2.83618e+08	4.0636e+08	3.09643e+08	2.38236e+08	4.73002e+08	5.06518e+08	4.81219e+08	5.02171e+08	5.95439e+08
Ndufs8	5.93494e+08	5.40918e+08	6.84399e+08	6.64264e+08	5.508e+08	6.33167e+08	6.54468e+08	6.74868e+08	6.31458e+08	7.40651e+08	6.8027e+08	6.02667e+08	6.50377e+08	5.07062e+08	6.41654e+08	6.46566e+08	5.55044e+08	8.73941e+08	6.16614e+08	7.00331e+08	7.21244e+08	8.33888e+08
Ndufv1	2.28028e+09	2.25829e+09	2.40164e+09	2.33654e+09	2.32031e+09	2.50236e+09	2.4821e+09	2.42696e+09	2.24115e+09	2.39501e+09	2.42209e+09	2.24468e+09	2.52002e+09	2.47327e+09	2.38343e+09	2.46877e+09	2.16315e+09	2.3753e+09	2.43514e+09	2.44441e+09	2.37783e+09	2.83315e+09
Ndufv2	6.80812e+08	6.54409e+08	8.23772e+08	6.24088e+08	6.40734e+08	6.70185e+08	7.60042e+08	7.94869e+08	6.58644e+08	7.85706e+08	7.70759e+08	7.68194e+08	7.54884e+08	7.62e+08	7.29036e+08	7.86256e+08	7.05148e+08	8.13811e+08	6.77979e+08	7.26496e+08	7.84429e+08	7.8498e+08
Ndufv3	1.71603e+08	2.21559e+08	5.94893e+08	2.71542e+08	2.52502e+08	2.93296e+08	2.16926e+08	2.18256e+08	2.19332e+08	2.5052e+08	2.1815e+08	2.23387e+08	2.88009e+08	1.84452e+08	2.27115e+08	2.56504e+08	2.21398e+08	3.1193e+08	4.1926e+08	2.84474e+08	3.27751e+08	2.3997e+08
Nnt	3.11085e+09	2.87489e+09	2.7167e+09	3.26439e+09	3.07197e+09	3.06712e+09	2.96528e+09	2.51994e+09	2.96453e+09	2.74928e+09	2.72047e+09	2.73321e+09	3.09456e+09	3.56525e+09	2.71549e+09	2.95007e+09	3.03872e+09	2.72915e+09	2.96386e+09	2.55398e+09	2.46382e+09	2.99997e+09
Ogdh	4.03633e+09	3.71342e+09	4.00034e+09	4.5287e+09	3.86128e+09	4.10663e+09	4.05042e+09	4.17242e+09	4.17552e+09	4.45635e+09	4.10514e+09	4.13487e+09	4.63687e+09	4.21899e+09	4.50148e+09	4.6277e+09	4.58412e+09	4.8227e+09	4.79626e+09	5.18483e+09	4.60066e+09	5.32046e+09
Pcca	3.706e+09	3.23517e+09	4.25268e+09	3.51082e+09	3.36781e+09	3.34232e+09	3.17757e+09	3.19354e+09	3.26907e+09	3.09744e+09	3.22948e+09	3.45848e+09	3.55116e+09	3.19424e+09	3.07638e+09	3.04543e+09	3.50229e+09	3.50291e+09	3.36352e+09	2.52206e+09	2.91557e+09	3.02018e+09
Pccb	2.98582e+09	2.88699e+09	2.6215e+09	2.5127e+09	3.49509e+09	2.95817e+09	3.04166e+09	3.04932e+09	3.17086e+09	3.31478e+09	3.3889e+09	3.1802e+09	3.01482e+09	2.41677e+09	3.16996e+09	3.03419e+09	3.02949e+09	3.54096e+09	4.00824e+09	3.7321e+09	3.65882e+09	3.60649e+09
Pdha1	2.50168e+09	2.87907e+09	2.97861e+09	2.6181e+09	2.6072e+09	2.63646e+09	2.81754e+09	2.58284e+09	2.68279e+09	2.73162e+09	2.76361e+09	2.74433e+09	2.63232e+09	1.92096e+09	2.25592e+09	2.76812e+09	2.40339e+09	2.85155e+09	2.95393e+09	2.72096e+09	2.90717e+09	3.04553e+09
Pdhb	1.34112e+09	1.63431e+09	1.6592e+09	1.51497e+09	1.48913e+09	1.46227e+09	1.57688e+09	1.50689e+09	1.57524e+09	1.56513e+09	1.60776e+09	1.55773e+09	1.86648e+09	1.46162e+09	1.68583e+09	1.67137e+09	1.53564e+09	1.67643e+09	1.52141e+09	1.52991e+09	1.46883e+09	1.66208e+09
Ppa2	1.35157e+09	1.39521e+09	1.68264e+09	1.29421e+09	1.39089e+09	1.51079e+09	1.44314e+09	1.57938e+09	1.43339e+09	1.46567e+09	1.34727e+09	1.43547e+09	1.4375e+09	1.46817e+09	1.37699e+09	1.34254e+09	1.31675e+09	1.56166e+09	1.39017e+09	1.39312e+09	1.40777e+09	1.29114e+09
Sdha	1.30356e+10	1.23217e+10	1.76912e+10	1.38474e+10	1.13247e+10	1.13208e+10	1.01437e+10	9.55392e+09	1.0269e+10	9.22775e+09	1.07127e+10	1.17291e+10	1.33337e+10	1.56697e+10	1.09586e+10	1.05759e+10	1.19402e+10	9.81668e+09	9.06833e+09	7.8296e+09	7.81459e+09	8.86504e+09
Sdhb	4.25092e+09	3.67982e+09	4.9004e+09	3.91147e+09	4.21017e+09	4.33644e+09	3.64365e+09	3.61865e+09	3.79635e+09	3.32796e+09	3.75993e+09	3.65266e+09	3.89759e+09	4.504e+09	3.83463e+09	3.80981e+09	4.12087e+09	4.59194e+09	3.77075e+09	3.05453e+09	3.67797e+09	4.07988e+09
Sdhc	3.92498e+08	4.24629e+08	7.56267e+08	5.89051e+08	4.85847e+08	4.96346e+08	4.02578e+08	4.94187e+08	4.17328e+08	4.73287e+08	3.82578e+08	5.77751e+08	5.78346e+08	8.52596e+08	5.23838e+08	4.7655e+08	4.5596e+08	4.42212e+08	3.81245e+08	3.72654e+08	3.51425e+08	4.41976e+08
Sdhd	1.51724e+08	1.41469e+08	1.45316e+08	1.97575e+08	1.72615e+08	1.61926e+08	1.55141e+08	1.54506e+08	1.75084e+08	1.35761e+08	1.59351e+08	1.854e+08	1.65658e+08	2.6605e+08	2.15309e+08	1.96243e+08	1.73085e+08	1.02523e+08	2.13104e+08	1.4694e+08	1.47714e+08	1.84147e+08
Slc25a1	9.01319e+08	9.47713e+08	8.7224e+08	1.20847e+09	7.25428e+08	8.31147e+08	7.81603e+08	7.95306e+08	7.5189e+08	8.87291e+08	7.2943e+08	9.28319e+08	9.60991e+08	8.58455e+08	8.99198e+08	9.79257e+08	8.02009e+08	9.47038e+08	8.341e+08	1.31706e+09	9.08665e+08	1.07367e+09
Slc25a20	1.212e+09	1.31418e+09	1.24739e+09	1.3515e+09	1.26434e+09	1.23058e+09	1.13068e+09	1.13335e+09	1.30841e+09	1.12954e+09	1.11407e+09	1.27384e+09	1.41922e+09	1.41981e+09	1.35929e+09	1.2499e+09	1.27991e+09	1.36304e+09	1.18098e+09	1.06282e+09	1.15781e+09	1.16791e+09
Slc25a3	3.26083e+09	2.51363e+09	3.7681e+09	3.08133e+09	2.41983e+09	2.51672e+09	2.04574e+09	2.21311e+09	2.23826e+09	2.41575e+09	2.30352e+09	2.79133e+09	3.03442e+09	2.55525e+09	2.35632e+09	2.74677e+09	2.56932e+09	2.05551e+09	2.81325e+09	2.27708e+09	2.41766e+09	2.78254e+09
Slc25a4	1.42466e+07	2.57237e+07	2.46075e+07	1.19901e+08	2.97639e+07	1.23834e+07	1.58689e+07	3.51462e+07	1.61235e+07	1.25965e+07	9.8516e+06	1.06177e+07	1.48127e+07	4.14177e+07	1.79043e+07	1.68523e+07	1.60922e+07	1.37598e+07	1.57633e+07	1.57633e+07	2.46535e+07	8.87651e+06
Slc25a5	1.46843e+10	1.20486e+10	1.13416e+10	1.44292e+10	1.3074e+10	1.28937e+10	1.15259e+10	1.08662e+10	1.28347e+10	1.2366e+10	1.15697e+10	1.24599e+10	1.26474e+10	1.31398e+10	1.25955e+10	1.34612e+10	1.45633e+10	1.19099e+10	1.4333e+10	1.13195e+10	1.21654e+10	1.33253e+10
Sucla2	2.73544e+09	2.82333e+09	3.10486e+09	3.06858e+09	2.70885e+09	2.71896e+09	2.48524e+09	2.4569e+09	2.60191e+09	2.44549e+09	2.59071e+09	2.81271e+09	3.16001e+09	2.79272e+09	2.41545e+09	2.73987e+09	2.62932e+09	2.526e+09	3.10634e+09	2.60562e+09	2.78204e+09	2.81246e+09
Suclg1	5.10376e+09	5.14391e+09	7.11546e+09	5.50505e+09	4.61285e+09	4.37711e+09	3.87656e+09	3.57126e+09	3.90179e+09	3.66351e+09	4.17221e+09	4.64847e+09	5.20748e+09	5.67309e+09	4.19279e+09	4.61047e+09	4.58245e+09	3.50323e+09	3.21184e+09	2.93462e+09	3.17795e+09	3.34213e+09
Suclg1	5.10376e+09	5.14391e+09	7.11546e+09	5.50505e+09	4.61285e+09	4.37711e+09	3.87656e+09	3.57126e+09	3.90179e+09	3.66351e+09	4.17221e+09	4.64847e+09	5.20748e+09	5.67309e+09	4.19279e+09	4.61047e+09	4.58245e+09	3.50323e+09	3.21184e+09	2.93462e+09	3.17795e+09	3.34213e+09
Suclg2	4.79215e+09	5.50128e+09	4.69442e+09	5.0872e+09	4.97122e+09	5.16181e+09	5.16487e+09	5.12065e+09	5.13431e+09	5.29403e+09	5.06942e+09	5.05815e+09	5.60257e+09	4.63544e+09	4.85412e+09	5.19098e+09	4.75131e+09	4.85183e+09	5.18394e+09	5.18849e+09	4.93993e+09	5.41909e+09
Uqcr10	1.64773e+08	1.21467e+08	1.91621e+08	1.71518e+08	2.39293e+08	1.92232e+08	1.8703e+08	1.89796e+08	1.65421e+08	1.9474e+08	1.98049e+08	2.36012e+08	2.04848e+08	2.3329e+08	2.10782e+08	1.54214e+08	1.67538e+08	1.95648e+08	1.59025e+08	1.52242e+08	1.02042e+08	2.0107e+08
Uqcrb	1.16264e+09	1.09987e+09	1.79884e+09	1.59069e+09	1.04204e+09	1.02328e+09	7.9451e+08	7.63594e+08	8.8172e+08	7.07692e+08	9.15617e+08	9.84834e+08	1.30187e+09	1.44639e+09	8.74853e+08	1.10364e+09	1.17117e+09	6.42428e+08	6.75052e+08	5.26757e+08	5.78026e+08	5.73124e+08
Uqcrc1	1.0935e+10	1.13672e+10	1.19497e+10	1.13699e+10	1.01344e+10	1.07059e+10	1.00595e+10	1.04202e+10	9.85328e+09	9.76683e+09	1.02457e+10	1.03503e+10	1.11137e+10	1.1202e+10	1.03108e+10	9.6735e+09	9.7609e+09	1.01811e+10	8.69743e+09	9.02456e+09	9.76669e+09	9.48061e+09
Uqcrc2	1.50684e+10	1.50187e+10	1.55511e+10	1.44031e+10	1.21356e+10	1.16572e+10	1.06341e+10	1.10529e+10	1.09277e+10	1.20215e+10	1.15069e+10	1.2423e+10	1.49492e+10	1.66083e+10	1.32752e+10	1.29796e+10	1.27897e+10	1.20493e+10	1.00845e+10	1.0981e+10	9.06224e+09	9.77866e+09
Uqcrfs1	3.88025e+09	3.91105e+09	3.85305e+09	3.53482e+09	4.15157e+09	4.35278e+09	4.28245e+09	4.66814e+09	4.17631e+09	4.38307e+09	4.10514e+09	4.11041e+09	4.24284e+09	3.71959e+09	4.0068e+09	4.07689e+09	3.97362e+09	4.73565e+09	4.34784e+09	5.56974e+09	4.68012e+09	4.7805e+09
Uqcrh	1.12194e+09	1.65222e+09	1.46007e+09	1.48602e+09	9.88444e+08	1.51298e+09	1.50995e+09	1.74527e+09	1.06955e+09	1.56787e+09	1.31749e+09	1.47034e+09	1.46577e+09	1.82618e+09	1.63333e+09	1.37475e+09	1.07521e+09	1.17288e+09	8.13805e+08	1.3448e+09	1.08147e+09	9.02641e+08
Uqcrq	1.00508e+09	1.00416e+09	9.61587e+08	1.09325e+09	1.03095e+09	9.11226e+08	8.13487e+08	8.73746e+08	9.19348e+08	9.74085e+08	8.90322e+08	1.06222e+09	1.02525e+09	9.49047e+08	1.01972e+09	1.05504e+09	1.1348e+09	8.72884e+08	6.94751e+08	7.6615e+08	7.94307e+08	8.86443e+08
