# Supplementary material for: Modeling the dynamics of hepatic metabolism: the predominance of 12-hour rhythmicity in metabolic adaptation
Source: Cell Mol Life Sci. 2026 Jan 9;83(1):55. doi: 10.1007/s00018-025-06046-4 (PMC12819941; doi:10.1007/s00018-025-06046-4)
Supplement: Supplementary file 7 — Supplementary Material 7 Online Resource 7 (ESM_7): Table S6. Biodare2 Analysis of all OMIC data. [file 18_2025_6046_MOESM7_ESM.xlsx]

## Sheet: TAG_r-value
Supplementary Table S6. Pearson’s correlation coefficients and corresponding p-values for ZT0-ZT16.
Lipid	Alanine_ZT0	Glycin_ZT0	Valine_ZT0	Leucine_ZT0	Isoleucine_ZT0	Proline_ZT0	Methionine_ZT0	Serine_ZT0	Threonine_ZT0	Phenylalanine_ZT0	Aspartate_ZT0	Glutamate_ZT0	Glutamine_ZT0	Arginine_ZT0	Tyrosine_ZT0	Tryptophan_ZT0	Urea_ZT0	Pyruvate_ZT0	Hydroxybutyrate_ZT0	Fumarate_ZT0	Ketoglutarate_ZT0	Malate_ZT0	Citrate_ZT0	palmitic acid 16:0_ZT0	stearic acid 18:0_ZT0	oleic acid 18:1 n-9_ZT0	linoleic acid 18:2 n-6_ZT0	a-linolenic acid 18:3 n-3_ZT0	g-linolenic acid 18:3 n-6_ZT0	arachidonic acid 20:4 n-6_ZT0	clupanodonic acid 22:5 n-3_ZT0	docosahexaenoic acid 22:6_ZT0	Tauro-a/ß-Muricholat_ZT0	Taurocholate_ZT0	Cholat_ZT0	Glucose_ZT0	Alanine_ZT3	Glycin_ZT3	Valine_ZT3	Leucine_ZT3	Isoleucine_ZT3	Proline_ZT3	Methionine_ZT3	Serine_ZT3	Threonine_ZT3	Phenylalanine_ZT3	Aspartate_ZT3	Glutamate_ZT3	Glutamine_ZT3
TAG [48:1]	0.270983	0.246362	0.361404	0.352514	0.49089	0.102	0.162154	-0.0642639	0.452952	-2.26979e-05	-0.99241	0.419339	0.125934	0.239451	-0.0253179	-0.903595	-0.925111	0.997288	0.272885	0.642148	0.765428	0.738987	0.368792	0.819555	0.712781	0.867381	0.963344	0.999392	0.855105	0.961784	0.750333	0.74585	0.191204	0.215556	0.852383	0.581928	-0.541756	-0.771475	-0.483551	-0.453921	-0.321052	-0.170405	-0.515598	-0.749522	-0.491858	-0.505693	-0.489254	-0.992963	-0.988856
TAG [48:2]	-0.384351	-0.407755	-0.294704	-0.303785	-0.155178	-0.536885	-0.484722	-0.669271	-0.197537	-0.620156	-0.854798	-0.234012	-0.516406	-0.41425	-0.639801	-0.974523	-0.961207	0.73672	-0.382525	0.0283744	0.2014	0.161931	-0.287111	0.998274	0.994128	0.989062	0.922101	0.762403	0.992337	0.924312	0.998579	0.998197	-0.458699	-0.436457	0.99297	-0.0478034	-0.544235	-0.773349	-0.486132	-0.456549	-0.323846	-0.173313	-0.518125	-0.751472	-0.494425	-0.508238	-0.486678	-0.993308	-0.989291
TAG [49:1]	0.4049	0.428072	0.316	0.325015	0.177231	0.555618	0.504161	0.685719	0.21941	0.637544	0.842979	0.255695	0.535428	0.4345	0.656828	0.969264	0.954798	-0.721414	0.403091	-0.00601332	-0.179445	-0.139823	0.30846	-0.996712	-0.996299	-0.985516	-0.913217	-0.747741	-0.989326	-0.915546	-0.999521	-0.999289	0.478456	0.456469	-0.990074	0.0701289	-0.794318	-0.572256	-0.833661	-0.851714	-0.918223	-0.968508	-0.812661	-0.599655	-0.828368	-0.81932	0.908612	-0.038309	-0.0689896
TAG [49:2]	-0.956475	-0.948727	-0.979914	-0.977972	-0.998352	-0.89231	-0.91805	-0.805163	-0.994958	-0.841599	0.432491	-0.990518	-0.902926	-0.946451	-0.827667	0.127481	0.180082	-0.600565	-0.95705	-0.991977	-0.95499	-0.966125	-0.981466	0.0396154	0.205333	-0.0496366	-0.294507	-0.569088	-0.025492	-0.289004	0.151112	0.157786	-0.92935	-0.938244	-0.0202655	-0.998722	-0.86249	-0.668015	-0.894802	-0.909273	-0.959678	-0.991647	-0.877675	-0.692793	-0.890513	-0.883137	0.850883	-0.159913	-0.190164
TAG [49:3]	-0.872119	-0.859366	-0.914745	-0.910858	-0.963079	-0.775357	-0.812237	-0.659982	-0.950604	-0.706882	0.615019	-0.938348	-0.790345	-0.855701	-0.688764	0.3363	0.385939	-0.757427	-0.873085	-0.996096	-0.996303	-0.998948	-0.917923	-0.17463	-0.00835208	-0.261729	-0.491748	-0.731522	-0.238335	-0.48673	-0.0634199	-0.0566771	-0.829097	-0.842746	-0.233254	-0.986485	-0.75819	-0.524309	-0.800633	-0.820278	-0.894011	-0.952645	-0.777922	-0.552799	-0.794896	-0.78511	0.931057	0.0190317	-0.011693
TAG [50:1]	0.63805	0.618218	0.708466	0.701717	0.802014	0.496643	0.548377	0.34594	0.775573	0.4055	-0.85728	0.751456	0.517407	0.612603	0.382248	-0.652243	-0.691656	0.941454	0.639571	0.897843	0.960628	0.948705	0.714045	0.516779	0.367116	0.591056	0.771789	0.927663	0.571395	0.768118	0.417795	0.411648	0.572816	0.593025	0.567097	0.861718	-0.56939	-0.792193	-0.512373	-0.483282	-0.352348	-0.203058	-0.543788	-0.771107	-0.520521	-0.534084	-0.46	-0.99635	-0.993257
TAG [50:2]	0.0751085	0.0496696	0.169713	0.160326	0.308748	-0.0969049	-0.0363535	-0.260503	0.26754	-0.197942	-0.997117	0.231366	-0.0729008	0.0425525	-0.222673	-0.970507	-0.98196	0.962992	0.0770796	0.477724	0.622921	0.591027	0.177529	0.91675	0.837499	0.948717	0.997383	0.972725	0.940802	0.996951	0.866327	0.862933	-0.00684669	0.0180252	0.939017	0.40946	-0.816249	-0.95316	-0.775224	-0.753601	-0.651229	-0.525756	-0.79806	-0.942389	-0.781199	-0.791065	-0.128515	-0.965443	-0.972994
TAG [50:3]	-0.354996	-0.378707	-0.26437	-0.273536	-0.123893	-0.509967	-0.45685	-0.645465	-0.166471	-0.595065	-0.870765	-0.203182	-0.489097	-0.385291	-0.615204	-0.981122	-0.969441	0.757713	-0.353147	0.0599372	0.232242	0.193023	-0.256708	0.999631	0.990214	0.993228	0.933864	0.782464	0.995745	0.935906	0.996398	0.995802	-0.4304	-0.407818	0.996213	-0.016226	-0.821223	-0.955745	-0.780667	-0.759267	-0.657779	-0.533105	-0.80325	-0.945252	-0.786578	-0.796334	-0.11992	-0.963149	-0.970958
TAG [50:4]	-0.519299	-0.540911	-0.43557	-0.444117	-0.302518	-0.658081	-0.611197	-0.773759	-0.343246	-0.731465	-0.766668	-0.378086	-0.639752	-0.54689	-0.748479	-0.929502	-0.908558	0.626209	-0.517609	-0.122837	0.0512387	0.0111209	-0.428413	0.977972	0.999071	0.955465	0.853126	0.655989	0.962316	0.856114	0.995181	0.995821	-0.587573	-0.567267	0.963724	-0.19803	-0.976925	-0.995642	-0.960205	-0.950298	-0.895641	-0.815893	-0.96988	-0.998226	-0.962819	-0.967009	0.268462	-0.787333	-0.805902
TAG [50:5]	-0.475905	-0.498166	-0.390002	-0.398748	-0.254467	-0.619597	-0.570844	-0.741106	-0.295839	-0.696444	-0.797821	-0.331309	-0.600509	-0.504331	-0.714373	-0.946785	-0.928316	0.664421	-0.474166	-0.0730454	0.101126	0.0611207	-0.382682	0.987188	0.999976	0.969029	0.878152	0.692919	0.974713	0.88089	0.99884	0.999142	-0.546366	-0.525367	0.975868	-0.148756	-0.944078	-0.799316	-0.964252	-0.972597	-0.995923	-0.99787	-0.95379	-0.819176	-0.961687	-0.957188	0.733221	-0.347797	-0.376436
TAG [51:0]	-0.97829	-0.983254	-0.954113	-0.95692	-0.901553	-0.999333	-0.995279	-0.991566	-0.919334	-0.997844	-0.0575907	-0.933388	-0.998164	-0.984528	-0.995864	-0.368177	-0.318178	-0.138881	-0.977878	-0.807063	-0.692358	-0.720755	-0.951707	0.517992	0.653107	0.439659	0.204484	-0.100351	0.461231	0.210112	0.610403	0.61574	-0.991981	-0.988531	0.465863	-0.849671	-0.585697	-0.311821	-0.639277	-0.664708	-0.765246	-0.855763	-0.610395	-0.343767	-0.631931	-0.619479	0.990396	0.25111	0.221254
TAG [51:2]	0.015412	-0.0100764	0.110545	0.101082	0.251384	-0.156182	-0.0959802	-0.317707	0.209508	-0.256138	-0.990804	0.172843	-0.132343	-0.0172005	-0.280507	-0.983173	-0.991501	0.945173	0.0173886	0.424396	0.575082	0.541789	0.118429	0.938974	0.868643	0.965905	0.999921	0.957133	0.959368	0.999832	0.894614	0.891575	-0.0665642	-0.0417284	0.95788	0.354234	-0.844676	-0.967358	-0.806461	-0.786176	-0.689121	-0.568496	-0.827781	-0.958238	-0.81205	-0.821263	-0.0777209	-0.95088	-0.959941
TAG [51:3]	-0.374856	-0.398363	-0.284882	-0.293991	-0.145032	-0.528199	-0.47572	-0.66161	-0.187467	-0.612073	-0.860079	-0.224022	-0.507591	-0.404888	-0.63188	-0.976774	-0.963987	0.743621	-0.373023	0.038631	0.211442	0.17205	-0.277265	0.998824	0.992965	0.990524	0.926023	0.769004	0.993553	0.92818	0.99798	0.997528	-0.449556	-0.427201	0.994132	-0.0375503	-0.96201	-0.833626	-0.9783	-0.984698	-0.999524	-0.992228	-0.969966	-0.851824	-0.976284	-0.972704	0.691499	-0.40292	-0.430847
TAG [51:4]	-0.632852	-0.65238	-0.556255	-0.564139	-0.431843	-0.756188	-0.715104	-0.854171	-0.470248	-0.819001	-0.670167	-0.502881	-0.740206	-0.657763	-0.833254	-0.869337	-0.841805	0.511973	-0.631321	-0.25935	-0.0878265	-0.12773	-0.549643	0.93955	0.983428	0.905277	0.772487	0.544918	0.915276	0.776127	0.971949	0.973516	-0.694164	-0.676047	0.91737	-0.332119	-0.446823	-0.153966	-0.506421	-0.535057	-0.650996	-0.760767	-0.474178	-0.187284	-0.498193	-0.484289	0.999716	0.40443	0.376142
TAG [52:2]	-0.0084135	-0.0338963	0.0868358	0.0773511	0.228253	-0.179669	-0.119667	-0.340206	0.186154	-0.279094	-0.9873	0.149328	-0.15592	-0.041016	-0.303295	-0.987246	-0.994319	0.937125	-0.00643667	0.402704	0.555429	0.521611	0.0947394	0.946902	0.8802	0.971799	0.999937	0.949961	0.965818	0.999985	0.905006	0.902112	-0.0903164	-0.0655197	0.96445	0.331855	-0.557446	-0.783287	-0.499903	-0.470575	-0.338781	-0.18888	-0.531598	-0.761821	-0.508122	-0.521805	-0.472789	-0.995012	-0.991477
TAG [52:3]	-0.354286	-0.378004	-0.263638	-0.272806	-0.12314	-0.509313	-0.456174	-0.644885	-0.165723	-0.594455	-0.871138	-0.202439	-0.488435	-0.384591	-0.614605	-0.981269	-0.969627	0.758209	-0.352436	0.060695	0.232981	0.193768	-0.255974	0.999652	0.990107	0.993316	0.934135	0.782937	0.995815	0.936174	0.996333	0.995732	-0.429714	-0.407124	0.996279	-0.0154669	-0.979051	-0.870944	-0.990599	-0.99463	-0.999174	-0.980807	-0.984861	-0.887059	-0.989252	-0.986792	0.638143	-0.467255	-0.494196
TAG [52:4]	-0.473077	-0.495377	-0.387041	-0.395799	-0.251358	-0.617072	-0.568203	-0.738944	-0.292768	-0.694134	-0.799755	-0.328275	-0.597937	-0.501553	-0.712121	-0.947815	-0.929506	0.666819	-0.471334	-0.0698401	0.104322	0.0643278	-0.379711	0.987696	0.999949	0.969818	0.879685	0.695233	0.975426	0.882407	0.998989	0.99927	-0.543672	-0.52263	0.976564	-0.145578	-0.587747	-0.314225	-0.641222	-0.666597	-0.766874	-0.85707	-0.612398	-0.346143	-0.633891	-0.621464	0.990043	0.248659	0.218785
TAG [52:5]	-0.660754	-0.679669	-0.586283	-0.593966	-0.464549	-0.77962	-0.740197	-0.872622	-0.502219	-0.839444	-0.642567	-0.534165	-0.764308	-0.684878	-0.852922	-0.850675	-0.821495	0.480206	-0.659268	-0.294507	-0.124209	-0.163927	-0.579836	0.926395	0.976138	0.88913	0.748739	0.51388	0.899927	0.75254	0.962695	0.964501	-0.720032	-0.702551	0.902194	-0.366402	-0.635141	-0.370512	-0.686023	-0.71004	-0.803931	-0.886384	-0.65864	-0.401704	-0.679069	-0.667265	0.979837	0.190209	0.159959
TAG [52:6]	-0.828078	-0.842097	-0.770938	-0.776964	-0.67205	-0.911907	-0.885334	-0.967309	-0.703288	-0.949019	-0.42955	-0.729348	-0.901756	-0.845919	-0.956689	-0.691396	-0.651969	0.244535	-0.826968	-0.525063	-0.369415	-0.406408	-0.765859	0.802142	0.890322	0.745704	0.558278	0.281975	0.761584	0.563042	0.86389	0.867272	-0.871227	-0.85875	0.764961	-0.588327	-0.768441	-0.537754	-0.81004	-0.829251	-0.901007	-0.95735	-0.787795	-0.565952	-0.804424	-0.794838	0.925151	0.00316472	-0.0275579
TAG [53:3]	-0.306995	-0.331151	-0.214984	-0.224269	-0.0732718	-0.465563	-0.411022	-0.605789	-0.116112	-0.553425	-0.894643	-0.153127	-0.444109	-0.337866	-0.574317	-0.989687	-0.980662	0.789919	-0.305113	0.110621	0.281404	0.24267	-0.207227	0.999719	0.981835	0.997851	0.950842	0.813118	0.999143	0.952608	0.990796	0.989859	-0.383941	-0.360858	0.999346	0.0346414	-0.899431	-0.724174	-0.926982	-0.939041	-0.978725	-0.998697	-0.912472	-0.747076	-0.923371	-0.917125	0.807185	-0.236634	-0.266371
TAG [53:4]	-0.707957	-0.725727	-0.637495	-0.644798	-0.520899	-0.818524	-0.782171	-0.902407	-0.557143	-0.872862	-0.591618	-0.587769	-0.804448	-0.73061	-0.884926	-0.814861	-0.78286	0.422417	-0.706559	-0.355752	-0.188181	-0.227441	-0.63136	0.900076	0.960034	0.857639	0.704259	0.457269	0.869813	0.708332	0.943159	0.945383	-0.763443	-0.747144	0.872381	-0.425866	-0.61589	-0.347482	-0.667863	-0.69245	-0.789012	-0.874691	-0.639874	-0.378986	-0.66075	-0.648684	0.984468	0.214374	0.184266
TAG [54:2]	0.275563	0.250974	0.36584	0.356966	0.495033	0.106736	0.166851	-0.0595114	0.457192	0.00473894	-0.991813	0.423657	0.130656	0.244071	-0.0205575	-0.901545	-0.923293	0.997627	0.277463	0.645791	0.768483	0.742187	0.373214	0.816817	0.709433	0.865002	0.962055	0.999547	0.852627	0.96047	0.747177	0.74267	0.195875	0.220203	0.849884	0.585793	-0.938344	-0.999016	-0.91276	-0.898546	-0.826085	-0.728771	-0.927246	-0.996946	-0.916606	-0.922871	0.133648	-0.864532	-0.879563
TAG [54:3]	-0.091787	-0.117136	0.00344255	-0.0060743	0.146254	-0.261092	-0.202056	-0.417451	0.103557	-0.358213	-0.970609	0.0663376	-0.237762	-0.124209	-0.381715	-0.997085	-0.999732	0.904751	-0.0898183	0.324957	0.484136	0.448633	0.0113787	0.97042	0.916718	0.988081	0.995516	0.920597	0.984073	0.996044	0.937333	0.934958	-0.173067	-0.148518	0.983131	0.252019	-0.841398	-0.637489	-0.876086	-0.891764	-0.947572	-0.985644	-0.857651	-0.663173	-0.871458	-0.863518	0.871361	-0.120009	-0.150451
TAG [54:4]	-0.413976	-0.437042	-0.325423	-0.334407	-0.187013	-0.563862	-0.512727	-0.692927	-0.229105	-0.645177	-0.837585	-0.2653	-0.543803	-0.443439	-0.664297	-0.966768	-0.951794	0.714489	-0.412176	-0.00393521	0.16965	0.129965	-0.317908	0.995856	0.997105	0.983781	0.909118	0.741099	0.987827	0.911499	0.99978	0.999615	-0.487168	-0.465298	0.988627	-0.0800493	-0.487262	-0.198985	-0.54532	-0.573126	-0.685024	-0.789649	-0.51394	-0.232004	-0.537319	-0.523788	0.99976	0.362188	0.333382
TAG [54:5]	-0.532905	-0.554298	-0.449916	-0.458395	-0.317729	-0.670043	-0.623781	-0.783795	-0.35823	-0.742281	-0.756298	-0.392849	-0.651967	-0.560214	-0.758993	-0.923482	-0.901758	0.613655	-0.531232	-0.138699	0.035254	-0.00487861	-0.442814	0.974507	0.998254	0.950621	0.84467	0.64383	0.957842	0.847736	0.993485	0.994232	-0.600444	-0.580371	0.959331	-0.213687	-0.470077	-0.179766	-0.528809	-0.556978	-0.670634	-0.777489	-0.497052	-0.212922	-0.520709	-0.507015	0.999997	0.380362	0.35177
TAG [54:6]	-0.850054	-0.863202	-0.796043	-0.801767	-0.701423	-0.927745	-0.903398	-0.976766	-0.731438	-0.960981	-0.392711	-0.756396	-0.918485	-0.866777	-0.96767	-0.661638	-0.620799	0.205156	-0.849011	-0.559022	-0.406661	-0.442995	-0.791215	0.777359	0.871197	0.718174	0.524298	0.242978	0.734776	0.529189	0.842832	0.846448	-0.89035	-0.878752	0.738312	-0.62052	-0.424751	-0.12969	-0.485124	-0.514179	-0.632186	-0.744624	-0.452446	-0.16314	-0.476782	-0.462689	0.998831	0.426735	0.39875
TAG [54:7]	-0.998424	-0.99953	-0.988545	-0.989936	-0.956847	-0.993269	-0.998466	-0.960341	-0.968464	-0.976269	0.0948406	-0.977094	-0.995771	-0.999723	-0.970479	-0.222561	-0.170366	-0.287808	-0.998311	-0.887443	-0.793998	-0.817754	-0.987316	0.381941	0.530402	0.298016	0.0533051	-0.250431	0.320991	0.0590494	0.4829	0.488805	-0.999665	-0.999999	0.325938	-0.919955	-0.412946	-0.116789	-0.473716	-0.502986	-0.62206	-0.735884	-0.440815	-0.150301	-0.465314	-0.451126	0.998119	0.438456	0.410638
TAG [54:8]	-0.973075	-0.966884	-0.9906	-0.989253	-0.999981	-0.919174	-0.941372	-0.841196	-0.999318	-0.874196	0.374365	-0.997243	-0.928395	-0.965041	-0.861634	0.0642437	0.117258	-0.548581	-0.973528	-0.981947	-0.934227	-0.947788	-0.991654	0.102984	0.267064	0.0138838	-0.233231	-0.515726	0.0380374	-0.227632	0.213577	0.220171	-0.950918	-0.95832	0.0432609	-0.993498	-0.290006	0.0143967	-0.354194	-0.385359	-0.514065	-0.640783	-0.319359	-0.0194177	-0.345279	-0.330254	0.981471	0.552477	0.526609
TAG [55:5]																																					-0.566769	-0.289734	-0.621298	-0.647229	-0.750134	-0.843552	-0.591888	-0.321928	-0.613814	-0.601134	0.993332	0.273458	0.243779
TAG [55:6]	-0.444482	-0.467168	-0.357171	-0.366044	-0.220082	-0.591431	-0.54143	-0.716881	-0.261848	-0.670612	-0.818658	-0.29771	-0.571835	-0.473456	-0.689161	-0.957583	-0.940892	0.690453	-0.44271	-0.0377044	0.136271	0.096406	-0.349747	0.992217	0.999104	0.977162	0.894532	0.718002	0.98201	0.897089	0.999918	0.999982	-0.516383	-0.494925	0.982984	-0.113667	-0.664543	-0.406164	-0.713654	-0.736746	-0.826334	-0.903628	-0.687254	-0.436827	-0.706956	-0.695576	0.971375	0.152091	0.121656
TAG [56:2]	0.113398	0.0880387	0.207483	0.198164	0.345094	-0.0585609	0.00210126	-0.223185	0.304393	-0.160103	-0.999297	0.268605	-0.0344959	0.0809395	-0.185021	-0.960519	-0.973963	0.972644	0.115361	0.511152	0.652542	0.621608	0.21524	0.900712	0.815867	0.935859	0.993865	0.980925	0.927072	0.993212	0.846479	0.842864	0.0316108	0.0564589	0.9251	0.444239	-0.999343	-0.941113	-0.999502	-0.997881	-0.97815	-0.934115	-0.999985	-0.952006	-0.999757	-0.999982	0.499737	-0.609137	-0.633213
TAG [56:4]	-0.317325	-0.341391	-0.22559	-0.234851	-0.0841112	-0.475158	-0.42091	-0.614404	-0.126905	-0.562449	-0.889732	-0.163863	-0.453824	-0.348079	-0.583184	-0.988071	-0.978476	0.783205	-0.31545	0.0998085	0.270954	0.232108	-0.217851	0.999918	0.98384	0.99708	0.947419	0.806741	0.998634	0.949245	0.992209	0.991345	-0.393958	-0.370977	0.998893	0.0237729	-0.498074	-0.211144	-0.555691	-0.583263	-0.694022	-0.79721	-0.524557	-0.244071	-0.547755	-0.534331	0.99941	0.35058	0.321643
TAG [56:5]	-0.624188	-0.643897	-0.546964	-0.554906	-0.421769	-0.748852	-0.707273	-0.848325	-0.460388	-0.812559	-0.678393	-0.493222	-0.73267	-0.649332	-0.827043	-0.874788	-0.847765	0.52151	-0.622643	-0.248576	-0.0767248	-0.116674	-0.540303	0.943306	0.985387	0.909953	0.779513	0.554225	0.919707	0.783104	0.974509	0.976002	-0.686103	-0.667797	0.921747	-0.321591	-0.615057	-0.346492	-0.667076	-0.691687	-0.788363	-0.874179	-0.639062	-0.378009	-0.659957	-0.64788	0.984653	0.215406	0.185304
TAG [56:6]	-0.9332	-0.942056	-0.894744	-0.898954	-0.821776	-0.980981	-0.967401	-0.999584	-0.845531	-0.995665	-0.214762	-0.864882	-0.976021	-0.944422	-0.997699	-0.510591	-0.464112	0.0194929	-0.932488	-0.703518	-0.569523	-0.60205	-0.891172	0.646759	0.764655	0.576178	0.356727	0.0582727	0.595756	0.362096	0.727997	0.732611	-0.959506	-0.952204	0.599947	-0.755577	-0.564238	-0.286796	-0.61889	-0.644886	-0.748101	-0.8419	-0.589411	-0.319021	-0.611388	-0.598678	0.993682	0.276409	0.246754
TAG [56:7]	-0.99279	-0.995523	-0.976867	-0.978858	-0.936301	-0.998644	-0.999963	-0.976209	-0.950544	-0.988122	0.0309727	-0.961481	-0.999608	-0.996171	-0.983918	-0.284463	-0.233044	-0.225963	-0.992551	-0.856144	-0.753488	-0.779265	-0.975139	0.440272	0.583539	0.358461	0.117067	-0.187995	0.380911	0.122779	0.537921	0.543604	-0.999273	-0.998016	0.385739	-0.892997	-0.655785	-0.395482	-0.705438	-0.728813	-0.819711	-0.898573	-0.678737	-0.426309	-0.698662	-0.687152	0.974078	0.163605	0.13322
TAG [56:8]	-0.988301	-0.984092	-0.998332	-0.997738	-0.99634	-0.947538	-0.965182	-0.881466	-0.999095	-0.909983	0.299575	-0.999987	-0.954963	-0.982802	-0.899203	-0.0151766	0.0380541	-0.480479	-0.9886	-0.963833	-0.902965	-0.919482	-0.998759	0.181619	0.34272	0.0932139	-0.155302	-0.446088	0.117241	-0.149616	0.290453	0.29691	-0.972481	-0.977975	0.122432	-0.981324	-0.52172	-0.237932	-0.578334	-0.605369	-0.713549	-0.813503	-0.547761	-0.270634	-0.570545	-0.557363	0.998089	0.324705	0.295495
TAG [56:9]	-0.835077	-0.820785	-0.883664	-0.879169	-0.941472	-0.728437	-0.768653	-0.604829	-0.926097	-0.654739	0.669587	-0.91136	-0.744729	-0.816695	-0.63541	0.402484	0.450629	-0.801983	-0.836163	-0.987285	-0.999891	-0.999678	-0.887351	-0.244277	-0.0795118	-0.329767	-0.552482	-0.778201	-0.306862	-0.547678	-0.134299	-0.127602	-0.787195	-0.802289	-0.301882	-0.972318	-0.281025	0.0237662	-0.345414	-0.376695	-0.506005	-0.63356	-0.310464	-0.0100475	-0.336469	-0.321394	0.979632	0.560264	0.534553
TAG [58:4]	-0.384471	-0.407874	-0.294828	-0.303909	-0.155307	-0.536995	-0.484836	-0.669368	-0.197665	-0.620258	-0.85473	-0.234138	-0.516518	-0.414368	-0.639901	-0.974494	-0.961171	0.736632	-0.382645	0.028244	0.201273	0.161803	-0.287236	0.998267	0.994142	0.989043	0.92205	0.762319	0.992321	0.924262	0.998586	0.998204	-0.458815	-0.436575	0.992954	-0.0479337	-0.305903	-0.00225656	-0.369718	-0.400672	-0.528278	-0.653479	-0.335095	-0.0360649	-0.36086	-0.345927	0.984526	0.53852	0.512379
TAG [58:5]																																					-0.680428	-0.425683	-0.728524	-0.75109	-0.838231	-0.912613	-0.702687	-0.456033	-0.721973	-0.710836	0.966052	0.130843	0.100324
TAG [58:6]																																					-0.568965	-0.292286	-0.623386	-0.64926	-0.751895	-0.844982	-0.594035	-0.324452	-0.615917	-0.603263	0.993021	0.270892	0.241191
TAG [58:7]	-0.997688	-0.999096	-0.986684	-0.988187	-0.953332	-0.994574	-0.999053	-0.963582	-0.965439	-0.97877	0.0830206	-0.974499	-0.996791	-0.999373	-0.973273	-0.234115	-0.182047	-0.276423	-0.997552	-0.88191	-0.786728	-0.810866	-0.985362	0.392882	0.540424	0.309322	0.0651512	-0.238925	0.332207	0.0708913	0.493258	0.499123	-0.999902	-0.999941	0.337133	-0.915238	-0.7471	-0.509892	-0.790428	-0.810528	-0.886337	-0.947388	-0.767228	-0.538685	-0.784564	-0.774566	0.937071	0.0358692	0.00515083
TAG [58:8]	-0.999506	-0.99838	-0.997958	-0.998521	-0.978599	-0.979329	-0.989796	-0.932268	-0.986546	-0.953583	0.181559	-0.991964	-0.983918	-0.997949	-0.945661	-0.136426	-0.0835149	-0.37048	-0.999566	-0.92436	-0.844133	-0.864967	-0.99742	0.299633	0.454211	0.213372	-0.0342512	-0.33416	0.236913	-0.0285006	0.404448	0.410617	-0.99357	-0.996078	0.241989	-0.950721	-0.543375	-0.262702	-0.599015	-0.625534	-0.731239	-0.828115	-0.568985	-0.295174	-0.591369	-0.578421	0.996182	0.300402	0.270958
TAG [58:9]	-0.874139	-0.861477	-0.916411	-0.912561	-0.964186	-0.777968	-0.814647	-0.66309	-0.951882	-0.709807	0.611746	-0.939772	-0.792877	-0.857838	-0.691762	0.332395	0.382113	-0.754715	-0.875098	-0.996453	-0.995939	-0.998749	-0.919559	-0.170549	-0.00420827	-0.257727	-0.488135	-0.728691	-0.234308	-0.483106	-0.0592838	-0.0525394	-0.831407	-0.844969	-0.229223	-0.987155	-0.508909	-0.223385	-0.566073	-0.593403	-0.702996	-0.804718	-0.535193	-0.256213	-0.558204	-0.544888	0.998901	0.338808	0.309744
[truncated: 167 more columns]

## Sheet: TAG_p-value
Supplementary Table S7. Pearson’s correlation coefficients and corresponding p-values for ZT0-ZT16.
Lipid	Alanine_ZT0	Glycin_ZT0	Valine_ZT0	Leucine_ZT0	Isoleucine_ZT0	Proline_ZT0	Methionine_ZT0	Serine_ZT0	Threonine_ZT0	Phenylalanine_ZT0	Aspartate_ZT0	Glutamate_ZT0	Glutamine_ZT0	Arginine_ZT0	Tyrosine_ZT0	Tryptophan_ZT0	Urea_ZT0	Pyruvate_ZT0	Hydroxybutyrate_ZT0	Fumarate_ZT0	Ketoglutarate_ZT0	Malate_ZT0	Citrate_ZT0	palmitic acid 16:0_ZT0	stearic acid 18:0_ZT0	oleic acid 18:1 n-9_ZT0	linoleic acid 18:2 n-6_ZT0	a-linolenic acid 18:3 n-3_ZT0	g-linolenic acid 18:3 n-6_ZT0	arachidonic acid 20:4 n-6_ZT0	clupanodonic acid 22:5 n-3_ZT0	docosahexaenoic acid 22:6_ZT0	Tauro-a/ß-Muricholat_ZT0	Taurocholate_ZT0	Cholat_ZT0	Glucose_ZT0	Alanine_ZT3	Glycin_ZT3	Valine_ZT3	Leucine_ZT3	Isoleucine_ZT3	Proline_ZT3	Methionine_ZT3	Serine_ZT3	Threonine_ZT3	Phenylalanine_ZT3	Aspartate_ZT3	Glutamate_ZT3	Glutamine_ZT3
TAG [48:1]	0.825302	0.841529	0.764595	0.770654	0.673343	0.934952	0.896312	0.95906	0.700742	0.999986	0.0784848	0.724524	0.919614	0.846065	0.98388	0.281837	0.247943	0.0469001	0.824044	0.556087	0.445055	0.470609	0.759543	0.388442	0.494871	0.331603	0.172904	0.0221918	0.346985	0.176567	0.459786	0.464087	0.877522	0.861687	0.350313	0.604597	0.635519	0.439039	0.678694	0.700049	0.791927	0.890985	0.655139	0.460567	0.672636	0.662473	0.674538	0.07557	0.0951308
TAG [48:2]	0.748851	0.732624	0.809558	0.803499	0.90081	0.639202	0.677842	0.533213	0.873411	0.574139	0.347362	0.849629	0.654539	0.728088	0.558034	0.14401	0.177904	0.472747	0.750109	0.981934	0.870902	0.896455	0.81461	0.0374049	0.0690239	0.0942442	0.252943	0.448039	0.0788619	0.24928	0.0339396	0.03824	0.696631	0.712466	0.0755338	0.969556	0.63364	0.43716	0.676815	0.69817	0.790048	0.889105	0.65326	0.458688	0.670757	0.660594	0.676417	0.0736909	0.0932517
TAG [49:1]	0.734613	0.718386	0.79532	0.789262	0.886572	0.624964	0.663604	0.518975	0.859174	0.559901	0.3616	0.835391	0.640301	0.71385	0.543796	0.158248	0.192142	0.486985	0.735871	0.996172	0.885139	0.910693	0.800373	0.0516428	0.054786	0.108482	0.26718	0.462277	0.0930998	0.263518	0.0197017	0.0240021	0.682393	0.698228	0.0897717	0.955318	0.415657	0.612137	0.372482	0.351126	0.259249	0.160191	0.396036	0.590609	0.37854	0.388702	0.274286	0.975606	0.956045
TAG [49:2]	0.188518	0.204745	0.12781	0.133869	0.0365586	0.298167	0.259527	0.404155	0.0639571	0.36323	0.715269	0.0877392	0.28283	0.20928	0.379335	0.918621	0.884727	0.589885	0.187259	0.0806976	0.19173	0.166176	0.122758	0.974773	0.868345	0.968387	0.809689	0.614593	0.98377	0.813352	0.903429	0.899129	0.240737	0.224903	0.987098	0.0321873	0.337808	0.534288	0.294633	0.273278	0.1814	0.0823425	0.318188	0.51276	0.300691	0.310854	0.352135	0.897757	0.878196
TAG [49:3]	0.32549	0.341717	0.264783	0.270842	0.173531	0.43514	0.396499	0.541128	0.20093	0.500202	0.578297	0.224712	0.419802	0.346253	0.516308	0.781649	0.747755	0.452912	0.324232	0.056275	0.0547574	0.0292035	0.259731	0.888254	0.994683	0.831415	0.672716	0.47762	0.846797	0.676379	0.959599	0.963899	0.37771	0.361875	0.850125	0.104785	0.452168	0.648648	0.408993	0.387637	0.29576	0.196702	0.432547	0.62712	0.415051	0.425213	0.237775	0.987883	0.992556
TAG [50:1]	0.559483	0.57571	0.498775	0.504834	0.407523	0.669132	0.630492	0.77512	0.434922	0.734195	0.344305	0.458704	0.653795	0.580245	0.7503	0.547657	0.513763	0.21892	0.558224	0.290267	0.179235	0.204789	0.493723	0.654262	0.760691	0.597423	0.438724	0.243628	0.612805	0.442387	0.725606	0.729907	0.611702	0.595867	0.616133	0.338778	0.614359	0.417879	0.657533	0.678889	0.770767	0.869824	0.633979	0.439407	0.651476	0.641313	0.695699	0.0544096	0.0739705
TAG [50:2]	0.952139	0.968366	0.891432	0.897491	0.80018	0.938211	0.976852	0.832223	0.827579	0.873149	0.0483521	0.851361	0.953549	0.972902	0.857043	0.155	0.121106	0.173737	0.950881	0.682924	0.571892	0.597446	0.88638	0.261605	0.368034	0.204766	0.0460673	0.149029	0.220148	0.0497301	0.33295	0.33725	0.995641	0.988524	0.223476	0.731434	0.3921	0.195619	0.435274	0.45663	0.548507	0.647565	0.41172	0.217147	0.429216	0.419054	0.917958	0.16785	0.148289
TAG [50:3]	0.768965	0.752738	0.829672	0.823613	0.920924	0.659316	0.697956	0.553327	0.893525	0.594253	0.327248	0.869743	0.674653	0.748202	0.578148	0.123896	0.15779	0.452633	0.770223	0.96182	0.850788	0.876341	0.834724	0.017291	0.0891379	0.0741302	0.232829	0.427925	0.058748	0.229166	0.0540536	0.0583539	0.716745	0.73258	0.0554198	0.98967	0.386585	0.190105	0.429759	0.451115	0.542992	0.64205	0.406205	0.211633	0.423702	0.413539	0.923473	0.173364	0.153804
TAG [50:4]	0.652386	0.636159	0.713093	0.707035	0.804345	0.542737	0.581377	0.436749	0.776947	0.477674	0.443827	0.753165	0.558074	0.631623	0.461569	0.240475	0.274369	0.569212	0.653645	0.921601	0.967366	0.99292	0.718146	0.13387	0.0274407	0.190709	0.349407	0.544503	0.175327	0.345745	0.062525	0.0582247	0.600167	0.616001	0.171998	0.873091	0.137027	0.0594534	0.180201	0.201557	0.293434	0.392492	0.156647	0.0379254	0.174144	0.163981	0.826969	0.422922	0.403362
TAG [50:5]	0.684241	0.668014	0.744948	0.73889	0.8362	0.574592	0.613232	0.468604	0.808802	0.509529	0.411972	0.78502	0.589929	0.663478	0.493424	0.20862	0.242514	0.537357	0.6855	0.953456	0.935511	0.961065	0.750001	0.102015	0.00441421	0.158854	0.317552	0.512648	0.143472	0.31389	0.0306701	0.0263697	0.632022	0.647856	0.140143	0.904946	0.21391	0.41039	0.170736	0.14938	0.0575026	0.0415551	0.19429	0.388862	0.176793	0.186956	0.476032	0.773859	0.754299
TAG [51:0]	0.132896	0.116669	0.193604	0.187545	0.284856	0.0232473	0.0618873	0.082741	0.257457	0.0418156	0.963316	0.233675	0.0385845	0.112134	0.0579207	0.759964	0.793858	0.911299	0.134155	0.402112	0.513144	0.48759	0.198656	0.653359	0.54693	0.710198	0.868897	0.936007	0.694816	0.865234	0.582015	0.577714	0.080677	0.0965116	0.691488	0.353601	0.601642	0.798122	0.558467	0.537112	0.445234	0.346177	0.582022	0.776594	0.564525	0.574688	0.0883008	0.838409	0.85797
TAG [51:2]	0.990188	0.993585	0.929481	0.935539	0.838229	0.900163	0.938803	0.794175	0.865627	0.8351	0.0864007	0.889409	0.9155	0.989049	0.818995	0.116951	0.0830572	0.211786	0.98893	0.720973	0.60994	0.635494	0.924428	0.223556	0.329985	0.166717	0.00801868	0.187077	0.182099	0.0116814	0.294901	0.299201	0.957593	0.973427	0.185427	0.769483	0.359586	0.163106	0.402761	0.424116	0.515994	0.615051	0.379206	0.184634	0.396703	0.38654	0.950471	0.200363	0.180802
TAG [51:3]	0.755384	0.739157	0.816091	0.810033	0.907343	0.645735	0.684375	0.539747	0.879945	0.580672	0.340829	0.856163	0.661072	0.734621	0.564567	0.137477	0.171371	0.466214	0.756643	0.975401	0.864368	0.889922	0.821144	0.0308716	0.0755572	0.0877108	0.246409	0.441505	0.0723286	0.242747	0.0404729	0.0447733	0.703165	0.718999	0.0690005	0.976089	0.176042	0.372522	0.132867	0.111511	0.0196338	0.0794238	0.156421	0.350994	0.138925	0.149087	0.513901	0.735991	0.71643
TAG [51:4]	0.563768	0.547541	0.624475	0.618417	0.715727	0.454119	0.492759	0.348131	0.688329	0.389056	0.532445	0.664547	0.469456	0.543005	0.372951	0.329093	0.362987	0.65783	0.565026	0.832983	0.944016	0.918462	0.629528	0.222488	0.116059	0.279327	0.438025	0.633121	0.263945	0.434363	0.151143	0.146843	0.511549	0.527383	0.260617	0.784473	0.705111	0.901591	0.661936	0.640581	0.548703	0.449645	0.685491	0.880063	0.667994	0.678157	0.0151682	0.73494	0.754501
TAG [52:2]	0.994644	0.978417	0.944649	0.950708	0.853397	0.884995	0.923635	0.779006	0.880795	0.819932	0.101569	0.904578	0.900332	0.973881	0.803827	0.101783	0.067889	0.226954	0.995902	0.736141	0.625108	0.650662	0.939596	0.208388	0.314817	0.151549	0.00714953	0.202246	0.166931	0.00348681	0.279733	0.284033	0.942424	0.958259	0.170259	0.784651	0.623563	0.427083	0.666738	0.688093	0.779971	0.879028	0.643183	0.448611	0.66068	0.650517	0.686494	0.063614	0.0831748
TAG [52:3]	0.769448	0.753221	0.830155	0.824097	0.921407	0.659799	0.698439	0.553811	0.894009	0.594736	0.326765	0.870227	0.675136	0.748685	0.578631	0.123413	0.157307	0.45215	0.770707	0.961337	0.850304	0.875858	0.835208	0.0168076	0.0896212	0.0736468	0.232345	0.427441	0.0582646	0.228683	0.0545369	0.0588373	0.717229	0.733063	0.0549365	0.990153	0.130537	0.327017	0.0873622	0.0660065	0.0258709	0.124929	0.110917	0.305489	0.0934199	0.103582	0.559406	0.690486	0.670925
TAG [52:4]	0.686287	0.67006	0.746994	0.740936	0.838246	0.576638	0.615278	0.470649	0.810848	0.511575	0.409926	0.787065	0.591975	0.665524	0.49547	0.206574	0.240468	0.535311	0.687545	0.955502	0.933465	0.959019	0.752047	0.0999688	0.00646	0.156808	0.315506	0.510603	0.141426	0.311844	0.0286243	0.0243239	0.634067	0.649902	0.138098	0.906992	0.60003	0.79651	0.556856	0.5355	0.443623	0.344565	0.58041	0.774982	0.562913	0.573076	0.0899123	0.84002	0.859581
TAG [52:5]	0.540474	0.524247	0.601181	0.595122	0.692433	0.430825	0.469465	0.324836	0.665034	0.365762	0.555739	0.641252	0.446162	0.519711	0.349657	0.352387	0.386281	0.681124	0.541732	0.809689	0.920721	0.895168	0.606234	0.245782	0.139353	0.302621	0.46132	0.656416	0.287239	0.457657	0.174437	0.170137	0.488254	0.504089	0.283911	0.761179	0.561884	0.758364	0.51871	0.497354	0.405477	0.306419	0.542264	0.736836	0.524767	0.53493	0.128058	0.878167	0.897727
TAG [52:6]	0.378868	0.362642	0.439576	0.433517	0.530828	0.269219	0.307859	0.163231	0.503429	0.204156	0.717344	0.479647	0.284557	0.358106	0.188051	0.513992	0.547886	0.842729	0.380127	0.648084	0.759116	0.733562	0.444628	0.407387	0.300958	0.464226	0.622925	0.818021	0.448844	0.619262	0.336043	0.331742	0.326649	0.342484	0.445516	0.599574	0.442066	0.638546	0.398891	0.377535	0.285658	0.1866	0.422445	0.617018	0.404949	0.415111	0.247877	0.997985	0.982454
TAG [53:3]	0.801353	0.785126	0.86206	0.856001	0.953312	0.691704	0.730344	0.585715	0.925913	0.626641	0.29486	0.902131	0.707041	0.78059	0.610536	0.0915081	0.125402	0.420245	0.802611	0.929432	0.8184	0.843953	0.867113	0.0150971	0.121526	0.0417421	0.200441	0.395537	0.0263599	0.196778	0.0864416	0.090742	0.749133	0.764968	0.0230318	0.977942	0.287962	0.484442	0.244788	0.223432	0.131555	0.0324969	0.268342	0.462914	0.250845	0.261008	0.40198	0.847911	0.828351
TAG [53:4]	0.499234	0.483007	0.559942	0.553883	0.651193	0.389585	0.428225	0.283597	0.623795	0.324522	0.596979	0.600013	0.404922	0.478471	0.308417	0.393627	0.427521	0.722363	0.500493	0.76845	0.879482	0.853928	0.564994	0.287021	0.180593	0.343861	0.502559	0.697655	0.328478	0.498896	0.215677	0.211377	0.447015	0.462849	0.32515	0.719939	0.577593	0.774073	0.534419	0.513063	0.421186	0.322128	0.557973	0.752545	0.540476	0.550639	0.112349	0.862458	0.882018
TAG [54:2]	0.822271	0.838498	0.761564	0.767622	0.670312	0.93192	0.89328	0.962091	0.69771	0.996983	0.0815162	0.721493	0.916583	0.843034	0.986912	0.284868	0.250974	0.0438687	0.821013	0.553056	0.442023	0.467577	0.756511	0.391473	0.497902	0.334634	0.175936	0.0191604	0.350016	0.179598	0.462818	0.467118	0.874491	0.858656	0.353344	0.601566	0.224719	0.0282386	0.267893	0.289249	0.381126	0.480184	0.244339	0.0497666	0.261836	0.251673	0.914661	0.33523	0.31567
TAG [54:3]	0.941484	0.925257	0.997808	0.996133	0.906557	0.831835	0.870475	0.725847	0.933955	0.766772	0.154728	0.957737	0.847172	0.920722	0.750667	0.0486234	0.0147295	0.280113	0.942743	0.7893	0.678268	0.703822	0.992756	0.155229	0.261657	0.0983894	0.0603091	0.255405	0.113772	0.0566463	0.226573	0.230874	0.889265	0.905099	0.1171	0.837811	0.363466	0.559946	0.320292	0.298936	0.207059	0.108001	0.343846	0.538418	0.326349	0.336512	0.326476	0.923415	0.903855
TAG [54:4]	0.728279	0.712052	0.788987	0.782928	0.880239	0.61863	0.65727	0.512642	0.85284	0.553567	0.367933	0.829058	0.633967	0.707517	0.537462	0.164581	0.198475	0.493318	0.729538	0.997495	0.891473	0.917027	0.794039	0.0579763	0.0484526	0.114815	0.273514	0.46861	0.0994333	0.269851	0.0133683	0.0176686	0.67606	0.691895	0.0961051	0.948984	0.675991	0.872471	0.632817	0.611461	0.519583	0.420526	0.656371	0.850943	0.638874	0.649037	0.0139515	0.76406	0.783621
TAG [54:5]	0.6422	0.625973	0.702908	0.696849	0.794159	0.532551	0.571191	0.426563	0.766761	0.467488	0.454012	0.742979	0.547888	0.621438	0.451383	0.250661	0.284554	0.579397	0.643459	0.911416	0.977552	0.996894	0.70796	0.144055	0.0376265	0.200895	0.359593	0.554689	0.185512	0.35593	0.0727108	0.0684104	0.589981	0.605815	0.182184	0.862905	0.688452	0.884932	0.645277	0.623922	0.532044	0.432987	0.668832	0.863404	0.651335	0.661498	0.0014907	0.751599	0.77116
TAG [54:6]	0.353138	0.336911	0.413845	0.407787	0.505097	0.243489	0.282129	0.137501	0.477699	0.178426	0.743075	0.453917	0.258826	0.332375	0.162321	0.539723	0.573617	0.86846	0.354397	0.622353	0.733386	0.707832	0.418898	0.433118	0.326689	0.489957	0.648655	0.843751	0.474575	0.644993	0.361773	0.357473	0.300919	0.316753	0.471246	0.573843	0.720723	0.917203	0.677549	0.656193	0.564316	0.465258	0.701103	0.895675	0.683606	0.693769	0.0307807	0.719327	0.738888
TAG [54:7]	0.0357444	0.0195175	0.0964518	0.0903932	0.187704	0.0739047	0.0352646	0.179893	0.160305	0.138968	0.939532	0.136523	0.0585675	0.0149818	0.155073	0.857116	0.89101	0.814147	0.037003	0.30496	0.415992	0.390438	0.101504	0.750511	0.644082	0.80735	0.966049	0.838855	0.791968	0.962386	0.679167	0.674866	0.0164749	0.000640366	0.78864	0.25645	0.728999	0.92548	0.685825	0.664469	0.572592	0.473534	0.709379	0.903952	0.691883	0.702045	0.0390568	0.711051	0.730612
TAG [54:8]	0.148066	0.164293	0.0873588	0.0934174	0.00389301	0.257715	0.219075	0.363704	0.0235054	0.322778	0.755721	0.0472876	0.242378	0.168829	0.338883	0.959073	0.925179	0.630336	0.146808	0.121149	0.232182	0.206628	0.0823064	0.934322	0.827893	0.991161	0.850141	0.655045	0.975779	0.853803	0.862977	0.858677	0.200286	0.184451	0.972451	0.0726389	0.812685	0.990834	0.769511	0.748155	0.656278	0.55722	0.793065	0.987638	0.775568	0.785731	0.122743	0.627365	0.646926
TAG [55:5]																																					0.616386	0.812866	0.573211	0.551856	0.459978	0.360921	0.596766	0.791338	0.579269	0.589432	0.0735566	0.823665	0.843226
TAG [55:6]	0.706776	0.690549	0.767483	0.761424	0.858735	0.597126	0.635766	0.491138	0.831336	0.532064	0.389437	0.807554	0.612464	0.686013	0.515958	0.186085	0.219979	0.514822	0.708034	0.975991	0.912977	0.938531	0.772535	0.0794801	0.0269487	0.136319	0.295018	0.490114	0.120937	0.291355	0.00813558	0.00383521	0.654556	0.670391	0.117609	0.927481	0.537253	0.733733	0.494078	0.472722	0.380845	0.281787	0.517632	0.712205	0.500136	0.510298	0.15269	0.902798	0.922359
TAG [56:2]	0.927653	0.94388	0.866946	0.873004	0.775694	0.962698	0.998662	0.856709	0.803092	0.897635	0.0238659	0.826875	0.978035	0.948416	0.88153	0.179486	0.145592	0.149251	0.926395	0.658438	0.547405	0.572959	0.861893	0.286091	0.39252	0.229252	0.0705535	0.124543	0.244634	0.0742162	0.357436	0.361736	0.979873	0.964038	0.247962	0.706948	0.0230828	0.219563	0.0200918	0.0414475	0.133325	0.232383	0.00346251	0.198035	0.0140342	0.00387153	0.66686	0.583032	0.563471
TAG [56:4]	0.794431	0.778204	0.855138	0.849079	0.94639	0.684781	0.723422	0.578793	0.918991	0.619719	0.301782	0.895209	0.700119	0.773668	0.603613	0.0984302	0.132324	0.427167	0.795689	0.936354	0.825322	0.850875	0.86019	0.008175	0.114604	0.0486642	0.207363	0.402459	0.033282	0.2037	0.0795195	0.0838199	0.742211	0.758046	0.0299539	0.984864	0.668082	0.864562	0.624907	0.603552	0.511674	0.412616	0.648462	0.843034	0.630965	0.641128	0.0218608	0.771969	0.79153
TAG [56:5]	0.57086	0.554633	0.631567	0.625508	0.722819	0.461211	0.499851	0.355222	0.69542	0.396148	0.525353	0.671638	0.476548	0.550097	0.380043	0.322001	0.355895	0.650738	0.572118	0.840075	0.951107	0.925554	0.636619	0.215396	0.108967	0.272235	0.430934	0.62603	0.256853	0.427271	0.144051	0.139751	0.51864	0.534475	0.253525	0.791565	0.578266	0.774746	0.535091	0.513735	0.421858	0.3228	0.558645	0.753218	0.541149	0.551311	0.111677	0.861785	0.881346
TAG [56:6]	0.234008	0.217781	0.294715	0.288657	0.385967	0.124359	0.162999	0.0183705	0.358569	0.0592959	0.862205	0.334786	0.139696	0.213245	0.0431908	0.658853	0.692747	0.98759	0.235266	0.503223	0.614256	0.588702	0.299768	0.552248	0.445819	0.609087	0.767785	0.962881	0.593705	0.764123	0.480903	0.476603	0.181789	0.197623	0.590377	0.454713	0.61834	0.81482	0.575165	0.55381	0.461932	0.362874	0.59872	0.793292	0.581223	0.591386	0.0716028	0.821711	0.841272
TAG [56:7]	0.0764917	0.0602648	0.137199	0.13114	0.228451	0.0331574	0.00548263	0.139146	0.201052	0.0982203	0.980279	0.17727	0.0178202	0.055729	0.114325	0.816369	0.850263	0.854894	0.0777502	0.345707	0.456739	0.431186	0.142252	0.709764	0.603335	0.766603	0.925302	0.879602	0.751221	0.921639	0.638419	0.634119	0.0242723	0.0401069	0.747893	0.297197	0.544675	0.741155	0.501501	0.480145	0.388268	0.28921	0.525055	0.719627	0.507558	0.517721	0.145267	0.895376	0.914936
TAG [56:8]	0.0974771	0.113704	0.0367697	0.0428283	0.0544821	0.207126	0.168486	0.313114	0.0270837	0.272189	0.80631	0.00330153	0.191789	0.11824	0.288294	0.990338	0.975768	0.680925	0.0962186	0.171738	0.282771	0.257217	0.0317173	0.883733	0.777304	0.940572	0.90073	0.705634	0.92519	0.904392	0.812388	0.808088	0.149696	0.133862	0.921862	0.123228	0.650581	0.847061	0.607406	0.586051	0.494173	0.395116	0.630961	0.825533	0.613464	0.623627	0.0393616	0.78947	0.809031
TAG [56:9]	0.370845	0.387072	0.310138	0.316197	0.218886	0.480495	0.441855	0.586483	0.246285	0.545557	0.532942	0.270067	0.465157	0.391608	0.561663	0.736294	0.7024	0.407557	0.369587	0.10163	0.00940233	0.0161516	0.305086	0.842899	0.949328	0.78606	0.627361	0.432265	0.801442	0.631024	0.914243	0.918544	0.423065	0.40723	0.80477	0.15014	0.818651	0.984869	0.775477	0.754121	0.662244	0.563186	0.799031	0.993603	0.781534	0.791697	0.128709	0.621399	0.64096
TAG [58:4]	0.748768	0.732541	0.809475	0.803416	0.900727	0.639119	0.677759	0.53313	0.873328	0.574056	0.347445	0.849546	0.654456	0.728005	0.557951	0.144093	0.177987	0.47283	0.750026	0.982017	0.870985	0.896538	0.814527	0.037488	0.0689409	0.0943272	0.253026	0.448122	0.078945	0.249363	0.0338566	0.0381569	0.696548	0.712383	0.0756168	0.969473	0.802083	0.998563	0.758909	0.737553	0.645676	0.546618	0.782463	0.977035	0.764966	0.775129	0.112141	0.637968	0.657528
TAG [58:5]																																					0.523588	0.720068	0.480413	0.459057	0.36718	0.268122	0.503967	0.69854	0.486471	0.496633	0.166355	0.916463	0.936024
TAG [58:6]																																					0.614688	0.811168	0.571513	0.550158	0.45828	0.359223	0.595068	0.78964	0.577571	0.587734	0.0752547	0.825363	0.844924
TAG [58:7]	0.0432992	0.0270723	0.104007	0.097948	0.195258	0.0663499	0.0277098	0.172338	0.16786	0.131413	0.947087	0.144078	0.0510127	0.0225365	0.147518	0.849562	0.883456	0.821702	0.0445577	0.312515	0.423547	0.397993	0.109059	0.742956	0.636528	0.799796	0.958494	0.84641	0.784413	0.954831	0.671612	0.667311	0.00892016	0.00691441	0.781085	0.264004	0.462891	0.659371	0.419716	0.398361	0.306483	0.207425	0.443271	0.637843	0.425774	0.435937	0.227052	0.97716	0.996721
TAG [58:8]	0.020016	0.0362429	0.0406914	0.0346328	0.131943	0.129665	0.091025	0.235653	0.104545	0.194728	0.883771	0.0807626	0.114328	0.0407787	0.210833	0.912877	0.946771	0.758386	0.0187575	0.249199	0.360232	0.334678	0.0457438	0.806272	0.699843	0.863111	0.978191	0.783095	0.847729	0.981853	0.734927	0.730627	0.0722354	0.0564008	0.8444	0.200689	0.634293	0.830773	0.591118	0.569762	0.477885	0.378827	0.614672	0.809245	0.597176	0.607338	0.05565	0.805758	0.825319
TAG [58:9]	0.322852	0.339079	0.262145	0.268204	0.170893	0.432501	0.393861	0.53849	0.198292	0.497564	0.580935	0.222074	0.417164	0.343615	0.513669	0.784287	0.750393	0.45555	0.321594	0.0536369	0.0573955	0.0318416	0.257092	0.890892	0.997321	0.834053	0.675354	0.480258	0.849435	0.679017	0.962237	0.966537	0.375072	0.359237	0.852763	0.102147	0.660098	0.856578	0.616924	0.595568	0.503691	0.404633	0.640478	0.83505	0.622981	0.633144	0.0298444	0.779953	0.799513
[truncated: 167 more columns]

## Sheet: DAG_r-value
Supplementary Table S7. Pearson’s correlation coefficients and corresponding p-values for ZT0-ZT16.
Lipid	Alanine_ZT0	Glycin_ZT0	Valine_ZT0	Leucine_ZT0	Isoleucine_ZT0	Proline_ZT0	Methionine_ZT0	Serine_ZT0	Threonine_ZT0	Phenylalanine_ZT0	Aspartate_ZT0	Glutamate_ZT0	Glutamine_ZT0	Arginine_ZT0	Tyrosine_ZT0	Tryptophan_ZT0	Urea_ZT0	Pyruvate_ZT0	Hydroxybutyrate_ZT0	Fumarate_ZT0	Ketoglutarate_ZT0	Malate_ZT0	Citrate_ZT0	palmitic acid 16:0_ZT0	stearic acid 18:0_ZT0	oleic acid 18:1 n-9_ZT0	linoleic acid 18:2 n-6_ZT0	a-linolenic acid 18:3 n-3_ZT0	g-linolenic acid 18:3 n-6_ZT0	arachidonic acid 20:4 n-6_ZT0	clupanodonic acid 22:5 n-3_ZT0	docosahexaenoic acid 22:6_ZT0	Tauro-a/ß-Muricholat_ZT0	Taurocholate_ZT0	Cholat_ZT0	Glucose_ZT0	Alanine_ZT3	Glycin_ZT3	Valine_ZT3	Leucine_ZT3	Isoleucine_ZT3	Proline_ZT3	Methionine_ZT3	Serine_ZT3	Threonine_ZT3	Phenylalanine_ZT3	Aspartate_ZT3	Glutamate_ZT3	Glutamine_ZT3
DAG [32:0]	-0.266155	-0.290635	-0.173165	-0.182531	-0.0307	-0.427421	-0.371796	-0.571329	-0.0736753	-0.517425	-0.912872	-0.110871	-0.405519	-0.297445	-0.538905	-0.994893	-0.988112	0.815336	-0.264249	0.152879	0.322046	0.283796	-0.165344	0.9978	0.972857	0.999737	0.963177	0.837188	0.999999	0.964708	0.984126	0.982905	-0.344239	-0.320782	0.999979	0.0772041	0.997466	0.971946	0.990352	0.985147	0.95021	0.89044	0.9948	0.979343	0.991626	0.993561	-0.403954	0.690682	0.712573
DAG [32:1]	0.793032	0.777249	0.847432	0.842341	0.91458	0.676894	0.720297	0.545553	0.896334	0.598265	-0.721631	0.879149	0.694429	0.772746	0.577804	-0.46774	-0.514112	0.843147	0.794235	0.973176	0.998334	0.995214	0.851619	0.31388	0.151513	0.397288	0.611411	0.821649	0.375	0.606848	0.205729	0.199114	0.740453	0.75694	0.370149	0.952838	-0.281559	-0.559721	-0.215887	-0.183017	-0.0397233	0.115607	-0.251857	-0.531383	-0.225168	-0.240692	-0.716199	-0.918782	-0.906221
DAG [34:0]	0.999422	0.998232	0.998118	0.998656	0.979121	0.978811	0.989429	0.931343	0.98696	0.952812	-0.184065	0.992283	0.983459	0.997783	0.944829	0.133901	0.0809749	0.372846	0.999488	0.925329	0.845496	0.866244	0.997599	-0.2972	-0.451938	-0.210881	0.0367983	0.336561	-0.234436	0.0310482	-0.402116	-0.408292	0.993278	0.995849	-0.239515	0.951509	0.791924	0.569028	0.831483	0.849648	0.916659	0.967522	0.810364	0.596505	0.826159	0.81706	-0.910247	0.0343807	0.0650676
DAG [34:1]	0.11526	0.0899061	0.209316	0.200001	0.346853	-0.0566892	0.00397602	-0.221357	0.306179	-0.158252	-0.999366	0.270411	-0.0326222	0.0828079	-0.183178	-0.959995	-0.973536	0.973078	0.117224	0.512762	0.653961	0.623076	0.21707	0.899896	0.814782	0.935196	0.993656	0.981288	0.926368	0.992993	0.84548	0.841853	0.0334845	0.0583306	0.924386	0.445918	-0.300659	-0.576153	-0.235337	-0.202607	-0.0596635	0.0957536	-0.271127	-0.548189	-0.244574	-0.260021	-0.702124	-0.92648	-0.914481
DAG [34:2]	-0.240467	-0.265127	-0.146954	-0.156361	-0.00415001	-0.403266	-0.347016	-0.549336	-0.0471698	-0.494521	-0.92339	-0.0844436	-0.381106	-0.27199	-0.516349	-0.997222	-0.991846	0.830422	-0.238548	0.179065	0.34707	0.309156	-0.139099	0.995688	0.966369	0.999993	0.969976	0.851415	0.999614	0.971359	0.979067	0.97767	-0.319188	-0.29552	0.999455	0.103649	-0.996162	-0.97568	-0.987941	-0.982193	-0.944961	-0.882841	-0.992992	-0.982533	-0.98937	-0.991565	0.388867	-0.702473	-0.724006
DAG [34:3]	-0.311715	-0.33583	-0.219828	-0.229102	-0.0782203	-0.46995	-0.415541	-0.60973	-0.12104	-0.557552	-0.892415	-0.158029	-0.44855	-0.342532	-0.578372	-0.988964	-0.979679	0.786866	-0.309836	0.105688	0.276639	0.237853	-0.212079	0.999824	0.982765	0.997514	0.949294	0.810219	0.998925	0.951087	0.991455	0.990552	-0.388518	-0.365482	0.999154	0.0296812	-0.335422	-0.60573	-0.27081	-0.238372	-0.0962189	0.0591968	-0.306233	-0.578482	-0.279957	-0.295246	-0.675547	-0.939654	-0.9287
DAG [34:4]	-0.921913	-0.931487	-0.880839	-0.885304	-0.804179	-0.974667	-0.959305	-0.998255	-0.829007	-0.9924	-0.244182	-0.849315	-0.968996	-0.934055	-0.995195	-0.536345	-0.490671	0.0497015	-0.921145	-0.681717	-0.54442	-0.577643	-0.877054	0.669515	0.783783	0.600617	0.384799	0.088418	0.619759	0.390103	0.748385	0.752848	-0.950554	-0.942537	0.623853	-0.735434	-0.706982	-0.888402	-0.65743	-0.631788	-0.513739	-0.374574	-0.684853	-0.872373	-0.66457	-0.676413	-0.294123	-0.995586	-0.997999
DAG [36:2]	-0.214723	-0.239545	-0.120753	-0.130195	0.0222874	-0.378934	-0.322102	-0.527054	-0.0207466	-0.471371	-0.933215	-0.0580723	-0.356531	-0.246456	-0.493529	-0.998843	-0.994868	0.84486	-0.212791	0.205011	0.371741	0.334189	-0.112871	0.992887	0.959233	0.999548	0.976066	0.864983	0.99853	0.977301	0.973344	0.971773	-0.294024	-0.270162	0.998233	0.129907	-0.403107	-0.662042	-0.340164	-0.308433	-0.168418	-0.0136249	-0.374716	-0.636324	-0.349096	-0.36401	-0.620084	-0.962066	-0.95323
DAG [36:3]	-0.198065	-0.222982	-0.103837	-0.113298	0.0393034	-0.363125	-0.305939	-0.51251	-0.0037238	-0.456289	-0.939196	-0.0410692	-0.340575	-0.229922	-0.478652	-0.999517	-0.996446	0.853845	-0.196127	0.221643	0.387491	0.350185	-0.0959403	0.990717	0.954283	0.998892	0.979627	0.8734	0.997463	0.980766	0.969299	0.967616	-0.27771	-0.253732	0.997077	0.146767	-0.258754	0.0468811	-0.323618	-0.35517	-0.485921	-0.615497	-0.288396	0.0130818	-0.3146	-0.299408	0.974726	0.579271	0.553956
DAG [36:4]	-0.335267	-0.35917	-0.24404	-0.253258	-0.103009	-0.491774	-0.438051	-0.629268	-0.145709	-0.578041	-0.880908	-0.182557	-0.470656	-0.36581	-0.598497	-0.98497	-0.974383	0.771263	-0.333404	0.080905	0.252635	0.213604	-0.236336	0.999981	0.987061	0.995451	0.941175	0.79538	0.997462	0.943103	0.994395	0.993658	-0.411332	-0.388536	0.997821	0.00479369	-0.345277	-0.0438899	-0.408083	-0.438472	-0.563172	-0.684428	-0.374033	-0.0776419	-0.399377	-0.384692	0.990968	0.50297	0.47618
DAG [36:5]	-0.365156	-0.388764	-0.274857	-0.283995	-0.134693	-0.519304	-0.46651	-0.653745	-0.1772	-0.603782	-0.865359	-0.213834	-0.498567	-0.395318	-0.623753	-0.978958	-0.966711	0.750561	-0.363315	0.0490625	0.221636	0.182326	-0.267218	0.999276	0.991675	0.991904	0.929914	0.775637	0.994682	0.932015	0.997262	0.99674	-0.440204	-0.417737	0.995207	-0.0271143	-0.499489	-0.21274	-0.557048	-0.584588	-0.695197	-0.798195	-0.525947	-0.245654	-0.549121	-0.53571	0.999353	0.34905	0.320097
DAG [38:4]	-0.404052	-0.427234	-0.31512	-0.324138	-0.176319	-0.554847	-0.50336	-0.685044	-0.218505	-0.636829	-0.843477	-0.254799	-0.534644	-0.433665	-0.656128	-0.969492	-0.955073	0.722056	-0.402243	0.00694047	0.180357	0.140741	-0.307578	0.996786	0.996219	0.985673	0.913594	0.748357	0.989461	0.915919	0.999492	0.999254	-0.477641	-0.455644	0.990204	-0.0692039	-0.772436	-0.543027	-0.813699	-0.832737	-0.903708	-0.959142	-0.791639	-0.571107	-0.808131	-0.798626	0.922753	-0.00310211	-0.0338218
DAG [38:5]	-0.491471	-0.513507	-0.406316	-0.414994	-0.271625	-0.633458	-0.585356	-0.752928	-0.31278	-0.709096	-0.786973	-0.348036	-0.614635	-0.519608	-0.726705	-0.940912	-0.921557	0.651025	-0.489748	-0.0907701	0.083417	0.0433605	-0.399052	0.984195	0.999941	0.964484	0.869506	0.679987	0.970585	0.872334	0.997825	0.998248	-0.561174	-0.540416	0.97183	-0.166319	-0.989464	-0.898734	-0.997	-0.999035	-0.994965	-0.967413	-0.993455	-0.913046	-0.996219	-0.994705	0.591025	-0.51922	-0.545231
DAG [38:6]	0.141299	0.116022	0.234916	0.225655	0.371357	-0.0304587	0.0302276	-0.195679	0.331066	-0.132275	-0.999956	0.295592	-0.00637178	0.108942	-0.157306	-0.952313	-0.967201	0.978793	0.143255	0.535125	0.673597	0.643395	0.242623	0.888137	0.79928	0.925577	0.990361	0.986005	0.916161	0.989548	0.831169	0.827394	0.0597114	0.0845189	0.914053	0.469263	-0.979772	-0.872692	-0.991081	-0.994993	-0.999023	-0.980105	-0.985473	-0.888702	-0.989768	-0.987364	0.63539	-0.470409	-0.497297
DAG [40:5]	-0.197379	-0.17233	-0.289824	-0.280702	-0.423568	-0.0264443	-0.0870328	0.139581	-0.384202	0.0756806	0.99887	-0.349452	-0.0505175	-0.165308	0.100879	0.933416	0.951187	-0.98886	-0.199317	-0.582309	-0.714547	-0.685897	-0.29741	-0.860558	-0.763804	-0.902546	-0.980879	-0.993891	-0.89188	-0.979743	-0.798197	-0.794109	-0.116393	-0.141059	-0.889503	-0.518732	0.180437	-0.126857	0.246676	0.27904	0.414247	0.550293	0.21066	-0.0932479	0.237444	0.221907	-0.953665	-0.642791	-0.618953
[truncated: 167 more columns]

## Sheet: DAG_p-value
Supplementary Table S7. Pearson’s correlation coefficients and corresponding p-values for ZT0-ZT16.
Lipid	Alanine_ZT0	Glycin_ZT0	Valine_ZT0	Leucine_ZT0	Isoleucine_ZT0	Proline_ZT0	Methionine_ZT0	Serine_ZT0	Threonine_ZT0	Phenylalanine_ZT0	Aspartate_ZT0	Glutamate_ZT0	Glutamine_ZT0	Arginine_ZT0	Tyrosine_ZT0	Tryptophan_ZT0	Urea_ZT0	Pyruvate_ZT0	Hydroxybutyrate_ZT0	Fumarate_ZT0	Ketoglutarate_ZT0	Malate_ZT0	Citrate_ZT0	palmitic acid 16:0_ZT0	stearic acid 18:0_ZT0	oleic acid 18:1 n-9_ZT0	linoleic acid 18:2 n-6_ZT0	a-linolenic acid 18:3 n-3_ZT0	g-linolenic acid 18:3 n-6_ZT0	arachidonic acid 20:4 n-6_ZT0	clupanodonic acid 22:5 n-3_ZT0	docosahexaenoic acid 22:6_ZT0	Tauro-a/ß-Muricholat_ZT0	Taurocholate_ZT0	Cholat_ZT0	Glucose_ZT0	Alanine_ZT3	Glycin_ZT3	Valine_ZT3	Leucine_ZT3	Isoleucine_ZT3	Proline_ZT3	Methionine_ZT3	Serine_ZT3	Threonine_ZT3	Phenylalanine_ZT3	Aspartate_ZT3	Glutamate_ZT3	Glutamine_ZT3
DAG [32:0]	0.828494	0.812267	0.889201	0.883142	0.980453	0.718844	0.757484	0.612856	0.953054	0.653782	0.267719	0.929272	0.734182	0.807731	0.637676	0.0643673	0.0982612	0.393104	0.829752	0.902291	0.791259	0.816813	0.894253	0.0422379	0.148667	0.0146013	0.1733	0.368396	0.000780917	0.169637	0.113582	0.117883	0.776274	0.792109	0.00410906	0.950801	0.0453285	0.151152	0.0885031	0.109859	0.201736	0.300794	0.0649488	0.129624	0.0824454	0.0722828	0.735271	0.514621	0.49506
DAG [32:1]	0.417002	0.433229	0.356295	0.362353	0.265043	0.526651	0.488011	0.63264	0.292441	0.591714	0.486785	0.316224	0.511314	0.437765	0.607819	0.690137	0.656243	0.3614	0.415744	0.147787	0.0367544	0.0623083	0.351242	0.796742	0.903171	0.739903	0.581205	0.386109	0.755285	0.584867	0.868087	0.872387	0.469222	0.453387	0.758613	0.196297	0.818297	0.621817	0.861472	0.882827	0.974705	0.926238	0.837917	0.643345	0.855414	0.845251	0.49176	0.258348	0.277909
DAG [34:0]	0.0216385	0.0378654	0.0390688	0.0330102	0.130321	0.131288	0.0926476	0.237276	0.102922	0.19635	0.882149	0.0791401	0.11595	0.0424012	0.212456	0.914499	0.948393	0.756764	0.02038	0.247577	0.358609	0.333055	0.0441213	0.807894	0.701465	0.864733	0.976568	0.781472	0.849351	0.980231	0.73655	0.732249	0.0738579	0.0580233	0.846023	0.199067	0.418159	0.614639	0.374984	0.353629	0.261751	0.162694	0.398539	0.593111	0.381042	0.391205	0.271784	0.978108	0.958547
DAG [34:1]	0.92646	0.942687	0.865752	0.871811	0.774501	0.963891	0.997469	0.857903	0.801899	0.898828	0.0226724	0.825681	0.979228	0.947222	0.882723	0.180679	0.146786	0.148057	0.925201	0.657244	0.546212	0.571766	0.8607	0.287285	0.393714	0.230445	0.071747	0.123349	0.245828	0.0754097	0.358629	0.36293	0.978679	0.962845	0.249156	0.705755	0.805587	0.609107	0.848761	0.870117	0.961994	0.938948	0.825207	0.630635	0.842704	0.832541	0.504471	0.245638	0.265198
DAG [34:2]	0.845399	0.829172	0.906106	0.900048	0.997358	0.73575	0.77439	0.629761	0.96996	0.670687	0.250814	0.946177	0.751087	0.824636	0.654582	0.047462	0.0813559	0.376199	0.846657	0.885386	0.774353	0.799907	0.911159	0.0591432	0.165572	0.002304	0.156394	0.35149	0.0176862	0.152732	0.130488	0.134788	0.793179	0.809014	0.0210144	0.933896	0.0557905	0.14069	0.0989651	0.120321	0.212198	0.311256	0.0754108	0.119162	0.0929075	0.0827449	0.745733	0.504159	0.484598
DAG [34:3]	0.798193	0.781966	0.858901	0.852842	0.950153	0.688544	0.727184	0.582556	0.922754	0.623481	0.298019	0.898972	0.703881	0.777431	0.607376	0.0946675	0.128561	0.423404	0.799452	0.932591	0.821559	0.847113	0.863953	0.0119377	0.118367	0.0449015	0.2036	0.398696	0.0295193	0.199937	0.0832823	0.0875826	0.745974	0.761809	0.0261911	0.981102	0.782242	0.585762	0.825417	0.846773	0.93865	0.962292	0.801863	0.60729	0.819359	0.809197	0.527815	0.222293	0.241854
DAG [34:4]	0.253252	0.237025	0.313959	0.3079	0.405211	0.143602	0.182243	0.0376142	0.377812	0.0785396	0.842961	0.35403	0.15894	0.232489	0.0624344	0.639609	0.673503	0.968346	0.25451	0.522467	0.633499	0.607945	0.319011	0.533004	0.426575	0.589843	0.748542	0.943638	0.574461	0.744879	0.46166	0.457359	0.201032	0.216867	0.571133	0.473957	0.500113	0.303632	0.543287	0.564643	0.65652	0.755578	0.519733	0.32516	0.537229	0.527067	0.809945	0.0598366	0.0402758
DAG [36:2]	0.862231	0.846004	0.922938	0.916879	0.98581	0.752581	0.791222	0.646593	0.986791	0.687519	0.233982	0.963009	0.767919	0.841468	0.671413	0.0306302	0.0645242	0.359367	0.863489	0.868554	0.757522	0.783076	0.92799	0.075975	0.182404	0.0191357	0.139563	0.334659	0.034518	0.1359	0.147319	0.15162	0.810011	0.825846	0.0378461	0.917064	0.73586	0.53938	0.779035	0.800391	0.892268	0.991326	0.755481	0.560908	0.772977	0.762815	0.574197	0.175911	0.195472
DAG [36:3]	0.873069	0.856842	0.933776	0.927717	0.974972	0.763419	0.80206	0.657431	0.997629	0.698357	0.223144	0.973847	0.778757	0.852306	0.682251	0.0197922	0.0536862	0.348529	0.874327	0.857716	0.746684	0.772238	0.938828	0.086813	0.193242	0.0299738	0.128725	0.323821	0.045356	0.125062	0.158158	0.162458	0.820849	0.836684	0.0486841	0.906226	0.833376	0.970144	0.790202	0.768846	0.676969	0.577911	0.813756	0.991672	0.796259	0.806422	0.143434	0.606675	0.626235
DAG [36:4]	0.782347	0.76612	0.843054	0.836995	0.934306	0.672698	0.711338	0.566709	0.906907	0.607635	0.313866	0.883125	0.688035	0.761584	0.59153	0.110514	0.144408	0.439251	0.783605	0.948438	0.837406	0.862959	0.848106	0.00390896	0.10252	0.0607482	0.219447	0.414543	0.045366	0.215784	0.0674356	0.0717359	0.730127	0.745962	0.0420378	0.996948	0.77557	0.97205	0.732395	0.711039	0.619162	0.520104	0.755949	0.950522	0.738453	0.748615	0.0856271	0.664481	0.684042
DAG [36:5]	0.762031	0.745804	0.822739	0.81668	0.91399	0.652382	0.691022	0.546394	0.886592	0.587319	0.334181	0.86281	0.667719	0.741269	0.571214	0.13083	0.164723	0.459566	0.76329	0.968753	0.857721	0.883275	0.827791	0.0242243	0.0822045	0.0810635	0.239762	0.434858	0.0656813	0.236099	0.0471202	0.0514206	0.709812	0.725646	0.0623532	0.982736	0.667042	0.863522	0.623868	0.602512	0.510635	0.411577	0.647422	0.841994	0.629925	0.640088	0.0229003	0.773008	0.792569
DAG [38:4]	0.735203	0.718976	0.79591	0.789852	0.887162	0.625554	0.664194	0.519566	0.859764	0.560491	0.36101	0.835982	0.640891	0.71444	0.544386	0.157658	0.191552	0.486395	0.736462	0.995582	0.884549	0.910103	0.800963	0.0510526	0.0553763	0.107892	0.26659	0.461686	0.0925096	0.262927	0.020292	0.0245923	0.682984	0.698818	0.0891814	0.955908	0.438076	0.634556	0.394901	0.373546	0.281668	0.182611	0.418456	0.613028	0.400959	0.411122	0.251867	0.998025	0.978464
DAG [38:5]	0.672919	0.656692	0.733626	0.727568	0.824878	0.56327	0.60191	0.457282	0.79748	0.498207	0.423294	0.773698	0.578607	0.652156	0.482102	0.219942	0.253836	0.548679	0.674177	0.942134	0.946833	0.972387	0.738679	0.113337	0.00690788	0.170176	0.328874	0.52397	0.154794	0.325212	0.0419922	0.0376918	0.6207	0.636534	0.151466	0.893624	0.0924956	0.288976	0.049321	0.0279653	0.0639121	0.16297	0.0728753	0.267448	0.0553787	0.0655413	0.597447	0.652445	0.632884
DAG [38:6]	0.909745	0.925971	0.849037	0.855096	0.757785	0.980606	0.980754	0.874618	0.785184	0.915544	0.00595721	0.808966	0.995944	0.930507	0.899438	0.197395	0.163501	0.131342	0.908486	0.640529	0.529497	0.555051	0.843985	0.304	0.410429	0.247161	0.0884622	0.106634	0.262543	0.0921249	0.375344	0.379645	0.961964	0.946129	0.265871	0.689039	0.128264	0.324744	0.0850893	0.0637336	0.0281438	0.127201	0.108644	0.303216	0.091147	0.10131	0.561679	0.688213	0.668652
DAG [40:5]	0.873514	0.889741	0.812807	0.818865	0.721555	0.983163	0.944523	0.910849	0.748953	0.951774	0.0302734	0.772735	0.967826	0.894277	0.935669	0.233625	0.199731	0.0951115	0.872255	0.604299	0.493266	0.51882	0.807754	0.34023	0.446659	0.283391	0.124693	0.0704032	0.298773	0.128356	0.411575	0.415875	0.925733	0.909899	0.302102	0.652809	0.884498	0.919022	0.841323	0.819967	0.72809	0.629032	0.864877	0.94055	0.847381	0.857543	0.194555	0.555553	0.575114
[truncated: 167 more columns]

## Sheet: PC_PO_r-value
Supplementary Table S7. Pearson’s correlation coefficients and corresponding p-values for ZT0-ZT16.
Lipid	Alanine_ZT0	Glycin_ZT0	Valine_ZT0	Leucine_ZT0	Isoleucine_ZT0	Proline_ZT0	Methionine_ZT0	Serine_ZT0	Threonine_ZT0	Phenylalanine_ZT0	Aspartate_ZT0	Glutamate_ZT0	Glutamine_ZT0	Arginine_ZT0	Tyrosine_ZT0	Tryptophan_ZT0	Urea_ZT0	Pyruvate_ZT0	Hydroxybutyrate_ZT0	Fumarate_ZT0	Ketoglutarate_ZT0	Malate_ZT0	Citrate_ZT0	palmitic acid 16:0_ZT0	stearic acid 18:0_ZT0	oleic acid 18:1 n-9_ZT0	linoleic acid 18:2 n-6_ZT0	a-linolenic acid 18:3 n-3_ZT0	g-linolenic acid 18:3 n-6_ZT0	arachidonic acid 20:4 n-6_ZT0	clupanodonic acid 22:5 n-3_ZT0	docosahexaenoic acid 22:6_ZT0	Tauro-a/ß-Muricholat_ZT0	Taurocholate_ZT0	Cholat_ZT0	Glucose_ZT0	Alanine_ZT3	Glycin_ZT3	Valine_ZT3	Leucine_ZT3	Isoleucine_ZT3	Proline_ZT3	Methionine_ZT3	Serine_ZT3	Threonine_ZT3	Phenylalanine_ZT3	Aspartate_ZT3	Glutamate_ZT3	Glutamine_ZT3
PC [32:0]	-0.864199	-0.851095	-0.90818	-0.904155	-0.958659	-0.765179	-0.802823	-0.647907	-0.945529	-0.695503	0.627525	-0.932711	-0.780466	-0.847333	-0.677105	0.351288	0.400614	-0.767752	-0.865192	-0.99456	-0.997547	-0.999553	-0.911473	-0.190323	-0.0243108	-0.277099	-0.505583	-0.742311	-0.253805	-0.50061	-0.07934	-0.0726045	-0.820068	-0.834047	-0.248745	-0.983744	-0.387813	-0.0895076	-0.449385	-0.479094	-0.600353	-0.717037	-0.416032	-0.12313	-0.440864	-0.42648	0.996062	0.462939	0.43549
PC [32:1]	-0.541453	-0.562705	-0.458944	-0.467378	-0.327322	-0.677532	-0.63167	-0.790048	-0.367673	-0.749033	-0.749629	-0.402148	-0.659617	-0.56858	-0.765553	-0.919547	-0.897331	0.605622	-0.53979	-0.148728	0.0251244	-0.0150124	-0.451878	0.972184	0.997604	0.947427	0.839202	0.636042	0.954881	0.842317	0.992279	0.993094	-0.608517	-0.588593	0.956421	-0.223576	-0.542592	-0.772107	-0.484421	-0.454807	-0.321994	-0.171385	-0.51645	-0.75018	-0.492723	-0.506551	-0.488386	-0.99308	-0.989003
PC [33:1]	-0.0977292	-0.123062	-0.00252653	-0.0120431	0.140347	-0.266849	-0.207899	-0.422868	0.0976184	-0.36378	-0.969155	0.0603805	-0.243556	-0.130129	-0.387225	-0.997522	-0.999853	0.902193	-0.0957616	0.319306	0.478905	0.443291	0.0054098	0.971844	0.919086	0.988982	0.994934	0.91825	0.985117	0.995496	0.939396	0.937059	-0.178942	-0.154418	0.984205	0.246238	-0.879074	-0.982333	-0.84475	-0.826326	-0.736737	-0.623047	-0.863968	-0.975445	-0.849804	-0.85811	-0.00984271	-0.927665	-0.938699
PC [33:2]	-0.973044	-0.96685	-0.990581	-0.989233	-0.999982	-0.919121	-0.941327	-0.841124	-0.999314	-0.874131	0.374489	-0.997233	-0.928345	-0.965006	-0.861566	0.0643769	0.117391	-0.548693	-0.973498	-0.981973	-0.934275	-0.94783	-0.991637	0.102851	0.266935	0.0137503	-0.233361	-0.51584	0.037904	-0.227762	0.213446	0.220041	-0.950876	-0.958281	0.0431275	-0.993513	-0.689672	-0.437131	-0.737158	-0.759407	-0.845083	-0.917727	-0.711658	-0.46729	-0.730695	-0.719704	0.962696	0.118252	0.0876906
PC [34:1]	-0.019221	-0.0446964	0.0760632	0.0665706	0.217717	-0.190291	-0.130391	-0.35035	0.175523	-0.289457	-0.985525	0.138633	-0.166587	-0.0518129	-0.313576	-0.988909	-0.995412	0.933298	-0.0172444	0.392787	0.546408	0.512359	0.0839741	0.950322	0.885278	0.974291	0.999757	0.946529	0.968564	0.999867	0.909551	0.906723	-0.101075	-0.0763011	0.96725	0.32164	-0.351058	-0.618891	-0.286797	-0.254505	-0.112775	0.042571	-0.322037	-0.591981	-0.2959	-0.31111	-0.66318	-0.945219	-0.934745
PC [34:2]	-0.999997	-0.999739	-0.995203	-0.996089	-0.971023	-0.985651	-0.994075	-0.944049	-0.980406	-0.963286	0.14796	-0.987079	-0.989431	-0.99955	-0.956187	-0.170088	-0.117407	-0.338629	-0.999989	-0.910829	-0.825382	-0.847373	-0.994396	0.331954	0.484291	0.246524	-0.000191349	-0.301864	0.269866	0.00556201	0.435364	0.441435	-0.996849	-0.998514	0.274896	-0.93961	-0.589855	-0.316701	-0.643221	-0.66854	-0.768545	-0.858411	-0.614458	-0.348589	-0.635906	-0.623506	0.989673	0.246131	0.216239
PC [34:3]	-0.929036	-0.938164	-0.889587	-0.893894	-0.815216	-0.978701	-0.964446	-0.999189	-0.839379	-0.994539	-0.2259	-0.859094	-0.973472	-0.940607	-0.99686	-0.520376	-0.474196	0.0309076	-0.928303	-0.695357	-0.560101	-0.592894	-0.885934	0.655426	0.771963	0.585473	0.367371	0.0696676	0.604888	0.372715	0.735777	0.740335	-0.956227	-0.948654	0.609043	-0.748048	-0.378004	-0.0789271	-0.439874	-0.469746	-0.591827	-0.709595	-0.406353	-0.112586	-0.431309	-0.416852	0.995064	0.472325	0.445024
PC [35:2]	-0.924222	-0.91419	-0.956381	-0.953558	-0.988302	-0.845103	-0.875975	-0.744824	-0.980826	-0.786151	0.51665	-0.972863	-0.857736	-0.911279	-0.770266	0.221652	0.27323	-0.674205	-0.924975	-0.999517	-0.978961	-0.986361	-0.95867	-0.0560243	0.110896	-0.144825	-0.384457	-0.64504	-0.120878	-0.379139	0.0559848	0.0627278	-0.889828	-0.900901	-0.115687	-0.998982	-0.537376	-0.255817	-0.593291	-0.619956	-0.726357	-0.824097	-0.563108	-0.288355	-0.585604	-0.572591	0.996779	0.307195	0.277814
PC [35:3]	-0.915584	-0.905038	-0.949713	-0.94669	-0.984702	-0.833118	-0.865134	-0.729941	-0.976293	-0.772343	0.53539	-0.967528	-0.8462	-0.901985	-0.756028	0.243085	0.294359	-0.690314	-0.916377	-0.999959	-0.98322	-0.989748	-0.952168	-0.0780102	0.0889707	-0.166592	-0.404704	-0.661721	-0.142721	-0.399436	0.0339717	0.040722	-0.879558	-0.891119	-0.137545	-0.997746	-0.613493	-0.344632	-0.665598	-0.690254	-0.787142	-0.873215	-0.637536	-0.376173	-0.658467	-0.646369	0.984997	0.217341	0.187252
PC [35:4]	-0.889039	-0.877082	-0.928592	-0.925019	-0.97208	-0.797419	-0.832554	-0.686395	-0.961085	-0.731695	0.586462	-0.950097	-0.811724	-0.873638	-0.714219	0.302448	0.352742	-0.733623	-0.889943	-0.998613	-0.992599	-0.996673	-0.931508	-0.13935	0.0273701	-0.227089	-0.460333	-0.706702	-0.203494	-0.455218	-0.0277332	-0.0209803	-0.848538	-0.861436	-0.198373	-0.991708	-0.38847	-0.090218	-0.450022	-0.479719	-0.600923	-0.717534	-0.41668	-0.123838	-0.441504	-0.427125	0.996125	0.462307	0.434847
PC [36:2]	-0.975363	-0.969424	-0.991937	-0.990686	-0.999868	-0.923123	-0.944747	-0.84664	-0.999642	-0.879078	0.364937	-0.997944	-0.932118	-0.967651	-0.866739	0.0541142	0.107175	-0.540069	-0.975797	-0.979977	-0.93056	-0.944503	-0.992911	0.113072	0.276829	0.0240293	-0.223351	-0.507006	0.0481753	-0.21774	0.223479	0.230058	-0.954009	-0.961169	0.0533964	-0.992291	-0.453611	-0.161473	-0.512962	-0.541464	-0.656748	-0.76568	-0.480858	-0.194747	-0.504771	-0.490927	0.999868	0.397465	0.369087
PC [36:3]	-0.985298	-0.980624	-0.997089	-0.996318	-0.997755	-0.94144	-0.960159	-0.872546	-0.999713	-0.902127	0.317237	-0.99991	-0.949289	-0.979204	-0.890925	0.00339048	0.0566007	-0.49668	-0.985634	-0.968615	-0.910788	-0.926623	-0.997662	0.16333	0.325218	0.0747121	-0.173617	-0.462628	0.0987827	-0.167948	0.272637	0.279129	-0.967988	-0.973931	0.103984	-0.984727	0.10966	0.4064	0.0420499	0.00851681	-0.135387	-0.287297	0.078979	0.375276	0.0515548	0.0674898	0.827072	0.835722	0.818457
PC [36:4]	-0.946491	-0.937959	-0.97292	-0.970676	-0.99596	-0.877176	-0.904687	-0.785474	-0.991175	-0.82361	0.461551	-0.985532	-0.888488	-0.935464	-0.809001	0.159632	0.211939	-0.626221	-0.947127	-0.99556	-0.964122	-0.973998	-0.974723	0.00713717	0.173434	-0.0820532	-0.325394	-0.595497	-0.0579508	-0.319949	0.118923	0.125627	-0.916866	-0.926511	-0.052731	-0.999837	-0.160342	0.147058	-0.226863	-0.2594	-0.395601	-0.533152	-0.190682	0.113531	-0.217586	-0.201978	0.947331	0.658278	0.634841
PC [36:5]	-0.953437	-0.945441	-0.977821	-0.975784	-0.997712	-0.887641	-0.913942	-0.799049	-0.993879	-0.836024	0.4417	-0.989059	-0.898477	-0.943095	-0.821877	0.137631	0.190144	-0.608721	-0.954031	-0.993219	-0.957978	-0.968717	-0.979453	0.029382	0.195301	-0.0598608	-0.304277	-0.577478	-0.0357267	-0.298792	0.140983	0.147667	-0.92552	-0.934653	-0.0305017	-0.999187	-0.979302	-0.87155	-0.990767	-0.994757	-0.999123	-0.980566	-0.985074	-0.887629	-0.989432	-0.986992	0.637192	-0.468346	-0.495269
PC [37:2]	-0.981433	-0.976226	-0.995237	-0.994264	-0.998956	-0.934039	-0.953985	-0.861935	-0.999996	-0.892726	0.337379	-0.999398	-0.942372	-0.974657	-0.881042	0.0247044	0.0778685	-0.515067	-0.98181	-0.973693	-0.919381	-0.934426	-0.995979	0.142264	0.304988	0.0534398	-0.194569	-0.48142	0.0775497	-0.188922	0.252067	0.258598	-0.962418	-0.968874	0.0827607	-0.988214	-0.164991	0.142396	-0.23145	-0.263948	-0.399924	-0.537132	-0.195305	0.108849	-0.222182	-0.20659	0.94883	0.654724	0.631193
PC [37:4]	-0.800639	-0.785108	-0.854049	-0.849059	-0.919598	-0.686107	-0.728972	-0.55606	-0.901845	-0.608305	0.712859	-0.885079	-0.703433	-0.780676	-0.588034	0.456575	0.503273	-0.836312	-0.801821	-0.975995	-0.998981	-0.996366	-0.85815	-0.301902	-0.139057	-0.385703	-0.6014	-0.814408	-0.3633	-0.596794	-0.193393	-0.186761	-0.748856	-0.765107	-0.358425	-0.956583	-0.0060695	0.297966	-0.0738208	-0.107227	-0.249103	-0.396181	-0.0368806	0.265521	-0.0643283	-0.0483904	0.886548	0.766579	0.746489
PC [38:2]	-0.332198	-0.356129	-0.240881	-0.250107	-0.0997694	-0.488935	-0.435122	-0.626734	-0.142486	-0.575381	-0.882444	-0.179354	-0.46778	-0.362777	-0.595885	-0.985527	-0.97511	0.773331	-0.330332	0.0841504	0.255785	0.216784	-0.233171	0.999996	0.986534	0.995756	0.94227	0.79735	0.997689	0.944181	0.994045	0.993287	-0.408362	-0.385533	0.99803	0.00805011	-0.273506	0.0315887	-0.33806	-0.369434	-0.49924	-0.627486	-0.303016	-0.00222215	-0.32909	-0.313974	0.978031	0.566729	0.54115
PC [38:3]	-0.797435	-0.812555	-0.73636	-0.742765	-0.632159	-0.889052	-0.859645	-0.952626	-0.66491	-0.931119	-0.476468	-0.692342	-0.877765	-0.816687	-0.940047	-0.72845	-0.69096	0.295213	-0.796241	-0.479557	-0.320011	-0.357772	-0.730967	0.832449	0.913046	0.779727	0.601156	0.332063	0.794626	0.605743	0.889194	0.892264	-0.844194	-0.830601	0.797789	-0.544967	0.810814	0.594715	0.848614	0.865879	0.928824	0.975023	0.828465	0.621556	0.843542	0.834862	-0.896715	0.0659277	0.096551
PC [38:4]	-0.912422	-0.901696	-0.947244	-0.94415	-0.983314	-0.828782	-0.861199	-0.724592	-0.974577	-0.767369	0.541955	-0.965529	-0.842022	-0.898592	-0.750904	0.250637	0.301798	-0.695931	-0.91323	-0.999999	-0.984611	-0.990831	-0.949757	-0.0857771	0.0812058	-0.174271	-0.411818	-0.667543	-0.15043	-0.406569	0.0261821	0.0329341	-0.875823	-0.887555	-0.14526	-0.997193	0.144704	0.438424	0.0773183	0.0438361	-0.100302	-0.253281	0.114145	0.407786	0.0868015	0.102693	0.806699	0.8546	0.838243
PC [38:5]	-0.679805	-0.660893	-0.746546	-0.740181	-0.833932	-0.544054	-0.593947	-0.397485	-0.809416	-0.455613	0.827382	-0.786919	-0.564108	-0.655529	-0.43295	0.609163	0.650502	-0.92129	-0.681254	-0.920899	-0.974569	-0.964791	-0.751803	-0.468463	-0.31492	-0.545372	-0.735305	-0.905507	-0.524962	-0.731393	-0.366721	-0.360429	-0.61743	-0.636803	-0.520506	-0.888552	0.893395	0.987651	0.860895	0.843347	0.757295	0.646937	0.879126	0.981789	0.865697	0.873578	-0.0210843	0.915674	0.927589
PC [38:6]	-0.965379	-0.958417	-0.98583	-0.984189	-0.999682	-0.906388	-0.930344	-0.823849	-0.997672	-0.85856	0.403222	-0.994429	-0.916302	-0.956359	-0.845316	0.0954655	0.148303	-0.574497	-0.965893	-0.98739	-0.944939	-0.95731	-0.98713	0.0717821	0.236752	-0.017438	-0.263571	-0.542305	0.00672335	-0.258016	0.182877	0.189514	-0.94076	-0.948902	0.011951	-0.996576	-0.0817611	0.224839	-0.149113	-0.182193	-0.321712	-0.464559	-0.112434	0.191766	-0.139697	-0.123873	0.91903	0.715761	0.693969
PC [40:6]	-0.955926	-0.948132	-0.979539	-0.977579	-0.998242	-0.891461	-0.917304	-0.804049	-0.994768	-0.840584	0.434182	-0.990258	-0.902117	-0.945843	-0.826613	0.129342	0.181928	-0.602065	-0.956504	-0.992212	-0.955545	-0.966608	-0.981105	0.0377403	0.203496	-0.0515108	-0.2963	-0.57063	-0.0273679	-0.2908	0.149257	0.155933	-0.928655	-0.937593	-0.0221416	-0.998815	-0.245284	0.06078	-0.310417	-0.342124	-0.473709	-0.604467	-0.275041	0.0269981	-0.301357	-0.286098	0.971522	0.590561	0.56549
PC [40:7]	-0.81801	-0.803084	-0.869061	-0.864314	-0.930816	-0.707325	-0.748901	-0.5804	-0.914229	-0.631515	0.691804	-0.898458	-0.724148	-0.798819	-0.6117	0.430061	0.477494	-0.819729	-0.819145	-0.98201	-0.999879	-0.998449	-0.87296	-0.273572	-0.109706	-0.358245	-0.577506	-0.796888	-0.335584	-0.5728	-0.164289	-0.157622	-0.768131	-0.783817	-0.330655	-0.964785	0.131794	0.426671	0.0643153	0.0308095	-0.113263	-0.26587	0.101185	0.395849	0.0738079	0.0897177	0.814334	0.847758	0.831064
PE [34:2]	0.0476204	0.0221475	0.142511	0.133084	0.282439	-0.124276	-0.0638588	-0.286991	0.240905	-0.224859	-0.994649	0.204488	-0.100337	0.015024	-0.249435	-0.976777	-0.986795	0.955205	0.049595	0.453351	0.601143	0.56859	0.150361	0.927403	0.852229	0.957062	0.998996	0.965968	0.949779	0.998721	0.879752	0.876521	-0.0343808	-0.00951452	0.94813	0.384182	-0.795729	-0.574161	-0.834942	-0.85293	-0.919141	-0.969085	-0.814014	-0.601514	-0.829668	-0.820651	0.907639	-0.0406323	-0.071309
PE [36:2]	-0.682311	-0.700721	-0.609603	-0.617119	-0.490115	-0.797509	-0.759445	-0.886461	-0.527164	-0.854899	-0.620003	-0.558533	-0.782744	-0.705786	-0.867748	-0.835021	-0.804558	0.454484	-0.680864	-0.322185	-0.153023	-0.192557	-0.603293	0.915048	0.969407	0.875439	0.729137	0.488705	0.886861	0.733063	0.954415	0.95641	-0.739916	-0.722956	0.889264	-0.393316	-0.57704	-0.301694	-0.631059	-0.656722	-0.758354	-0.85021	-0.601932	-0.333756	-0.623649	-0.611092	0.991811	0.261395	0.231618
PE [36:3]	0.945985	0.937415	0.972557	0.970298	0.995819	0.876423	0.904019	0.784505	0.990966	0.822722	-0.462939	0.985266	0.887769	0.93491	0.808079	-0.161177	-0.213468	0.62744	0.946624	0.995706	0.964536	0.974352	0.974373	-0.0055719	-0.171892	0.0836132	0.326874	0.596754	0.0595134	0.321431	-0.117369	-0.124074	0.91624	0.925921	0.054294	0.999864	-0.632892	-0.36781	-0.683905	-0.707989	-0.802198	-0.885034	-0.656449	-0.399039	-0.676932	-0.665096	0.980414	0.193063	0.162829
PE [36:4]	-0.492941	-0.514956	-0.407859	-0.41653	-0.27325	-0.634764	-0.586724	-0.754039	-0.314383	-0.710285	-0.78593	-0.349619	-0.615966	-0.52105	-0.727864	-0.940338	-0.9209	0.649742	-0.49122	-0.0924518	0.0817339	0.0416731	-0.4006	0.983894	0.999921	0.964037	0.868671	0.678748	0.970177	0.871507	0.997713	0.998146	-0.562571	-0.541836	0.971431	-0.167984	-0.83455	-0.62777	-0.869966	-0.886015	-0.943487	-0.983448	-0.85113	-0.653729	-0.865235	-0.857121	0.877449	-0.107541	-0.138033
PE [38:4]	-0.759541	-0.775873	-0.694158	-0.700976	-0.584214	-0.859783	-0.827224	-0.93252	-0.618591	-0.907395	-0.528691	-0.647504	-0.847232	-0.780348	-0.917736	-0.768493	-0.733354	0.352372	-0.758254	-0.425691	-0.262214	-0.300728	-0.688423	0.864391	0.936009	0.816114	0.648317	0.388419	0.829838	0.652687	0.915201	0.917902	-0.810282	-0.795457	0.832744	-0.49334	-0.515429	-0.230779	-0.572316	-0.599497	-0.708375	-0.809202	-0.541591	-0.263544	-0.564487	-0.551239	0.998517	0.331655	0.302516
PE [38:5]	-0.943644	-0.934903	-0.97087	-0.968545	-0.995141	-0.87296	-0.900941	-0.780054	-0.989983	-0.818639	0.46926	-0.984019	-0.884457	-0.932351	-0.80385	0.168224	0.220443	-0.632988	-0.944297	-0.996342	-0.966398	-0.975935	-0.972741	-0.00157284	0.164849	-0.0907307	-0.333618	-0.602472	-0.0666439	-0.328188	0.11027	0.116981	-0.913355	-0.923199	-0.0614268	-0.999956	-0.471204	-0.181021	-0.529892	-0.558038	-0.67158	-0.778291	-0.498159	-0.214169	-0.521799	-0.508115	0.999993	0.379181	0.350575
PE [38:6]	-0.745326	-0.762076	-0.67846	-0.685421	-0.566561	-0.848561	-0.814905	-0.924509	-0.601489	-0.898114	-0.546887	-0.630907	-0.83557	-0.76667	-0.90895	-0.782123	-0.747855	0.372487	-0.744007	-0.406063	-0.241326	-0.280075	-0.672609	0.875041	0.943388	0.828396	0.664598	0.408216	0.841687	0.668886	0.923685	0.926252	-0.797446	-0.782192	0.844499	-0.474452	-0.557369	-0.278838	-0.612352	-0.638523	-0.742569	-0.837394	-0.582689	-0.311147	-0.604802	-0.592012	0.994578	0.284373	0.254786
PE [40:6]	-0.576212	-0.596854	-0.495775	-0.504017	-0.366634	-0.70776	-0.663604	-0.815046	-0.406323	-0.776141	-0.721233	-0.440166	-0.690537	-0.602556	-0.791843	-0.902269	-0.878046	0.571741	-0.574595	-0.19004	-0.0167932	-0.0569032	-0.488867	0.961514	0.993828	0.933185	0.815674	0.603144	0.941596	0.818989	0.986209	0.987305	-0.641239	-0.621957	0.943344	-0.264228	-0.699025	-0.448783	-0.745878	-0.767798	-0.85196	-0.922812	-0.720729	-0.47874	-0.739506	-0.728667	0.959098	0.105337	0.0747368
PE [40:7]	0.925556	0.915606	0.9574	0.954609	0.988831	0.846973	0.877662	0.747161	0.981503	0.788315	-0.513642	0.973668	0.859534	0.912718	0.772499	-0.21823	-0.269853	0.671609	0.926303	0.999402	0.978239	0.985777	0.959662	0.052521	-0.114382	0.141353	0.381216	0.642355	0.117394	0.375891	-0.0594874	-0.066229	0.891423	0.902418	0.112201	0.999134	0.901816	0.727948	0.929026	0.940914	0.979836	0.998962	0.914704	0.750713	0.925464	0.919298	-0.803933	0.241963	0.271657
PC-O [30:0]	-0.955838	-0.963018	-0.923512	-0.927121	-0.859249	-0.992065	-0.982611	-0.999183	-0.880463	-0.999715	-0.146638	-0.897556	-0.988748	-0.964913	-0.999999	-0.449846	-0.401681	-0.0497653	-0.955255	-0.751026	-0.625058	-0.655878	-0.920439	0.592411	0.71821	0.518217	0.291201	-0.010974	0.538729	0.2967	0.678791	0.683736	-0.976704	-0.971065	0.543126	-0.799111	0.299744	0.575369	0.234405	0.201668	0.0587064	-0.0967079	0.270204	0.547387	0.243644	0.259095	0.702806	0.926119	0.914093
PC-O [32:0]	-0.970173	-0.96368	-0.988847	-0.987384	-0.999981	-0.914272	-0.937161	-0.834498	-0.99879	-0.868172	0.385715	-0.996257	-0.923765	-0.961753	-0.855341	0.0764839	0.129435	-0.558799	-0.97065	-0.984194	-0.938533	-0.95163	-0.989998	0.0907713	0.255219	0.0016136	-0.245145	-0.5262	0.0257731	-0.239563	0.201574	0.208185	-0.947049	-0.954742	0.0309988	-0.99482	0.236029	0.520048	0.169634	0.136486	-0.0074075	-0.162286	0.205973	0.490873	0.179004	0.194686	0.748291	0.899159	0.88529
PC-O [32:1]	-0.219784	-0.244576	-0.125899	-0.135335	0.0171028	-0.383728	-0.327006	-0.531454	-0.0259308	-0.475938	-0.931339	-0.0632484	-0.361371	-0.251478	-0.498032	-0.99858	-0.99433	0.842075	-0.217855	0.199933	0.366922	0.329297	-0.118022	0.993491	0.960686	0.999691	0.974926	0.862369	0.998798	0.97619	0.97452	0.972983	-0.298976	-0.275151	0.998528	0.124764	-0.969864	-0.998047	-0.951124	-0.940232	-0.881481	-0.797651	-0.961896	-0.999588	-0.954019	-0.958682	0.238591	-0.805994	-0.823798
PC-O [32:2]	-0.98534	-0.989368	-0.96462	-0.967085	-0.917066	-1	-0.998207	-0.986041	-0.933372	-0.994701	-0.0203091	-0.946125	-0.999729	-0.990379	-0.991782	-0.333237	-0.282591	-0.175726	-0.985001	-0.828527	-0.718792	-0.746112	-0.962497	0.485723	0.624404	0.405849	0.167826	-0.137396	0.427811	0.173495	0.580431	0.585918	-0.996005	-0.993476	0.43253	-0.86875	-0.0812341	0.225354	-0.14859	-0.181673	-0.321211	-0.464091	-0.111908	0.192285	-0.139174	-0.123348	0.918821	0.71613	0.69435
PC-O [34:1]	-0.00271285	-0.0281983	0.0925136	0.0830335	0.2338	-0.174058	-0.114005	-0.33484	0.191752	-0.273615	-0.988189	0.154963	-0.150286	-0.0353194	-0.297858	-0.986323	-0.993696	0.939099	-0.00073597	0.407915	0.56016	0.526466	0.100413	0.945054	0.87748	0.970439	0.999985	0.951726	0.964325	1	0.902566	0.899637	-0.0846375	-0.0598302	0.962928	0.337227	0.308057	0.582483	0.242878	0.210206	0.0674138	-0.0880204	0.278594	0.554668	0.252097	0.267512	0.696573	0.929375	0.917596
PC-O [34:2]	-0.949539	-0.941237	-0.975089	-0.972934	-0.996775	-0.881734	-0.908726	-0.791366	-0.992399	-0.829005	0.453033	-0.987111	-0.892843	-0.938807	-0.814593	0.150169	0.202569	-0.618725	-0.950157	-0.994613	-0.961535	-0.971784	-0.976819	0.0167146	0.182859	-0.0725038	-0.316322	-0.587776	-0.0483862	-0.310859	0.128427	0.135124	-0.920648	-0.930072	-0.0431639	-0.999618	0.242404	0.525645	0.176101	0.142987	-0.000841892	-0.155804	0.212393	0.496582	0.18546	0.201122	0.74392	0.902013	0.888324
PC-O [34:3]	-0.643362	-0.662665	-0.567547	-0.575357	-0.444114	-0.76505	-0.724579	-0.861189	-0.482251	-0.826757	-0.659974	-0.514633	-0.749315	-0.667984	-0.840723	-0.86251	-0.834358	0.5002	-0.641848	-0.272509	-0.101416	-0.141256	-0.560995	0.934788	0.980862	0.899394	0.763747	0.533422	0.909692	0.767448	0.968648	0.970304	-0.703925	-0.686042	0.911851	-0.344963	-0.59754	-0.325745	-0.650504	-0.675611	-0.77462	-0.86327	-0.621964	-0.357524	-0.643248	-0.630944	0.988258	0.236864	0.206905
PC-O [34:4]	-0.999226	-0.9979	-0.998431	-0.998919	-0.980193	-0.977702	-0.98864	-0.929383	-0.987806	-0.951176	0.189317	-0.992932	-0.982477	-0.997413	-0.943064	-0.128601	-0.075645	-0.377802	-0.999302	-0.927343	-0.848339	-0.868902	-0.997955	0.292091	0.447163	0.205652	-0.0421405	-0.341591	0.229236	-0.0363915	0.397215	0.403405	-0.992645	-0.995349	0.234321	-0.95314	-0.0344198	0.27078	-0.102067	-0.135374	-0.276463	-0.422055	-0.0651997	0.238079	-0.0925969	-0.0766909	0.899309	0.748064	0.727323
PC-O [36:4]	-0.829105	-0.814586	-0.878572	-0.873987	-0.937787	-0.721017	-0.76172	-0.596219	-0.921981	-0.646561	0.677547	-0.906875	-0.737499	-0.810433	-0.627058	0.412319	0.460216	-0.808369	-0.830209	-0.985516	-0.999992	-0.999347	-0.882335	-0.254705	-0.0902415	-0.339914	-0.561426	-0.784918	-0.317093	-0.556656	-0.144962	-0.138275	-0.780509	-0.795815	-0.312131	-0.969746	0.326043	0.597792	0.26123	0.228708	0.0863221	-0.0691146	0.296757	0.570347	0.270403	0.285736	0.682842	0.936208	0.924969
PC-O [38:6]	-0.923081	-0.912979	-0.955507	-0.952657	-0.987844	-0.843507	-0.874534	-0.742834	-0.980241	-0.784307	0.519197	-0.972169	-0.856201	-0.910049	-0.768364	0.224555	0.276093	-0.676401	-0.92384	-0.999605	-0.979565	-0.986847	-0.957818	-0.0589973	0.107936	-0.147771	-0.387204	-0.647313	-0.123833	-0.381893	0.0530113	0.0597555	-0.888465	-0.899604	-0.118644	-0.998844	-0.140343	0.167036	-0.207116	-0.239812	-0.376942	-0.515929	-0.170786	0.133605	-0.197798	-0.182126	0.940659	0.67337	0.65034
PE-O [36:5]	-0.607106	-0.586656	-0.680007	-0.672998	-0.77777	-0.461936	-0.514884	-0.308571	-0.750007	-0.36904	0.876967	-0.72478	-0.483167	-0.580872	-0.345412	0.681704	0.719672	-0.954048	-0.608675	-0.879731	-0.948892	-0.935462	-0.685804	-0.550226	-0.403608	-0.622488	-0.796328	-0.941703	-0.603398	-0.792835	-0.453391	-0.44736	-0.539958	-0.560724	-0.59922	-0.840982	-0.718549	-0.473345	-0.764027	-0.785237	-0.866126	-0.933121	-0.739639	-0.502856	-0.757854	-0.747343	0.950896	0.0777733	0.0471084
PE-O [38:6]	-0.582008	-0.561094	-0.656791	-0.649585	-0.757773	-0.434029	-0.487876	-0.278732	-0.728997	-0.339852	0.891539	-0.702923	-0.455605	-0.555182	-0.315953	0.704208	0.740992	-0.962936	-0.583615	-0.864462	-0.938579	-0.923975	-0.662755	-0.57602	-0.431968	-0.646612	-0.814819	-0.951745	-0.627993	-0.81147	-0.48099	-0.475057	-0.513424	-0.534607	-0.623916	-0.823685	-0.580567	-0.305816	-0.634409	-0.659978	-0.761167	-0.852479	-0.605381	-0.337831	-0.627025	-0.61451	0.991249	0.257216	0.227407
PE-O [38:7]	-0.748972	-0.731841	-0.808658	-0.803023	-0.884399	-0.624329	-0.670563	-0.486244	-0.8635	-0.541375	0.767812	-0.844061	-0.642965	-0.726967	-0.519934	0.527788	0.57224	-0.878337	-0.75028	-0.95492	-0.991947	-0.986065	-0.813301	-0.378837	-0.219557	-0.459846	-0.664709	-0.859127	-0.438258	-0.6604	-0.272962	-0.266458	-0.692164	-0.7099	-0.433553	-0.92955	-0.519195	-0.235058	-0.575918	-0.603013	-0.711474	-0.811779	-0.545284	-0.267786	-0.568113	-0.554904	0.998268	0.327501	0.29832
PE-O [40:6]	-0.553534	-0.532128	-0.630316	-0.6229	-0.73475	-0.402609	-0.457393	-0.245349	-0.704885	-0.307119	0.906671	-0.677901	-0.424543	-0.526083	-0.282948	0.728343	0.763775	-0.971689	-0.555179	-0.846557	-0.926082	-0.910195	-0.636458	-0.603948	-0.462903	-0.672609	-0.834383	-0.96179	-0.654534	-0.831198	-0.511026	-0.505208	-0.483436	-0.505057	-0.650573	-0.803579	-0.706747	-0.458458	-0.753065	-0.774708	-0.857595	-0.92694	-0.728212	-0.488243	-0.746771	-0.736059	0.955969	0.0945348	0.0639065
PE-O [40:7]	-0.601079	-0.580515	-0.674443	-0.667386	-0.772994	-0.455215	-0.508386	-0.301369	-0.744983	-0.362001	0.880576	-0.719549	-0.476532	-0.574699	-0.338305	0.687218	0.724902	-0.956287	-0.602658	-0.87611	-0.946478	-0.932763	-0.680281	-0.556525	-0.410515	-0.628388	-0.80088	-0.94422	-0.609411	-0.797421	-0.460119	-0.454111	-0.533577	-0.554446	-0.605258	-0.836866	-0.535948	-0.25418	-0.591927	-0.618627	-0.725193	-0.823137	-0.561708	-0.286734	-0.584231	-0.571202	0.996913	0.308805	0.27944
[truncated: 167 more columns]

## Sheet: PC_PO_p-value
Supplementary Table S7. Pearson’s correlation coefficients and corresponding p-values for ZT0-ZT16.
Lipid	Alanine_ZT0	Glycin_ZT0	Valine_ZT0	Leucine_ZT0	Isoleucine_ZT0	Proline_ZT0	Methionine_ZT0	Serine_ZT0	Threonine_ZT0	Phenylalanine_ZT0	Aspartate_ZT0	Glutamate_ZT0	Glutamine_ZT0	Arginine_ZT0	Tyrosine_ZT0	Tryptophan_ZT0	Urea_ZT0	Pyruvate_ZT0	Hydroxybutyrate_ZT0	Fumarate_ZT0	Ketoglutarate_ZT0	Malate_ZT0	Citrate_ZT0	palmitic acid 16:0_ZT0	stearic acid 18:0_ZT0	oleic acid 18:1 n-9_ZT0	linoleic acid 18:2 n-6_ZT0	a-linolenic acid 18:3 n-3_ZT0	g-linolenic acid 18:3 n-6_ZT0	arachidonic acid 20:4 n-6_ZT0	clupanodonic acid 22:5 n-3_ZT0	docosahexaenoic acid 22:6_ZT0	Tauro-a/ß-Muricholat_ZT0	Taurocholate_ZT0	Cholat_ZT0	Glucose_ZT0	Alanine_ZT3	Glycin_ZT3	Valine_ZT3	Leucine_ZT3	Isoleucine_ZT3	Proline_ZT3	Methionine_ZT3	Serine_ZT3	Threonine_ZT3	Phenylalanine_ZT3	Aspartate_ZT3	Glutamate_ZT3	Glutamine_ZT3
PC [32:0]	0.335651	0.351878	0.274944	0.281003	0.183692	0.445301	0.406661	0.551289	0.211091	0.510363	0.568136	0.234873	0.429963	0.356414	0.526469	0.771488	0.737594	0.442751	0.334393	0.0664361	0.0445963	0.0190424	0.269892	0.878093	0.984522	0.821254	0.662555	0.467459	0.836636	0.666218	0.949437	0.953738	0.387871	0.372036	0.839964	0.114946	0.746461	0.942941	0.703287	0.681931	0.590054	0.490996	0.726841	0.921413	0.709344	0.719507	0.0565186	0.69359	0.71315
PC [32:1]	0.635749	0.619522	0.696456	0.690397	0.787708	0.526099	0.56474	0.420111	0.760309	0.461037	0.460464	0.736527	0.541437	0.614986	0.444931	0.257112	0.291006	0.585849	0.637007	0.904964	0.984004	0.990442	0.701508	0.150507	0.0440782	0.207346	0.366045	0.561141	0.191964	0.362382	0.0791625	0.0748622	0.583529	0.599364	0.188636	0.856454	0.634886	0.438406	0.678061	0.699416	0.791294	0.890351	0.654506	0.459934	0.672003	0.66184	0.675171	0.0749369	0.0944977
PC [33:1]	0.937684	0.921457	0.998392	0.992333	0.910357	0.828035	0.866675	0.722047	0.937755	0.762972	0.158529	0.961537	0.843372	0.916922	0.746867	0.0448234	0.0109294	0.283913	0.938943	0.7931	0.682068	0.707622	0.996556	0.151429	0.257857	0.0945894	0.0641091	0.259205	0.109972	0.0604464	0.222773	0.227073	0.885465	0.901299	0.1133	0.841611	0.316323	0.119843	0.359498	0.380854	0.472731	0.571789	0.335944	0.141371	0.35344	0.343278	0.993734	0.243626	0.224065
PC [33:2]	0.148151	0.164378	0.0874438	0.0935024	0.00380801	0.2578	0.21916	0.363789	0.0235904	0.322863	0.755636	0.0473726	0.242463	0.168914	0.338968	0.958988	0.925094	0.630251	0.146893	0.121064	0.232097	0.206543	0.0823914	0.934407	0.827978	0.991246	0.850056	0.65496	0.975864	0.853718	0.863062	0.858762	0.200371	0.184536	0.972536	0.0725539	0.515509	0.711989	0.472334	0.450979	0.359101	0.260044	0.495889	0.690461	0.478392	0.488555	0.174434	0.924542	0.944103
PC [34:1]	0.987763	0.971536	0.95153	0.957588	0.860278	0.878114	0.916754	0.772125	0.887676	0.813051	0.10845	0.911459	0.893451	0.967	0.796946	0.094902	0.061008	0.233835	0.989021	0.743022	0.631989	0.657543	0.946477	0.201507	0.307936	0.144668	0.0140305	0.209127	0.16005	0.0103678	0.272852	0.277152	0.935543	0.951378	0.163378	0.791532	0.771644	0.575164	0.814819	0.836175	0.928052	0.97289	0.791265	0.596692	0.808761	0.798599	0.538413	0.211695	0.231256
PC [34:2]	0.00167145	0.0145554	0.0623788	0.0563202	0.153631	0.107978	0.0693376	0.213966	0.126232	0.17304	0.905459	0.10245	0.0926405	0.0190912	0.189146	0.891189	0.925083	0.780074	0.00292998	0.270887	0.381919	0.356365	0.0674313	0.784584	0.678155	0.841423	0.999878	0.804782	0.826041	0.996459	0.71324	0.708939	0.0505479	0.0347133	0.822713	0.222377	0.59837	0.79485	0.555195	0.533839	0.441962	0.342904	0.578749	0.773322	0.561253	0.571415	0.0915729	0.841681	0.861242
PC [34:3]	0.241277	0.22505	0.301984	0.295926	0.393236	0.131628	0.170268	0.0256397	0.365838	0.0665651	0.854936	0.342056	0.146965	0.220514	0.0504599	0.651584	0.685478	0.980321	0.242536	0.510492	0.621525	0.595971	0.307037	0.544979	0.43855	0.601818	0.760516	0.955612	0.586436	0.756853	0.473634	0.469334	0.189058	0.204892	0.583107	0.461982	0.753221	0.949701	0.710046	0.688691	0.596813	0.497756	0.733601	0.928173	0.716104	0.726267	0.0632784	0.68683	0.706391
PC [35:2]	0.249429	0.265656	0.188722	0.194781	0.0974701	0.359078	0.320438	0.465067	0.124868	0.424141	0.654358	0.148651	0.343741	0.270192	0.440246	0.85771	0.823816	0.528973	0.248171	0.0197862	0.130819	0.105265	0.183669	0.964315	0.929256	0.907476	0.748777	0.553681	0.922858	0.75244	0.96434	0.96004	0.301649	0.285814	0.926186	0.0287242	0.638831	0.835311	0.595657	0.574301	0.482424	0.383366	0.619211	0.813783	0.601714	0.611877	0.0511113	0.80122	0.82078
PC [35:3]	0.263458	0.279685	0.20275	0.208809	0.111499	0.373107	0.334467	0.479095	0.138897	0.43817	0.64033	0.162679	0.35777	0.28422	0.454275	0.843681	0.809788	0.514945	0.262199	0.00575772	0.11679	0.0912362	0.197698	0.950287	0.943284	0.893447	0.734749	0.539653	0.90883	0.738412	0.978369	0.974068	0.315677	0.299843	0.912158	0.0427526	0.579528	0.776008	0.536353	0.514997	0.42312	0.324062	0.559907	0.75448	0.542411	0.552573	0.110415	0.860523	0.880084
PC [35:4]	0.302747	0.318974	0.242039	0.248098	0.150788	0.412396	0.373756	0.518384	0.178186	0.477459	0.601041	0.201968	0.397059	0.323509	0.493564	0.804392	0.770499	0.475656	0.301488	0.0335313	0.0775011	0.0519472	0.236987	0.910998	0.982573	0.854158	0.69546	0.500364	0.869541	0.699123	0.982342	0.986643	0.354966	0.339132	0.872869	0.0820416	0.746007	0.942487	0.702833	0.681477	0.589599	0.490542	0.726387	0.920959	0.70889	0.719053	0.0560645	0.694044	0.713605
PC [36:2]	0.141606	0.157833	0.0808988	0.0869574	0.010353	0.251255	0.212615	0.357244	0.0170454	0.316318	0.762181	0.0408276	0.235918	0.162369	0.332423	0.965533	0.931639	0.636796	0.140348	0.127609	0.238642	0.213088	0.0758463	0.927862	0.821433	0.984701	0.856601	0.661505	0.969319	0.860263	0.856517	0.852217	0.193826	0.177991	0.965991	0.0790989	0.700271	0.896751	0.657096	0.635741	0.543863	0.444806	0.680651	0.875223	0.663154	0.673317	0.0103283	0.73978	0.759341
PC [36:3]	0.109298	0.125525	0.0485903	0.0546489	0.0426615	0.218947	0.180307	0.324935	0.0152631	0.28401	0.79449	0.00851903	0.20361	0.13006	0.300115	0.997842	0.963948	0.669105	0.108039	0.159918	0.27095	0.245396	0.0435378	0.895553	0.789124	0.952392	0.888909	0.693813	0.93701	0.892572	0.824209	0.819908	0.161517	0.145682	0.933682	0.111407	0.930048	0.733568	0.973222	0.994578	0.913545	0.814487	0.949668	0.755096	0.967165	0.957002	0.38001	0.370099	0.389659
PC [36:4]	0.209201	0.225428	0.148493	0.154552	0.0572415	0.31885	0.28021	0.424838	0.0846399	0.383913	0.694587	0.108422	0.303513	0.229963	0.400018	0.897939	0.864045	0.569202	0.207942	0.0600147	0.171047	0.145493	0.143441	0.995456	0.889027	0.947704	0.789006	0.59391	0.963087	0.792669	0.924112	0.919811	0.26142	0.245585	0.966415	0.0115044	0.89748	0.906039	0.854306	0.83295	0.741073	0.642015	0.87786	0.927567	0.860364	0.870526	0.207538	0.54257	0.562131
PC [36:5]	0.195037	0.211263	0.134329	0.140388	0.0430773	0.304686	0.266046	0.410674	0.0704758	0.369748	0.708751	0.0942579	0.289348	0.215799	0.385854	0.912103	0.878209	0.583366	0.193778	0.0741789	0.185211	0.159657	0.129277	0.981292	0.874863	0.961869	0.80317	0.608074	0.977251	0.806833	0.909948	0.905647	0.247256	0.231421	0.980579	0.0256686	0.129751	0.326231	0.0865761	0.0652204	0.026657	0.125715	0.11013	0.304703	0.0926337	0.102796	0.560192	0.6897	0.670139
PC [37:2]	0.122868	0.139095	0.0621607	0.0682194	0.0290911	0.232517	0.193877	0.338505	0.00169267	0.29758	0.780919	0.0220895	0.21718	0.143631	0.313685	0.984271	0.950377	0.655534	0.12161	0.146347	0.25738	0.231826	0.0571083	0.909124	0.802695	0.965963	0.875339	0.680243	0.950581	0.879001	0.837779	0.833479	0.175087	0.159253	0.947253	0.097837	0.894481	0.909039	0.851306	0.829951	0.738073	0.639015	0.874861	0.930567	0.857364	0.867527	0.204538	0.54557	0.565131
PC [37:4]	0.408987	0.425214	0.34828	0.354339	0.257028	0.518637	0.479997	0.624625	0.284427	0.583699	0.4948	0.308209	0.503299	0.42975	0.599805	0.698152	0.664258	0.369415	0.407729	0.139772	0.0287397	0.0542936	0.343228	0.804757	0.911186	0.747918	0.589219	0.394123	0.7633	0.592882	0.876101	0.880402	0.461207	0.445372	0.766628	0.188282	0.996136	0.807384	0.952961	0.931606	0.839728	0.740671	0.976516	0.828912	0.959019	0.969182	0.306193	0.443915	0.463476
PC [38:2]	0.78442	0.768193	0.845127	0.839069	0.936379	0.674771	0.713411	0.568782	0.908981	0.609708	0.311793	0.885198	0.690108	0.763657	0.593603	0.108441	0.142335	0.437178	0.785678	0.946365	0.835332	0.860886	0.85018	0.00183581	0.104593	0.058675	0.217373	0.41247	0.0432928	0.213711	0.0695087	0.0738091	0.7322	0.748035	0.0399647	0.994875	0.823633	0.979887	0.780459	0.759103	0.667226	0.568168	0.804013	0.998585	0.786516	0.796679	0.133691	0.616418	0.635978
PC [38:3]	0.412379	0.396152	0.473086	0.467028	0.564338	0.30273	0.34137	0.196742	0.53694	0.237667	0.683834	0.513158	0.318067	0.391616	0.221562	0.480482	0.514376	0.809219	0.413637	0.681594	0.792627	0.767073	0.478139	0.373877	0.267448	0.430716	0.589414	0.78451	0.415334	0.585752	0.302532	0.298232	0.36016	0.375994	0.412006	0.633084	0.398049	0.59453	0.354875	0.333519	0.241642	0.142584	0.378429	0.573002	0.360933	0.371095	0.291893	0.957999	0.938438
PC [38:4]	0.268419	0.284646	0.207712	0.21377	0.11646	0.378068	0.339428	0.484056	0.143858	0.443131	0.635368	0.16764	0.362731	0.289182	0.459236	0.83872	0.804826	0.509983	0.26716	0.000796423	0.111829	0.0862749	0.202659	0.945325	0.948246	0.888486	0.729788	0.534692	0.903868	0.73345	0.98333	0.97903	0.320638	0.304804	0.907197	0.0477139	0.907554	0.711074	0.950728	0.972084	0.936038	0.836981	0.927174	0.732602	0.944671	0.934508	0.402503	0.347605	0.367166
PC [38:5]	0.524129	0.540355	0.463421	0.46948	0.372169	0.633778	0.595138	0.739766	0.399568	0.69884	0.379659	0.42335	0.61844	0.544891	0.714946	0.583011	0.549117	0.254274	0.52287	0.254913	0.143881	0.169435	0.458369	0.689616	0.796045	0.632777	0.474078	0.278982	0.648159	0.477741	0.76096	0.765261	0.576348	0.560513	0.651487	0.303423	0.296634	0.100154	0.339808	0.361164	0.453041	0.552099	0.316254	0.121682	0.333751	0.323588	0.986576	0.263315	0.243755
PC [38:6]	0.168007	0.184234	0.1073	0.113358	0.0160479	0.277656	0.239016	0.383644	0.0434464	0.342719	0.73578	0.0672285	0.262319	0.18877	0.358824	0.939132	0.905238	0.610395	0.166749	0.101208	0.212241	0.186687	0.102247	0.954263	0.847834	0.988898	0.8302	0.635104	0.99572	0.833862	0.882918	0.878618	0.220227	0.204392	0.992392	0.052698	0.947891	0.855629	0.904716	0.883361	0.791483	0.692426	0.928271	0.877157	0.910774	0.920937	0.257948	0.49216	0.511721
PC [40:6]	0.189712	0.205939	0.129005	0.135064	0.0377533	0.299362	0.260722	0.40535	0.0651517	0.364424	0.714075	0.0889339	0.284024	0.210475	0.38053	0.917427	0.883533	0.58869	0.188454	0.0795029	0.190535	0.164981	0.123953	0.975968	0.869539	0.967193	0.808494	0.613398	0.982575	0.812157	0.904624	0.900323	0.241932	0.226097	0.985903	0.0309926	0.842238	0.961282	0.799063	0.777707	0.68583	0.586772	0.822617	0.98281	0.805121	0.815283	0.152295	0.597813	0.617374
PC [40:7]	0.390155	0.406382	0.329447	0.335506	0.238196	0.499804	0.461164	0.605792	0.265594	0.564867	0.513632	0.289376	0.484467	0.410917	0.580972	0.716984	0.68309	0.388248	0.388896	0.120939	0.00990701	0.0354609	0.324395	0.82359	0.930018	0.76675	0.608052	0.412956	0.782133	0.611715	0.894934	0.899234	0.442374	0.42654	0.785461	0.16945	0.915853	0.719373	0.959027	0.980383	0.92774	0.828682	0.935473	0.740901	0.95297	0.942807	0.394205	0.355904	0.375464
PE [34:2]	0.969672	0.985899	0.908965	0.915024	0.817713	0.920678	0.959319	0.81469	0.845112	0.855616	0.0658851	0.868894	0.936016	0.990435	0.83951	0.137467	0.103573	0.19127	0.968414	0.700457	0.589425	0.614979	0.903913	0.244072	0.350501	0.187233	0.0285343	0.166562	0.202615	0.032197	0.315416	0.319717	0.978108	0.993943	0.205943	0.748967	0.414176	0.610656	0.371002	0.349646	0.257769	0.158711	0.394556	0.589128	0.377059	0.387222	0.275766	0.974126	0.954565
PE [36:2]	0.52195	0.505723	0.582658	0.576599	0.673909	0.412301	0.450941	0.306313	0.646511	0.347238	0.574262	0.622729	0.427638	0.501188	0.331133	0.370911	0.404804	0.699647	0.523209	0.791166	0.902198	0.876644	0.58771	0.264305	0.157876	0.321145	0.479843	0.674939	0.305762	0.47618	0.192961	0.18866	0.469731	0.485565	0.302434	0.742655	0.608416	0.804896	0.565241	0.543885	0.452008	0.35295	0.588795	0.783368	0.571299	0.581461	0.0815271	0.831635	0.851196
PE [36:3]	0.210197	0.226424	0.14949	0.155548	0.058238	0.319846	0.281206	0.425835	0.0856364	0.384909	0.69359	0.109419	0.304509	0.23096	0.401014	0.896942	0.863048	0.568205	0.208939	0.0590182	0.170051	0.144497	0.144437	0.996453	0.890024	0.946708	0.78801	0.592914	0.96209	0.791672	0.925108	0.920808	0.262417	0.246582	0.965418	0.0105079	0.563735	0.760216	0.520561	0.499205	0.407328	0.30827	0.544115	0.738688	0.526619	0.536781	0.126207	0.876315	0.895876
PE [36:4]	0.671844	0.655617	0.732551	0.726492	0.823803	0.562195	0.600835	0.456206	0.796405	0.497132	0.424369	0.772622	0.577532	0.651081	0.481027	0.221017	0.254911	0.549754	0.673102	0.941059	0.947908	0.973462	0.737604	0.114412	0.00798304	0.171251	0.32995	0.525046	0.155869	0.326287	0.0430673	0.038767	0.619624	0.635459	0.152541	0.892549	0.371456	0.567936	0.328281	0.306925	0.215048	0.11599	0.351835	0.546408	0.334339	0.344501	0.318487	0.931405	0.911844
PE [38:4]	0.450847	0.43462	0.511554	0.505496	0.602806	0.341198	0.379838	0.235209	0.575408	0.276135	0.645366	0.551625	0.356535	0.430084	0.26003	0.442014	0.475908	0.770751	0.452105	0.720062	0.831095	0.805541	0.516607	0.335409	0.22898	0.392248	0.550946	0.746042	0.376866	0.547284	0.264064	0.259764	0.398627	0.414462	0.373538	0.671552	0.655265	0.851745	0.61209	0.590735	0.498857	0.399799	0.635645	0.830217	0.618148	0.62831	0.0346779	0.784786	0.804347
PE [38:5]	0.214746	0.230973	0.154038	0.160097	0.0627865	0.324395	0.285755	0.430383	0.0901849	0.389458	0.689042	0.113967	0.309058	0.235508	0.405563	0.892394	0.8585	0.563657	0.213487	0.0544697	0.165502	0.139948	0.148986	0.998999	0.894572	0.942159	0.783461	0.588365	0.957542	0.787124	0.929657	0.925356	0.266965	0.25113	0.96087	0.00595942	0.687639	0.884119	0.644465	0.623109	0.531232	0.432174	0.668019	0.862591	0.650522	0.660685	0.00230345	0.752412	0.771972
PE [38:6]	0.464588	0.448361	0.525295	0.519236	0.616547	0.354938	0.393579	0.24895	0.589148	0.289876	0.631625	0.565366	0.370276	0.443825	0.27377	0.428273	0.462167	0.75701	0.465846	0.733803	0.844835	0.819281	0.530347	0.321668	0.215239	0.378507	0.537206	0.732302	0.363125	0.533543	0.250324	0.246023	0.412368	0.428203	0.359797	0.685293	0.623622	0.820102	0.580447	0.559091	0.467214	0.368156	0.604001	0.798574	0.586505	0.596667	0.0663211	0.816429	0.83599
PE [40:6]	0.609061	0.592834	0.669768	0.66371	0.76102	0.499412	0.538052	0.393423	0.733622	0.434349	0.487152	0.709839	0.514749	0.588298	0.418244	0.2838	0.317694	0.612537	0.610319	0.878276	0.989309	0.963755	0.674821	0.177195	0.0707659	0.234034	0.392732	0.587828	0.218652	0.38907	0.10585	0.10155	0.556841	0.572676	0.215324	0.829766	0.507235	0.703715	0.46406	0.442705	0.350827	0.25177	0.487615	0.682187	0.470118	0.480281	0.182708	0.932816	0.952377
PE [40:7]	0.247196	0.263423	0.186488	0.192547	0.0952365	0.356845	0.318205	0.462833	0.122635	0.421908	0.656592	0.146417	0.341508	0.267958	0.438013	0.859943	0.82605	0.531207	0.245937	0.0220197	0.133052	0.107498	0.181436	0.966549	0.927022	0.909709	0.751011	0.555915	0.925092	0.754674	0.962107	0.957806	0.299415	0.283581	0.92842	0.0264906	0.284468	0.480949	0.241294	0.219938	0.128061	0.0290031	0.264848	0.459421	0.247351	0.257514	0.405474	0.844418	0.824857
PC-O [30:0]	0.189903	0.173676	0.25061	0.244552	0.341862	0.0802538	0.118894	0.0257345	0.314464	0.015191	0.90631	0.290682	0.095591	0.16914	0.000914204	0.702958	0.736852	0.968305	0.191161	0.459118	0.570151	0.544597	0.255663	0.596353	0.489924	0.653192	0.81189	0.993014	0.63781	0.808228	0.525008	0.520708	0.137684	0.153518	0.634482	0.410608	0.806197	0.609717	0.849372	0.870727	0.962605	0.938337	0.825817	0.631245	0.843314	0.833151	0.50386	0.246248	0.265809
PC-O [32:0]	0.155878	0.172105	0.0951705	0.101229	0.00391874	0.265527	0.226887	0.371515	0.0313172	0.33059	0.747909	0.0550993	0.25019	0.176641	0.346695	0.951261	0.917367	0.622525	0.154619	0.113338	0.22437	0.198816	0.0901181	0.942134	0.835705	0.998973	0.842329	0.647233	0.983591	0.845992	0.870789	0.866489	0.208097	0.192263	0.980262	0.0648272	0.848308	0.651828	0.891483	0.912838	0.995284	0.896227	0.867928	0.673356	0.885425	0.875262	0.461749	0.288359	0.30792
PC-O [32:1]	0.858929	0.842702	0.919637	0.913578	0.989111	0.74928	0.78792	0.643292	0.98349	0.684217	0.237283	0.959708	0.764617	0.838167	0.668112	0.0339315	0.0678254	0.362668	0.860188	0.871855	0.760823	0.786377	0.924689	0.0726737	0.179103	0.0158345	0.142864	0.33796	0.0312167	0.139201	0.144018	0.148319	0.80671	0.822545	0.0345449	0.920366	0.156686	0.0397936	0.199861	0.221217	0.313094	0.412152	0.176307	0.0182656	0.193803	0.183641	0.846629	0.403263	0.383702
PC-O [32:2]	0.109143	0.0929159	0.16985	0.163792	0.261102	0.000506338	0.0381337	0.106495	0.233704	0.0655692	0.98707	0.209921	0.0148309	0.0883801	0.0816743	0.783718	0.817612	0.887545	0.110401	0.378358	0.489391	0.463837	0.174903	0.677113	0.570684	0.733952	0.89265	0.912253	0.71857	0.888988	0.605768	0.601468	0.0569234	0.072758	0.715242	0.329848	0.948228	0.855292	0.905053	0.883697	0.79182	0.692762	0.928607	0.87682	0.911111	0.921273	0.258285	0.491823	0.511384
PC-O [34:1]	0.998273	0.982046	0.94102	0.947078	0.849768	0.888624	0.927264	0.782636	0.877166	0.823561	0.0979397	0.900948	0.903961	0.97751	0.807456	0.105412	0.0715182	0.223325	0.999531	0.732512	0.621479	0.647033	0.935967	0.212017	0.318446	0.155178	0.00352033	0.198616	0.17056	0.000142397	0.283362	0.287662	0.946054	0.961888	0.173888	0.781022	0.800643	0.604163	0.843817	0.865173	0.95705	0.943892	0.820263	0.625691	0.83776	0.827597	0.509415	0.240694	0.260254
PC-O [34:2]	0.203103	0.21933	0.142396	0.148454	0.0511439	0.312752	0.274112	0.41874	0.0785423	0.377815	0.700684	0.102324	0.297415	0.223866	0.39392	0.904036	0.870142	0.575299	0.201845	0.0661124	0.177145	0.151591	0.137343	0.989359	0.88293	0.953802	0.795104	0.600008	0.969184	0.798766	0.918014	0.913714	0.255322	0.239488	0.972512	0.0176021	0.844128	0.647648	0.887303	0.908659	0.999464	0.900406	0.863749	0.669176	0.881245	0.871083	0.465929	0.284179	0.30374
PC-O [34:3]	0.555078	0.538851	0.615785	0.609727	0.707037	0.445429	0.484069	0.33944	0.679639	0.380366	0.541135	0.655856	0.460766	0.534315	0.364261	0.337783	0.371677	0.66652	0.556336	0.824293	0.935326	0.909772	0.620838	0.231178	0.124749	0.288017	0.446715	0.641811	0.272635	0.443053	0.159833	0.155533	0.502858	0.518693	0.269307	0.775783	0.59229	0.78877	0.549115	0.52776	0.435882	0.336825	0.57267	0.767242	0.555173	0.565336	0.0976527	0.847761	0.867322
PC-O [34:4]	0.0250421	0.041269	0.0356653	0.0296066	0.126917	0.134691	0.0960512	0.240679	0.0995186	0.199754	0.878745	0.0757365	0.119354	0.0458048	0.215859	0.917903	0.951797	0.75336	0.0237836	0.244173	0.355206	0.329652	0.0407177	0.811298	0.704869	0.868137	0.973165	0.778069	0.852755	0.976827	0.739953	0.735653	0.0772615	0.0614269	0.849427	0.195663	0.978083	0.825437	0.934909	0.913553	0.821676	0.722618	0.958463	0.846965	0.940966	0.951129	0.288141	0.461967	0.481528
PC-O [36:4]	0.377701	0.393928	0.316994	0.323052	0.225742	0.48735	0.44871	0.593338	0.25314	0.552413	0.526086	0.276922	0.472013	0.398464	0.568518	0.729438	0.695544	0.400701	0.376442	0.108486	0.00254679	0.0230071	0.311941	0.836043	0.942472	0.779204	0.620506	0.42541	0.794586	0.624168	0.907388	0.911688	0.42992	0.414086	0.797915	0.156996	0.788569	0.592089	0.831744	0.8531	0.944977	0.955965	0.80819	0.613617	0.825686	0.815524	0.521488	0.22862	0.248181
PC-O [38:6]	0.251325	0.267552	0.190618	0.196676	0.0993659	0.360974	0.322334	0.466962	0.126764	0.426037	0.652462	0.150546	0.345637	0.272088	0.442142	0.855814	0.82192	0.527077	0.250067	0.0178904	0.128923	0.103369	0.185565	0.962419	0.931152	0.90558	0.746882	0.551786	0.920962	0.750544	0.966236	0.961936	0.303544	0.28771	0.92429	0.0306199	0.910359	0.893161	0.867184	0.845829	0.753951	0.654893	0.890739	0.914689	0.873242	0.883405	0.220416	0.529692	0.549253
PE-O [36:5]	0.584661	0.600888	0.523954	0.530012	0.432702	0.69431	0.65567	0.800298	0.4601	0.759373	0.319126	0.483882	0.678973	0.605424	0.775478	0.522478	0.488584	0.193741	0.583402	0.315446	0.204413	0.229967	0.518901	0.629083	0.735512	0.572244	0.413546	0.21845	0.587626	0.417208	0.700428	0.704728	0.63688	0.621046	0.590955	0.363956	0.489613	0.686093	0.446438	0.425083	0.333205	0.234148	0.469993	0.664565	0.452496	0.462659	0.20033	0.950438	0.969999
PE-O [38:6]	0.604534	0.620761	0.543827	0.549886	0.452575	0.714183	0.675543	0.820172	0.479974	0.779246	0.299253	0.503756	0.698846	0.625297	0.795351	0.502605	0.468711	0.173868	0.603276	0.335319	0.224286	0.24984	0.538774	0.60921	0.715639	0.552371	0.393672	0.198576	0.567753	0.397335	0.680555	0.684855	0.656754	0.640919	0.571081	0.383829	0.605662	0.802142	0.562487	0.541131	0.449254	0.350196	0.586041	0.780614	0.568545	0.578707	0.0842811	0.834389	0.85395
PE-O [38:7]	0.461096	0.477323	0.400388	0.406447	0.309137	0.570745	0.532105	0.676733	0.336535	0.635808	0.442691	0.360317	0.555408	0.481859	0.651913	0.646043	0.612149	0.317307	0.459837	0.19188	0.080848	0.106402	0.395336	0.752649	0.859077	0.695809	0.537111	0.342015	0.711192	0.540774	0.823993	0.828293	0.513315	0.497481	0.71452	0.240391	0.652464	0.848944	0.609289	0.587934	0.496056	0.396999	0.632844	0.827416	0.615347	0.62551	0.0374788	0.787587	0.807148
PE-O [40:6]	0.626558	0.642785	0.56585	0.571909	0.474599	0.736207	0.697567	0.842195	0.501997	0.80127	0.277229	0.525779	0.72087	0.64732	0.817375	0.480581	0.446687	0.151845	0.625299	0.357342	0.24631	0.271864	0.560798	0.587187	0.693615	0.530347	0.371649	0.176553	0.54573	0.375312	0.658531	0.662831	0.678777	0.662943	0.549058	0.405853	0.500324	0.696804	0.457149	0.435793	0.343916	0.244858	0.480703	0.675276	0.463207	0.473369	0.189619	0.939727	0.959288
PE-O [40:7]	0.589475	0.605702	0.528768	0.534827	0.437516	0.699125	0.660485	0.805113	0.464915	0.764187	0.314312	0.488697	0.683787	0.610238	0.780293	0.517664	0.48377	0.188927	0.588217	0.32026	0.209228	0.234782	0.523716	0.624269	0.730698	0.56743	0.408731	0.213635	0.582812	0.412394	0.695613	0.699914	0.641695	0.62586	0.58614	0.36877	0.639909	0.836389	0.596734	0.575379	0.483501	0.384444	0.620289	0.814861	0.602792	0.612955	0.0500337	0.800142	0.819703
[truncated: 167 more columns]

## Sheet: LPC_LPE_r-value
Supplementary Table S7. Pearson’s correlation coefficients and corresponding p-values for ZT0-ZT16.
Lipid	Alanine_ZT0	Glycin_ZT0	Valine_ZT0	Leucine_ZT0	Isoleucine_ZT0	Proline_ZT0	Methionine_ZT0	Serine_ZT0	Threonine_ZT0	Phenylalanine_ZT0	Aspartate_ZT0	Glutamate_ZT0	Glutamine_ZT0	Arginine_ZT0	Tyrosine_ZT0	Tryptophan_ZT0	Urea_ZT0	Pyruvate_ZT0	Hydroxybutyrate_ZT0	Fumarate_ZT0	Ketoglutarate_ZT0	Malate_ZT0	Citrate_ZT0	palmitic acid 16:0_ZT0	stearic acid 18:0_ZT0	oleic acid 18:1 n-9_ZT0	linoleic acid 18:2 n-6_ZT0	a-linolenic acid 18:3 n-3_ZT0	g-linolenic acid 18:3 n-6_ZT0	arachidonic acid 20:4 n-6_ZT0	clupanodonic acid 22:5 n-3_ZT0	docosahexaenoic acid 22:6_ZT0	Tauro-a/ß-Muricholat_ZT0	Taurocholate_ZT0	Cholat_ZT0	Glucose_ZT0	Alanine_ZT3	Glycin_ZT3	Valine_ZT3	Leucine_ZT3	Isoleucine_ZT3	Proline_ZT3	Methionine_ZT3	Serine_ZT3	Threonine_ZT3	Phenylalanine_ZT3	Aspartate_ZT3	Glutamate_ZT3	Glutamine_ZT3
LPC [14:0]	-0.828567	-0.842568	-0.771494	-0.777514	-0.672697	-0.912265	-0.88574	-0.96753	-0.703908	-0.949294	-0.428762	-0.729945	-0.902133	-0.846384	-0.956942	-0.690765	-0.651307	0.243689	-0.827459	-0.525805	-0.370226	-0.407206	-0.76642	0.801621	0.889924	0.745122	0.557553	0.281137	0.761018	0.56232	0.86345	0.866837	-0.871656	-0.859197	0.764399	-0.589033	-0.187769	0.119454	-0.253898	-0.286196	-0.421025	-0.556506	-0.217946	0.0858183	-0.244684	-0.229175	0.955883	0.637058	0.613077
LPC [15:0]	-0.979811	-0.974397	-0.994395	-0.993344	-0.9993	-0.931049	-0.951468	-0.857706	-0.999984	-0.888963	0.345164	-0.999076	-0.939569	-0.972771	-0.877094	0.0329831	0.0861228	-0.522148	-0.980204	-0.975547	-0.922608	-0.937344	-0.995203	0.134061	0.29709	0.0451677	-0.202686	-0.488662	0.0692899	-0.197048	0.244044	0.250589	-0.960136	-0.966791	0.0745042	-0.989448	-0.744011	-0.505898	-0.78758	-0.807804	-0.884181	-0.945894	-0.764247	-0.534773	-0.781681	-0.771626	0.938679	0.0405016	0.00978642
LPC [16:0]	-0.999298	-0.999928	-0.991192	-0.992407	-0.962108	-0.990932	-0.997258	-0.954965	-0.972949	-0.972054	0.113418	-0.980898	-0.993882	-0.999988	-0.965805	-0.204312	-0.15193	-0.305646	-0.999222	-0.895897	-0.805214	-0.828362	-0.990109	0.364612	0.514474	0.280134	0.0346437	-0.268471	0.303245	0.040393	0.46646	0.472424	-0.999007	-0.999806	0.308222	-0.927117	-0.668682	-0.411231	-0.717533	-0.74049	-0.829448	-0.905993	-0.691277	-0.441815	-0.710873	-0.699555	0.970041	0.146601	0.116142
LPC [16:1]	-0.936703	-0.945322	-0.89911	-0.903235	-0.827362	-0.98285	-0.969854	-0.99982	-0.850761	-0.996535	-0.205108	-0.869796	-0.978123	-0.947622	-0.99832	-0.502077	-0.455343	0.00961958	-0.936009	-0.710501	-0.577612	-0.609905	-0.895608	0.639197	0.758254	0.56808	0.347485	0.0484124	0.587797	0.352874	0.721192	0.725855	-0.962241	-0.955173	0.592018	-0.762009	0.419374	0.123807	0.47993	0.509084	0.62758	0.740652	0.447149	0.157286	0.47156	0.457424	-0.998527	-0.432091	-0.404182
LPC [17:0]	-0.885629	-0.873506	-0.925823	-0.922184	-0.970318	-0.792935	-0.828434	-0.680998	-0.959015	-0.726634	0.592436	-0.947764	-0.807382	-0.870015	-0.709023	0.309489	0.359653	-0.738629	-0.886545	-0.998197	-0.99347	-0.997248	-0.928793	-0.146669	0.0199764	-0.234285	-0.466886	-0.711916	-0.210729	-0.46179	-0.0351254	-0.0283738	-0.844602	-0.857656	-0.205616	-0.99073	-0.421159	-0.125759	-0.481654	-0.510776	-0.62911	-0.741972	-0.448907	-0.159228	-0.473294	-0.459172	0.998632	0.430316	0.402382
LPC [17:1]	-1	-0.999691	-0.995396	-0.996263	-0.971497	-0.985313	-0.993856	-0.943391	-0.980796	-0.96275	0.149928	-0.987396	-0.98914	-0.999489	-0.955602	-0.168127	-0.115431	-0.340501	-0.999997	-0.911649	-0.826504	-0.848428	-0.994604	0.330076	0.482549	0.244594	-0.00218163	-0.303761	0.267949	0.00357175	0.433571	0.439648	-0.99669	-0.998403	0.272982	-0.940289	-0.862643	-0.66824	-0.894937	-0.909398	-0.959763	-0.991686	-0.877819	-0.693011	-0.890651	-0.883279	0.850724	-0.160212	-0.19046
LPC [17:2]	-0.852787	-0.8392	-0.898639	-0.894424	-0.952089	-0.750661	-0.789355	-0.630794	-0.93805	-0.679339	0.644698	-0.924454	-0.766359	-0.835304	-0.66056	0.372038	0.420906	-0.781822	-0.853818	-0.991995	-0.998858	-0.999971	-0.902092	-0.212125	-0.0465538	-0.298415	-0.524659	-0.75704	-0.275269	-0.519752	-0.101506	-0.0947834	-0.807129	-0.821562	-0.270239	-0.979503	-0.475575	-0.185899	-0.534094	-0.562148	-0.675249	-0.781397	-0.502456	-0.219013	-0.526025	-0.512383	0.999963	0.374585	0.345923
LPC [18:0]	-0.96531	-0.958342	-0.985786	-0.984142	-0.999676	-0.906278	-0.930248	-0.8237	-0.997654	-0.858425	0.403463	-0.994402	-0.916197	-0.956283	-0.845176	0.0957268	0.148562	-0.574712	-0.965825	-0.987431	-0.945025	-0.957386	-0.987088	0.0715204	0.236497	-0.0177004	-0.263824	-0.542525	0.00646091	-0.25827	0.182619	0.189256	-0.940671	-0.948819	0.0116885	-0.996598	-0.453185	-0.161001	-0.512551	-0.541061	-0.656387	-0.765372	-0.480438	-0.194277	-0.504358	-0.49051	0.999861	0.397904	0.369532
LPC [18:1]	-0.982194	-0.986663	-0.959844	-0.96247	-0.909926	-0.99986	-0.997002	-0.988812	-0.926929	-0.996352	-0.0378538	-0.940296	-0.999166	-0.987798	-0.993874	-0.349734	-0.299384	-0.158421	-0.981821	-0.818572	-0.706479	-0.734311	-0.957587	0.50099	0.638017	0.421827	0.185103	-0.11999	0.443609	0.190754	0.594634	0.600051	-0.994284	-0.991322	0.448288	-0.859924	-0.653585	-0.852601	-0.600794	-0.573644	-0.449877	-0.306038	-0.629953	-0.834446	-0.608373	-0.620964	-0.362964	-0.999778	-0.999953
LPC [18:2]	-0.970225	-0.963737	-0.988878	-0.987418	-0.999982	-0.914358	-0.937236	-0.834616	-0.998801	-0.868278	0.385519	-0.996275	-0.923847	-0.961811	-0.855452	0.0762712	0.129223	-0.558622	-0.970702	-0.984157	-0.93846	-0.951564	-0.990028	0.0909837	0.255425	0.00182686	-0.244938	-0.526018	0.0259863	-0.239356	0.201782	0.208394	-0.947118	-0.954805	0.031212	-0.994798	-0.206727	0.100233	-0.272554	-0.30467	-0.438486	-0.572468	-0.236778	0.0665366	-0.263387	-0.247954	0.961384	0.622034	0.597686
LPC [18:3]	-0.947506	-0.955347	-0.912758	-0.916604	-0.845044	-0.988285	-0.977208	-0.999912	-0.867266	-0.998699	-0.17344	-0.885255	-0.984322	-0.957428	-0.999669	-0.473928	-0.426397	-0.0226306	-0.946872	-0.732823	-0.603635	-0.635142	-0.909487	0.614065	0.736836	0.541246	0.317067	0.0161784	0.561403	0.322518	0.698478	0.703296	-0.970518	-0.964223	0.565722	-0.782494	-0.786198	-0.561338	-0.826268	-0.844695	-0.912893	-0.965124	-0.804867	-0.588997	-0.820871	-0.81165	0.914067	-0.025063	-0.0557628
LPC [19:0]	-0.999913	-0.999253	-0.996623	-0.99736	-0.974674	-0.982864	-0.992235	-0.938727	-0.983393	-0.958929	0.16355	-0.989485	-0.987019	-0.998953	-0.951447	-0.154515	-0.10172	-0.353436	-0.999938	-0.91723	-0.83419	-0.855648	-0.99594	0.317026	0.470423	0.231198	-0.0159733	-0.316872	0.254636	-0.0102205	0.421102	0.427219	-0.995474	-0.997529	0.259688	-0.944894	-0.673495	-0.417141	-0.722039	-0.744837	-0.833057	-0.908722	-0.695953	-0.44763	-0.715424	-0.704179	0.968443	0.140176	0.109692
LPC [20:3]	-0.982165	-0.977054	-0.995605	-0.994669	-0.998773	-0.935408	-0.955133	-0.863882	-0.999979	-0.894455	0.33375	-0.999524	-0.943654	-0.975511	-0.882858	0.0208527	0.0740269	-0.51176	-0.982535	-0.972808	-0.917859	-0.933047	-0.996317	0.146076	0.308655	0.0572866	-0.190788	-0.478039	0.0813902	-0.185137	0.255794	0.262318	-0.963457	-0.969821	0.0865996	-0.987617	0.732194	0.904484	0.684356	0.659516	0.544551	0.407992	0.710859	0.889547	0.691263	0.702709	0.259226	0.991522	0.995046
LPC [20:4]	-0.890343	-0.87845	-0.929648	-0.9261	-0.972746	-0.799139	-0.834132	-0.688468	-0.961869	-0.733638	0.584148	-0.950983	-0.813388	-0.875023	-0.716214	0.299726	0.35007	-0.73168	-0.891241	-0.998759	-0.992248	-0.996436	-0.932543	-0.136522	0.0302235	-0.224308	-0.457797	-0.70468	-0.200698	-0.452674	-0.0248796	-0.0181262	-0.850045	-0.862882	-0.195574	-0.99207	0.272278	0.551691	0.206446	0.173513	0.0300704	-0.125195	0.242498	0.523176	0.215747	0.231306	0.722907	0.914926	0.902095
LPC [22:6]	-0.981867	-0.976717	-0.995456	-0.994505	-0.99885	-0.934849	-0.954664	-0.863086	-0.999988	-0.893749	0.335236	-0.999474	-0.943131	-0.975163	-0.882116	0.0224298	0.0756	-0.513115	-0.98224	-0.973172	-0.918484	-0.933614	-0.99618	0.144516	0.307154	0.0557117	-0.192336	-0.479424	0.0798178	-0.186687	0.254268	0.260795	-0.963033	-0.969435	0.0850279	-0.987863	-0.0796453	0.226907	-0.147014	-0.180106	-0.319702	-0.462678	-0.110324	0.193849	-0.137595	-0.121767	0.918191	0.717242	0.695496
LPE [16:0]	-0.838725	-0.852331	-0.783065	-0.788948	-0.686192	-0.919644	-0.894127	-0.972015	-0.716853	-0.954915	-0.412073	-0.742393	-0.909916	-0.856036	-0.962119	-0.677349	-0.63724	0.22581	-0.837647	-0.541361	-0.387249	-0.423935	-0.778104	0.790489	0.881385	0.73273	0.542191	0.263439	0.748957	0.547016	0.854026	0.85752	-0.880523	-0.868462	0.752411	-0.603796	-0.959426	-0.828447	-0.976328	-0.983033	-0.999194	-0.993343	-0.967659	-0.846909	-0.974226	-0.970501	0.698195	-0.39438	-0.422425
LPE [18:0]	-0.997987	-0.999279	-0.987415	-0.988876	-0.954698	-0.994089	-0.998844	-0.962353	-0.966617	-0.977826	0.0875612	-0.975512	-0.996416	-0.999524	-0.972216	-0.229682	-0.177564	-0.2808	-0.99786	-0.88405	-0.789533	-0.813524	-0.986129	0.388687	0.536584	0.304985	0.0606031	-0.243348	0.327905	0.0663449	0.489288	0.495168	-0.999828	-0.99998	0.33284	-0.917065	-0.808843	-0.59201	-0.846832	-0.864193	-0.927574	-0.974271	-0.826578	-0.61892	-0.841733	-0.833007	0.898198	-0.0625741	-0.0932056
LPE [18:1]	-0.99949	-0.998351	-0.99799	-0.998548	-0.978702	-0.979229	-0.989724	-0.932088	-0.986628	-0.953433	0.182048	-0.992027	-0.983829	-0.997917	-0.945499	-0.135933	-0.083019	-0.370942	-0.999551	-0.92455	-0.844399	-0.865217	-0.997455	0.299158	0.453767	0.212886	-0.0347485	-0.334629	0.23643	-0.0289981	0.403993	0.410163	-0.993513	-0.996034	0.241506	-0.950876	-0.999994	-0.951729	-0.997922	-0.9952	-0.970779	-0.921862	-0.999623	-0.961562	-0.99849	-0.99924	0.470963	-0.634905	-0.65834
LPE [18:2]	-0.991234	-0.994279	-0.97415	-0.976256	-0.931891	-0.999211	-0.99978	-0.978813	-0.946634	-0.989945	0.0186211	-0.958012	-0.999878	-0.995015	-0.98605	-0.296287	-0.245041	-0.21391	-0.99097	-0.849694	-0.745308	-0.771462	-0.972327	0.451332	0.593528	0.369968	0.129328	-0.175846	0.392306	0.135031	0.548296	0.553932	-0.998726	-0.997162	0.397109	-0.887368	-0.98908	-0.897581	-0.996794	-0.998917	-0.995224	-0.968074	-0.993152	-0.911972	-0.995987	-0.994432	0.593139	-0.516976	-0.54303
LPE [20:0]	-0.997938	-0.995977	-0.999516	-0.999767	-0.98482	-0.97217	-0.984591	-0.919905	-0.991376	-0.943196	0.213706	-0.995579	-0.977532	-0.995314	-0.93449	-0.10387	-0.050795	-0.400737	-0.998062	-0.936373	-0.861258	-0.880957	-0.999237	0.268189	0.424754	0.181223	-0.0670031	-0.364885	0.20493	-0.0612616	0.374243	0.380498	-0.989323	-0.992641	0.210044	-0.960377	-0.651674	-0.390485	-0.701577	-0.725082	-0.816587	-0.896175	-0.674737	-0.421388	-0.694764	-0.683195	0.975293	0.168963	0.138603
LPE [20:1]	-0.854452	-0.867415	-0.801103	-0.806763	-0.707389	-0.93085	-0.906971	-0.978533	-0.737145	-0.963272	-0.384966	-0.761868	-0.921777	-0.870938	-0.969756	-0.655312	-0.614187	0.196922	-0.853423	-0.565972	-0.414326	-0.450515	-0.796328	0.772044	0.867039	0.712299	0.517122	0.234816	0.729048	0.522038	0.838279	0.841943	-0.894146	-0.882733	0.732616	-0.62709	-0.994504	-0.979317	-0.985122	-0.978804	-0.939174	-0.874604	-0.990805	-0.985598	-0.986713	-0.989181	0.37291	-0.71465	-0.735802
LPE [20:2]	-0.992335	-0.988863	-0.999593	-0.999276	-0.993417	-0.956473	-0.972413	-0.894889	-0.997426	-0.92171	0.271569	-0.999408	-0.963226	-0.987778	-0.911604	-0.0443871	0.00883865	-0.454648	-0.992578	-0.955634	-0.890023	-0.907602	-0.999788	0.210276	0.370024	0.122267	-0.12637	-0.419746	0.14621	-0.120661	0.318289	0.324686	-0.978874	-0.983656	0.15138	-0.975285	-0.497548	-0.210552	-0.555187	-0.58277	-0.693585	-0.796844	-0.524041	-0.243483	-0.547248	-0.533818	0.999431	0.351147	0.322217
LPE [20:3]	-0.922132	-0.931693	-0.881107	-0.885567	-0.804515	-0.974793	-0.959465	-0.998288	-0.829324	-0.992469	-0.243633	-0.849614	-0.969136	-0.934257	-0.99525	-0.535867	-0.490178	0.0491358	-0.921366	-0.682131	-0.544895	-0.578105	-0.877326	0.669094	0.783431	0.600164	0.384276	0.0878539	0.619314	0.389581	0.748009	0.752475	-0.95073	-0.942726	0.62341	-0.735818	-0.991681	-0.983923	-0.980679	-0.973566	-0.930596	-0.862625	-0.987244	-0.989399	-0.982496	-0.985344	0.350366	-0.731354	-0.751961
LPE [20:4]	-0.977502	-0.98256	-0.952978	-0.955819	-0.899916	-0.999189	-0.994906	-0.992047	-0.917844	-0.998084	-0.0613526	-0.932029	-0.997929	-0.98386	-0.996199	-0.371678	-0.321748	-0.135148	-0.977083	-0.804832	-0.689633	-0.718138	-0.950543	0.521212	0.655956	0.443041	0.208171	-0.0966004	0.464571	0.213795	0.613384	0.618705	-0.991498	-0.987955	0.469194	-0.847677	-0.949886	-0.999957	-0.926519	-0.913379	-0.845332	-0.752327	-0.939803	-0.999071	-0.930057	-0.935804	0.168307	-0.846382	-0.862344
LPE [22:4]	-0.775141	-0.758788	-0.831775	-0.826455	-0.902542	-0.655393	-0.7	-0.521166	-0.88318	-0.574916	0.741288	-0.865046	-0.673397	-0.754128	-0.554036	0.493025	0.538625	-0.858297	-0.776389	-0.966139	-0.996256	-0.991984	-0.836154	-0.34112	-0.179945	-0.423578	-0.633969	-0.83774	-0.401569	-0.629509	-0.233855	-0.227282	-0.72077	-0.737787	-0.396775	-0.943693	-0.445909	-0.152956	-0.50554	-0.534193	-0.65022	-0.760104	-0.473278	-0.186281	-0.497307	-0.483395	0.999691	0.405364	0.377088
LPE [22:6]	-0.941461	-0.949747	-0.905085	-0.909091	-0.83506	-0.985309	-0.973135	-0.999987	-0.857956	-0.997591	-0.191537	-0.876544	-0.980909	-0.951953	-0.999027	-0.490054	-0.442973	-0.00422635	-0.940793	-0.720176	-0.588859	-0.620818	-0.901682	0.628488	0.749155	0.556631	0.334469	0.0345784	0.576539	0.339885	0.711531	0.716261	-0.965917	-0.959181	0.580803	-0.770902	-0.983384	-0.881777	-0.993426	-0.996706	-0.998008	-0.976173	-0.988511	-0.89722	-0.992291	-0.990187	0.620662	-0.487025	-0.513627
[truncated: 167 more columns]

## Sheet: LPC_LPE_p-value
Supplementary Table S7. Pearson’s correlation coefficients and corresponding p-values for ZT0-ZT16.
Lipid	Alanine_ZT0	Glycin_ZT0	Valine_ZT0	Leucine_ZT0	Isoleucine_ZT0	Proline_ZT0	Methionine_ZT0	Serine_ZT0	Threonine_ZT0	Phenylalanine_ZT0	Aspartate_ZT0	Glutamate_ZT0	Glutamine_ZT0	Arginine_ZT0	Tyrosine_ZT0	Tryptophan_ZT0	Urea_ZT0	Pyruvate_ZT0	Hydroxybutyrate_ZT0	Fumarate_ZT0	Ketoglutarate_ZT0	Malate_ZT0	Citrate_ZT0	palmitic acid 16:0_ZT0	stearic acid 18:0_ZT0	oleic acid 18:1 n-9_ZT0	linoleic acid 18:2 n-6_ZT0	a-linolenic acid 18:3 n-3_ZT0	g-linolenic acid 18:3 n-6_ZT0	arachidonic acid 20:4 n-6_ZT0	clupanodonic acid 22:5 n-3_ZT0	docosahexaenoic acid 22:6_ZT0	Tauro-a/ß-Muricholat_ZT0	Taurocholate_ZT0	Cholat_ZT0	Glucose_ZT0	Alanine_ZT3	Glycin_ZT3	Valine_ZT3	Leucine_ZT3	Isoleucine_ZT3	Proline_ZT3	Methionine_ZT3	Serine_ZT3	Threonine_ZT3	Phenylalanine_ZT3	Aspartate_ZT3	Glutamate_ZT3	Glutamine_ZT3
LPC [14:0]	0.378313	0.362086	0.43902	0.432961	0.530272	0.268664	0.307304	0.162675	0.502873	0.203601	0.7179	0.479091	0.284001	0.35755	0.187496	0.514548	0.548442	0.843285	0.379571	0.647528	0.75856	0.733007	0.444072	0.407943	0.301514	0.464782	0.623481	0.818577	0.4494	0.619818	0.336598	0.332298	0.326093	0.341928	0.446072	0.599018	0.879749	0.923771	0.836574	0.815219	0.723341	0.624283	0.860129	0.945299	0.842632	0.852794	0.189806	0.560302	0.579863
LPC [15:0]	0.128141	0.144368	0.0674333	0.073492	0.0238185	0.23779	0.19915	0.343778	0.00357994	0.302853	0.775647	0.0273621	0.222453	0.148903	0.318958	0.978998	0.945105	0.650262	0.126882	0.141075	0.252107	0.226553	0.0623809	0.914396	0.807967	0.971236	0.870066	0.67497	0.955853	0.873729	0.843052	0.838751	0.18036	0.164526	0.952525	0.0925644	0.465842	0.662322	0.422667	0.401312	0.309434	0.210377	0.446222	0.640794	0.428725	0.438888	0.224101	0.974209	0.99377
LPC [16:0]	0.0238525	0.00762563	0.0845599	0.0785013	0.175812	0.0857966	0.0471565	0.191785	0.148413	0.150859	0.92764	0.124631	0.0704594	0.00308986	0.166965	0.869008	0.902902	0.802255	0.0251111	0.293068	0.4041	0.378546	0.0896124	0.762403	0.655974	0.819242	0.977941	0.826963	0.80386	0.974278	0.691059	0.686758	0.0283668	0.0125323	0.800532	0.244558	0.533718	0.730198	0.490543	0.469187	0.37731	0.278252	0.514097	0.70867	0.496601	0.506763	0.156225	0.906333	0.925894
LPC [16:1]	0.227722	0.211495	0.288429	0.28237	0.379681	0.118073	0.156713	0.0120843	0.352282	0.0530097	0.868491	0.3285	0.13341	0.206959	0.0369045	0.665139	0.699033	0.993876	0.22898	0.496937	0.607969	0.582416	0.293481	0.558534	0.452105	0.615373	0.774072	0.969168	0.599991	0.770409	0.487189	0.482889	0.175502	0.191337	0.596663	0.448427	0.724499	0.920979	0.681324	0.659969	0.568091	0.469034	0.704879	0.899451	0.687382	0.697545	0.0345562	0.715552	0.735113
LPC [17:0]	0.307455	0.323682	0.246748	0.252806	0.155496	0.417104	0.378464	0.523092	0.182894	0.482167	0.596332	0.206676	0.401767	0.328218	0.498272	0.799684	0.76579	0.470947	0.306197	0.0382396	0.0727928	0.0472389	0.241695	0.906289	0.987282	0.84945	0.690752	0.495656	0.864832	0.694414	0.977634	0.981934	0.359674	0.34384	0.86816	0.0867499	0.723247	0.919727	0.680072	0.658717	0.566839	0.467781	0.703627	0.898199	0.68613	0.696293	0.0333042	0.716804	0.736365
LPC [17:1]	0.000404401	0.0158225	0.0611118	0.0550531	0.152364	0.109245	0.0706047	0.215233	0.124965	0.174308	0.904192	0.101183	0.0939075	0.0203583	0.190413	0.892456	0.92635	0.778807	0.00166292	0.26962	0.380652	0.355098	0.0661642	0.785851	0.679422	0.84269	0.998611	0.803515	0.827308	0.997726	0.714507	0.710206	0.051815	0.0359804	0.82398	0.22111	0.337616	0.534096	0.294441	0.273085	0.181208	0.0821501	0.317995	0.512568	0.300499	0.310661	0.352327	0.897565	0.878004
LPC [17:2]	0.349821	0.366048	0.289114	0.295172	0.197862	0.45947	0.42083	0.565458	0.22526	0.524533	0.553966	0.249042	0.444133	0.370584	0.540638	0.757318	0.723424	0.428581	0.348562	0.0806056	0.0304268	0.00487288	0.284061	0.863923	0.970352	0.807084	0.648386	0.45329	0.822466	0.652048	0.935268	0.939568	0.40204	0.386206	0.825795	0.129116	0.68448	0.88096	0.641306	0.61995	0.528073	0.429015	0.66486	0.859432	0.647363	0.657526	0.00546244	0.755571	0.775131
LPC [18:0]	0.168174	0.184401	0.107467	0.113525	0.016215	0.277823	0.239183	0.383812	0.0436134	0.342886	0.735613	0.0673956	0.262486	0.188937	0.358991	0.938965	0.905071	0.610228	0.166916	0.101041	0.212074	0.18652	0.102414	0.95443	0.848001	0.988731	0.830033	0.634936	0.995887	0.833695	0.883085	0.878785	0.220394	0.204559	0.992559	0.0525309	0.700576	0.897056	0.657401	0.636045	0.544168	0.44511	0.680955	0.875528	0.663459	0.673621	0.010633	0.739475	0.759036
LPC [18:1]	0.120317	0.10409	0.181024	0.174966	0.272276	0.0106678	0.0493079	0.0953204	0.244878	0.054395	0.975896	0.221096	0.026005	0.0995543	0.0705002	0.772544	0.806438	0.898719	0.121575	0.389532	0.500565	0.475011	0.186077	0.665939	0.55951	0.722778	0.881476	0.923428	0.707396	0.877814	0.594594	0.590294	0.0680975	0.0839321	0.704068	0.341022	0.546528	0.350048	0.589703	0.611058	0.702936	0.801993	0.566148	0.371576	0.583645	0.573482	0.763529	0.0134211	0.00613969
LPC [18:2]	0.155742	0.171969	0.0950348	0.101093	0.00378297	0.265391	0.226751	0.37138	0.0311814	0.330454	0.748045	0.0549635	0.250054	0.176505	0.346559	0.951397	0.917503	0.62266	0.154484	0.113473	0.224506	0.198952	0.0899823	0.941998	0.835569	0.998837	0.842465	0.647369	0.983455	0.846127	0.870653	0.866353	0.207962	0.192127	0.980127	0.064963	0.867438	0.936082	0.824263	0.802907	0.71103	0.611972	0.847817	0.95761	0.830321	0.840483	0.177495	0.572613	0.592174
LPC [18:3]	0.207189	0.190962	0.267897	0.261838	0.359148	0.0975401	0.13618	0.00844811	0.33175	0.0324773	0.889023	0.307968	0.112877	0.186427	0.0163721	0.685672	0.719565	0.985592	0.208448	0.476405	0.587437	0.561883	0.272949	0.579066	0.472638	0.635906	0.794604	0.9897	0.620523	0.790941	0.507722	0.503421	0.15497	0.170804	0.617195	0.427894	0.424094	0.620574	0.380919	0.359563	0.267686	0.168628	0.404473	0.599046	0.386977	0.397139	0.265849	0.984043	0.964482
LPC [19:0]	0.00837611	0.024603	0.0523313	0.0462726	0.143583	0.118025	0.0793852	0.224013	0.116185	0.183088	0.895411	0.0924025	0.102688	0.0291388	0.199193	0.901237	0.935131	0.770026	0.00711759	0.260839	0.371872	0.346318	0.0573837	0.794632	0.688203	0.851471	0.989831	0.794735	0.836089	0.993493	0.723287	0.718987	0.0605955	0.0447609	0.832761	0.212329	0.529584	0.726065	0.48641	0.465054	0.373177	0.274119	0.509964	0.704537	0.492468	0.50263	0.160358	0.910466	0.930027
LPC [20:3]	0.120415	0.136642	0.059708	0.0657667	0.0315438	0.230065	0.191424	0.336053	0.00414537	0.295127	0.783372	0.0196368	0.214727	0.141178	0.311233	0.986724	0.95283	0.657987	0.119157	0.1488	0.259832	0.234279	0.0546556	0.906671	0.800242	0.96351	0.877791	0.682695	0.948128	0.881454	0.835326	0.831026	0.172635	0.1568	0.9448	0.10029	0.476993	0.280512	0.520167	0.541523	0.6334	0.732458	0.496613	0.30204	0.514109	0.503947	0.833065	0.0829566	0.0633958
LPC [20:4]	0.300929	0.317156	0.240222	0.246281	0.14897	0.410579	0.371938	0.516567	0.176369	0.475641	0.602858	0.200151	0.395241	0.321692	0.491747	0.80621	0.772316	0.477473	0.299671	0.031714	0.0793184	0.0537645	0.23517	0.912815	0.980756	0.855976	0.697277	0.502181	0.871358	0.70094	0.98416	0.98846	0.353149	0.337314	0.874686	0.0802243	0.824446	0.627966	0.867621	0.888976	0.980854	0.920089	0.844066	0.649494	0.861563	0.8514	0.485611	0.264497	0.284058
LPC [22:6]	0.12142	0.137647	0.0607123	0.0667709	0.0305395	0.231069	0.192429	0.337057	0.00314111	0.296132	0.782368	0.020641	0.215732	0.142182	0.312237	0.98572	0.951826	0.656983	0.120161	0.147796	0.258828	0.233274	0.0556598	0.907675	0.801246	0.964514	0.876787	0.681691	0.949132	0.88045	0.836331	0.83203	0.173639	0.157804	0.945804	0.0992855	0.949242	0.854277	0.906068	0.884712	0.792835	0.693777	0.929622	0.875805	0.912125	0.922288	0.2593	0.490808	0.510369
LPE [16:0]	0.366603	0.350376	0.42731	0.421252	0.518562	0.256954	0.295594	0.150966	0.491164	0.191891	0.72961	0.467382	0.272291	0.34584	0.175786	0.526258	0.560152	0.854994	0.367862	0.635819	0.746851	0.721297	0.432363	0.419653	0.313224	0.476492	0.63519	0.830286	0.46111	0.631527	0.348308	0.344008	0.314384	0.330218	0.457781	0.587308	0.181969	0.378449	0.138795	0.117439	0.0255617	0.073496	0.162349	0.356921	0.144852	0.155015	0.507973	0.741919	0.722358
LPE [18:0]	0.040398	0.0241711	0.101105	0.0950468	0.192357	0.0692511	0.030611	0.175239	0.164959	0.134314	0.944185	0.141177	0.0539139	0.0196354	0.150419	0.852463	0.886357	0.8188	0.0416566	0.309613	0.420646	0.395092	0.106158	0.745858	0.639429	0.802697	0.961395	0.843509	0.787315	0.957732	0.674513	0.670213	0.0118213	0.00401325	0.783986	0.261103	0.400189	0.596669	0.357014	0.335659	0.243781	0.144724	0.380569	0.575141	0.363072	0.373235	0.289754	0.960138	0.940577
LPE [18:1]	0.0203328	0.0365597	0.0403746	0.034316	0.131626	0.129982	0.0913418	0.23597	0.104228	0.195045	0.883455	0.0804458	0.114645	0.0410955	0.21115	0.913194	0.947088	0.75807	0.0190743	0.248883	0.359915	0.334361	0.045427	0.806588	0.70016	0.863428	0.977874	0.782778	0.848045	0.981537	0.735244	0.730943	0.0725522	0.0567176	0.844717	0.200372	0.00212968	0.19861	0.0410449	0.0624006	0.154278	0.253336	0.0174906	0.177082	0.0349873	0.0248246	0.687813	0.562079	0.542518
LPE [18:2]	0.0843575	0.0681305	0.145065	0.139006	0.236317	0.0252917	0.0133484	0.13128	0.208918	0.0903545	0.988145	0.185136	0.00995447	0.0635948	0.10646	0.808503	0.842397	0.86276	0.085616	0.353573	0.464605	0.439051	0.150117	0.701898	0.595469	0.758737	0.917436	0.887468	0.743355	0.913773	0.630554	0.626253	0.0321381	0.0479727	0.740027	0.305063	0.094166	0.290646	0.0509914	0.0296357	0.0622417	0.161299	0.0745457	0.269118	0.0570491	0.0672117	0.595777	0.654115	0.634554
LPE [20:0]	0.0408942	0.0571211	0.0198131	0.0137545	0.111065	0.150543	0.111903	0.256532	0.0836665	0.215606	0.862893	0.0598844	0.135206	0.0616569	0.231711	0.933755	0.967649	0.737508	0.0396357	0.228321	0.339354	0.3138	0.0248656	0.82715	0.720721	0.883989	0.957312	0.762216	0.868607	0.960975	0.755805	0.751505	0.0931136	0.077279	0.865279	0.179811	0.548134	0.744614	0.50496	0.483604	0.391727	0.292669	0.528514	0.723086	0.511017	0.52118	0.141808	0.891917	0.911477
LPE [20:1]	0.347787	0.33156	0.408494	0.402435	0.499746	0.238137	0.276777	0.132149	0.472347	0.173075	0.748426	0.448565	0.253475	0.327024	0.156969	0.545074	0.578968	0.873811	0.349045	0.617002	0.728034	0.70248	0.413546	0.438469	0.33204	0.495308	0.654007	0.849103	0.479926	0.650344	0.367125	0.362824	0.295567	0.311402	0.476598	0.568492	0.0667772	0.129703	0.109952	0.131308	0.223185	0.322243	0.0863975	0.108175	0.103894	0.0937315	0.75672	0.493172	0.473611
LPE [20:2]	0.0788722	0.0950991	0.0181648	0.0242234	0.073087	0.188521	0.149881	0.29451	0.0456886	0.253584	0.824915	0.0219064	0.173184	0.0996348	0.269689	0.971733	0.994373	0.69953	0.0776137	0.190343	0.301376	0.275822	0.0131124	0.865128	0.758699	0.921967	0.919335	0.724239	0.906585	0.922997	0.793783	0.789483	0.131092	0.115257	0.903257	0.141833	0.668468	0.864948	0.625293	0.603937	0.51206	0.413002	0.648847	0.84342	0.631351	0.641513	0.021475	0.771583	0.791144
LPE [20:3]	0.252891	0.236664	0.313598	0.30754	0.40485	0.143242	0.181882	0.0372536	0.377452	0.0781791	0.843322	0.35367	0.158579	0.232128	0.0620739	0.63997	0.673864	0.968707	0.25415	0.522106	0.633139	0.607585	0.318651	0.533365	0.426936	0.590204	0.748902	0.943998	0.574822	0.74524	0.46202	0.45772	0.200672	0.216506	0.571493	0.473596	0.0821718	0.114308	0.125346	0.146702	0.23858	0.337637	0.101792	0.0927802	0.119289	0.109126	0.772115	0.477777	0.458216
LPE [20:4]	0.135296	0.119069	0.196003	0.189944	0.287255	0.0256464	0.0642865	0.0803418	0.259856	0.0394164	0.960917	0.236074	0.0409836	0.114533	0.0555216	0.757565	0.791459	0.913698	0.136554	0.404511	0.515543	0.489989	0.201055	0.65096	0.544531	0.707799	0.866498	0.938406	0.692417	0.862835	0.579616	0.575315	0.0830762	0.0989107	0.689089	0.356001	0.202397	0.00591718	0.245572	0.266928	0.358805	0.457863	0.222018	0.0274452	0.239514	0.229352	0.89234	0.357552	0.337991
LPE [22:4]	0.435357	0.451584	0.37465	0.380708	0.283398	0.545006	0.506366	0.650995	0.310796	0.610069	0.46843	0.334579	0.529669	0.45612	0.626174	0.671782	0.637888	0.343045	0.434099	0.166142	0.0551094	0.0806633	0.369597	0.778387	0.884816	0.721548	0.56285	0.367753	0.73693	0.566512	0.849732	0.854032	0.487577	0.471742	0.740258	0.214652	0.705761	0.902241	0.662587	0.641231	0.549353	0.450296	0.686141	0.880713	0.668644	0.678807	0.0158185	0.73429	0.753851
LPE [22:6]	0.218907	0.20268	0.279614	0.273556	0.370866	0.109258	0.147898	0.00326961	0.343468	0.044195	0.877306	0.319686	0.124595	0.198144	0.0280899	0.673954	0.707848	0.997309	0.220165	0.488122	0.599155	0.573601	0.284667	0.567349	0.46092	0.624188	0.782886	0.977982	0.608806	0.779224	0.496004	0.491704	0.166688	0.182522	0.605477	0.439612	0.116215	0.312695	0.0730403	0.0516847	0.0401928	0.13925	0.0965947	0.291167	0.079098	0.0892606	0.573728	0.676164	0.656603
[truncated: 167 more columns]

## Sheet: other_r-value
Supplementary Table S7. Pearson’s correlation coefficients and corresponding p-values for ZT0-ZT16.
Lipid	Alanine_ZT0	Glycin_ZT0	Valine_ZT0	Leucine_ZT0	Isoleucine_ZT0	Proline_ZT0	Methionine_ZT0	Serine_ZT0	Threonine_ZT0	Phenylalanine_ZT0	Aspartate_ZT0	Glutamate_ZT0	Glutamine_ZT0	Arginine_ZT0	Tyrosine_ZT0	Tryptophan_ZT0	Urea_ZT0	Pyruvate_ZT0	Hydroxybutyrate_ZT0	Fumarate_ZT0	Ketoglutarate_ZT0	Malate_ZT0	Citrate_ZT0	palmitic acid 16:0_ZT0	stearic acid 18:0_ZT0	oleic acid 18:1 n-9_ZT0	linoleic acid 18:2 n-6_ZT0	a-linolenic acid 18:3 n-3_ZT0	g-linolenic acid 18:3 n-6_ZT0	arachidonic acid 20:4 n-6_ZT0	clupanodonic acid 22:5 n-3_ZT0	docosahexaenoic acid 22:6_ZT0	Tauro-a/ß-Muricholat_ZT0	Taurocholate_ZT0	Cholat_ZT0	Glucose_ZT0	Alanine_ZT3	Glycin_ZT3	Valine_ZT3	Leucine_ZT3	Isoleucine_ZT3	Proline_ZT3	Methionine_ZT3	Serine_ZT3	Threonine_ZT3	Phenylalanine_ZT3	Aspartate_ZT3	Glutamate_ZT3	Glutamine_ZT3
CE [16:0]	-0.998548	-0.996851	-0.999141	-0.99949	-0.982973	-0.974541	-0.986346	-0.92391	-0.989969	-0.946581	0.203594	-0.994555	-0.979659	-0.99626	-0.938121	-0.114147	-0.0611182	-0.391243	-0.998652	-0.932694	-0.855958	-0.876017	-0.99878	0.278135	0.434092	0.191381	-0.0566835	-0.355239	0.215039	-0.0509385	0.383811	0.39004	-0.990777	-0.99384	0.220141	-0.957444	-0.313751	-0.0105101	-0.377374	-0.408221	-0.535268	-0.659704	-0.34286	-0.0443119	-0.368545	-0.353659	0.985938	0.531547	0.505274
CE [16:1]	-0.92558	-0.934927	-0.885331	-0.889716	-0.809834	-0.976764	-0.961965	-0.998775	-0.834324	-0.993532	-0.234885	-0.854331	-0.971317	-0.937432	-0.996087	-0.528239	-0.482305	0.0401355	-0.92483	-0.688691	-0.552427	-0.585433	-0.881614	0.662372	0.7778	0.592934	0.375943	0.0788759	0.612215	0.381268	0.741999	0.746511	-0.953484	-0.945693	0.616341	-0.741889	-0.636196	-0.84049	-0.58245	-0.554859	-0.42944	-0.284297	-0.612119	-0.821691	-0.590158	-0.602969	-0.384071	-0.999999	-0.999475
CE [18:1]	-0.850997	-0.864105	-0.797127	-0.802837	-0.702699	-0.928412	-0.904165	-0.977148	-0.732659	-0.961475	-0.391062	-0.757567	-0.919193	-0.867669	-0.968121	-0.660294	-0.619393	0.203402	-0.849957	-0.560507	-0.408298	-0.444601	-0.79231	0.776231	0.870316	0.716925	0.522772	0.24124	0.733559	0.527668	0.841867	0.845493	-0.891165	-0.879606	0.737102	-0.621924	-0.79487	-0.573002	-0.834162	-0.852191	-0.918582	-0.968734	-0.813191	-0.600383	-0.828877	-0.819841	0.908232	-0.0392177	-0.0698968
CE [18:2]	-0.983324	-0.97837	-0.996173	-0.995296	-0.998443	-0.937606	-0.956971	-0.867022	-0.999918	-0.897241	0.327834	-0.999698	-0.94571	-0.976871	-0.885785	0.0145849	0.067774	-0.506365	-0.983682	-0.971337	-0.915353	-0.930774	-0.996835	0.152275	0.314612	0.0635439	-0.184631	-0.472524	0.0876365	-0.178973	0.261849	0.268362	-0.965117	-0.97133	0.092843	-0.986614	-0.273976	0.0311004	-0.33852	-0.369888	-0.499663	-0.627866	-0.303481	-0.00271071	-0.329551	-0.314438	0.978133	0.566326	0.540739
CE [18:3]	-0.971953	-0.977631	-0.945145	-0.948211	-0.888791	-0.997878	-0.99209	-0.994871	-0.907687	-0.999314	-0.0861609	-0.922727	-0.99602	-0.979105	-0.998058	-0.394655	-0.3452	-0.11046	-0.971486	-0.78982	-0.671407	-0.700606	-0.942523	0.542279	0.674528	0.465204	0.232436	-0.0718127	0.486454	0.238028	0.63284	0.638055	-0.987954	-0.9838	0.491015	-0.834219	-0.395174	-0.0974724	-0.456517	-0.4861	-0.606731	-0.72259	-0.423293	-0.131065	-0.44803	-0.433702	0.996739	0.455834	0.428274
CE [19:2]	-0.993494	-0.996074	-0.978136	-0.980071	-0.938398	-0.998313	-0.999997	-0.974886	-0.952396	-0.987179	0.0369877	-0.963118	-0.999422	-0.996679	-0.982826	-0.278689	-0.227187	-0.231822	-0.993267	-0.859239	-0.757431	-0.783022	-0.976455	0.43486	0.578641	0.352836	0.111088	-0.193902	0.375339	0.116804	0.532838	0.538542	-0.999485	-0.998377	0.38018	-0.895689	-0.188659	0.118554	-0.254775	-0.287064	-0.421847	-0.557259	-0.218831	0.0849152	-0.245562	-0.230057	0.956148	0.636359	0.612361
CE [20:4]	-0.866476	-0.853471	-0.910072	-0.906087	-0.959942	-0.768097	-0.805524	-0.651361	-0.946998	-0.69876	0.623981	-0.93434	-0.783299	-0.849737	-0.680441	0.34703	0.396447	-0.764832	-0.867461	-0.995023	-0.997219	-0.999406	-0.913333	-0.185861	-0.0197684	-0.272731	-0.501657	-0.739259	-0.249407	-0.496672	-0.07481	-0.0680723	-0.82266	-0.836545	-0.244341	-0.98455	0.118575	0.414584	0.0510143	0.0174902	-0.12649	-0.278689	0.0879218	0.383579	0.0605148	0.0764406	0.821994	0.840617	0.82358
CE [21:4]	-0.914657	-0.904058	-0.94899	-0.945947	-0.984299	-0.831844	-0.863979	-0.728368	-0.975793	-0.77088	0.53733	-0.966944	-0.844973	-0.90099	-0.754521	0.245314	0.296556	-0.691976	-0.915454	-0.999977	-0.983636	-0.990074	-0.951463	-0.0803019	0.0866807	-0.168858	-0.406805	-0.663443	-0.144996	-0.401543	0.031674	0.0384248	-0.878462	-0.890073	-0.139821	-0.997589	0.200144	0.488295	0.133288	0.0999734	-0.0441657	-0.198453	0.169858	0.458511	0.142713	0.158494	0.772174	0.882462	0.867595
CE [22:6]	-0.92492	-0.914931	-0.956915	-0.954108	-0.98858	-0.84608	-0.876857	-0.746045	-0.981181	-0.787282	0.515081	-0.973285	-0.858676	-0.912032	-0.771433	0.219866	0.271468	-0.672851	-0.92567	-0.999458	-0.978586	-0.986058	-0.959189	-0.0541958	0.112716	-0.143013	-0.382766	-0.64364	-0.11906	-0.377444	0.0578131	0.0645554	-0.890662	-0.901694	-0.113868	-0.999063	-0.12462	0.182655	-0.191571	-0.224381	-0.362202	-0.502276	-0.155135	0.149309	-0.182224	-0.166505	0.935158	0.685013	0.662308
SM [34:1]	-0.874614	-0.861973	-0.916802	-0.91296	-0.964445	-0.778581	-0.815213	-0.663821	-0.952181	-0.710495	0.610973	-0.940106	-0.793472	-0.858339	-0.692467	0.331473	0.38121	-0.754074	-0.87557	-0.996535	-0.99585	-0.9987	-0.919942	-0.169586	-0.0032313	-0.256783	-0.487283	-0.728021	-0.233358	-0.48225	-0.0583085	-0.0515637	-0.83195	-0.845492	-0.228272	-0.987311	-0.439067	-0.145412	-0.498942	-0.527728	-0.644404	-0.755124	-0.466544	-0.178779	-0.490674	-0.476702	0.999473	0.412327	0.384144
SM [34:2]	-0.993739	-0.990569	-0.999862	-0.999659	-0.99198	-0.959887	-0.975127	-0.90015	-0.996499	-0.926273	0.260066	-0.998926	-0.966363	-0.989567	-0.916444	-0.0563039	-0.00309324	-0.443988	-0.993958	-0.952052	-0.88452	-0.902528	-0.999962	0.221926	0.381082	0.134101	-0.114525	-0.408886	0.158003	-0.108808	0.329578	0.335948	-0.981244	-0.985734	0.163163	-0.972579	-0.175358	0.131974	-0.241672	-0.274081	-0.409544	-0.545976	-0.205612	0.0983851	-0.232427	-0.216872	0.952099	0.646735	0.622999
SM [36:1]	-0.758935	-0.742092	-0.817487	-0.811969	-0.891376	-0.636104	-0.681737	-0.499441	-0.87105	-0.554064	0.758007	-0.852097	-0.654507	-0.737298	-0.532829	0.514845	0.559736	-0.870986	-0.76022	-0.959313	-0.993754	-0.988475	-0.822032	-0.364757	-0.204736	-0.446325	-0.653302	-0.851266	-0.424575	-0.648935	-0.258341	-0.251809	-0.70303	-0.720499	-0.419836	-0.935035	-0.412968	-0.116813	-0.473736	-0.503007	-0.622079	-0.7359	-0.440836	-0.150324	-0.465335	-0.451147	0.99812	0.438434	0.410616
SM [36:2]	-0.77869	-0.794427	-0.715414	-0.722031	-0.608269	-0.874697	-0.843687	-0.942922	-0.641855	-0.919581	-0.503021	-0.670047	-0.862768	-0.798734	-0.929225	-0.748976	-0.712654	0.324173	-0.777448	-0.452612	-0.291011	-0.329169	-0.709846	0.848937	0.925043	0.798433	0.625213	0.360635	0.812746	0.629693	0.902715	0.9056	-0.827478	-0.813257	0.815781	-0.519181	-0.675396	-0.419479	-0.723818	-0.746552	-0.834479	-0.909793	-0.697799	-0.44993	-0.71722	-0.706005	0.967798	0.137627	0.107133
SM [40:1]	-0.892384	-0.903595	-0.845361	-0.850407	-0.760383	-0.956523	-0.93707	-0.99163	-0.787622	-0.981287	-0.31178	-0.810085	-0.949219	-0.906624	-0.985844	-0.594377	-0.550739	0.119823	-0.89149	-0.628573	-0.484077	-0.518801	-0.841095	0.720099	0.82552	0.655362	0.448762	0.158255	0.673419	0.453896	0.79318	0.797275	-0.926358	-0.916705	0.677275	-0.685956	-0.510536	-0.225229	-0.567632	-0.594925	-0.70434	-0.80584	-0.53679	-0.258041	-0.559772	-0.546474	0.998811	0.337028	0.307945
SM [40:2]	-0.978412	-0.972827	-0.993644	-0.992528	-0.999534	-0.928516	-0.949328	-0.854147	-0.999922	-0.885791	0.351615	-0.998757	-0.937191	-0.971153	-0.873768	0.0398603	0.0929768	-0.528005	-0.978818	-0.977037	-0.925241	-0.93972	-0.994506	0.127238	0.290512	0.038292	-0.20942	-0.494655	0.0624231	-0.203791	0.237365	0.243921	-0.958189	-0.965009	0.0676399	-0.990422	-0.0842331	0.222421	-0.151565	-0.184632	-0.32406	-0.466754	-0.114898	0.189331	-0.142153	-0.126334	0.920005	0.714027	0.692181
SM [41:1]	-0.999694	-0.998739	-0.997508	-0.998134	-0.977198	-0.980663	-0.990728	-0.934672	-0.985429	-0.955579	0.174965	-0.991094	-0.985093	-0.998356	-0.947818	-0.143062	-0.0901909	-0.364247	-0.999741	-0.921783	-0.840521	-0.861585	-0.996916	0.30602	0.46017	0.219914	-0.0275531	-0.327837	0.243418	-0.0218015	0.410568	0.416718	-0.994306	-0.996649	0.248486	-0.948622	-0.306942	-0.00334786	-0.370732	-0.401672	-0.529204	-0.654304	-0.336123	-0.0371554	-0.361878	-0.346951	0.984716	0.5376	0.511442
SM [41:2]	-0.735268	-0.717755	-0.796462	-0.790671	-0.874672	-0.608228	-0.655256	-0.468277	-0.853008	-0.524072	0.78075	-0.832921	-0.627172	-0.712776	-0.502361	0.545043	0.588887	-0.887927	-0.736607	-0.948651	-0.98915	-0.982458	-0.801236	-0.397679	-0.239458	-0.477905	-0.679845	-0.86941	-0.456543	-0.675614	-0.292574	-0.286108	-0.677263	-0.695352	-0.451886	-0.921818	0.129176	0.424282	0.0616806	0.0281706	-0.115885	-0.268414	0.0985586	0.393423	0.0711749	0.0870881	0.815864	0.846355	0.829593
SM [42:1]	-0.627682	-0.647319	-0.550709	-0.558627	-0.425826	-0.751814	-0.710433	-0.850689	-0.464361	-0.815162	-0.675095	-0.497114	-0.735712	-0.652733	-0.829553	-0.872609	-0.845381	0.517682	-0.626142	-0.252912	-0.0811907	-0.121122	-0.544067	0.941809	0.984614	0.908086	0.776699	0.55049	0.917939	0.78031	0.973494	0.975017	-0.689355	-0.671125	0.92	-0.32583	-0.849714	-0.649413	-0.88349	-0.898705	-0.952435	-0.988155	-0.865557	-0.674752	-0.878993	-0.871269	0.863612	-0.135459	-0.165833
SM [42:2]	-0.958642	-0.951077	-0.981386	-0.979514	-0.998755	-0.895679	-0.921005	-0.8096	-0.995684	-0.845636	0.425699	-0.991523	-0.906132	-0.948852	-0.831864	0.12002	0.172681	-0.594536	-0.959203	-0.990998	-0.952733	-0.964157	-0.982879	0.0471275	0.212686	-0.0421254	-0.287313	-0.562889	-0.0179746	-0.281798	0.158541	0.165207	-0.932099	-0.940819	-0.0127474	-0.998314	-0.35922	-0.0587681	-0.421638	-0.451813	-0.575419	-0.695213	-0.387807	-0.0924858	-0.412991	-0.3984	0.992856	0.490038	0.463027
SM [42:3]	-0.86625	-0.853235	-0.909885	-0.905895	-0.959815	-0.767807	-0.805255	-0.651018	-0.946853	-0.698436	0.624335	-0.934178	-0.783017	-0.849498	-0.68011	0.347455	0.396862	-0.765124	-0.867236	-0.994977	-0.997253	-0.999422	-0.913148	-0.186306	-0.0202211	-0.273167	-0.502049	-0.739564	-0.249846	-0.497065	-0.0752615	-0.068524	-0.822402	-0.836297	-0.24478	-0.98447	-0.325738	-0.0231598	-0.38906	-0.419737	-0.545912	-0.669159	-0.354717	-0.0569471	-0.380276	-0.365464	0.987974	0.520788	0.494316
PI [34:2]	-0.963091	-0.969638	-0.933085	-0.936466	-0.872141	-0.994974	-0.987068	-0.997811	-0.892383	-0.999998	-0.12111	-0.908615	-0.992273	-0.971356	-0.99963	-0.426693	-0.37796	-0.0754739	-0.962557	-0.767784	-0.644956	-0.675104	-0.930202	0.571463	0.700049	0.496016	0.266464	-0.0367259	0.51685	0.272004	0.659652	0.664714	-0.981907	-0.976894	0.521318	-0.81433	-0.679891	-0.425019	-0.728022	-0.750605	-0.837831	-0.912313	-0.702164	-0.45538	-0.721466	-0.71032	0.966242	0.13157	0.101054
PI [34:3]	-0.974451	-0.96841	-0.991409	-0.990119	-0.999926	-0.921539	-0.943395	-0.844451	-0.999523	-0.877117	0.36875	-0.997673	-0.930625	-0.966609	-0.864687	0.0582071	0.11125	-0.543515	-0.974893	-0.980785	-0.932053	-0.945842	-0.992416	0.108998	0.272887	0.0199309	-0.227345	-0.510535	0.0440802	-0.221739	0.219481	0.226067	-0.952772	-0.96003	0.0493024	-0.992791	0.645314	0.38278	0.695599	0.719303	0.811736	0.892437	0.668547	0.413796	0.688731	0.67707	-0.977105	-0.177191	-0.146872
PI [36:2]	-0.966589	-0.959742	-0.986604	-0.985007	-0.999789	-0.908355	-0.93205	-0.826493	-0.99798	-0.86095	0.398936	-0.994912	-0.918166	-0.957716	-0.847807	0.0908061	0.143673	-0.57066	-0.967094	-0.986638	-0.943398	-0.955947	-0.987868	0.0764491	0.241297	-0.0127588	-0.259053	-0.538367	0.011403	-0.253492	0.187476	0.194106	-0.942337	-0.950368	0.0166303	-0.996178	-0.656831	-0.396754	-0.70642	-0.729761	-0.820505	-0.89918	-0.679754	-0.427562	-0.699653	-0.688159	0.973764	0.162237	0.131847
PI [36:3]	-0.938703	-0.929612	-0.967261	-0.964802	-0.993594	-0.865732	-0.894498	-0.770819	-0.987812	-0.810152	0.482125	-0.981309	-0.877538	-0.926963	-0.795064	0.182624	0.234685	-0.644243	-0.939383	-0.997485	-0.970054	-0.979019	-0.969245	-0.0161985	0.150406	-0.105287	-0.34737	-0.614081	-0.0812301	-0.341969	0.0957218	0.102443	-0.907302	-0.917479	-0.0760185	-0.999986	0.763582	0.92364	0.718069	0.694323	0.583603	0.450708	0.743322	0.910154	0.724659	0.735567	0.213266	0.984268	0.989232
PI [36:4]	-0.917563	-0.927398	-0.875538	-0.880096	-0.797542	-0.972128	-0.956116	-0.997539	-0.822758	-0.990975	-0.254915	-0.843412	-0.966198	-0.930039	-0.994048	-0.545666	-0.500299	0.0607681	-0.916775	-0.673567	-0.53509	-0.56856	-0.871676	0.677706	0.790618	0.609442	0.395005	0.0994525	0.628419	0.400284	0.75569	0.760097	-0.947054	-0.938776	0.632477	-0.727879	-0.998159	-0.969421	-0.991754	-0.986897	-0.953432	-0.895172	-0.995816	-0.977164	-0.992928	-0.994697	0.413543	-0.683046	-0.705162
PI [38:4]	-0.974931	-0.968944	-0.991688	-0.990418	-0.999898	-0.922372	-0.944106	-0.845601	-0.999587	-0.878147	0.366752	-0.997817	-0.93141	-0.967157	-0.865765	0.0560612	0.109113	-0.541709	-0.975369	-0.980364	-0.931272	-0.945142	-0.992678	0.111134	0.274955	0.0220798	-0.225252	-0.508686	0.0462274	-0.219642	0.221578	0.22816	-0.953422	-0.960629	0.051449	-0.992531	-0.203623	0.103389	-0.269501	-0.301648	-0.435633	-0.569864	-0.233695	0.069701	-0.260326	-0.24488	0.960506	0.624514	0.600226
PI [38:5]	-0.992956	-0.989614	-0.999726	-0.999458	-0.992817	-0.957958	-0.973597	-0.897166	-0.997045	-0.923688	0.266629	-0.999218	-0.964591	-0.988564	-0.9137	-0.0495106	0.00370965	-0.450074	-0.993188	-0.954111	-0.887673	-0.905437	-0.99988	0.215287	0.374784	0.127356	-0.121281	-0.415085	0.151282	-0.115568	0.323148	0.329533	-0.97991	-0.984567	0.156448	-0.974139	0.661778	0.858233	0.609452	0.582518	0.459563	0.316373	0.638362	0.840389	0.616968	0.629452	0.35281	0.999489	0.999999
CER [34:1]	0.995027	0.992165	0.99999	0.999903	0.990366	0.963233	0.977756	0.905391	0.995406	0.930797	-0.248279	0.998288	0.969425	0.99125	0.921253	0.0684672	0.0152797	0.433035	0.995222	0.948253	0.878769	0.897213	0.999994	-0.233792	-0.392321	-0.146167	0.10241	0.397734	-0.170025	0.0966852	-0.341059	-0.347401	0.98352	0.987712	-0.175175	0.969672	-0.66052	-0.401249	-0.709881	-0.733104	-0.823297	-0.901315	-0.683342	-0.431989	-0.703147	-0.691707	0.972637	0.157398	0.126986
CER [40:1]	-0.71049	-0.728194	-0.640259	-0.64754	-0.523963	-0.820583	-0.784404	-0.903949	-0.560123	-0.87461	-0.588718	-0.590672	-0.806577	-0.733059	-0.886594	-0.812773	-0.780619	0.419158	-0.709097	-0.359107	-0.191708	-0.230938	-0.634142	0.898505	0.959022	0.855786	0.701703	0.454071	0.868035	0.705791	0.941959	0.944206	-0.765759	-0.749527	0.870619	-0.429114	-0.585749	-0.311883	-0.639327	-0.664757	-0.765288	-0.855796	-0.610446	-0.343828	-0.631982	-0.61953	0.990387	0.251047	0.221191
CER [41:1]	-0.683623	-0.6648	-0.750008	-0.74368	-0.8368	-0.548425	-0.598138	-0.402269	-0.812469	-0.460252	0.824439	-0.790128	-0.568409	-0.659461	-0.437648	0.605017	0.64653	-0.919248	-0.685065	-0.92292	-0.975725	-0.966151	-0.755234	-0.463846	-0.309963	-0.540991	-0.731758	-0.90328	-0.520513	-0.727824	-0.361861	-0.355556	-0.621527	-0.640818	-0.516043	-0.890934	-0.996498	-0.924016	-0.999874	-0.999844	-0.986911	-0.949996	-0.998602	-0.936415	-0.999677	-0.999144	0.540262	-0.570832	-0.595787
CER [42:1]	-0.620039	-0.639834	-0.54252	-0.55049	-0.416958	-0.74533	-0.703516	-0.845508	-0.455677	-0.809459	-0.682277	-0.488605	-0.729053	-0.645293	-0.824052	-0.877343	-0.850564	0.526024	-0.618487	-0.243439	-0.0714399	-0.111409	-0.535836	0.945052	0.986276	0.912138	0.782821	0.558628	0.921774	0.786388	0.975684	0.977142	-0.682238	-0.663843	0.923789	-0.316569	-0.955417	-0.820588	-0.97323	-0.980391	-0.99854	-0.994847	-0.964062	-0.839442	-0.970999	-0.967059	0.708071	-0.381579	-0.409796
CER [42:2]	-0.766029	-0.782163	-0.701345	-0.708097	-0.592327	-0.864863	-0.832819	-0.936096	-0.626443	-0.911566	-0.520149	-0.655118	-0.852519	-0.786583	-0.921675	-0.762035	-0.726496	0.342964	-0.764757	-0.434748	-0.271883	-0.310281	-0.695665	0.859302	0.932431	0.810275	0.640645	0.379155	0.824198	0.645052	0.911111	0.913875	-0.816121	-0.801497	0.827147	-0.502042	-0.902534	-0.990692	-0.871278	-0.854327	-0.770697	-0.662638	-0.888837	-0.985523	-0.875909	-0.883499	0.0418477	-0.907127	-0.919628
CHOL	-0.920832	-0.930471	-0.879518	-0.884007	-0.802522	-0.974041	-0.958516	-0.998087	-0.827448	-0.992053	-0.246879	-0.847843	-0.968305	-0.933058	-0.994919	-0.538691	-0.493094	0.05248	-0.920059	-0.679679	-0.542085	-0.575369	-0.875714	0.671579	0.785507	0.602839	0.387365	0.0911889	0.62194	0.392663	0.750227	0.754676	-0.949687	-0.941603	0.626025	-0.733546	-0.461922	-0.170691	-0.520964	-0.549299	-0.663768	-0.771659	-0.489033	-0.203907	-0.512818	-0.499049	0.999976	0.38887	0.360383
[truncated: 167 more columns]

## Sheet: other_p-value
Supplementary Table S6. Pearson’s correlation coefficients and corresponding p-values for ZT0-ZT16
Supplementary Table S7. Pearson’s correlation coefficients and corresponding p-values for ZT0-ZT16.
Lipid	Alanine_ZT0	Glycin_ZT0	Valine_ZT0	Leucine_ZT0	Isoleucine_ZT0	Proline_ZT0	Methionine_ZT0	Serine_ZT0	Threonine_ZT0	Phenylalanine_ZT0	Aspartate_ZT0	Glutamate_ZT0	Glutamine_ZT0	Arginine_ZT0	Tyrosine_ZT0	Tryptophan_ZT0	Urea_ZT0	Pyruvate_ZT0	Hydroxybutyrate_ZT0	Fumarate_ZT0	Ketoglutarate_ZT0	Malate_ZT0	Citrate_ZT0	palmitic acid 16:0_ZT0	stearic acid 18:0_ZT0	oleic acid 18:1 n-9_ZT0	linoleic acid 18:2 n-6_ZT0	a-linolenic acid 18:3 n-3_ZT0	g-linolenic acid 18:3 n-6_ZT0	arachidonic acid 20:4 n-6_ZT0	clupanodonic acid 22:5 n-3_ZT0	docosahexaenoic acid 22:6_ZT0	Tauro-a/ß-Muricholat_ZT0	Taurocholate_ZT0	Cholat_ZT0	Glucose_ZT0	Alanine_ZT3	Glycin_ZT3	Valine_ZT3	Leucine_ZT3	Isoleucine_ZT3	Proline_ZT3	Methionine_ZT3	Serine_ZT3	Threonine_ZT3	Phenylalanine_ZT3	Aspartate_ZT3	Glutamate_ZT3	Glutamine_ZT3
CE [16:0]	0.0343119	0.0505388	0.0263955	0.0203368	0.117647	0.143961	0.105321	0.249949	0.0902488	0.209024	0.869475	0.0664667	0.128624	0.0550746	0.225129	0.927173	0.961067	0.744091	0.0330534	0.234903	0.345936	0.320382	0.0314479	0.820568	0.714139	0.877407	0.963895	0.768799	0.862025	0.967558	0.749223	0.744923	0.0865313	0.0706967	0.858696	0.186393	0.796829	0.993309	0.753654	0.732299	0.640421	0.541363	0.777209	0.971781	0.759712	0.769875	0.106886	0.643222	0.662783
CE [16:1]	0.247156	0.230929	0.307863	0.301804	0.399115	0.137506	0.176146	0.0315181	0.371716	0.0724436	0.849057	0.347934	0.152844	0.226393	0.0563384	0.645705	0.679599	0.974442	0.248414	0.516371	0.627403	0.601849	0.312915	0.5391	0.432671	0.595939	0.754638	0.949734	0.580557	0.750975	0.467756	0.463455	0.194936	0.210771	0.577229	0.467861	0.561014	0.364534	0.604189	0.625544	0.717422	0.816479	0.580634	0.386062	0.598131	0.587968	0.749043	0.00106487	0.0206257
CE [18:1]	0.351997	0.33577	0.412705	0.406646	0.503956	0.242348	0.280988	0.13636	0.476558	0.177285	0.744215	0.452776	0.257685	0.331235	0.16118	0.540864	0.574758	0.8696	0.353256	0.621213	0.732245	0.706691	0.417757	0.434258	0.32783	0.491098	0.649796	0.844892	0.475715	0.646133	0.362914	0.358614	0.299778	0.315612	0.472387	0.572702	0.415078	0.611558	0.371903	0.350547	0.25867	0.159612	0.395457	0.59003	0.377961	0.388123	0.274865	0.975027	0.955466
CE [18:2]	0.116425	0.132651	0.0557172	0.0617758	0.0355346	0.226074	0.187434	0.332062	0.00813618	0.291137	0.787363	0.015646	0.210737	0.137187	0.307242	0.990715	0.956821	0.661978	0.115166	0.152791	0.263823	0.238269	0.0506648	0.90268	0.796251	0.959519	0.881782	0.686686	0.944137	0.885445	0.831336	0.827035	0.168644	0.152809	0.940809	0.104281	0.823322	0.980198	0.780148	0.758792	0.666915	0.567857	0.803702	0.998274	0.786205	0.796368	0.13338	0.616729	0.636289
CE [18:3]	0.151133	0.134906	0.21184	0.205781	0.303092	0.0414834	0.0801235	0.0645048	0.275693	0.0235794	0.94508	0.251911	0.0568206	0.13037	0.0396846	0.741728	0.775622	0.929535	0.152391	0.420348	0.53138	0.505826	0.216892	0.635123	0.528694	0.691962	0.850661	0.954243	0.67658	0.846998	0.563779	0.559478	0.0989132	0.114748	0.673252	0.371838	0.741368	0.937848	0.698194	0.676838	0.584961	0.485903	0.721748	0.91632	0.704251	0.714414	0.0514257	0.698682	0.718243
CE [19:2]	0.0726602	0.0564333	0.133368	0.127309	0.224619	0.0369889	0.00165118	0.142977	0.197221	0.102052	0.976448	0.173439	0.0216517	0.0518976	0.118157	0.820201	0.854095	0.851063	0.0739188	0.341876	0.452908	0.427354	0.13842	0.713595	0.607167	0.770435	0.929133	0.875771	0.755052	0.92547	0.642251	0.63795	0.0204409	0.0362754	0.751724	0.293365	0.879172	0.924348	0.835997	0.814642	0.722764	0.623706	0.859552	0.945876	0.842055	0.852217	0.189229	0.560879	0.58044
CE [20:4]	0.332759	0.348986	0.272052	0.27811	0.1808	0.442408	0.403768	0.548396	0.208198	0.507471	0.571028	0.23198	0.427071	0.353522	0.523576	0.77438	0.740486	0.445643	0.3315	0.0635436	0.0474888	0.0219349	0.266999	0.880985	0.987414	0.824146	0.665448	0.470352	0.839528	0.66911	0.95233	0.95663	0.384978	0.369144	0.842857	0.112054	0.924335	0.727854	0.967509	0.988865	0.919258	0.8202	0.943955	0.749382	0.961452	0.951289	0.385723	0.364385	0.383946
CE [21:4]	0.264921	0.281148	0.204214	0.210273	0.112962	0.37457	0.33593	0.480559	0.14036	0.439633	0.638866	0.164143	0.359233	0.285684	0.455738	0.842218	0.808324	0.513481	0.263663	0.00429417	0.115327	0.0897726	0.199161	0.948823	0.944748	0.891984	0.733285	0.538189	0.907366	0.736948	0.979832	0.975532	0.317141	0.301306	0.910694	0.0442161	0.871718	0.675238	0.914893	0.936248	0.971874	0.872816	0.891338	0.696766	0.908835	0.898672	0.438339	0.311769	0.33133
CE [22:6]	0.248263	0.26449	0.187556	0.193615	0.0963042	0.357913	0.319272	0.463901	0.123703	0.422975	0.655524	0.147485	0.342575	0.269026	0.439081	0.858876	0.824982	0.530139	0.247005	0.020952	0.131984	0.10643	0.182504	0.965481	0.92809	0.908642	0.749943	0.554847	0.924024	0.753606	0.963175	0.958874	0.300483	0.284648	0.927352	0.0275583	0.920458	0.883062	0.877283	0.855928	0.76405	0.664993	0.900838	0.90459	0.883341	0.893504	0.230515	0.519593	0.539154
SM [34:1]	0.32223	0.338457	0.261523	0.267582	0.170271	0.431879	0.393239	0.537868	0.19767	0.496942	0.581557	0.221452	0.416542	0.342993	0.513047	0.784909	0.751015	0.456172	0.320972	0.0530149	0.0580175	0.0324636	0.256471	0.891514	0.997943	0.834675	0.675976	0.48088	0.850057	0.679639	0.962859	0.967159	0.37445	0.358615	0.853385	0.101525	0.710618	0.907099	0.667444	0.646088	0.554211	0.455153	0.690998	0.885571	0.673502	0.683664	0.0206758	0.729432	0.748993
SM [34:2]	0.071276	0.0875029	0.0105686	0.0166273	0.0806832	0.180925	0.142285	0.286913	0.0532847	0.245988	0.832511	0.0295026	0.165588	0.0920387	0.262093	0.964137	0.998031	0.707126	0.0700175	0.197939	0.308972	0.283418	0.0055162	0.857532	0.751103	0.914371	0.926931	0.731835	0.898989	0.930593	0.786187	0.781887	0.123495	0.107661	0.89566	0.149429	0.887783	0.915737	0.844609	0.823253	0.731376	0.632318	0.868163	0.937265	0.850666	0.860829	0.197841	0.552268	0.571828
SM [36:1]	0.45144	0.467667	0.390733	0.396792	0.299481	0.56109	0.522449	0.667078	0.32688	0.626152	0.452347	0.350662	0.545752	0.472203	0.642258	0.655699	0.621805	0.326962	0.450182	0.182225	0.0711926	0.0967465	0.385681	0.762304	0.868733	0.705465	0.546766	0.35167	0.720847	0.550429	0.833649	0.837949	0.50366	0.487825	0.724175	0.230735	0.728984	0.925465	0.68581	0.664454	0.572577	0.473519	0.709364	0.903937	0.691868	0.70203	0.0390418	0.711066	0.730627
SM [36:2]	0.431769	0.415542	0.492477	0.486418	0.583728	0.32212	0.36076	0.216132	0.55633	0.257057	0.664443	0.532548	0.337457	0.411007	0.240952	0.461092	0.494986	0.789828	0.433028	0.700985	0.812017	0.786463	0.497529	0.354486	0.248058	0.411326	0.570024	0.76512	0.395943	0.566361	0.283142	0.278841	0.37955	0.395384	0.392615	0.652474	0.527946	0.724426	0.484771	0.463415	0.371538	0.27248	0.508325	0.702898	0.490829	0.500991	0.161997	0.912105	0.931666
SM [40:1]	0.298063	0.281836	0.35877	0.352712	0.450022	0.188414	0.227054	0.0824256	0.422624	0.123351	0.79815	0.398842	0.203751	0.2773	0.107246	0.594798	0.628692	0.923535	0.299322	0.567278	0.678311	0.652757	0.363823	0.488193	0.381764	0.545032	0.70373	0.898826	0.52965	0.700068	0.416848	0.412548	0.245844	0.261678	0.526321	0.518768	0.658894	0.855374	0.615719	0.594364	0.502486	0.403429	0.639274	0.833846	0.621777	0.63194	0.0310486	0.781157	0.800718
SM [40:2]	0.132522	0.148749	0.0718144	0.077873	0.0194374	0.242171	0.203531	0.348159	0.00796099	0.307234	0.771266	0.0317431	0.226834	0.153284	0.323339	0.974617	0.940723	0.645881	0.131263	0.136694	0.247726	0.222172	0.0667619	0.918777	0.812349	0.975617	0.865685	0.670589	0.960234	0.869348	0.847433	0.843132	0.184741	0.168907	0.956906	0.0881834	0.946312	0.857208	0.903137	0.881782	0.789904	0.690847	0.926692	0.878736	0.909195	0.919358	0.256369	0.493739	0.5133
SM [41:1]	0.0157498	0.0319767	0.0449576	0.0388989	0.136209	0.125399	0.0867589	0.231387	0.108811	0.190462	0.888038	0.0850288	0.110062	0.0365125	0.206567	0.908611	0.942505	0.762653	0.0144913	0.253466	0.364498	0.338944	0.05001	0.802005	0.695577	0.858845	0.982457	0.787361	0.843462	0.98612	0.730661	0.726361	0.0679692	0.0521346	0.840134	0.204955	0.801389	0.997869	0.758214	0.736858	0.644981	0.545923	0.781768	0.976341	0.764272	0.774434	0.111446	0.638662	0.658223
SM [41:2]	0.474113	0.490339	0.413405	0.419464	0.322153	0.583762	0.545122	0.68975	0.349552	0.648824	0.429675	0.373334	0.568424	0.494875	0.66493	0.633027	0.599133	0.30429	0.472854	0.204897	0.0938647	0.119419	0.408353	0.739632	0.846061	0.682793	0.524094	0.328998	0.698175	0.527757	0.810976	0.815277	0.526332	0.510497	0.701503	0.253407	0.917533	0.721053	0.960708	0.982064	0.926059	0.827001	0.937154	0.742581	0.95465	0.944488	0.392524	0.357584	0.377145
SM [42:1]	0.568008	0.551781	0.628715	0.622656	0.719967	0.458359	0.496999	0.35237	0.692568	0.393296	0.528205	0.668786	0.473696	0.547245	0.377191	0.324853	0.358747	0.65359	0.569266	0.837223	0.948255	0.922702	0.633767	0.218248	0.111819	0.275087	0.433786	0.628882	0.259705	0.430123	0.146903	0.142603	0.515788	0.531623	0.256377	0.788713	0.353549	0.550029	0.310374	0.289019	0.197141	0.0980835	0.333929	0.528501	0.316432	0.326595	0.336394	0.913498	0.893937
SM [42:2]	0.183731	0.199958	0.123024	0.129082	0.0317718	0.29338	0.25474	0.399368	0.0591702	0.358443	0.720056	0.0829524	0.278043	0.204494	0.374548	0.923408	0.889514	0.594671	0.182472	0.0854844	0.196517	0.170963	0.117971	0.969987	0.863558	0.973174	0.814476	0.61938	0.988556	0.818138	0.898642	0.894342	0.23595	0.220116	0.991885	0.0369741	0.766085	0.962565	0.722911	0.701555	0.609678	0.51062	0.746465	0.941037	0.728968	0.739131	0.0761427	0.673965	0.693526
SM [42:3]	0.333047	0.349274	0.27234	0.278398	0.181088	0.442696	0.404056	0.548685	0.208486	0.507759	0.57074	0.232269	0.427359	0.35381	0.523864	0.774092	0.740198	0.445355	0.331789	0.0638318	0.0472006	0.0216467	0.267287	0.880697	0.987126	0.823858	0.665159	0.470063	0.83924	0.668822	0.952042	0.956342	0.385267	0.369432	0.842568	0.112342	0.788775	0.985255	0.7456	0.724244	0.632367	0.533309	0.769154	0.963727	0.751658	0.76182	0.098832	0.651276	0.670837
PI [34:2]	0.173504	0.157277	0.234211	0.228152	0.325463	0.0638545	0.102495	0.0421337	0.298064	0.00120832	0.922709	0.274282	0.0791917	0.152741	0.0173135	0.719357	0.753251	0.951906	0.174762	0.442719	0.553751	0.528198	0.239263	0.612752	0.506323	0.669591	0.82829	0.976614	0.654209	0.824627	0.541407	0.537107	0.121284	0.137119	0.650881	0.394209	0.524055	0.720535	0.48088	0.459524	0.367647	0.268589	0.504434	0.699007	0.486938	0.4971	0.165888	0.915996	0.935557
PI [34:3]	0.144216	0.160443	0.0835086	0.0895672	0.00774324	0.253865	0.215225	0.359853	0.0196552	0.318928	0.759571	0.0434373	0.238528	0.164979	0.335033	0.962923	0.929029	0.634186	0.142957	0.124999	0.236032	0.210478	0.0784561	0.930472	0.824043	0.987311	0.853991	0.658895	0.971929	0.857654	0.859127	0.854827	0.196435	0.180601	0.9686	0.0764892	0.553453	0.749933	0.510278	0.488923	0.397045	0.297988	0.533833	0.728405	0.516336	0.526499	0.13649	0.886598	0.906159
PI [36:2]	0.165028	0.181255	0.10432	0.110379	0.0130687	0.274677	0.236037	0.380665	0.0404671	0.33974	0.738759	0.0642493	0.25934	0.185791	0.355845	0.942111	0.908217	0.613375	0.163769	0.104188	0.21522	0.189666	0.0992681	0.951283	0.844855	0.991877	0.833179	0.638083	0.99274	0.836842	0.879939	0.875639	0.217247	0.201413	0.989412	0.0556772	0.543793	0.740273	0.500618	0.479263	0.387385	0.288328	0.524173	0.718745	0.506676	0.516839	0.14615	0.896258	0.915819
PI [36:3]	0.224057	0.240284	0.16335	0.169408	0.0720979	0.333706	0.295066	0.439694	0.0994963	0.398769	0.67973	0.123279	0.318369	0.24482	0.414874	0.883082	0.849188	0.554345	0.222799	0.0451583	0.156191	0.130637	0.158297	0.989687	0.903884	0.932848	0.77415	0.579054	0.94823	0.777812	0.938968	0.934668	0.276276	0.260442	0.951558	0.00335201	0.446878	0.250397	0.490052	0.511408	0.603285	0.702343	0.466498	0.271925	0.483995	0.473832	0.86318	0.113072	0.0935108
PI [36:4]	0.260308	0.244081	0.321015	0.314956	0.412267	0.150658	0.189299	0.0446702	0.384868	0.0855956	0.835905	0.361086	0.165996	0.239545	0.0694904	0.632553	0.666447	0.96129	0.261566	0.529523	0.640555	0.615001	0.326067	0.525948	0.419519	0.582787	0.741486	0.936582	0.567405	0.737823	0.454604	0.450303	0.208088	0.223923	0.564077	0.481013	0.0386394	0.157841	0.081814	0.10317	0.195047	0.294105	0.0582597	0.136313	0.0757563	0.0655937	0.728582	0.52131	0.501749
PI [38:4]	0.142848	0.159074	0.0821402	0.0881988	0.0091116	0.252497	0.213857	0.358485	0.0182868	0.31756	0.76094	0.042069	0.237159	0.16361	0.333665	0.964292	0.930398	0.635555	0.141589	0.126368	0.2374	0.211846	0.0770878	0.929103	0.822674	0.985942	0.855359	0.660263	0.97056	0.859022	0.857759	0.853458	0.195067	0.179232	0.967232	0.0778575	0.869457	0.934063	0.826282	0.804927	0.713049	0.613992	0.849837	0.955591	0.83234	0.842503	0.179514	0.570594	0.590155
PI [38:5]	0.0756069	0.0918338	0.0148995	0.0209581	0.0763523	0.185256	0.146616	0.291244	0.0489539	0.250319	0.82818	0.0251717	0.169919	0.0963696	0.266424	0.968468	0.997638	0.702796	0.0743484	0.193609	0.304641	0.279087	0.00984706	0.861863	0.755434	0.918702	0.9226	0.727504	0.90332	0.926263	0.790518	0.786218	0.127826	0.111992	0.899991	0.145098	0.539605	0.343125	0.582779	0.604135	0.696012	0.79507	0.559225	0.364653	0.576722	0.566559	0.770453	0.0203445	0.000783697
CER [34:1]	0.0635175	0.0797444	0.00281012	0.00886876	0.0884417	0.173167	0.134527	0.279155	0.0610433	0.238229	0.84027	0.0372611	0.157829	0.0842802	0.254335	0.956378	0.990272	0.714885	0.062259	0.205698	0.31673	0.291176	0.00224233	0.849773	0.743344	0.906612	0.934689	0.739593	0.89123	0.938352	0.778429	0.774128	0.115737	0.0999023	0.887902	0.157188	0.540672	0.737152	0.497497	0.476142	0.384264	0.285207	0.521052	0.715624	0.503555	0.513718	0.149271	0.899379	0.91894
CER [40:1]	0.496947	0.48072	0.557654	0.551596	0.648906	0.387298	0.425938	0.28131	0.621508	0.322235	0.599266	0.597726	0.402635	0.476184	0.30613	0.395914	0.429808	0.724651	0.498205	0.766162	0.877195	0.851641	0.562707	0.289309	0.18288	0.346148	0.504846	0.699942	0.330766	0.501184	0.217964	0.213664	0.444728	0.460562	0.327438	0.717652	0.601601	0.798081	0.558426	0.53707	0.445193	0.346135	0.58198	0.776553	0.564484	0.574646	0.088342	0.83845	0.858011
CER [41:1]	0.520806	0.537033	0.460099	0.466157	0.368847	0.630455	0.591815	0.736444	0.396245	0.695518	0.382981	0.420028	0.615118	0.541569	0.711623	0.586333	0.552439	0.257596	0.519548	0.251591	0.140558	0.166112	0.455046	0.692938	0.799367	0.636099	0.4774	0.282304	0.651481	0.481063	0.764283	0.768583	0.573026	0.557191	0.654809	0.300101	0.0532925	0.249773	0.0101179	0.0112378	0.103115	0.202173	0.0336722	0.228245	0.0161756	0.0263382	0.63665	0.613242	0.593681
CER [42:1]	0.574233	0.558006	0.634941	0.628882	0.726193	0.464584	0.503224	0.358596	0.698794	0.399521	0.521979	0.675012	0.479921	0.553471	0.383416	0.318627	0.352521	0.647364	0.575492	0.843449	0.954481	0.928927	0.639993	0.212022	0.105593	0.268861	0.42756	0.622656	0.253479	0.423897	0.140678	0.136377	0.522014	0.537849	0.250151	0.794938	0.190812	0.387292	0.147637	0.126281	0.034404	0.0646537	0.171191	0.365764	0.153695	0.163857	0.499131	0.750761	0.7312
CER [42:2]	0.44446	0.428233	0.505167	0.499108	0.596419	0.33481	0.373451	0.228822	0.56902	0.269748	0.651753	0.545238	0.350148	0.423697	0.253642	0.448401	0.482295	0.777138	0.445718	0.713675	0.824707	0.799153	0.510219	0.341796	0.235367	0.398635	0.557334	0.75243	0.383253	0.553671	0.270452	0.266151	0.39224	0.408075	0.379925	0.665165	0.283408	0.0869284	0.326583	0.347939	0.439816	0.538874	0.303029	0.108456	0.320525	0.310363	0.973351	0.276541	0.25698
CHOL	0.255023	0.238796	0.31573	0.309671	0.406982	0.145374	0.184014	0.0393853	0.379583	0.0803108	0.84119	0.355801	0.160711	0.23426	0.0642056	0.637838	0.671732	0.966575	0.256281	0.524238	0.635271	0.609717	0.320783	0.531233	0.424804	0.588072	0.746771	0.941867	0.57269	0.743108	0.459888	0.455588	0.202803	0.218638	0.569362	0.475728	0.69432	0.8908	0.651145	0.62979	0.537912	0.438854	0.6747	0.869272	0.657203	0.667365	0.00437712	0.745731	0.765292
[truncated: 167 more columns]
