# Supplementary material for: Modeling the dynamics of hepatic metabolism: the predominance of 12-hour rhythmicity in metabolic adaptation
Source: Cell Mol Life Sci. 2026 Jan 9;83(1):55. doi: 10.1007/s00018-025-06046-4 (PMC12819941; doi:10.1007/s00018-025-06046-4)
Supplement: Supplementary file 8 — Supplementary Material 8 Online Resource 8 (ESM_8): Table S7. Pearson’s correlation coefficients and corresponding p-values for ZT0-ZT16. [file 18_2025_6046_MOESM8_ESM.xlsx]

## Sheet: rythmic proteins
Supplementary Table S6. Biodare2 Analysis of all OMIC data.
Method	BD2 eJTK
NULL_SIZE	100000
DW_END	0
PERIOD_MIN	24
PERIOD_MAX	24
DW_START	0
PRESET	EJTK_CLASSIC
METHOD	BD2EJTK
DATA_SET_TYPE_NAME	no dtr
PARAMS_SUMMARY	no dtr min-max p(24.0)
DATA_SET_TYPE	NO_DTR
Individual Results
Data Id	Data Label	tau	emp p	emp p BH Corrected	Pattern Shape	Pattern Period	Pattern Peak	P. Trough	P. Circ. Peak	P. Circ. Trough	P. Width	P. Asym		JTK p from tau	JTK p BH Corrected	bf corrected JTK p	BH bf corrected p
1772	Slk	0.721467	9.9999e-06	0.00242898	ACOS	24	0	20	0	20	24	0.17		1.30439e-06	0.000316837	0.000101743	0.0247133
1937	Syap1	0.730658	9.9999e-06	0.00242898	ACOS	24	0	20	0	20	24	0.17		9.71311e-07	0.000316837	7.57623e-05	0.0247133
866	Pck1	0.730658	9.9999e-06	0.00242898	ACOS	24	12	6	12	6	24	0.25		9.71311e-07	0.000316837	7.57623e-05	0.0247133
43	Api5	0.75823	9.9999e-06	0.00242898	ACOS	24	20	0	20	0	24	0.83		3.92823e-07	0.000316837	3.06402e-05	0.0247133
972	Man2a1	0.749039	9.9999e-06	0.00242898	ACOS	24	20	0	20	0	24	0.83		5.33032e-07	0.000316837	4.15765e-05	0.0247133
974	Dhx9	0.730658	9.9999e-06	0.00242898	ACOS	24	20	0	20	0	24	0.83		9.71311e-07	0.000316837	7.57623e-05	0.0247133
1133	Stat3	0.749039	9.9999e-06	0.00242898	ACOS	24	20	0	20	0	24	0.83		5.33032e-07	0.000316837	4.15765e-05	0.0247133
1462	Nop58	0.721467	9.9999e-06	0.00242898	ACOS	24	20	0	20	0	24	0.83		1.30439e-06	0.000316837	0.000101743	0.0247133
1815	Fxr1	0.721467	9.9999e-06	0.00242898	ACOS	24	20	0	20	0	24	0.83		1.30439e-06	0.000316837	0.000101743	0.0247133
2076	Trnt1	0.749039	9.9999e-06	0.00242898	ACOS	24	20	2	20	2	24	0.75		5.33032e-07	0.000316837	4.15765e-05	0.0247133
1580	Cd38	0.712277	2.99997e-05	0.00607244	ACOS	24	20	0	20	0	24	0.83		1.74565e-06	0.000353349	0.000136161	0.0275612
1733	Lsm7	0.712277	2.99997e-05	0.00607244	ACOS	24	20	0	20	0	24	0.83		1.74565e-06	0.000353349	0.000136161	0.0275612
113	Gpx1	0.703086	4.99995e-05	0.00857286	ACOS	24	6	16	6	16	24	0.58		2.32814e-06	0.000403932	0.000181595	0.0315067
2148	Mtnd2	0.703086	4.99995e-05	0.00857286	ACOS	24	20	0	20	0	24	0.83		2.32814e-06	0.000403932	0.000181595	0.0315067
343	Anpep	0.693895	5.99994e-05	0.00857286	ACOS	24	20	0	20	0	24	0.83		3.0943e-06	0.00044212	0.000241355	0.0344854
1259	Sec61a1	0.693895	5.99994e-05	0.00857286	ACOS	24	20	0	20	0	24	0.83		3.0943e-06	0.00044212	0.000241355	0.0344854
1818	Timm10	0.693895	5.99994e-05	0.00857286	ACOS	24	20	0	20	0	24	0.83		3.0943e-06	0.00044212	0.000241355	0.0344854
48	Cyp2j5	0.684705	7.99992e-05	0.00925324	ACOS	24	20	0	20	0	24	0.83		4.09844e-06	0.000474053	0.000319678	0.0369761
295	Rps15	0.684705	7.99992e-05	0.00925324	ACOS	24	20	22	20	22	24	0.92		4.09844e-06	0.000474053	0.000319678	0.0369761
368	Fabp5	0.684705	7.99992e-05	0.00925324	ACOS	24	20	6	20	6	24	0.58		4.09844e-06	0.000474053	0.000319678	0.0369761
617	Gne	0.684705	7.99992e-05	0.00925324	ACOS	24	20	22	20	22	24	0.92		4.09844e-06	0.000474053	0.000319678	0.0369761
2093	Nudcd2	0.675514	0.000139999	0.0136023	ACOS	24	4	12	4	12	24	0.67		5.40978e-06	0.000525614	0.000421963	0.0409979
8	Apob	0.675514	0.000139999	0.0136023	ACOS	24	20	0	20	0	24	0.83		5.40978e-06	0.000525614	0.000421963	0.0409979
480	Mybbp1a	0.675514	0.000139999	0.0136023	ACOS	24	20	0	20	0	24	0.83		5.40978e-06	0.000525614	0.000421963	0.0409979
1276	Uba2	0.675514	0.000139999	0.0136023	ACOS	24	20	0	20	0	24	0.83		5.40978e-06	0.000525614	0.000421963	0.0409979
2362	Rnase4	0.666323	0.000199998	0.0156708	ACOS	24	12	20	12	20	24	0.67		7.11619e-06	0.000557588	0.000555063	0.0434918
387	Sec31a	0.666323	0.000199998	0.0156708	ACOS	24	20	0	20	0	24	0.83		7.11619e-06	0.000557588	0.000555063	0.0434918
396	Luc7l3	0.666323	0.000199998	0.0156708	ACOS	24	20	0	20	0	24	0.83		7.11619e-06	0.000557588	0.000555063	0.0434918
499	Ptbp3	0.666323	0.000199998	0.0156708	ACOS	24	20	0	20	0	24	0.83		7.11619e-06	0.000557588	0.000555063	0.0434918
999	Slc25a12	0.666323	0.000199998	0.0156708	ACOS	24	20	0	20	0	24	0.83		7.11619e-06	0.000557588	0.000555063	0.0434918
1303	Slco1a1	0.666323	0.000199998	0.0156708	ACOS	24	20	0	20	0	24	0.83		7.11619e-06	0.000557588	0.000555063	0.0434918
1159	Lima1	0.657133	0.000259997	0.0157883	ACOS	24	0	20	0	20	24	0.17		9.32873e-06	0.000566487	0.000727641	0.044186
1512	Sult2a1	0.657133	0.000259997	0.0157883	ACOS	24	0	20	0	20	24	0.17		9.32873e-06	0.000566487	0.000727641	0.044186
1670	Tpm3	0.657133	0.000259997	0.0157883	ACOS	24	0	20	0	20	24	0.17		9.32873e-06	0.000566487	0.000727641	0.044186
929	Aacs	0.657133	0.000259997	0.0157883	ACOS	24	20	14	20	14	24	0.25		9.32873e-06	0.000566487	0.000727641	0.044186
1091	Irgm1	0.657133	0.000259997	0.0157883	ACOS	24	20	0	20	0	24	0.83		9.32873e-06	0.000566487	0.000727641	0.044186
1317	Blvra	0.657133	0.000259997	0.0157883	ACOS	24	20	0	20	0	24	0.83		9.32873e-06	0.000566487	0.000727641	0.044186
1843	Gna11	0.657133	0.000259997	0.0157883	ACOS	24	20	0	20	0	24	0.83		9.32873e-06	0.000566487	0.000727641	0.044186
1952	Atp2b1	0.657133	0.000259997	0.0157883	ACOS	24	20	2	20	2	24	0.75		9.32873e-06	0.000566487	0.000727641	0.044186
2315	Slc29a1	0.657133	0.000259997	0.0157883	ACOS	24	20	0	20	0	24	0.83		9.32873e-06	0.000566487	0.000727641	0.044186
2406	Atp5e	0.647942	0.000319997	0.0168972	ACOS	24	0	20	0	20	24	0.17		1.21873e-05	0.000643541	0.000950607	0.0501962
438	Ddx3x;D1Pas1	0.647942	0.000319997	0.0168972	ACOS	24	20	0	20	0	24	0.83		1.21873e-05	0.000643541	0.000950607	0.0501962
542	Copa	0.647942	0.000319997	0.0168972	ACOS	24	20	0	20	0	24	0.83		1.21873e-05	0.000643541	0.000950607	0.0501962
1022	Map2k2	0.647942	0.000319997	0.0168972	ACOS	24	20	0	20	0	24	0.83		1.21873e-05	0.000643541	0.000950607	0.0501962
1082	Bcl2l13	0.647942	0.000319997	0.0168972	ACOS	24	20	16	20	16	24	0.17		1.21873e-05	0.000643541	0.000950607	0.0501962
2204	Nnmt	0.647942	0.000319997	0.0168972	ACOS	24	20	0	20	0	24	0.83		1.21873e-05	0.000643541	0.000950607	0.0501962
22	Prdx4	0.638751	0.000499995	0.0205845	ACOS	24	0	20	0	20	24	0.17		1.58672e-05	0.000653246	0.00123764	0.0509532
2039	Fkbp5	0.638751	0.000499995	0.0205845	ACOS	24	16	10	16	10	24	0.25		1.58672e-05	0.000653246	0.00123764	0.0509532
1393	Clpx	0.638751	0.000499995	0.0205845	ACOS	24	18	16	18	16	24	0.08		1.58672e-05	0.000653246	0.00123764	0.0509532
279	Eif4a1	0.638751	0.000499995	0.0205845	ACOS	24	20	0	20	0	24	0.83		1.58672e-05	0.000653246	0.00123764	0.0509532
280	Actr2	0.638751	0.000499995	0.0205845	ACOS	24	20	0	20	0	24	0.83		1.58672e-05	0.000653246	0.00123764	0.0509532
358	Sec23a	0.638751	0.000499995	0.0205845	ACOS	24	20	0	20	0	24	0.83		1.58672e-05	0.000653246	0.00123764	0.0509532
968	Abcc6	0.638751	0.000499995	0.0205845	ACOS	24	20	0	20	0	24	0.83		1.58672e-05	0.000653246	0.00123764	0.0509532
1010	Mcee	0.638751	0.000499995	0.0205845	ACOS	24	20	0	20	0	24	0.83		1.58672e-05	0.000653246	0.00123764	0.0509532
1233	Rhoa	0.638751	0.000499995	0.0205845	ACOS	24	20	0	20	0	24	0.83		1.58672e-05	0.000653246	0.00123764	0.0509532
1312	Pxmp2	0.638751	0.000499995	0.0205845	ACOS	24	20	0	20	0	24	0.83		1.58672e-05	0.000653246	0.00123764	0.0509532
1338	Eif3e	0.638751	0.000499995	0.0205845	ACOS	24	20	0	20	0	24	0.83		1.58672e-05	0.000653246	0.00123764	0.0509532
1496	Oxsr1	0.638751	0.000499995	0.0205845	ACOS	24	20	0	20	0	24	0.83		1.58672e-05	0.000653246	0.00123764	0.0509532
2003	Map2k3	0.638751	0.000499995	0.0205845	ACOS	24	20	0	20	0	24	0.83		1.58672e-05	0.000653246	0.00123764	0.0509532
103	P4hb	0.629561	0.000749993	0.0253018	ACOS	24	0	20	0	20	24	0.17		2.05877e-05	0.000694548	0.00160584	0.0541748
1751	Ppm1a	0.629561	0.000749993	0.0253018	ACOS	24	2	12	2	12	24	0.58		2.05877e-05	0.000694548	0.00160584	0.0541748
400	Ogdh	0.629561	0.000749993	0.0253018	ACOS	24	20	0	20	0	24	0.83		2.05877e-05	0.000694548	0.00160584	0.0541748
410	Vdac2	0.629561	0.000749993	0.0253018	ACOS	24	20	16	20	16	24	0.17		2.05877e-05	0.000694548	0.00160584	0.0541748
724	Ola1	0.629561	0.000749993	0.0253018	ACOS	24	20	22	20	22	24	0.92		2.05877e-05	0.000694548	0.00160584	0.0541748
920	Sec23b	0.629561	0.000749993	0.0253018	ACOS	24	20	0	20	0	24	0.83		2.05877e-05	0.000694548	0.00160584	0.0541748
1372	Pxn	0.629561	0.000749993	0.0253018	ACOS	24	20	0	20	0	24	0.83		2.05877e-05	0.000694548	0.00160584	0.0541748
1460	Qil1	0.629561	0.000749993	0.0253018	ACOS	24	20	0	20	0	24	0.83		2.05877e-05	0.000694548	0.00160584	0.0541748
1605	Farp1	0.629561	0.000749993	0.0253018	ACOS	24	20	22	20	22	24	0.92		2.05877e-05	0.000694548	0.00160584	0.0541748
1699	Mcts1;Mcts2	0.629561	0.000749993	0.0253018	ACOS	24	20	0	20	0	24	0.83		2.05877e-05	0.000694548	0.00160584	0.0541748
1719	Exoc1	0.629561	0.000749993	0.0253018	ACOS	24	20	0	20	0	24	0.83		2.05877e-05	0.000694548	0.00160584	0.0541748
1961	Mipep	0.629561	0.000749993	0.0253018	ACOS	24	20	0	20	0	24	0.83		2.05877e-05	0.000694548	0.00160584	0.0541748
2103	Ipo4	0.629561	0.000749993	0.0253018	ACOS	24	20	0	20	0	24	0.83		2.05877e-05	0.000694548	0.00160584	0.0541748
2265	Klkb1	0.62037	0.000869991	0.0253125	ACOS	24	0	18	0	18	24	0.25		2.66212e-05	0.000808286	0.00207645	0.0630463
1407	Hexb	0.62037	0.000869991	0.0253125	ACOS	24	14	20	14	20	24	0.75		2.66212e-05	0.000808286	0.00207645	0.0630463
648	Pcyt2	0.62037	0.000869991	0.0253125	ACOS	24	20	16	20	16	24	0.17		2.66212e-05	0.000808286	0.00207645	0.0630463
799	Dync1h1	0.62037	0.000869991	0.0253125	ACOS	24	20	0	20	0	24	0.83		2.66212e-05	0.000808286	0.00207645	0.0630463
961	Ipo7	0.62037	0.000869991	0.0253125	ACOS	24	20	0	20	0	24	0.83		2.66212e-05	0.000808286	0.00207645	0.0630463
1879	Tecr	0.62037	0.000869991	0.0253125	ACOS	24	20	0	20	0	24	0.83		2.66212e-05	0.000808286	0.00207645	0.0630463
202	Prdx1	0.62037	0.000869991	0.0253125	ACOS	24	22	20	22	20	24	0.08		2.66212e-05	0.000808286	0.00207645	0.0630463
564	Suox	0.62037	0.000869991	0.0253125	ACOS	24	22	20	22	20	24	0.08		2.66212e-05	0.000808286	0.00207645	0.0630463
996	Mrpl12	0.611179	0.00098999	0.0253125	ACOS	24	0	14	0	14	24	0.42		3.43054e-05	0.000877135	0.00267582	0.0684165
1902	Ufd1l	0.611179	0.00098999	0.0253125	ACOS	24	0	20	0	20	24	0.17		3.43054e-05	0.000877135	0.00267582	0.0684165
2308	Nolc1	0.611179	0.00098999	0.0253125	ACOS	24	0	20	0	20	24	0.17		3.43054e-05	0.000877135	0.00267582	0.0684165
2423	Tmbim6	0.611179	0.00098999	0.0253125	ACOS	24	6	2	6	2	24	0.17		3.43054e-05	0.000877135	0.00267582	0.0684165
155	Cyp2a5;Cyp2a4	0.611179	0.00098999	0.0253125	ACOS	24	20	0	20	0	24	0.83		3.43054e-05	0.000877135	0.00267582	0.0684165
197	Pdha1	0.611179	0.00098999	0.0253125	ACOS	24	20	16	20	16	24	0.17		3.43054e-05	0.000877135	0.00267582	0.0684165
634	Asl	0.611179	0.00098999	0.0253125	ACOS	24	20	0	20	0	24	0.83		3.43054e-05	0.000877135	0.00267582	0.0684165
930	Ankfy1	0.611179	0.00098999	0.0253125	ACOS	24	20	0	20	0	24	0.83		3.43054e-05	0.000877135	0.00267582	0.0684165
938	Gcn1l1	0.611179	0.00098999	0.0253125	ACOS	24	20	0	20	0	24	0.83		3.43054e-05	0.000877135	0.00267582	0.0684165
1093	Cars	0.611179	0.00098999	0.0253125	ACOS	24	20	0	20	0	24	0.83		3.43054e-05	0.000877135	0.00267582	0.0684165
1147	Srpr	0.611179	0.00098999	0.0253125	ACOS	24	20	0	20	0	24	0.83		3.43054e-05	0.000877135	0.00267582	0.0684165
1643	Isoc1	0.611179	0.00098999	0.0253125	ACOS	24	20	0	20	0	24	0.83		3.43054e-05	0.000877135	0.00267582	0.0684165
1730	Mms19	0.611179	0.00098999	0.0253125	ACOS	24	20	0	20	0	24	0.83		3.43054e-05	0.000877135	0.00267582	0.0684165
1732	Irf3	0.611179	0.00098999	0.0253125	ACOS	24	20	0	20	0	24	0.83		3.43054e-05	0.000877135	0.00267582	0.0684165
2414	Mpdu1	0.611179	0.00098999	0.0253125	ACOS	24	20	0	20	0	24	0.83		3.43054e-05	0.000877135	0.00267582	0.0684165
264	Cyb5a	0.601989	0.00147999	0.0323863	ACOS	24	0	20	0	20	24	0.17		4.40569e-05	0.000964092	0.00343644	0.0751992
643	Etfdh	0.601989	0.00147999	0.0323863	ACOS	24	0	18	0	18	24	0.25		4.40569e-05	0.000964092	0.00343644	0.0751992
1926	Chchd2	0.601989	0.00147999	0.0323863	ACOS	24	0	20	0	20	24	0.17		4.40569e-05	0.000964092	0.00343644	0.0751992
2182	Mtx1	0.601989	0.00147999	0.0323863	ACOS	24	0	20	0	20	24	0.17		4.40569e-05	0.000964092	0.00343644	0.0751992
417	Tmpo	0.601989	0.00147999	0.0323863	ACOS	24	2	20	2	20	24	0.25		4.40569e-05	0.000964092	0.00343644	0.0751992
482	43717	0.601989	0.00147999	0.0323863	ACOS	24	4	12	4	12	24	0.67		4.40569e-05	0.000964092	0.00343644	0.0751992
789	Stard5	0.601989	0.00147999	0.0323863	ACOS	24	18	12	18	12	24	0.25		4.40569e-05	0.000964092	0.00343644	0.0751992
390	Slc27a5	0.601989	0.00147999	0.0323863	ACOS	24	20	0	20	0	24	0.83		4.40569e-05	0.000964092	0.00343644	0.0751992
623	Gckr	0.601989	0.00147999	0.0323863	ACOS	24	20	0	20	0	24	0.83		4.40569e-05	0.000964092	0.00343644	0.0751992
777	Ndufa9	0.601989	0.00147999	0.0323863	ACOS	24	20	0	20	0	24	0.83		4.40569e-05	0.000964092	0.00343644	0.0751992
1050	Sars	0.601989	0.00147999	0.0323863	ACOS	24	20	0	20	0	24	0.83		4.40569e-05	0.000964092	0.00343644	0.0751992
1109	Gmppa	0.601989	0.00147999	0.0323863	ACOS	24	20	0	20	0	24	0.83		4.40569e-05	0.000964092	0.00343644	0.0751992
1169	Cpsf6	0.601989	0.00147999	0.0323863	ACOS	24	20	22	20	22	24	0.92		4.40569e-05	0.000964092	0.00343644	0.0751992
1994	Cyp3a25	0.601989	0.00147999	0.0323863	ACOS	24	20	0	20	0	24	0.83		4.40569e-05	0.000964092	0.00343644	0.0751992
1221	Arpc3	0.601989	0.00147999	0.0323863	ACOS	24	22	6	22	6	24	0.67		4.40569e-05	0.000964092	0.00343644	0.0751992
2209	Ptprd	0.601989	0.00147999	0.0323863	ACOS	24	22	4	22	4	24	0.75		4.40569e-05	0.000964092	0.00343644	0.0751992
1235	Naa10;Naa11	0.592798	0.00196998	0.0346745	ACOS	24	0	20	0	20	24	0.17		5.63877e-05	0.000992504	0.00439824	0.0774153
1715	Ndufa6	0.592798	0.00196998	0.0346745	ACOS	24	0	20	0	20	24	0.17		5.63877e-05	0.000992504	0.00439824	0.0774153
1553	Ppm1g	0.592798	0.00196998	0.0346745	ACOS	24	2	20	2	20	24	0.25		5.63877e-05	0.000992504	0.00439824	0.0774153
893	Slc26a1	0.592798	0.00196998	0.0346745	ACOS	24	12	8	12	8	24	0.17		5.63877e-05	0.000992504	0.00439824	0.0774153
1992	Clec4f	0.592798	0.00196998	0.0346745	ACOS	24	14	20	14	20	24	0.75		5.63877e-05	0.000992504	0.00439824	0.0774153
641	Lrp1	0.592798	0.00196998	0.0346745	ACOS	24	16	18	16	18	24	0.92		5.63877e-05	0.000992504	0.00439824	0.0774153
2368	Mcat	0.592798	0.00196998	0.0346745	ACOS	24	18	16	18	16	24	0.08		5.63877e-05	0.000992504	0.00439824	0.0774153
201	G6pc	0.592798	0.00196998	0.0346745	ACOS	24	20	0	20	0	24	0.83		5.63877e-05	0.000992504	0.00439824	0.0774153
216	Acadm	0.592798	0.00196998	0.0346745	ACOS	24	20	16	20	16	24	0.17		5.63877e-05	0.000992504	0.00439824	0.0774153
711	Slc25a11	0.592798	0.00196998	0.0346745	ACOS	24	20	0	20	0	24	0.83		5.63877e-05	0.000992504	0.00439824	0.0774153
889	Slc25a15	0.592798	0.00196998	0.0346745	ACOS	24	20	0	20	0	24	0.83		5.63877e-05	0.000992504	0.00439824	0.0774153
976	Cops2	0.592798	0.00196998	0.0346745	ACOS	24	20	0	20	0	24	0.83		5.63877e-05	0.000992504	0.00439824	0.0774153
1253	Ociad2	0.592798	0.00196998	0.0346745	ACOS	24	20	0	20	0	24	0.83		5.63877e-05	0.000992504	0.00439824	0.0774153
1289	Arl1	0.592798	0.00196998	0.0346745	ACOS	24	20	0	20	0	24	0.83		5.63877e-05	0.000992504	0.00439824	0.0774153
1521	Hprt1	0.592798	0.00196998	0.0346745	ACOS	24	20	0	20	0	24	0.83		5.63877e-05	0.000992504	0.00439824	0.0774153
1543	Mtnd5	0.592798	0.00196998	0.0346745	ACOS	24	20	0	20	0	24	0.83		5.63877e-05	0.000992504	0.00439824	0.0774153
1630	Golph3	0.592798	0.00196998	0.0346745	ACOS	24	20	0	20	0	24	0.83		5.63877e-05	0.000992504	0.00439824	0.0774153
1663	Ndufaf3	0.592798	0.00196998	0.0346745	ACOS	24	20	16	20	16	24	0.17		5.63877e-05	0.000992504	0.00439824	0.0774153
1709	Pex11g	0.592798	0.00196998	0.0346745	ACOS	24	20	0	20	0	24	0.83		5.63877e-05	0.000992504	0.00439824	0.0774153
1766	Sec23ip	0.592798	0.00196998	0.0346745	ACOS	24	20	0	20	0	24	0.83		5.63877e-05	0.000992504	0.00439824	0.0774153
1784	Uba6	0.592798	0.00196998	0.0346745	ACOS	24	20	0	20	0	24	0.83		5.63877e-05	0.000992504	0.00439824	0.0774153
1990	Psme4	0.592798	0.00196998	0.0346745	ACOS	24	20	0	20	0	24	0.83		5.63877e-05	0.000992504	0.00439824	0.0774153
2120	Mrps23	0.592798	0.00196998	0.0346745	ACOS	24	20	16	20	16	24	0.17		5.63877e-05	0.000992504	0.00439824	0.0774153
2161	Rab6a;Rab6b	0.592798	0.00196998	0.0346745	ACOS	24	20	0	20	0	24	0.83		5.63877e-05	0.000992504	0.00439824	0.0774153
2164	Slc25a25	0.592798	0.00196998	0.0346745	ACOS	24	20	0	20	0	24	0.83		5.63877e-05	0.000992504	0.00439824	0.0774153
2385	Lgals8	0.592798	0.00196998	0.0346745	ACOS	24	20	14	20	14	24	0.25		5.63877e-05	0.000992504	0.00439824	0.0774153
839	Ak3	0.592798	0.00196998	0.0346745	ACOS	24	22	20	22	20	24	0.08		5.63877e-05	0.000992504	0.00439824	0.0774153
403	Psmb6	0.583607	0.00294997	0.0444451	ACOS	24	0	20	0	20	24	0.17		7.19241e-05	0.00109876	0.00561008	0.0857036
939	Dnajc11	0.583607	0.00294997	0.0444451	ACOS	24	0	0	0	0	24	0		7.19241e-05	0.00109876	0.00561008	0.0857036
1074	Elavl1	0.583607	0.00294997	0.0444451	ACOS	24	0	20	0	20	24	0.17		7.19241e-05	0.00109876	0.00561008	0.0857036
803	Akr1a1	0.583607	0.00294997	0.0444451	ACOS	24	2	10	2	10	24	0.67		7.19241e-05	0.00109876	0.00561008	0.0857036
275	Pcbp1	0.583607	0.00294997	0.0444451	COS	24	6	18	6	18	24	0.5		7.19241e-05	0.00109876	0.00561008	0.0857036
2010	Slc38a4	0.583607	0.00294997	0.0444451	ACOS	24	12	8	12	8	24	0.17		7.19241e-05	0.00109876	0.00561008	0.0857036
2411	Spcs1	0.583607	0.00294997	0.0444451	ACOS	24	16	20	16	20	24	0.83		7.19241e-05	0.00109876	0.00561008	0.0857036
139	Eno1	0.583607	0.00294997	0.0444451	ACOS	24	20	14	20	14	24	0.25		7.19241e-05	0.00109876	0.00561008	0.0857036
204	Sar1a	0.583607	0.00294997	0.0444451	ACOS	24	20	0	20	0	24	0.83		7.19241e-05	0.00109876	0.00561008	0.0857036
282	Arf4	0.583607	0.00294997	0.0444451	ACOS	24	20	0	20	0	24	0.83		7.19241e-05	0.00109876	0.00561008	0.0857036
303	Dnaja1	0.583607	0.00294997	0.0444451	ACOS	24	20	0	20	0	24	0.83		7.19241e-05	0.00109876	0.00561008	0.0857036
382	Sec24a	0.583607	0.00294997	0.0444451	ACOS	24	20	0	20	0	24	0.83		7.19241e-05	0.00109876	0.00561008	0.0857036
506	Ipo5	0.583607	0.00294997	0.0444451	ACOS	24	20	0	20	0	24	0.83		7.19241e-05	0.00109876	0.00561008	0.0857036
596	Psmd2	0.583607	0.00294997	0.0444451	ACOS	24	20	0	20	0	24	0.83		7.19241e-05	0.00109876	0.00561008	0.0857036
835	Psmb2	0.583607	0.00294997	0.0444451	ACOS	24	20	0	20	0	24	0.83		7.19241e-05	0.00109876	0.00561008	0.0857036
959	Pmpca	0.583607	0.00294997	0.0444451	ACOS	24	20	0	20	0	24	0.83		7.19241e-05	0.00109876	0.00561008	0.0857036
1049	Sf3b1	0.583607	0.00294997	0.0444451	ACOS	24	20	0	20	0	24	0.83		7.19241e-05	0.00109876	0.00561008	0.0857036
1069	Ppp1cb	0.583607	0.00294997	0.0444451	ACOS	24	20	0	20	0	24	0.83		7.19241e-05	0.00109876	0.00561008	0.0857036
1108	Fermt2	0.583607	0.00294997	0.0444451	ACOS	24	20	0	20	0	24	0.83		7.19241e-05	0.00109876	0.00561008	0.0857036
1210	Pex14	0.583607	0.00294997	0.0444451	ACOS	24	20	14	20	14	24	0.25		7.19241e-05	0.00109876	0.00561008	0.0857036
2280	Rfk	0.583607	0.00294997	0.0444451	ACOS	24	20	0	20	0	24	0.83		7.19241e-05	0.00109876	0.00561008	0.0857036
19	Dld	0.574417	0.00343997	0.0444451	ACOS	24	0	18	0	18	24	0.25		9.14296e-05	0.00118129	0.00713151	0.0921406
292	Rps4x	0.574417	0.00343997	0.0444451	ACOS	24	0	20	0	20	24	0.17		9.14296e-05	0.00118129	0.00713151	0.0921406
572	Cmbl	0.574417	0.00343997	0.0444451	ACOS	24	0	20	0	20	24	0.17		9.14296e-05	0.00118129	0.00713151	0.0921406
865	Psma5	0.574417	0.00343997	0.0444451	ACOS	24	0	20	0	20	24	0.17		9.14296e-05	0.00118129	0.00713151	0.0921406
962	Akr1b1	0.574417	0.00343997	0.0444451	ACOS	24	0	20	0	20	24	0.17		9.14296e-05	0.00118129	0.00713151	0.0921406
1817	Timm9	0.574417	0.00343997	0.0444451	ACOS	24	0	20	0	20	24	0.17		9.14296e-05	0.00118129	0.00713151	0.0921406
2149	Glb1	0.574417	0.00343997	0.0444451	ACOS	24	6	12	6	12	24	0.75		9.14296e-05	0.00118129	0.00713151	0.0921406
1388	Mars	0.574417	0.00343997	0.0444451	ACOS	24	12	8	12	8	24	0.17		9.14296e-05	0.00118129	0.00713151	0.0921406
271	Eef2	0.574417	0.00343997	0.0444451	ACOS	24	18	8	18	8	24	0.42		9.14296e-05	0.00118129	0.00713151	0.0921406
1960	Hectd1	0.574417	0.00343997	0.0444451	ACOS	24	18	0	18	0	24	0.75		9.14296e-05	0.00118129	0.00713151	0.0921406
318	Kpnb1	0.574417	0.00343997	0.0444451	ACOS	24	20	0	20	0	24	0.83		9.14296e-05	0.00118129	0.00713151	0.0921406
366	Cyp2e1	0.574417	0.00343997	0.0444451	ACOS	24	20	0	20	0	24	0.83		9.14296e-05	0.00118129	0.00713151	0.0921406
466	Snrnp200	0.574417	0.00343997	0.0444451	ACOS	24	20	0	20	0	24	0.83		9.14296e-05	0.00118129	0.00713151	0.0921406
909	Gdi1	0.574417	0.00343997	0.0444451	ACOS	24	20	0	20	0	24	0.83		9.14296e-05	0.00118129	0.00713151	0.0921406
1098	Usp9x	0.574417	0.00343997	0.0444451	ACOS	24	20	0	20	0	24	0.83		9.14296e-05	0.00118129	0.00713151	0.0921406
1126	Ecm29	0.574417	0.00343997	0.0444451	ACOS	24	20	0	20	0	24	0.83		9.14296e-05	0.00118129	0.00713151	0.0921406
1376	Pdxdc1	0.574417	0.00343997	0.0444451	ACOS	24	20	0	20	0	24	0.83		9.14296e-05	0.00118129	0.00713151	0.0921406
1551	Huwe1	0.574417	0.00343997	0.0444451	ACOS	24	20	0	20	0	24	0.83		9.14296e-05	0.00118129	0.00713151	0.0921406
1561	Rps15a	0.574417	0.00343997	0.0444451	ACOS	24	20	0	20	0	24	0.83		9.14296e-05	0.00118129	0.00713151	0.0921406
1602	Mapk14	0.574417	0.00343997	0.0444451	ACOS	24	20	0	20	0	24	0.83		9.14296e-05	0.00118129	0.00713151	0.0921406
1615	Trabd	0.574417	0.00343997	0.0444451	ACOS	24	20	0	20	0	24	0.83		9.14296e-05	0.00118129	0.00713151	0.0921406
1805	Osbpl9	0.574417	0.00343997	0.0444451	ACOS	24	20	0	20	0	24	0.83		9.14296e-05	0.00118129	0.00713151	0.0921406
1855	Sts	0.574417	0.00343997	0.0444451	ACOS	24	20	0	20	0	24	0.83		9.14296e-05	0.00118129	0.00713151	0.0921406
1895	Mrps30	0.574417	0.00343997	0.0444451	ACOS	24	20	0	20	0	24	0.83		9.14296e-05	0.00118129	0.00713151	0.0921406
1958	Rock2	0.574417	0.00343997	0.0444451	ACOS	24	20	14	20	14	24	0.25		9.14296e-05	0.00118129	0.00713151	0.0921406
2026	Mrpl39	0.574417	0.00343997	0.0444451	ACOS	24	20	16	20	16	24	0.17		9.14296e-05	0.00118129	0.00713151	0.0921406
2137	Srd5a1	0.574417	0.00343997	0.0444451	ACOS	24	20	0	20	0	24	0.83		9.14296e-05	0.00118129	0.00713151	0.0921406
1226	Chchd3	0.574417	0.00343997	0.0444451	ACOS	24	22	20	22	20	24	0.08		9.14296e-05	0.00118129	0.00713151	0.0921406
1457	Dpp7	0.574417	0.00343997	0.0444451	ACOS	24	22	6	22	6	24	0.67		9.14296e-05	0.00118129	0.00713151	0.0921406
553	Sdha	0.565226	0.00391996	0.0444934	ACOS	24	0	20	0	20	24	0.17		0.00011583	0.00131473	0.00903478	0.102549
582	Pex19	0.565226	0.00391996	0.0444934	ACOS	24	0	20	0	20	24	0.17		0.00011583	0.00131473	0.00903478	0.102549
1062	Atp5j	0.565226	0.00391996	0.0444934	ACOS	24	0	18	0	18	24	0.25		0.00011583	0.00131473	0.00903478	0.102549
1971	Srsf2	0.565226	0.00391996	0.0444934	ACOS	24	0	20	0	20	24	0.17		0.00011583	0.00131473	0.00903478	0.102549
1877	Tpd52l2	0.565226	0.00391996	0.0444934	ACOS	24	2	20	2	20	24	0.25		0.00011583	0.00131473	0.00903478	0.102549
1529	Rpl13a	0.565226	0.00391996	0.0444934	ACOS	24	4	10	4	10	24	0.75		0.00011583	0.00131473	0.00903478	0.102549
1015	Pdcd4	0.565226	0.00391996	0.0444934	ACOS	24	8	14	8	14	24	0.75		0.00011583	0.00131473	0.00903478	0.102549
2231	Hypk	0.565226	0.00391996	0.0444934	ACOS	24	14	22	14	22	24	0.67		0.00011583	0.00131473	0.00903478	0.102549
1329	Tat	0.565226	0.00391996	0.0444934	ACOS	24	16	8	16	8	24	0.33		0.00011583	0.00131473	0.00903478	0.102549
415	Rbbp7	0.565226	0.00391996	0.0444934	ACOS	24	18	0	18	0	24	0.75		0.00011583	0.00131473	0.00903478	0.102549
1499	Akap1	0.565226	0.00391996	0.0444934	ACOS	24	18	12	18	12	24	0.25		0.00011583	0.00131473	0.00903478	0.102549
219	Aldh2	0.565226	0.00391996	0.0444934	ACOS	24	20	16	20	16	24	0.17		0.00011583	0.00131473	0.00903478	0.102549
460	Cltc	0.565226	0.00391996	0.0444934	ACOS	24	20	0	20	0	24	0.83		0.00011583	0.00131473	0.00903478	0.102549
599	Ttc39c	0.565226	0.00391996	0.0444934	ACOS	24	20	0	20	0	24	0.83		0.00011583	0.00131473	0.00903478	0.102549
655	Mlycd	0.565226	0.00391996	0.0444934	ACOS	24	20	0	20	0	24	0.83		0.00011583	0.00131473	0.00903478	0.102549
1172	Ido2	0.565226	0.00391996	0.0444934	ACOS	24	20	0	20	0	24	0.83		0.00011583	0.00131473	0.00903478	0.102549
1205	Fdxr	0.565226	0.00391996	0.0444934	ACOS	24	20	16	20	16	24	0.17		0.00011583	0.00131473	0.00903478	0.102549
1345	Tfr2	0.565226	0.00391996	0.0444934	ACOS	24	20	0	20	0	24	0.83		0.00011583	0.00131473	0.00903478	0.102549
1383	Fahd1	0.565226	0.00391996	0.0444934	ACOS	24	20	16	20	16	24	0.17		0.00011583	0.00131473	0.00903478	0.102549
1568	Vbp1	0.565226	0.00391996	0.0444934	ACOS	24	20	0	20	0	24	0.83		0.00011583	0.00131473	0.00903478	0.102549
1763	Commd2	0.565226	0.00391996	0.0444934	ACOS	24	20	0	20	0	24	0.83		0.00011583	0.00131473	0.00903478	0.102549
1852	Surf1	0.565226	0.00391996	0.0444934	ACOS	24	20	16	20	16	24	0.17		0.00011583	0.00131473	0.00903478	0.102549
2047	Csnk2a1	0.565226	0.00391996	0.0444934	ACOS	24	20	0	20	0	24	0.83		0.00011583	0.00131473	0.00903478	0.102549
2184	Abcb8	0.565226	0.00391996	0.0444934	ACOS	24	20	0	20	0	24	0.83		0.00011583	0.00131473	0.00903478	0.102549
1222	Gsta4	0.565226	0.00391996	0.0444934	ACOS	24	22	20	22	20	24	0.08		0.00011583	0.00131473	0.00903478	0.102549
2252	Mrpl1	0.565226	0.00391996	0.0444934	ACOS	24	22	4	22	4	24	0.75		0.00011583	0.00131473	0.00903478	0.102549
62	Hnrnpa2b1	0.556035	0.00587994	0.0578234	ACOS	24	0	20	0	20	24	0.17		0.000146246	0.00143819	0.0114072	0.112179
69	Tpp1	0.556035	0.00587994	0.0578234	ACOS	24	2	20	2	20	24	0.25		0.000146246	0.00143819	0.0114072	0.112179
213	Eci1	0.556035	0.00587994	0.0578234	ACOS	24	0	18	0	18	24	0.25		0.000146246	0.00143819	0.0114072	0.112179
468	Lrpprc	0.556035	0.00587994	0.0578234	ACOS	24	20	0	20	0	24	0.83		0.000146246	0.00143819	0.0114072	0.112179
510	Qars	0.556035	0.00587994	0.0578234	ACOS	24	20	0	20	0	24	0.83		0.000146246	0.00143819	0.0114072	0.112179
561	Acat1	0.556035	0.00587994	0.0578234	ACOS	24	18	16	18	16	24	0.08		0.000146246	0.00143819	0.0114072	0.112179
610	Mgst1	0.556035	0.00587994	0.0578234	ACOS	24	20	0	20	0	24	0.83		0.000146246	0.00143819	0.0114072	0.112179
767	Rpn2	0.556035	0.00587994	0.0578234	ACOS	24	20	0	20	0	24	0.83		0.000146246	0.00143819	0.0114072	0.112179
795	Cse1l	0.556035	0.00587994	0.0578234	ACOS	24	20	0	20	0	24	0.83		0.000146246	0.00143819	0.0114072	0.112179
833	Nsdhl	0.556035	0.00587994	0.0578234	ACOS	24	20	0	20	0	24	0.83		0.000146246	0.00143819	0.0114072	0.112179
841	Pdcd6ip	0.556035	0.00587994	0.0578234	ACOS	24	20	0	20	0	24	0.83		0.000146246	0.00143819	0.0114072	0.112179
867	Dnpep	0.556035	0.00587994	0.0578234	ACOS	24	20	22	20	22	24	0.92		0.000146246	0.00143819	0.0114072	0.112179
921	Thrsp	0.556035	0.00587994	0.0578234	ACOS	24	18	10	18	10	24	0.33		0.000146246	0.00143819	0.0114072	0.112179
924	Ubr4	0.556035	0.00587994	0.0578234	ACOS	24	20	0	20	0	24	0.83		0.000146246	0.00143819	0.0114072	0.112179
936	Serpinc1	0.556035	0.00587994	0.0578234	ACOS	24	6	12	6	12	24	0.75		0.000146246	0.00143819	0.0114072	0.112179
943	Arfgap2	0.556035	0.00587994	0.0578234	ACOS	24	10	12	10	12	24	0.92		0.000146246	0.00143819	0.0114072	0.112179
952	Nme1	0.556035	0.00587994	0.0578234	ACOS	24	0	20	0	20	24	0.17		0.000146246	0.00143819	0.0114072	0.112179
975	Mtnd4	0.556035	0.00587994	0.0578234	ACOS	24	20	0	20	0	24	0.83		0.000146246	0.00143819	0.0114072	0.112179
1059	Hrg	0.556035	0.00587994	0.0578234	ACOS	24	0	20	0	20	24	0.17		0.000146246	0.00143819	0.0114072	0.112179
1225	Gsta2	0.556035	0.00587994	0.0578234	ACOS	24	22	20	22	20	24	0.08		0.000146246	0.00143819	0.0114072	0.112179
1260	Coro1c	0.556035	0.00587994	0.0578234	ACOS	24	20	20	20	20	24	0		0.000146246	0.00143819	0.0114072	0.112179
1284	Nmt1	0.556035	0.00587994	0.0578234	ACOS	24	0	0	0	0	24	0		0.000146246	0.00143819	0.0114072	0.112179
1337	Akr1e2	0.556035	0.00587994	0.0578234	ACOS	24	20	0	20	0	24	0.83		0.000146246	0.00143819	0.0114072	0.112179
1399	Ube2i	0.556035	0.00587994	0.0578234	ACOS	24	0	20	0	20	24	0.17		0.000146246	0.00143819	0.0114072	0.112179
1527	Flad1	0.556035	0.00587994	0.0578234	ACOS	24	20	0	20	0	24	0.83		0.000146246	0.00143819	0.0114072	0.112179
1638	Ptcd3	0.556035	0.00587994	0.0578234	ACOS	24	20	0	20	0	24	0.83		0.000146246	0.00143819	0.0114072	0.112179
1657	Cops3	0.556035	0.00587994	0.0578234	ACOS	24	20	0	20	0	24	0.83		0.000146246	0.00143819	0.0114072	0.112179
1787	Man1a1	0.556035	0.00587994	0.0578234	ACOS	24	20	0	20	0	24	0.83		0.000146246	0.00143819	0.0114072	0.112179
1975	Timm50	0.556035	0.00587994	0.0578234	ACOS	24	20	0	20	0	24	0.83		0.000146246	0.00143819	0.0114072	0.112179
2042	Fads2	0.556035	0.00587994	0.0578234	ACOS	24	20	0	20	0	24	0.83		0.000146246	0.00143819	0.0114072	0.112179
2094	Copg2	0.556035	0.00587994	0.0578234	ACOS	24	20	0	20	0	24	0.83		0.000146246	0.00143819	0.0114072	0.112179
2189	Pds5b	0.556035	0.00587994	0.0578234	ACOS	24	20	0	20	0	24	0.83		0.000146246	0.00143819	0.0114072	0.112179
2358	Tmem135	0.556035	0.00587994	0.0578234	ACOS	24	20	0	20	0	24	0.83		0.000146246	0.00143819	0.0114072	0.112179
17	Kng1	0.546845	0.00685993	0.0599965	ACOS	24	2	22	2	22	24	0.17		0.000184024	0.00161955	0.0143539	0.126325
73	Mtco2	0.546845	0.00685993	0.0599965	ACOS	24	20	0	20	0	24	0.83		0.000184024	0.00161955	0.0143539	0.126325
217	Fdx1	0.546845	0.00685993	0.0599965	ACOS	24	20	0	20	0	24	0.83		0.000184024	0.00161955	0.0143539	0.126325
218	Cryz	0.546845	0.00685993	0.0599965	ACOS	24	22	14	22	14	24	0.33		0.000184024	0.00161955	0.0143539	0.126325
334	H3f3a;H3f3c	0.546845	0.00685993	0.0599965	ACOS	24	16	12	16	12	24	0.17		0.000184024	0.00161955	0.0143539	0.126325
357	Egfr	0.546845	0.00685993	0.0599965	ACOS	24	12	8	12	8	24	0.17		0.000184024	0.00161955	0.0143539	0.126325
397	Pfas	0.546845	0.00685993	0.0599965	ACOS	24	18	0	18	0	24	0.75		0.000184024	0.00161955	0.0143539	0.126325
421	Pafah1b2	0.546845	0.00685993	0.0599965	ACOS	24	20	22	20	22	24	0.92		0.000184024	0.00161955	0.0143539	0.126325
546	Acad9	0.546845	0.00685993	0.0599965	ACOS	24	20	0	20	0	24	0.83		0.000184024	0.00161955	0.0143539	0.126325
547	Eif3b	0.546845	0.00685993	0.0599965	ACOS	24	20	0	20	0	24	0.83		0.000184024	0.00161955	0.0143539	0.126325
785	Etfb	0.546845	0.00685993	0.0599965	ACOS	24	0	20	0	20	24	0.17		0.000184024	0.00161955	0.0143539	0.126325
863	Sucla2	0.546845	0.00685993	0.0599965	ACOS	24	20	16	20	16	24	0.17		0.000184024	0.00161955	0.0143539	0.126325
1011	Timm8b	0.546845	0.00685993	0.0599965	ACOS	24	20	16	20	16	24	0.17		0.000184024	0.00161955	0.0143539	0.126325
1048	Stbd1	0.546845	0.00685993	0.0599965	ACOS	24	0	20	0	20	24	0.17		0.000184024	0.00161955	0.0143539	0.126325
1135	Eps15l1	0.546845	0.00685993	0.0599965	ACOS	24	20	0	20	0	24	0.83		0.000184024	0.00161955	0.0143539	0.126325
1206	Ehd1	0.546845	0.00685993	0.0599965	ACOS	24	22	14	22	14	24	0.33		0.000184024	0.00161955	0.0143539	0.126325
1247	Cfl2	0.546845	0.00685993	0.0599965	ACOS	24	0	14	0	14	24	0.42		0.000184024	0.00161955	0.0143539	0.126325
1416	Pigr	0.546845	0.00685993	0.0599965	ACOS	24	6	12	6	12	24	0.75		0.000184024	0.00161955	0.0143539	0.126325
1420	Rangap1	0.546845	0.00685993	0.0599965	ACOS	24	20	0	20	0	24	0.83		0.000184024	0.00161955	0.0143539	0.126325
1481	Ilf2	0.546845	0.00685993	0.0599965	ACOS	24	20	0	20	0	24	0.83		0.000184024	0.00161955	0.0143539	0.126325
1535	Lsm4	0.546845	0.00685993	0.0599965	ACOS	24	20	0	20	0	24	0.83		0.000184024	0.00161955	0.0143539	0.126325
1572	Htatip2	0.546845	0.00685993	0.0599965	ACOS	24	20	16	20	16	24	0.17		0.000184024	0.00161955	0.0143539	0.126325
1665	Pitpnb	0.546845	0.00685993	0.0599965	ACOS	24	20	16	20	16	24	0.17		0.000184024	0.00161955	0.0143539	0.126325
1863	Cyp4b1	0.546845	0.00685993	0.0599965	ACOS	24	20	0	20	0	24	0.83		0.000184024	0.00161955	0.0143539	0.126325
1968	Mrpl24	0.546845	0.00685993	0.0599965	ACOS	24	20	12	20	12	24	0.33		0.000184024	0.00161955	0.0143539	0.126325
2034	Cul5	0.546845	0.00685993	0.0599965	ACOS	24	20	0	20	0	24	0.83		0.000184024	0.00161955	0.0143539	0.126325
2068	Lpgat1	0.546845	0.00685993	0.0599965	ACOS	24	20	0	20	0	24	0.83		0.000184024	0.00161955	0.0143539	0.126325
2108	Rab8a	0.546845	0.00685993	0.0599965	COS	24	22	10	22	10	24	0.5		0.000184024	0.00161955	0.0143539	0.126325
2257	Mov10	0.546845	0.00685993	0.0599965	ACOS	24	20	6	20	6	24	0.58		0.000184024	0.00161955	0.0143539	0.126325
191	Dbi	0.537654	0.00782992	0.0599965	ACOS	24	2	16	2	16	24	0.42		0.000230778	0.00176833	0.0180007	0.13793
261	Abcd3	0.537654	0.00782992	0.0599965	ACOS	24	20	0	20	0	24	0.83		0.000230778	0.00176833	0.0180007	0.13793
398	Cluh	0.537654	0.00782992	0.0599965	ACOS	24	20	0	20	0	24	0.83		0.000230778	0.00176833	0.0180007	0.13793
412	Vdac1	0.537654	0.00782992	0.0599965	ACOS	24	20	16	20	16	24	0.17		0.000230778	0.00176833	0.0180007	0.13793
413	Adck3	0.537654	0.00782992	0.0599965	ACOS	24	4	12	4	12	24	0.67		0.000230778	0.00176833	0.0180007	0.13793
614	Txndc5	0.537654	0.00782992	0.0599965	ACOS	24	0	20	0	20	24	0.17		0.000230778	0.00176833	0.0180007	0.13793
642	Fdps	0.537654	0.00782992	0.0599965	ACOS	24	20	0	20	0	24	0.83		0.000230778	0.00176833	0.0180007	0.13793
680	Dhrs4	0.537654	0.00782992	0.0599965	COS	24	2	14	2	14	24	0.5		0.000230778	0.00176833	0.0180007	0.13793
797	Pygl	0.537654	0.00782992	0.0599965	ACOS	24	20	22	20	22	24	0.92		0.000230778	0.00176833	0.0180007	0.13793
826	Copg1	0.537654	0.00782992	0.0599965	ACOS	24	20	0	20	0	24	0.83		0.000230778	0.00176833	0.0180007	0.13793
837	Hebp1	0.537654	0.00782992	0.0599965	ACOS	24	6	10	6	10	24	0.83		0.000230778	0.00176833	0.0180007	0.13793
944	Gfm1	0.537654	0.00782992	0.0599965	ACOS	24	20	14	20	14	24	0.25		0.000230778	0.00176833	0.0180007	0.13793
953	Macf1	0.537654	0.00782992	0.0599965	ACOS	24	20	0	20	0	24	0.83		0.000230778	0.00176833	0.0180007	0.13793
997	Mug2	0.537654	0.00782992	0.0599965	ACOS	24	8	14	8	14	24	0.75		0.000230778	0.00176833	0.0180007	0.13793
1005	Lars	0.537654	0.00782992	0.0599965	ACOS	24	20	0	20	0	24	0.83		0.000230778	0.00176833	0.0180007	0.13793
1056	Rars	0.537654	0.00782992	0.0599965	ACOS	24	20	0	20	0	24	0.83		0.000230778	0.00176833	0.0180007	0.13793
1080	Eif4a2	0.537654	0.00782992	0.0599965	ACOS	24	20	0	20	0	24	0.83		0.000230778	0.00176833	0.0180007	0.13793
1130	Ruvbl1	0.537654	0.00782992	0.0599965	ACOS	24	20	0	20	0	24	0.83		0.000230778	0.00176833	0.0180007	0.13793
1168	Myo18a	0.537654	0.00782992	0.0599965	ACOS	24	20	0	20	0	24	0.83		0.000230778	0.00176833	0.0180007	0.13793
1294	Surf4	0.537654	0.00782992	0.0599965	ACOS	24	20	0	20	0	24	0.83		0.000230778	0.00176833	0.0180007	0.13793
1324	Rpe	0.537654	0.00782992	0.0599965	ACOS	24	20	22	20	22	24	0.92		0.000230778	0.00176833	0.0180007	0.13793
1325	Steap4	0.537654	0.00782992	0.0599965	ACOS	24	18	0	18	0	24	0.75		0.000230778	0.00176833	0.0180007	0.13793
1348	Nmi	0.537654	0.00782992	0.0599965	ACOS	24	18	16	18	16	24	0.08		0.000230778	0.00176833	0.0180007	0.13793
1400	Asph	0.537654	0.00782992	0.0599965	ACOS	24	20	22	20	22	24	0.92		0.000230778	0.00176833	0.0180007	0.13793
1511	Nhp2l1	0.537654	0.00782992	0.0599965	ACOS	24	22	6	22	6	24	0.67		0.000230778	0.00176833	0.0180007	0.13793
1560	Atp6v1e1	0.537654	0.00782992	0.0599965	ACOS	24	6	2	6	2	24	0.17		0.000230778	0.00176833	0.0180007	0.13793
1607	Apoa5	0.537654	0.00782992	0.0599965	ACOS	24	20	0	20	0	24	0.83		0.000230778	0.00176833	0.0180007	0.13793
1636	Cutc	0.537654	0.00782992	0.0599965	ACOS	24	20	0	20	0	24	0.83		0.000230778	0.00176833	0.0180007	0.13793
1684	Srprb	0.537654	0.00782992	0.0599965	ACOS	24	20	0	20	0	24	0.83		0.000230778	0.00176833	0.0180007	0.13793
1727	Pigs	0.537654	0.00782992	0.0599965	ACOS	24	20	0	20	0	24	0.83		0.000230778	0.00176833	0.0180007	0.13793
1862	Prkag1	0.537654	0.00782992	0.0599965	ACOS	24	20	0	20	0	24	0.83		0.000230778	0.00176833	0.0180007	0.13793
1927	Iyd	0.537654	0.00782992	0.0599965	ACOS	24	0	0	0	0	24	0		0.000230778	0.00176833	0.0180007	0.13793
1957	Ndufaf2	0.537654	0.00782992	0.0599965	ACOS	24	0	20	0	20	24	0.17		0.000230778	0.00176833	0.0180007	0.13793
1999	Sqstm1	0.537654	0.00782992	0.0599965	ACOS	24	20	14	20	14	24	0.25		0.000230778	0.00176833	0.0180007	0.13793
2085	Mrps27	0.537654	0.00782992	0.0599965	ACOS	24	20	0	20	0	24	0.83		0.000230778	0.00176833	0.0180007	0.13793
2125	Itga1	0.537654	0.00782992	0.0599965	ACOS	24	20	0	20	0	24	0.83		0.000230778	0.00176833	0.0180007	0.13793
2168	Apip	0.537654	0.00782992	0.0599965	ACOS	24	20	4	20	4	24	0.67		0.000230778	0.00176833	0.0180007	0.13793
2171	Idnk	0.537654	0.00782992	0.0599965	ACOS	24	20	0	20	0	24	0.83		0.000230778	0.00176833	0.0180007	0.13793
2245	Gar1	0.537654	0.00782992	0.0599965	ACOS	24	20	0	20	0	24	0.83		0.000230778	0.00176833	0.0180007	0.13793
2312	Bclaf1	0.537654	0.00782992	0.0599965	ACOS	24	8	2	8	2	24	0.25		0.000230778	0.00176833	0.0180007	0.13793
2413	Gtf2i	0.537654	0.00782992	0.0599965	ACOS	24	6	10	6	10	24	0.83		0.000230778	0.00176833	0.0180007	0.13793
1618	Xpo7	0.534216	0.0097099	0.0741678	ACOS	24	20	0	20	0	24	0.83		0.000250954	0.00191688	0.0195744	0.149516
47	Ddost	0.528463	0.0117399	0.0814748	ACOS	24	20	0	20	0	24	0.83		0.000288434	0.00200173	0.0224979	0.156135
100	Sod1	0.528463	0.0117399	0.0814748	ACOS	24	0	20	0	20	24	0.17		0.000288434	0.00200173	0.0224979	0.156135
178	Pdia3	0.528463	0.0117399	0.0814748	ACOS	24	0	20	0	20	24	0.17		0.000288434	0.00200173	0.0224979	0.156135
252	Ndufs6	0.528463	0.0117399	0.0814748	ACOS	24	0	20	0	20	24	0.17		0.000288434	0.00200173	0.0224979	0.156135
445	Ugt1a1	0.528463	0.0117399	0.0814748	ACOS	24	20	0	20	0	24	0.83		0.000288434	0.00200173	0.0224979	0.156135
495	Gpt2	0.528463	0.0117399	0.0814748	ACOS	24	18	12	18	12	24	0.25		0.000288434	0.00200173	0.0224979	0.156135
523	Acaa2	0.528463	0.0117399	0.0814748	ACOS	24	6	12	6	12	24	0.75		0.000288434	0.00200173	0.0224979	0.156135
576	Akr1c13	0.528463	0.0117399	0.0814748	ACOS	24	20	14	20	14	24	0.25		0.000288434	0.00200173	0.0224979	0.156135
580	Ces1	0.528463	0.0117399	0.0814748	ACOS	24	20	14	20	14	24	0.25		0.000288434	0.00200173	0.0224979	0.156135
707	Mri1	0.528463	0.0117399	0.0814748	ACOS	24	20	0	20	0	24	0.83		0.000288434	0.00200173	0.0224979	0.156135
842	Prodh	0.528463	0.0117399	0.0814748	ACOS	24	20	0	20	0	24	0.83		0.000288434	0.00200173	0.0224979	0.156135
844	Suclg1	0.528463	0.0117399	0.0814748	ACOS	24	0	20	0	20	24	0.17		0.000288434	0.00200173	0.0224979	0.156135
1044	Arf5	0.528463	0.0117399	0.0814748	ACOS	24	20	0	20	0	24	0.83		0.000288434	0.00200173	0.0224979	0.156135
1231	Kif5b	0.528463	0.0117399	0.0814748	ACOS	24	20	10	20	10	24	0.42		0.000288434	0.00200173	0.0224979	0.156135
1243	Prkar1a	0.528463	0.0117399	0.0814748	ACOS	24	20	14	20	14	24	0.25		0.000288434	0.00200173	0.0224979	0.156135
1368	Cox5b	0.528463	0.0117399	0.0814748	ACOS	24	0	20	0	20	24	0.17		0.000288434	0.00200173	0.0224979	0.156135
1386	Tjp2	0.528463	0.0117399	0.0814748	ACOS	24	0	20	0	20	24	0.17		0.000288434	0.00200173	0.0224979	0.156135
1524	Uchl5	0.528463	0.0117399	0.0814748	ACOS	24	20	0	20	0	24	0.83		0.000288434	0.00200173	0.0224979	0.156135
1525	Mbl2	0.528463	0.0117399	0.0814748	ACOS	24	20	16	20	16	24	0.17		0.000288434	0.00200173	0.0224979	0.156135
1528	Trmt112	0.528463	0.0117399	0.0814748	ACOS	24	20	2	20	2	24	0.75		0.000288434	0.00200173	0.0224979	0.156135
1574	Sf1	0.528463	0.0117399	0.0814748	ACOS	24	20	0	20	0	24	0.83		0.000288434	0.00200173	0.0224979	0.156135
1654	Kpna4	0.528463	0.0117399	0.0814748	ACOS	24	20	0	20	0	24	0.83		0.000288434	0.00200173	0.0224979	0.156135
1755	Odr4	0.528463	0.0117399	0.0814748	ACOS	24	20	0	20	0	24	0.83		0.000288434	0.00200173	0.0224979	0.156135
1861	Dap3	0.528463	0.0117399	0.0814748	ACOS	24	20	0	20	0	24	0.83		0.000288434	0.00200173	0.0224979	0.156135
1899	Rmdn1	0.528463	0.0117399	0.0814748	ACOS	24	20	16	20	16	24	0.17		0.000288434	0.00200173	0.0224979	0.156135
1969	Eif2b1	0.528463	0.0117399	0.0814748	ACOS	24	20	0	20	0	24	0.83		0.000288434	0.00200173	0.0224979	0.156135
2011	Srrm1	0.528463	0.0117399	0.0814748	ACOS	24	20	22	20	22	24	0.92		0.000288434	0.00200173	0.0224979	0.156135
2241	Armc1	0.528463	0.0117399	0.0814748	ACOS	24	20	0	20	0	24	0.83		0.000288434	0.00200173	0.0224979	0.156135
2251	Rpl27a	0.528463	0.0117399	0.0814748	ACOS	24	0	20	0	20	24	0.17		0.000288434	0.00200173	0.0224979	0.156135
2301	Nudcd1	0.528463	0.0117399	0.0814748	ACOS	24	22	4	22	4	24	0.75		0.000288434	0.00200173	0.0224979	0.156135
2349	Araf	0.528463	0.0117399	0.0814748	ACOS	24	20	22	20	22	24	0.92		0.000288434	0.00200173	0.0224979	0.156135
2419	Baiap2l1	0.528463	0.0117399	0.0814748	ACOS	24	20	22	20	22	24	0.92		0.000288434	0.00200173	0.0224979	0.156135
23	Eftud2	0.519273	0.0136899	0.0825128	ACOS	24	20	0	20	0	24	0.83		0.00035928	0.00216548	0.0280238	0.168908
40	Bhmt	0.519273	0.0136899	0.0825128	ACOS	24	0	20	0	20	24	0.17		0.00035928	0.00216548	0.0280238	0.168908
166	Lta4h	0.519273	0.0136899	0.0825128	ACOS	24	20	0	20	0	24	0.83		0.00035928	0.00216548	0.0280238	0.168908
175	Psmd7	0.519273	0.0136899	0.0825128	ACOS	24	20	0	20	0	24	0.83		0.00035928	0.00216548	0.0280238	0.168908
294	Atp6v1b2	0.519273	0.0136899	0.0825128	ACOS	24	20	0	20	0	24	0.83		0.00035928	0.00216548	0.0280238	0.168908
313	Gnb2l1	0.519273	0.0136899	0.0825128	ACOS	24	4	10	4	10	24	0.75		0.00035928	0.00216548	0.0280238	0.168908
388	Iqgap2	0.519273	0.0136899	0.0825128	ACOS	24	20	0	20	0	24	0.83		0.00035928	0.00216548	0.0280238	0.168908
423	Lcp1	0.519273	0.0136899	0.0825128	ACOS	24	20	0	20	0	24	0.83		0.00035928	0.00216548	0.0280238	0.168908
491	Psmd11	0.519273	0.0136899	0.0825128	ACOS	24	20	16	20	16	24	0.17		0.00035928	0.00216548	0.0280238	0.168908
497	Sephs1	0.519273	0.0136899	0.0825128	ACOS	24	20	0	20	0	24	0.83		0.00035928	0.00216548	0.0280238	0.168908
498	Echs1	0.519273	0.0136899	0.0825128	ACOS	24	0	20	0	20	24	0.17		0.00035928	0.00216548	0.0280238	0.168908
525	Farsa	0.519273	0.0136899	0.0825128	ACOS	24	20	0	20	0	24	0.83		0.00035928	0.00216548	0.0280238	0.168908
557	Mcfd2	0.519273	0.0136899	0.0825128	ACOS	24	20	0	20	0	24	0.83		0.00035928	0.00216548	0.0280238	0.168908
581	Acaa1b	0.519273	0.0136899	0.0825128	ACOS	24	20	16	20	16	24	0.17		0.00035928	0.00216548	0.0280238	0.168908
588	Ces1d	0.519273	0.0136899	0.0825128	ACOS	24	20	14	20	14	24	0.25		0.00035928	0.00216548	0.0280238	0.168908
608	Atp5c1	0.519273	0.0136899	0.0825128	ACOS	24	20	12	20	12	24	0.33		0.00035928	0.00216548	0.0280238	0.168908
645	Tf	0.519273	0.0136899	0.0825128	ACOS	24	0	20	0	20	24	0.17		0.00035928	0.00216548	0.0280238	0.168908
649	43526	0.519273	0.0136899	0.0825128	ACOS	24	20	0	20	0	24	0.83		0.00035928	0.00216548	0.0280238	0.168908
757	Cnn3	0.519273	0.0136899	0.0825128	ACOS	24	4	12	4	12	24	0.67		0.00035928	0.00216548	0.0280238	0.168908
764	Aldh7a1	0.519273	0.0136899	0.0825128	ACOS	24	20	16	20	16	24	0.17		0.00035928	0.00216548	0.0280238	0.168908
769	Pgam1	0.519273	0.0136899	0.0825128	ACOS	24	0	20	0	20	24	0.17		0.00035928	0.00216548	0.0280238	0.168908
853	Gstz1	0.519273	0.0136899	0.0825128	ACOS	24	20	0	20	0	24	0.83		0.00035928	0.00216548	0.0280238	0.168908
1107	Echdc1	0.519273	0.0136899	0.0825128	ACOS	24	20	0	20	0	24	0.83		0.00035928	0.00216548	0.0280238	0.168908
1113	Eif3h	0.519273	0.0136899	0.0825128	ACOS	24	20	0	20	0	24	0.83		0.00035928	0.00216548	0.0280238	0.168908
1134	Ilk	0.519273	0.0136899	0.0825128	ACOS	24	12	4	12	4	24	0.33		0.00035928	0.00216548	0.0280238	0.168908
1161	Mtx2	0.519273	0.0136899	0.0825128	ACOS	24	20	0	20	0	24	0.83		0.00035928	0.00216548	0.0280238	0.168908
1183	Myo1c	0.519273	0.0136899	0.0825128	ACOS	24	20	0	20	0	24	0.83		0.00035928	0.00216548	0.0280238	0.168908
1193	Hpgd	0.519273	0.0136899	0.0825128	ACOS	24	20	16	20	16	24	0.17		0.00035928	0.00216548	0.0280238	0.168908
1265	Eif2s2	0.519273	0.0136899	0.0825128	ACOS	24	18	22	18	22	24	0.83		0.00035928	0.00216548	0.0280238	0.168908
1366	Eif3d	0.519273	0.0136899	0.0825128	ACOS	24	20	0	20	0	24	0.83		0.00035928	0.00216548	0.0280238	0.168908
1539	Eif2a	0.519273	0.0136899	0.0825128	ACOS	24	20	0	20	0	24	0.83		0.00035928	0.00216548	0.0280238	0.168908
1546	Tmem214	0.519273	0.0136899	0.0825128	ACOS	24	20	0	20	0	24	0.83		0.00035928	0.00216548	0.0280238	0.168908
1571	Ndufc2	0.519273	0.0136899	0.0825128	ACOS	24	10	8	10	8	24	0.08		0.00035928	0.00216548	0.0280238	0.168908
1596	Ddrgk1	0.519273	0.0136899	0.0825128	ACOS	24	20	0	20	0	24	0.83		0.00035928	0.00216548	0.0280238	0.168908
1628	Nup155	0.519273	0.0136899	0.0825128	ACOS	24	20	0	20	0	24	0.83		0.00035928	0.00216548	0.0280238	0.168908
1650	Lyplal1	0.519273	0.0136899	0.0825128	ACOS	24	10	6	10	6	24	0.17		0.00035928	0.00216548	0.0280238	0.168908
1695	Ubqln1	0.519273	0.0136899	0.0825128	ACOS	24	10	12	10	12	24	0.92		0.00035928	0.00216548	0.0280238	0.168908
1707	Fus	0.519273	0.0136899	0.0825128	ACOS	24	0	20	0	20	24	0.17		0.00035928	0.00216548	0.0280238	0.168908
1728	Ndufs5	0.519273	0.0136899	0.0825128	ACOS	24	0	20	0	20	24	0.17		0.00035928	0.00216548	0.0280238	0.168908
1759	Ceacam1	0.519273	0.0136899	0.0825128	ACOS	24	0	20	0	20	24	0.17		0.00035928	0.00216548	0.0280238	0.168908
1803	Hist1h1a	0.519273	0.0136899	0.0825128	ACOS	24	0	20	0	20	24	0.17		0.00035928	0.00216548	0.0280238	0.168908
1871	Sfxn2	0.519273	0.0136899	0.0825128	ACOS	24	20	0	20	0	24	0.83		0.00035928	0.00216548	0.0280238	0.168908
1993	Tmed5	0.519273	0.0136899	0.0825128	ACOS	24	20	0	20	0	24	0.83		0.00035928	0.00216548	0.0280238	0.168908
1998	Sdhaf2	0.519273	0.0136899	0.0825128	ACOS	24	20	0	20	0	24	0.83		0.00035928	0.00216548	0.0280238	0.168908
2005	Tmx2	0.519273	0.0136899	0.0825128	ACOS	24	20	0	20	0	24	0.83		0.00035928	0.00216548	0.0280238	0.168908
2017	Uap1	0.519273	0.0136899	0.0825128	ACOS	24	0	20	0	20	24	0.17		0.00035928	0.00216548	0.0280238	0.168908
2043	Dpp9	0.519273	0.0136899	0.0825128	ACOS	24	20	0	20	0	24	0.83		0.00035928	0.00216548	0.0280238	0.168908
2145	Icam1	0.519273	0.0136899	0.0825128	ACOS	24	20	0	20	0	24	0.83		0.00035928	0.00216548	0.0280238	0.168908
2153	Dynlrb1	0.519273	0.0136899	0.0825128	COS	24	2	14	2	14	24	0.5		0.00035928	0.00216548	0.0280238	0.168908
2232	Acox3	0.519273	0.0136899	0.0825128	ACOS	24	20	0	20	0	24	0.83		0.00035928	0.00216548	0.0280238	0.168908
2285	Mesdc2	0.519273	0.0136899	0.0825128	ACOS	24	12	6	12	6	24	0.25		0.00035928	0.00216548	0.0280238	0.168908
2319	Stxbp3	0.519273	0.0136899	0.0825128	ACOS	24	20	0	20	0	24	0.83		0.00035928	0.00216548	0.0280238	0.168908
2351	Gnaq	0.519273	0.0136899	0.0825128	ACOS	24	20	0	20	0	24	0.83		0.00035928	0.00216548	0.0280238	0.168908
84	Got2	0.510082	0.0156398	0.0853689	ACOS	24	0	18	0	18	24	0.25		0.000446021	0.00243457	0.0347897	0.189897
96	Pdia4	0.510082	0.0156398	0.0853689	ACOS	24	0	20	0	20	24	0.17		0.000446021	0.00243457	0.0347897	0.189897
131	Sptb	0.510082	0.0156398	0.0853689	ACOS	24	2	0	2	0	24	0.08		0.000446021	0.00243457	0.0347897	0.189897
143	Ugt2b17	0.510082	0.0156398	0.0853689	ACOS	24	20	0	20	0	24	0.83		0.000446021	0.00243457	0.0347897	0.189897
276	Nploc4	0.510082	0.0156398	0.0853689	ACOS	24	8	12	8	12	24	0.83		0.000446021	0.00243457	0.0347897	0.189897
277	Actb	0.510082	0.0156398	0.0853689	ACOS	24	0	20	0	20	24	0.17		0.000446021	0.00243457	0.0347897	0.189897
283	Abat	0.510082	0.0156398	0.0853689	ACOS	24	20	0	20	0	24	0.83		0.000446021	0.00243457	0.0347897	0.189897
302	Mpc1	0.510082	0.0156398	0.0853689	ACOS	24	20	0	20	0	24	0.83		0.000446021	0.00243457	0.0347897	0.189897
347	Fh	0.510082	0.0156398	0.0853689	ACOS	24	20	0	20	0	24	0.83		0.000446021	0.00243457	0.0347897	0.189897
520	Aldh5a1	0.510082	0.0156398	0.0853689	ACOS	24	0	18	0	18	24	0.25		0.000446021	0.00243457	0.0347897	0.189897
601	Abcc2	0.510082	0.0156398	0.0853689	ACOS	24	20	0	20	0	24	0.83		0.000446021	0.00243457	0.0347897	0.189897
668	Hagh	0.510082	0.0156398	0.0853689	ACOS	24	0	20	0	20	24	0.17		0.000446021	0.00243457	0.0347897	0.189897
697	Myl9	0.510082	0.0156398	0.0853689	ACOS	24	12	20	12	20	24	0.67		0.000446021	0.00243457	0.0347897	0.189897
740	Rab1b	0.510082	0.0156398	0.0853689	ACOS	24	20	0	20	0	24	0.83		0.000446021	0.00243457	0.0347897	0.189897
804	Pdzk1	0.510082	0.0156398	0.0853689	COS	24	0	12	0	12	24	0.5		0.000446021	0.00243457	0.0347897	0.189897
817	Plec	0.510082	0.0156398	0.0853689	ACOS	24	20	14	20	14	24	0.25		0.000446021	0.00243457	0.0347897	0.189897
891	Ccdc47	0.510082	0.0156398	0.0853689	ACOS	24	20	0	20	0	24	0.83		0.000446021	0.00243457	0.0347897	0.189897
906	Cox5a	0.510082	0.0156398	0.0853689	ACOS	24	20	0	20	0	24	0.83		0.000446021	0.00243457	0.0347897	0.189897
949	Sorbs2	0.510082	0.0156398	0.0853689	ACOS	24	0	20	0	20	24	0.17		0.000446021	0.00243457	0.0347897	0.189897
983	Ranbp2	0.510082	0.0156398	0.0853689	ACOS	24	20	22	20	22	24	0.92		0.000446021	0.00243457	0.0347897	0.189897
1017	Nt5c	0.510082	0.0156398	0.0853689	ACOS	24	20	2	20	2	24	0.75		0.000446021	0.00243457	0.0347897	0.189897
1033	Rbm14	0.510082	0.0156398	0.0853689	ACOS	24	0	20	0	20	24	0.17		0.000446021	0.00243457	0.0347897	0.189897
1068	Ap2m1	0.510082	0.0156398	0.0853689	ACOS	24	20	22	20	22	24	0.92		0.000446021	0.00243457	0.0347897	0.189897
1185	Pcmt1	0.510082	0.0156398	0.0853689	ACOS	24	20	2	20	2	24	0.75		0.000446021	0.00243457	0.0347897	0.189897
1207	Fam136a	0.510082	0.0156398	0.0853689	ACOS	24	0	20	0	20	24	0.17		0.000446021	0.00243457	0.0347897	0.189897
1336	Psmd5	0.510082	0.0156398	0.0853689	ACOS	24	20	0	20	0	24	0.83		0.000446021	0.00243457	0.0347897	0.189897
1353	Tial1	0.510082	0.0156398	0.0853689	ACOS	24	20	16	20	16	24	0.17		0.000446021	0.00243457	0.0347897	0.189897
1359	Xpo1	0.510082	0.0156398	0.0853689	ACOS	24	20	0	20	0	24	0.83		0.000446021	0.00243457	0.0347897	0.189897
1545	Man2b1	0.510082	0.0156398	0.0853689	ACOS	24	2	2	2	2	24	0		0.000446021	0.00243457	0.0347897	0.189897
1582	Puf60	0.510082	0.0156398	0.0853689	ACOS	24	20	0	20	0	24	0.83		0.000446021	0.00243457	0.0347897	0.189897
1768	Rbmxl1	0.510082	0.0156398	0.0853689	ACOS	24	22	6	22	6	24	0.67		0.000446021	0.00243457	0.0347897	0.189897
1795	Mocos	0.510082	0.0156398	0.0853689	ACOS	24	8	12	8	12	24	0.83		0.000446021	0.00243457	0.0347897	0.189897
1809	Mrps31	0.510082	0.0156398	0.0853689	ACOS	24	20	14	20	14	24	0.25		0.000446021	0.00243457	0.0347897	0.189897
1853	Uqcrb	0.510082	0.0156398	0.0853689	ACOS	24	0	20	0	20	24	0.17		0.000446021	0.00243457	0.0347897	0.189897
1858	Higd1a	0.510082	0.0156398	0.0853689	ACOS	24	20	2	20	2	24	0.75		0.000446021	0.00243457	0.0347897	0.189897
1891	Rbks	0.510082	0.0156398	0.0853689	ACOS	24	20	14	20	14	24	0.25		0.000446021	0.00243457	0.0347897	0.189897
1896	Tceb2	0.510082	0.0156398	0.0853689	ACOS	24	20	0	20	0	24	0.83		0.000446021	0.00243457	0.0347897	0.189897
1911	C5	0.510082	0.0156398	0.0853689	ACOS	24	20	0	20	0	24	0.83		0.000446021	0.00243457	0.0347897	0.189897
1915	Htra2	0.510082	0.0156398	0.0853689	ACOS	24	20	16	20	16	24	0.17		0.000446021	0.00243457	0.0347897	0.189897
1916	Ubxn4	0.510082	0.0156398	0.0853689	ACOS	24	2	20	2	20	24	0.25		0.000446021	0.00243457	0.0347897	0.189897
1967	Acot8	0.510082	0.0156398	0.0853689	ACOS	24	20	14	20	14	24	0.25		0.000446021	0.00243457	0.0347897	0.189897
2383	Man2b2	0.510082	0.0156398	0.0853689	ACOS	24	0	20	0	20	24	0.17		0.000446021	0.00243457	0.0347897	0.189897
472	Ppp2r1a	0.506584	0.0183698	0.0947834	ACOS	24	20	0	20	0	24	0.83		0.000483855	0.00263517	0.0377407	0.205543
50	Pgrmc1	0.500891	0.0195498	0.0947834	ACOS	24	22	20	22	20	24	0.08		0.000551845	0.00267551	0.0430439	0.20869
70	Coro1a	0.500891	0.0195498	0.0947834	ACOS	24	14	20	14	20	24	0.75		0.000551845	0.00267551	0.0430439	0.20869
78	Hba	0.500891	0.0195498	0.0947834	ACOS	24	2	20	2	20	24	0.25		0.000551845	0.00267551	0.0430439	0.20869
87	Gpi	0.500891	0.0195498	0.0947834	ACOS	24	20	0	20	0	24	0.83		0.000551845	0.00267551	0.0430439	0.20869
206	Por	0.500891	0.0195498	0.0947834	ACOS	24	20	0	20	0	24	0.83		0.000551845	0.00267551	0.0430439	0.20869
265	Usp5	0.500891	0.0195498	0.0947834	ACOS	24	20	22	20	22	24	0.92		0.000551845	0.00267551	0.0430439	0.20869
332	Arf1	0.500891	0.0195498	0.0947834	ACOS	24	20	0	20	0	24	0.83		0.000551845	0.00267551	0.0430439	0.20869
404	Samhd1	0.500891	0.0195498	0.0947834	ACOS	24	20	0	20	0	24	0.83		0.000551845	0.00267551	0.0430439	0.20869
429	Ddx5	0.500891	0.0195498	0.0947834	ACOS	24	20	0	20	0	24	0.83		0.000551845	0.00267551	0.0430439	0.20869
446	Btf3	0.500891	0.0195498	0.0947834	ACOS	24	20	0	20	0	24	0.83		0.000551845	0.00267551	0.0430439	0.20869
526	Cpne1	0.500891	0.0195498	0.0947834	ACOS	24	20	0	20	0	24	0.83		0.000551845	0.00267551	0.0430439	0.20869
529	Immt	0.500891	0.0195498	0.0947834	ACOS	24	22	20	22	20	24	0.08		0.000551845	0.00267551	0.0430439	0.20869
566	Adhfe1	0.500891	0.0195498	0.0947834	ACOS	24	20	0	20	0	24	0.83		0.000551845	0.00267551	0.0430439	0.20869
579	Gys2	0.500891	0.0195498	0.0947834	ACOS	24	20	0	20	0	24	0.83		0.000551845	0.00267551	0.0430439	0.20869
589	Ces3b	0.500891	0.0195498	0.0947834	ACOS	24	20	22	20	22	24	0.92		0.000551845	0.00267551	0.0430439	0.20869
698	Pgls	0.500891	0.0195498	0.0947834	ACOS	24	20	22	20	22	24	0.92		0.000551845	0.00267551	0.0430439	0.20869
704	Glrx3	0.500891	0.0195498	0.0947834	ACOS	24	20	0	20	0	24	0.83		0.000551845	0.00267551	0.0430439	0.20869
746	Slc25a22	0.500891	0.0195498	0.0947834	ACOS	24	20	16	20	16	24	0.17		0.000551845	0.00267551	0.0430439	0.20869
751	Lhpp	0.500891	0.0195498	0.0947834	ACOS	24	20	0	20	0	24	0.83		0.000551845	0.00267551	0.0430439	0.20869
793	Mvp	0.500891	0.0195498	0.0947834	ACOS	24	20	14	20	14	24	0.25		0.000551845	0.00267551	0.0430439	0.20869
813	Fbp1	0.500891	0.0195498	0.0947834	ACOS	24	20	0	20	0	24	0.83		0.000551845	0.00267551	0.0430439	0.20869
881	Pdxk	0.500891	0.0195498	0.0947834	ACOS	24	20	14	20	14	24	0.25		0.000551845	0.00267551	0.0430439	0.20869
885	Rsu1	0.500891	0.0195498	0.0947834	ACOS	24	20	0	20	0	24	0.83		0.000551845	0.00267551	0.0430439	0.20869
917	Crip2	0.500891	0.0195498	0.0947834	ACOS	24	0	20	0	20	24	0.17		0.000551845	0.00267551	0.0430439	0.20869
1002	Cox7a2	0.500891	0.0195498	0.0947834	ACOS	24	12	8	12	8	24	0.17		0.000551845	0.00267551	0.0430439	0.20869
1047	Eif3l	0.500891	0.0195498	0.0947834	ACOS	24	16	20	16	20	24	0.83		0.000551845	0.00267551	0.0430439	0.20869
1064	As3mt	0.500891	0.0195498	0.0947834	ACOS	24	0	20	0	20	24	0.17		0.000551845	0.00267551	0.0430439	0.20869
1163	Dazap1	0.500891	0.0195498	0.0947834	COS	24	20	8	20	8	24	0.5		0.000551845	0.00267551	0.0430439	0.20869
1208	Elovl2	0.500891	0.0195498	0.0947834	ACOS	24	20	0	20	0	24	0.83		0.000551845	0.00267551	0.0430439	0.20869
1248	Aimp2	0.500891	0.0195498	0.0947834	ACOS	24	20	0	20	0	24	0.83		0.000551845	0.00267551	0.0430439	0.20869
1328	Celf1	0.500891	0.0195498	0.0947834	ACOS	24	22	8	22	8	24	0.58		0.000551845	0.00267551	0.0430439	0.20869
1415	Abhd11	0.500891	0.0195498	0.0947834	ACOS	24	20	0	20	0	24	0.83		0.000551845	0.00267551	0.0430439	0.20869
1439	Vps25	0.500891	0.0195498	0.0947834	ACOS	24	20	0	20	0	24	0.83		0.000551845	0.00267551	0.0430439	0.20869
1464	Tln2	0.500891	0.0195498	0.0947834	ACOS	24	20	22	20	22	24	0.92		0.000551845	0.00267551	0.0430439	0.20869
1470	Fis1	0.500891	0.0195498	0.0947834	ACOS	24	20	0	20	0	24	0.83		0.000551845	0.00267551	0.0430439	0.20869
1505	Itga5	0.500891	0.0195498	0.0947834	ACOS	24	4	12	4	12	24	0.67		0.000551845	0.00267551	0.0430439	0.20869
1509	Ssb	0.500891	0.0195498	0.0947834	ACOS	24	20	0	20	0	24	0.83		0.000551845	0.00267551	0.0430439	0.20869
1573	Klc4	0.500891	0.0195498	0.0947834	ACOS	24	20	0	20	0	24	0.83		0.000551845	0.00267551	0.0430439	0.20869
1597	Pgp	0.500891	0.0195498	0.0947834	ACOS	24	20	0	20	0	24	0.83		0.000551845	0.00267551	0.0430439	0.20869
1603	Babam1	0.500891	0.0195498	0.0947834	ACOS	24	0	16	0	16	24	0.33		0.000551845	0.00267551	0.0430439	0.20869
1640	Cd47	0.500891	0.0195498	0.0947834	ACOS	24	20	0	20	0	24	0.83		0.000551845	0.00267551	0.0430439	0.20869
1726	Snap47	0.500891	0.0195498	0.0947834	ACOS	24	20	22	20	22	24	0.92		0.000551845	0.00267551	0.0430439	0.20869
1920	Helz2	0.500891	0.0195498	0.0947834	ACOS	24	20	0	20	0	24	0.83		0.000551845	0.00267551	0.0430439	0.20869
2004	Tmem205	0.500891	0.0195498	0.0947834	ACOS	24	8	12	8	12	24	0.83		0.000551845	0.00267551	0.0430439	0.20869
2013	Fkbp15	0.500891	0.0195498	0.0947834	ACOS	24	16	20	16	20	24	0.83		0.000551845	0.00267551	0.0430439	0.20869
2023	Rnf114	0.500891	0.0195498	0.0947834	ACOS	24	0	20	0	20	24	0.17		0.000551845	0.00267551	0.0430439	0.20869
2046	Kif21a	0.500891	0.0195498	0.0947834	ACOS	24	20	12	20	12	24	0.33		0.000551845	0.00267551	0.0430439	0.20869
2060	Rpl31	0.500891	0.0195498	0.0947834	ACOS	24	0	20	0	20	24	0.17		0.000551845	0.00267551	0.0430439	0.20869
2101	Pfdn6	0.500891	0.0195498	0.0947834	ACOS	24	2	12	2	12	24	0.58		0.000551845	0.00267551	0.0430439	0.20869
2126	Fam21	0.500891	0.0195498	0.0947834	ACOS	24	20	0	20	0	24	0.83		0.000551845	0.00267551	0.0430439	0.20869
2142	Deptor	0.500891	0.0195498	0.0947834	ACOS	24	10	4	10	4	24	0.25		0.000551845	0.00267551	0.0430439	0.20869
2174	Vac14	0.500891	0.0195498	0.0947834	ACOS	24	20	0	20	0	24	0.83		0.000551845	0.00267551	0.0430439	0.20869
2335	Ptpmt1	0.500891	0.0195498	0.0947834	ACOS	24	20	0	20	0	24	0.83		0.000551845	0.00267551	0.0430439	0.20869
2369	Lmf1	0.500891	0.0195498	0.0947834	ACOS	24	12	8	12	8	24	0.17		0.000551845	0.00267551	0.0430439	0.20869
2420	Rpl34	0.500891	0.0195498	0.0947834	ACOS	24	0	20	0	20	24	0.17		0.000551845	0.00267551	0.0430439	0.20869
27	Psmb1	0.491701	0.0234598	0.101757	ACOS	24	20	14	20	14	24	0.25		0.000680488	0.00295162	0.0530781	0.230226
59	Papss2	0.491701	0.0234598	0.101757	ACOS	24	20	0	20	0	24	0.83		0.000680488	0.00295162	0.0530781	0.230226
140	Ptbp1	0.491701	0.0234598	0.101757	ACOS	24	20	0	20	0	24	0.83		0.000680488	0.00295162	0.0530781	0.230226
141	Ap2a2	0.491701	0.0234598	0.101757	ACOS	24	20	0	20	0	24	0.83		0.000680488	0.00295162	0.0530781	0.230226
174	Glud1	0.491701	0.0234598	0.101757	ACOS	24	4	20	4	20	24	0.33		0.000680488	0.00295162	0.0530781	0.230226
228	Lmna	0.491701	0.0234598	0.101757	ACOS	24	0	20	0	20	24	0.17		0.000680488	0.00295162	0.0530781	0.230226
229	Cbr1	0.491701	0.0234598	0.101757	ACOS	24	2	20	2	20	24	0.25		0.000680488	0.00295162	0.0530781	0.230226
267	Cyp2a12	0.491701	0.0234598	0.101757	ACOS	24	20	0	20	0	24	0.83		0.000680488	0.00295162	0.0530781	0.230226
270	Actn4	0.491701	0.0234598	0.101757	ACOS	24	2	20	2	20	24	0.25		0.000680488	0.00295162	0.0530781	0.230226
300	Ybx1	0.491701	0.0234598	0.101757	ACOS	24	0	20	0	20	24	0.17		0.000680488	0.00295162	0.0530781	0.230226
379	Psmd1	0.491701	0.0234598	0.101757	ACOS	24	20	0	20	0	24	0.83		0.000680488	0.00295162	0.0530781	0.230226
384	Agxt2	0.491701	0.0234598	0.101757	ACOS	24	20	16	20	16	24	0.17		0.000680488	0.00295162	0.0530781	0.230226
399	Acaca	0.491701	0.0234598	0.101757	ACOS	24	20	22	20	22	24	0.92		0.000680488	0.00295162	0.0530781	0.230226
408	Caprin1	0.491701	0.0234598	0.101757	ACOS	24	0	18	0	18	24	0.25		0.000680488	0.00295162	0.0530781	0.230226
409	Pter	0.491701	0.0234598	0.101757	ACOS	24	20	22	20	22	24	0.92		0.000680488	0.00295162	0.0530781	0.230226
462	Tpm4	0.491701	0.0234598	0.101757	ACOS	24	20	16	20	16	24	0.17		0.000680488	0.00295162	0.0530781	0.230226
554	Matr3	0.491701	0.0234598	0.101757	ACOS	24	20	0	20	0	24	0.83		0.000680488	0.00295162	0.0530781	0.230226
569	Apeh	0.491701	0.0234598	0.101757	ACOS	24	20	16	20	16	24	0.17		0.000680488	0.00295162	0.0530781	0.230226
600	Hnrnpu	0.491701	0.0234598	0.101757	ACOS	24	8	12	8	12	24	0.83		0.000680488	0.00295162	0.0530781	0.230226
687	Kars	0.491701	0.0234598	0.101757	ACOS	24	20	0	20	0	24	0.83		0.000680488	0.00295162	0.0530781	0.230226
694	Arhgdia	0.491701	0.0234598	0.101757	ACOS	24	6	12	6	12	24	0.75		0.000680488	0.00295162	0.0530781	0.230226
836	Psma1	0.491701	0.0234598	0.101757	ACOS	24	20	14	20	14	24	0.25		0.000680488	0.00295162	0.0530781	0.230226
846	Eci2	0.491701	0.0234598	0.101757	ACOS	24	8	12	8	12	24	0.83		0.000680488	0.00295162	0.0530781	0.230226
850	Decr2	0.491701	0.0234598	0.101757	ACOS	24	18	16	18	16	24	0.08		0.000680488	0.00295162	0.0530781	0.230226
859	Vars	0.491701	0.0234598	0.101757	ACOS	24	20	0	20	0	24	0.83		0.000680488	0.00295162	0.0530781	0.230226
969	Myo1b	0.491701	0.0234598	0.101757	ACOS	24	20	0	20	0	24	0.83		0.000680488	0.00295162	0.0530781	0.230226
989	Smu1	0.491701	0.0234598	0.101757	ACOS	24	20	0	20	0	24	0.83		0.000680488	0.00295162	0.0530781	0.230226
1038	Gale	0.491701	0.0234598	0.101757	ACOS	24	20	0	20	0	24	0.83		0.000680488	0.00295162	0.0530781	0.230226
1140	Rps18	0.491701	0.0234598	0.101757	ACOS	24	0	20	0	20	24	0.17		0.000680488	0.00295162	0.0530781	0.230226
1212	Gstm6	0.491701	0.0234598	0.101757	ACOS	24	20	16	20	16	24	0.17		0.000680488	0.00295162	0.0530781	0.230226
1230	Rps10	0.491701	0.0234598	0.101757	ACOS	24	4	0	4	0	24	0.17		0.000680488	0.00295162	0.0530781	0.230226
1273	Igbp1	0.491701	0.0234598	0.101757	ACOS	24	20	0	20	0	24	0.83		0.000680488	0.00295162	0.0530781	0.230226
1349	Txn	0.491701	0.0234598	0.101757	ACOS	24	0	20	0	20	24	0.17		0.000680488	0.00295162	0.0530781	0.230226
1375	Tsn	0.491701	0.0234598	0.101757	ACOS	24	20	0	20	0	24	0.83		0.000680488	0.00295162	0.0530781	0.230226
1387	Fetub	0.491701	0.0234598	0.101757	ACOS	24	20	0	20	0	24	0.83		0.000680488	0.00295162	0.0530781	0.230226
1392	Kpna1	0.491701	0.0234598	0.101757	ACOS	24	20	0	20	0	24	0.83		0.000680488	0.00295162	0.0530781	0.230226
1437	Clpb	0.491701	0.0234598	0.101757	ACOS	24	20	0	20	0	24	0.83		0.000680488	0.00295162	0.0530781	0.230226
1442	Dsp	0.491701	0.0234598	0.101757	ACOS	24	4	12	4	12	24	0.67		0.000680488	0.00295162	0.0530781	0.230226
1480	Afmid	0.491701	0.0234598	0.101757	ACOS	24	20	0	20	0	24	0.83		0.000680488	0.00295162	0.0530781	0.230226
1490	Srp54	0.491701	0.0234598	0.101757	ACOS	24	20	22	20	22	24	0.92		0.000680488	0.00295162	0.0530781	0.230226
1498	Sf3b4	0.491701	0.0234598	0.101757	ACOS	24	20	0	20	0	24	0.83		0.000680488	0.00295162	0.0530781	0.230226
1538	Osbpl1a	0.491701	0.0234598	0.101757	ACOS	24	20	0	20	0	24	0.83		0.000680488	0.00295162	0.0530781	0.230226
1639	Myh10	0.491701	0.0234598	0.101757	ACOS	24	12	10	12	10	24	0.08		0.000680488	0.00295162	0.0530781	0.230226
1675	Prelp	0.491701	0.0234598	0.101757	ACOS	24	0	0	0	0	24	0		0.000680488	0.00295162	0.0530781	0.230226
1741	Afg3l2	0.491701	0.0234598	0.101757	ACOS	24	20	0	20	0	24	0.83		0.000680488	0.00295162	0.0530781	0.230226
1754	Pex16	0.491701	0.0234598	0.101757	ACOS	24	20	14	20	14	24	0.25		0.000680488	0.00295162	0.0530781	0.230226
1820	Eif4e	0.491701	0.0234598	0.101757	ACOS	24	0	20	0	20	24	0.17		0.000680488	0.00295162	0.0530781	0.230226
1842	Gstm5	0.491701	0.0234598	0.101757	ACOS	24	20	22	20	22	24	0.92		0.000680488	0.00295162	0.0530781	0.230226
1883	Tnpo3	0.491701	0.0234598	0.101757	ACOS	24	20	0	20	0	24	0.83		0.000680488	0.00295162	0.0530781	0.230226
1940	Sec11a	0.491701	0.0234598	0.101757	ACOS	24	20	22	20	22	24	0.92		0.000680488	0.00295162	0.0530781	0.230226
1946	Sirt5	0.491701	0.0234598	0.101757	ACOS	24	20	16	20	16	24	0.17		0.000680488	0.00295162	0.0530781	0.230226
2109	Ebp	0.491701	0.0234598	0.101757	ACOS	24	22	20	22	20	24	0.08		0.000680488	0.00295162	0.0530781	0.230226
2129	Eif3k	0.491701	0.0234598	0.101757	ACOS	24	6	2	6	2	24	0.17		0.000680488	0.00295162	0.0530781	0.230226
2201	Prkacb	0.491701	0.0234598	0.101757	ACOS	24	4	20	4	20	24	0.33		0.000680488	0.00295162	0.0530781	0.230226
2217	Fads1	0.491701	0.0234598	0.101757	ACOS	24	20	0	20	0	24	0.83		0.000680488	0.00295162	0.0530781	0.230226
2324	Cul2	0.491701	0.0234598	0.101757	ACOS	24	20	0	20	0	24	0.83		0.000680488	0.00295162	0.0530781	0.230226
2330	Tns2	0.491701	0.0234598	0.101757	ACOS	24	6	10	6	10	24	0.83		0.000680488	0.00295162	0.0530781	0.230226
2356	Tssc1	0.491701	0.0234598	0.101757	ACOS	24	6	12	6	12	24	0.75		0.000680488	0.00295162	0.0530781	0.230226
2422	Mrpl18	0.491701	0.0234598	0.101757	ACOS	24	0	20	0	20	24	0.17		0.000680488	0.00295162	0.0530781	0.230226
65	Idh1	0.48251	0.0312697	0.120946	ACOS	24	20	14	20	14	24	0.25		0.000836311	0.00323471	0.0652323	0.252308
133	Lgals1	0.48251	0.0312697	0.120946	ACOS	24	0	16	0	16	24	0.33		0.000836311	0.00323471	0.0652323	0.252308
224	Gsr	0.48251	0.0312697	0.120946	ACOS	24	8	16	8	16	24	0.67		0.000836311	0.00323471	0.0652323	0.252308
298	Rps3	0.48251	0.0312697	0.120946	ACOS	24	16	20	16	20	24	0.83		0.000836311	0.00323471	0.0652323	0.252308
299	Rpl8	0.48251	0.0312697	0.120946	ACOS	24	0	20	0	20	24	0.17		0.000836311	0.00323471	0.0652323	0.252308
307	Eif5a;Eif5a2	0.48251	0.0312697	0.120946	ACOS	24	20	2	20	2	24	0.75		0.000836311	0.00323471	0.0652323	0.252308
330	Cct6a	0.48251	0.0312697	0.120946	ACOS	24	20	22	20	22	24	0.92		0.000836311	0.00323471	0.0652323	0.252308
344	Rps5	0.48251	0.0312697	0.120946	ACOS	24	14	8	14	8	24	0.25		0.000836311	0.00323471	0.0652323	0.252308
411	Vdac3	0.48251	0.0312697	0.120946	ACOS	24	6	14	6	14	24	0.67		0.000836311	0.00323471	0.0652323	0.252308
434	Npm1	0.48251	0.0312697	0.120946	ACOS	24	12	8	12	8	24	0.17		0.000836311	0.00323471	0.0652323	0.252308
449	Ugt1a6	0.48251	0.0312697	0.120946	ACOS	24	20	0	20	0	24	0.83		0.000836311	0.00323471	0.0652323	0.252308
450	Sord	0.48251	0.0312697	0.120946	ACOS	24	0	0	0	0	24	0		0.000836311	0.00323471	0.0652323	0.252308
464	Eif4g1	0.48251	0.0312697	0.120946	ACOS	24	20	22	20	22	24	0.92		0.000836311	0.00323471	0.0652323	0.252308
512	Nars	0.48251	0.0312697	0.120946	ACOS	24	20	0	20	0	24	0.83		0.000836311	0.00323471	0.0652323	0.252308
516	Iars	0.48251	0.0312697	0.120946	ACOS	24	20	0	20	0	24	0.83		0.000836311	0.00323471	0.0652323	0.252308
531	Naprt	0.48251	0.0312697	0.120946	ACOS	24	20	0	20	0	24	0.83		0.000836311	0.00323471	0.0652323	0.252308
552	Dnm1l	0.48251	0.0312697	0.120946	ACOS	24	20	0	20	0	24	0.83		0.000836311	0.00323471	0.0652323	0.252308
573	Clybl	0.48251	0.0312697	0.120946	ACOS	24	20	0	20	0	24	0.83		0.000836311	0.00323471	0.0652323	0.252308
612	Csde1	0.48251	0.0312697	0.120946	ACOS	24	20	14	20	14	24	0.25		0.000836311	0.00323471	0.0652323	0.252308
661	Eif3m	0.48251	0.0312697	0.120946	ACOS	24	20	0	20	0	24	0.83		0.000836311	0.00323471	0.0652323	0.252308
783	Aspdh	0.48251	0.0312697	0.120946	ACOS	24	0	20	0	20	24	0.17		0.000836311	0.00323471	0.0652323	0.252308
801	Nqo2	0.48251	0.0312697	0.120946	ACOS	24	20	16	20	16	24	0.17		0.000836311	0.00323471	0.0652323	0.252308
814	Hacl1	0.48251	0.0312697	0.120946	ACOS	24	20	16	20	16	24	0.17		0.000836311	0.00323471	0.0652323	0.252308
831	Dstn	0.48251	0.0312697	0.120946	ACOS	24	18	10	18	10	24	0.33		0.000836311	0.00323471	0.0652323	0.252308
847	Ctsz	0.48251	0.0312697	0.120946	ACOS	24	0	20	0	20	24	0.17		0.000836311	0.00323471	0.0652323	0.252308
874	Cyp51a1	0.48251	0.0312697	0.120946	ACOS	24	20	0	20	0	24	0.83		0.000836311	0.00323471	0.0652323	0.252308
899	Psmd3	0.48251	0.0312697	0.120946	ACOS	24	20	14	20	14	24	0.25		0.000836311	0.00323471	0.0652323	0.252308
911	Fggy	0.48251	0.0312697	0.120946	ACOS	24	20	22	20	22	24	0.92		0.000836311	0.00323471	0.0652323	0.252308
934	Lgals3bp	0.48251	0.0312697	0.120946	ACOS	24	20	0	20	0	24	0.83		0.000836311	0.00323471	0.0652323	0.252308
1035	Mocs1	0.48251	0.0312697	0.120946	ACOS	24	20	0	20	0	24	0.83		0.000836311	0.00323471	0.0652323	0.252308
1060	Aspg	0.48251	0.0312697	0.120946	ACOS	24	20	22	20	22	24	0.92		0.000836311	0.00323471	0.0652323	0.252308
1100	Prpf8	0.48251	0.0312697	0.120946	ACOS	24	20	0	20	0	24	0.83		0.000836311	0.00323471	0.0652323	0.252308
1122	Uba5	0.48251	0.0312697	0.120946	ACOS	24	20	22	20	22	24	0.92		0.000836311	0.00323471	0.0652323	0.252308
1145	Ptges3	0.48251	0.0312697	0.120946	ACOS	24	22	20	22	20	24	0.08		0.000836311	0.00323471	0.0652323	0.252308
1149	Gpd1l	0.48251	0.0312697	0.120946	ACOS	24	22	20	22	20	24	0.08		0.000836311	0.00323471	0.0652323	0.252308
1165	Fabp2	0.48251	0.0312697	0.120946	ACOS	24	22	14	22	14	24	0.33		0.000836311	0.00323471	0.0652323	0.252308
1192	Dcps	0.48251	0.0312697	0.120946	ACOS	24	6	2	6	2	24	0.17		0.000836311	0.00323471	0.0652323	0.252308
1204	Fkbp8	0.48251	0.0312697	0.120946	ACOS	24	20	16	20	16	24	0.17		0.000836311	0.00323471	0.0652323	0.252308
1214	Cobll1	0.48251	0.0312697	0.120946	ACOS	24	0	20	0	20	24	0.17		0.000836311	0.00323471	0.0652323	0.252308
1223	Isg15	0.48251	0.0312697	0.120946	ACOS	24	20	0	20	0	24	0.83		0.000836311	0.00323471	0.0652323	0.252308
1300	Nutf2	0.48251	0.0312697	0.120946	ACOS	24	20	0	20	0	24	0.83		0.000836311	0.00323471	0.0652323	0.252308
1321	Hmgn5	0.48251	0.0312697	0.120946	ACOS	24	0	20	0	20	24	0.17		0.000836311	0.00323471	0.0652323	0.252308
1347	Rad23b	0.48251	0.0312697	0.120946	ACOS	24	18	12	18	12	24	0.25		0.000836311	0.00323471	0.0652323	0.252308
1377	Arl6ip5	0.48251	0.0312697	0.120946	ACOS	24	20	0	20	0	24	0.83		0.000836311	0.00323471	0.0652323	0.252308
1414	Ostc	0.48251	0.0312697	0.120946	ACOS	24	20	0	20	0	24	0.83		0.000836311	0.00323471	0.0652323	0.252308
1433	Tmod3	0.48251	0.0312697	0.120946	ACOS	24	18	10	18	10	24	0.33		0.000836311	0.00323471	0.0652323	0.252308
1447	Actl6a	0.48251	0.0312697	0.120946	ACOS	24	20	0	20	0	24	0.83		0.000836311	0.00323471	0.0652323	0.252308
1537	Ubap2l	0.48251	0.0312697	0.120946	ACOS	24	14	20	14	20	24	0.75		0.000836311	0.00323471	0.0652323	0.252308
1555	Sult1b1	0.48251	0.0312697	0.120946	ACOS	24	20	0	20	0	24	0.83		0.000836311	0.00323471	0.0652323	0.252308
1558	Arhgef1	0.48251	0.0312697	0.120946	ACOS	24	0	0	0	0	24	0		0.000836311	0.00323471	0.0652323	0.252308
1592	Hnrnpab	0.48251	0.0312697	0.120946	ACOS	24	20	14	20	14	24	0.25		0.000836311	0.00323471	0.0652323	0.252308
1667	Arl8b	0.48251	0.0312697	0.120946	ACOS	24	20	0	20	0	24	0.83		0.000836311	0.00323471	0.0652323	0.252308
1723	Mllt4	0.48251	0.0312697	0.120946	ACOS	24	20	14	20	14	24	0.25		0.000836311	0.00323471	0.0652323	0.252308
1777	Acss3	0.48251	0.0312697	0.120946	ACOS	24	20	16	20	16	24	0.17		0.000836311	0.00323471	0.0652323	0.252308
1785	Grsf1	0.48251	0.0312697	0.120946	ACOS	24	20	0	20	0	24	0.83		0.000836311	0.00323471	0.0652323	0.252308
1865	Acbd3	0.48251	0.0312697	0.120946	ACOS	24	0	20	0	20	24	0.17		0.000836311	0.00323471	0.0652323	0.252308
1910	Rad23a	0.48251	0.0312697	0.120946	ACOS	24	18	12	18	12	24	0.25		0.000836311	0.00323471	0.0652323	0.252308
1919	Nudt21	0.48251	0.0312697	0.120946	ACOS	24	20	4	20	4	24	0.67		0.000836311	0.00323471	0.0652323	0.252308
1928	Mrps28	0.48251	0.0312697	0.120946	ACOS	24	18	16	18	16	24	0.08		0.000836311	0.00323471	0.0652323	0.252308
2002	Msmo1	0.48251	0.0312697	0.120946	ACOS	24	20	0	20	0	24	0.83		0.000836311	0.00323471	0.0652323	0.252308
2032	Yars2	0.48251	0.0312697	0.120946	ACOS	24	20	0	20	0	24	0.83		0.000836311	0.00323471	0.0652323	0.252308
2070	Tmem14c	0.48251	0.0312697	0.120946	ACOS	24	20	0	20	0	24	0.83		0.000836311	0.00323471	0.0652323	0.252308
2104	Abca1	0.48251	0.0312697	0.120946	ACOS	24	16	12	16	12	24	0.17		0.000836311	0.00323471	0.0652323	0.252308
2151	Asna1	0.48251	0.0312697	0.120946	ACOS	24	18	0	18	0	24	0.75		0.000836311	0.00323471	0.0652323	0.252308
2322	Fcgr2	0.48251	0.0312697	0.120946	ACOS	24	2	20	2	20	24	0.25		0.000836311	0.00323471	0.0652323	0.252308
2350	Atp5j2	0.48251	0.0312697	0.120946	ACOS	24	2	20	2	20	24	0.25		0.000836311	0.00323471	0.0652323	0.252308
2354	Dnajb4	0.48251	0.0312697	0.120946	ACOS	24	20	6	20	6	24	0.58		0.000836311	0.00323471	0.0652323	0.252308
2398	Fitm2	0.48251	0.0312697	0.120946	ACOS	24	20	0	20	0	24	0.83		0.000836311	0.00323471	0.0652323	0.252308
590	Acsf2	0.478953	0.0319797	0.122073	ACOS	24	20	16	20	16	24	0.17		0.000904981	0.00348921	0.0705885	0.272158
2033	Osbp	0.478953	0.0319797	0.122073	ACOS	24	20	0	20	0	24	0.83		0.000904981	0.00348921	0.0705885	0.272158
5	Ttc38	0.473319	0.0351796	0.122073	ACOS	24	20	0	20	0	24	0.83		0.00102438	0.00355461	0.0799018	0.277259
38	Ech1	0.473319	0.0351796	0.122073	ACOS	24	18	16	18	16	24	0.08		0.00102438	0.00355461	0.0799018	0.277259
116	Cyp2d9	0.473319	0.0351796	0.122073	ACOS	24	20	0	20	0	24	0.83		0.00102438	0.00355461	0.0799018	0.277259
165	Cyp2d10	0.473319	0.0351796	0.122073	ACOS	24	20	0	20	0	24	0.83		0.00102438	0.00355461	0.0799018	0.277259
167	Aldh1a1	0.473319	0.0351796	0.122073	ACOS	24	20	16	20	16	24	0.17		0.00102438	0.00355461	0.0799018	0.277259
263	Cox6b1	0.473319	0.0351796	0.122073	ACOS	24	22	6	22	6	24	0.67		0.00102438	0.00355461	0.0799018	0.277259
274	Cgn	0.473319	0.0351796	0.122073	ACOS	24	0	0	0	0	24	0		0.00102438	0.00355461	0.0799018	0.277259
339	Sephs2	0.473319	0.0351796	0.122073	ACOS	24	20	22	20	22	24	0.92		0.00102438	0.00355461	0.0799018	0.277259
367	Hspg2	0.473319	0.0351796	0.122073	ACOS	24	20	14	20	14	24	0.25		0.00102438	0.00355461	0.0799018	0.277259
394	Gm4952	0.473319	0.0351796	0.122073	ACOS	24	0	18	0	18	24	0.25		0.00102438	0.00355461	0.0799018	0.277259
448	Rgn	0.473319	0.0351796	0.122073	ACOS	24	0	20	0	20	24	0.17		0.00102438	0.00355461	0.0799018	0.277259
453	Gstt1	0.473319	0.0351796	0.122073	ACOS	24	20	14	20	14	24	0.25		0.00102438	0.00355461	0.0799018	0.277259
456	Hist2h2ac;Hist2h2aa1	0.473319	0.0351796	0.122073	ACOS	24	4	18	4	18	24	0.42		0.00102438	0.00355461	0.0799018	0.277259
469	Cand1	0.473319	0.0351796	0.122073	ACOS	24	20	0	20	0	24	0.83		0.00102438	0.00355461	0.0799018	0.277259
504	Ndufv3	0.473319	0.0351796	0.122073	ACOS	24	18	16	18	16	24	0.08		0.00102438	0.00355461	0.0799018	0.277259
633	Atl3	0.473319	0.0351796	0.122073	ACOS	24	20	16	20	16	24	0.17		0.00102438	0.00355461	0.0799018	0.277259
674	Nampt	0.473319	0.0351796	0.122073	ACOS	24	20	0	20	0	24	0.83		0.00102438	0.00355461	0.0799018	0.277259
712	Uqcrfs1	0.473319	0.0351796	0.122073	ACOS	24	20	16	20	16	24	0.17		0.00102438	0.00355461	0.0799018	0.277259
734	Cyc1	0.473319	0.0351796	0.122073	ACOS	24	20	0	20	0	24	0.83		0.00102438	0.00355461	0.0799018	0.277259
758	Atp5o	0.473319	0.0351796	0.122073	ACOS	24	20	0	20	0	24	0.83		0.00102438	0.00355461	0.0799018	0.277259
798	Ivd	0.473319	0.0351796	0.122073	ACOS	24	20	16	20	16	24	0.17		0.00102438	0.00355461	0.0799018	0.277259
802	Copb1	0.473319	0.0351796	0.122073	ACOS	24	20	0	20	0	24	0.83		0.00102438	0.00355461	0.0799018	0.277259
832	Gda	0.473319	0.0351796	0.122073	ACOS	24	20	22	20	22	24	0.92		0.00102438	0.00355461	0.0799018	0.277259
840	Hao1	0.473319	0.0351796	0.122073	ACOS	24	18	10	18	10	24	0.33		0.00102438	0.00355461	0.0799018	0.277259
845	Preb	0.473319	0.0351796	0.122073	ACOS	24	20	0	20	0	24	0.83		0.00102438	0.00355461	0.0799018	0.277259
883	Stom	0.473319	0.0351796	0.122073	ACOS	24	20	0	20	0	24	0.83		0.00102438	0.00355461	0.0799018	0.277259
902	Acacb	0.473319	0.0351796	0.122073	ACOS	24	20	22	20	22	24	0.92		0.00102438	0.00355461	0.0799018	0.277259
903	Twf1	0.473319	0.0351796	0.122073	ACOS	24	20	0	20	0	24	0.83		0.00102438	0.00355461	0.0799018	0.277259
908	Hnrnpa0	0.473319	0.0351796	0.122073	ACOS	24	0	20	0	20	24	0.17		0.00102438	0.00355461	0.0799018	0.277259
1057	Ppib	0.473319	0.0351796	0.122073	ACOS	24	0	20	0	20	24	0.17		0.00102438	0.00355461	0.0799018	0.277259
1112	Phyhd1	0.473319	0.0351796	0.122073	ACOS	24	20	14	20	14	24	0.25		0.00102438	0.00355461	0.0799018	0.277259
1170	Grn	0.473319	0.0351796	0.122073	ACOS	24	0	20	0	20	24	0.17		0.00102438	0.00355461	0.0799018	0.277259
1178	Cad	0.473319	0.0351796	0.122073	ACOS	24	20	0	20	0	24	0.83		0.00102438	0.00355461	0.0799018	0.277259
1186	Map2k1	0.473319	0.0351796	0.122073	ACOS	24	20	0	20	0	24	0.83		0.00102438	0.00355461	0.0799018	0.277259
1188	Urad	0.473319	0.0351796	0.122073	ACOS	24	20	6	20	6	24	0.58		0.00102438	0.00355461	0.0799018	0.277259
1224	Dtx3l	0.473319	0.0351796	0.122073	ACOS	24	20	0	20	0	24	0.83		0.00102438	0.00355461	0.0799018	0.277259
1262	Ddx21	0.473319	0.0351796	0.122073	ACOS	24	20	2	20	2	24	0.75		0.00102438	0.00355461	0.0799018	0.277259
1268	Atg7	0.473319	0.0351796	0.122073	ACOS	24	20	22	20	22	24	0.92		0.00102438	0.00355461	0.0799018	0.277259
1320	Cyp4f14	0.473319	0.0351796	0.122073	ACOS	24	20	0	20	0	24	0.83		0.00102438	0.00355461	0.0799018	0.277259
1382	Erh	0.473319	0.0351796	0.122073	ACOS	24	0	20	0	20	24	0.17		0.00102438	0.00355461	0.0799018	0.277259
1384	Stt3a	0.473319	0.0351796	0.122073	ACOS	24	18	0	18	0	24	0.75		0.00102438	0.00355461	0.0799018	0.277259
1395	Acot4	0.473319	0.0351796	0.122073	ACOS	24	18	16	18	16	24	0.08		0.00102438	0.00355461	0.0799018	0.277259
1397	Hspe1	0.473319	0.0351796	0.122073	ACOS	24	2	6	2	6	24	0.83		0.00102438	0.00355461	0.0799018	0.277259
1459	Dsg2	0.473319	0.0351796	0.122073	ACOS	24	22	20	22	20	24	0.08		0.00102438	0.00355461	0.0799018	0.277259
1492	Stt3b	0.473319	0.0351796	0.122073	ACOS	24	20	0	20	0	24	0.83		0.00102438	0.00355461	0.0799018	0.277259
1522	Fbl	0.473319	0.0351796	0.122073	ACOS	24	20	0	20	0	24	0.83		0.00102438	0.00355461	0.0799018	0.277259
1534	Uap1l1	0.473319	0.0351796	0.122073	ACOS	24	20	0	20	0	24	0.83		0.00102438	0.00355461	0.0799018	0.277259
1548	Cmas	0.473319	0.0351796	0.122073	ACOS	24	20	14	20	14	24	0.25		0.00102438	0.00355461	0.0799018	0.277259
1599	Prrc1	0.473319	0.0351796	0.122073	ACOS	24	20	0	20	0	24	0.83		0.00102438	0.00355461	0.0799018	0.277259
1609	Ube2v2	0.473319	0.0351796	0.122073	ACOS	24	0	20	0	20	24	0.17		0.00102438	0.00355461	0.0799018	0.277259
1672	Rpl18	0.473319	0.0351796	0.122073	ACOS	24	0	20	0	20	24	0.17		0.00102438	0.00355461	0.0799018	0.277259
1697	Ambp	0.473319	0.0351796	0.122073	ACOS	24	0	20	0	20	24	0.17		0.00102438	0.00355461	0.0799018	0.277259
1776	Lrpap1	0.473319	0.0351796	0.122073	ACOS	24	12	8	12	8	24	0.17		0.00102438	0.00355461	0.0799018	0.277259
1806	Glg1	0.473319	0.0351796	0.122073	ACOS	24	14	20	14	20	24	0.75		0.00102438	0.00355461	0.0799018	0.277259
1826	Pctp	0.473319	0.0351796	0.122073	ACOS	24	20	16	20	16	24	0.17		0.00102438	0.00355461	0.0799018	0.277259
1827	Bcap31	0.473319	0.0351796	0.122073	ACOS	24	22	20	22	20	24	0.08		0.00102438	0.00355461	0.0799018	0.277259
1939	Tbcb	0.473319	0.0351796	0.122073	ACOS	24	20	12	20	12	24	0.33		0.00102438	0.00355461	0.0799018	0.277259
1942	Flii	0.473319	0.0351796	0.122073	ACOS	24	20	0	20	0	24	0.83		0.00102438	0.00355461	0.0799018	0.277259
1947	Ighg1	0.473319	0.0351796	0.122073	ACOS	24	4	22	4	22	24	0.25		0.00102438	0.00355461	0.0799018	0.277259
2073	Mta2	0.473319	0.0351796	0.122073	ACOS	24	22	6	22	6	24	0.67		0.00102438	0.00355461	0.0799018	0.277259
2091	Lancl2	0.473319	0.0351796	0.122073	ACOS	24	20	0	20	0	24	0.83		0.00102438	0.00355461	0.0799018	0.277259
2162	C2cd2	0.473319	0.0351796	0.122073	ACOS	24	20	0	20	0	24	0.83		0.00102438	0.00355461	0.0799018	0.277259
2192	Abcg2	0.473319	0.0351796	0.122073	ACOS	24	20	22	20	22	24	0.92		0.00102438	0.00355461	0.0799018	0.277259
2200	Dis3l2	0.473319	0.0351796	0.122073	ACOS	24	6	12	6	12	24	0.75		0.00102438	0.00355461	0.0799018	0.277259
2210	Golga2	0.473319	0.0351796	0.122073	ACOS	24	12	8	12	8	24	0.17		0.00102438	0.00355461	0.0799018	0.277259
2235	Luc7l	0.473319	0.0351796	0.122073	ACOS	24	20	0	20	0	24	0.83		0.00102438	0.00355461	0.0799018	0.277259
2246	Gng12	0.473319	0.0351796	0.122073	ACOS	24	16	20	16	20	24	0.83		0.00102438	0.00355461	0.0799018	0.277259
2250	Atp6v1c1	0.473319	0.0351796	0.122073	ACOS	24	0	0	0	0	24	0		0.00102438	0.00355461	0.0799018	0.277259
2284	Fam162a	0.473319	0.0351796	0.122073	ACOS	24	22	20	22	20	24	0.08		0.00102438	0.00355461	0.0799018	0.277259
2328	Rpl28	0.473319	0.0351796	0.122073	ACOS	24	2	6	2	6	24	0.83		0.00102438	0.00355461	0.0799018	0.277259
173	Ctnna1	0.469742	0.0380996	0.125262	ACOS	24	20	0	20	0	24	0.83		0.00110754	0.00383769	0.0863883	0.29934
6	Hist1h2ah;Hist1h2ak;Hist1h2af;Hist3h2a;H2afj	0.464129	0.0390896	0.125262	ACOS	24	2	20	2	20	24	0.25		0.00125056	0.00400741	0.0975439	0.312578
46	Gamt	0.464129	0.0390896	0.125262	ACOS	24	20	0	20	0	24	0.83		0.00125056	0.00400741	0.0975439	0.312578
177	Rpl3	0.464129	0.0390896	0.125262	ACOS	24	16	12	16	12	24	0.17		0.00125056	0.00400741	0.0975439	0.312578
237	Shmt1	0.464129	0.0390896	0.125262	ACOS	24	20	14	20	14	24	0.25		0.00125056	0.00400741	0.0975439	0.312578
259	Psmc4	0.464129	0.0390896	0.125262	ACOS	24	20	0	20	0	24	0.83		0.00125056	0.00400741	0.0975439	0.312578
296	Gnb1	0.464129	0.0390896	0.125262	ACOS	24	20	16	20	16	24	0.17		0.00125056	0.00400741	0.0975439	0.312578
297	Cycs	0.464129	0.0390896	0.125262	ACOS	24	0	20	0	20	24	0.17		0.00125056	0.00400741	0.0975439	0.312578
364	Atp5a1	0.464129	0.0390896	0.125262	ACOS	24	20	16	20	16	24	0.17		0.00125056	0.00400741	0.0975439	0.312578
425	Hadh	0.464129	0.0390896	0.125262	ACOS	24	20	16	20	16	24	0.17		0.00125056	0.00400741	0.0975439	0.312578
442	Zyx	0.464129	0.0390896	0.125262	ACOS	24	2	20	2	20	24	0.25		0.00125056	0.00400741	0.0975439	0.312578
486	Flnb	0.464129	0.0390896	0.125262	ACOS	24	20	14	20	14	24	0.25		0.00125056	0.00400741	0.0975439	0.312578
488	Bdh1	0.464129	0.0390896	0.125262	ACOS	24	20	16	20	16	24	0.17		0.00125056	0.00400741	0.0975439	0.312578
534	H6pd	0.464129	0.0390896	0.125262	ACOS	24	20	0	20	0	24	0.83		0.00125056	0.00400741	0.0975439	0.312578
568	Aldh1l1	0.464129	0.0390896	0.125262	ACOS	24	20	12	20	12	24	0.33		0.00125056	0.00400741	0.0975439	0.312578
621	Ces1f	0.464129	0.0390896	0.125262	ACOS	24	20	16	20	16	24	0.17		0.00125056	0.00400741	0.0975439	0.312578
639	Pcca	0.464129	0.0390896	0.125262	ACOS	24	22	16	22	16	24	0.25		0.00125056	0.00400741	0.0975439	0.312578
644	Acaa1a	0.464129	0.0390896	0.125262	ACOS	24	20	16	20	16	24	0.17		0.00125056	0.00400741	0.0975439	0.312578
664	Actr3	0.464129	0.0390896	0.125262	ACOS	24	20	0	20	0	24	0.83		0.00125056	0.00400741	0.0975439	0.312578
722	Serbp1	0.464129	0.0390896	0.125262	ACOS	24	0	20	0	20	24	0.17		0.00125056	0.00400741	0.0975439	0.312578
747	Idh3a	0.464129	0.0390896	0.125262	ACOS	24	20	12	20	12	24	0.33		0.00125056	0.00400741	0.0975439	0.312578
940	Tmed10	0.464129	0.0390896	0.125262	ACOS	24	0	20	0	20	24	0.17		0.00125056	0.00400741	0.0975439	0.312578
947	Cyp3a13	0.464129	0.0390896	0.125262	ACOS	24	18	0	18	0	24	0.75		0.00125056	0.00400741	0.0975439	0.312578
956	Itgb1	0.464129	0.0390896	0.125262	ACOS	24	20	0	20	0	24	0.83		0.00125056	0.00400741	0.0975439	0.312578
978	Vapa	0.464129	0.0390896	0.125262	ACOS	24	0	20	0	20	24	0.17		0.00125056	0.00400741	0.0975439	0.312578
1000	Hsd17b12	0.464129	0.0390896	0.125262	ACOS	24	20	0	20	0	24	0.83		0.00125056	0.00400741	0.0975439	0.312578
1025	Adsl	0.464129	0.0390896	0.125262	ACOS	24	20	22	20	22	24	0.92		0.00125056	0.00400741	0.0975439	0.312578
1124	Tsfm	0.464129	0.0390896	0.125262	ACOS	24	20	22	20	22	24	0.92		0.00125056	0.00400741	0.0975439	0.312578
1195	Skp1	0.464129	0.0390896	0.125262	ACOS	24	0	20	0	20	24	0.17		0.00125056	0.00400741	0.0975439	0.312578
1209	Diaph1	0.464129	0.0390896	0.125262	ACOS	24	20	0	20	0	24	0.83		0.00125056	0.00400741	0.0975439	0.312578
1211	Rmdn2	0.464129	0.0390896	0.125262	ACOS	24	20	16	20	16	24	0.17		0.00125056	0.00400741	0.0975439	0.312578
1258	Mat2b	0.464129	0.0390896	0.125262	ACOS	24	20	0	20	0	24	0.83		0.00125056	0.00400741	0.0975439	0.312578
1269	Pmm2	0.464129	0.0390896	0.125262	ACOS	24	0	20	0	20	24	0.17		0.00125056	0.00400741	0.0975439	0.312578
1279	Aprt	0.464129	0.0390896	0.125262	ACOS	24	20	14	20	14	24	0.25		0.00125056	0.00400741	0.0975439	0.312578
1316	Emc1	0.464129	0.0390896	0.125262	ACOS	24	20	0	20	0	24	0.83		0.00125056	0.00400741	0.0975439	0.312578
1422	Pitrm1	0.464129	0.0390896	0.125262	ACOS	24	20	0	20	0	24	0.83		0.00125056	0.00400741	0.0975439	0.312578
1443	Clint1	0.464129	0.0390896	0.125262	ACOS	24	0	20	0	20	24	0.17		0.00125056	0.00400741	0.0975439	0.312578
1466	Rbbp9	0.464129	0.0390896	0.125262	ACOS	24	20	16	20	16	24	0.17		0.00125056	0.00400741	0.0975439	0.312578
1531	Kcmf1	0.464129	0.0390896	0.125262	ACOS	24	20	0	20	0	24	0.83		0.00125056	0.00400741	0.0975439	0.312578
1550	Pex6	0.464129	0.0390896	0.125262	ACOS	24	20	22	20	22	24	0.92		0.00125056	0.00400741	0.0975439	0.312578
1642	S100a1	0.464129	0.0390896	0.125262	ACOS	24	20	0	20	0	24	0.83		0.00125056	0.00400741	0.0975439	0.312578
1653	Hnrnpc	0.464129	0.0390896	0.125262	ACOS	24	20	0	20	0	24	0.83		0.00125056	0.00400741	0.0975439	0.312578
1718	Tymp	0.464129	0.0390896	0.125262	ACOS	24	8	12	8	12	24	0.83		0.00125056	0.00400741	0.0975439	0.312578
1761	Lin7c	0.464129	0.0390896	0.125262	ACOS	24	0	20	0	20	24	0.17		0.00125056	0.00400741	0.0975439	0.312578
1886	Gba	0.464129	0.0390896	0.125262	ACOS	24	6	2	6	2	24	0.17		0.00125056	0.00400741	0.0975439	0.312578
1907	Rps29	0.464129	0.0390896	0.125262	ACOS	24	0	20	0	20	24	0.17		0.00125056	0.00400741	0.0975439	0.312578
1935	Ilf3	0.464129	0.0390896	0.125262	ACOS	24	20	14	20	14	24	0.25		0.00125056	0.00400741	0.0975439	0.312578
1959	Etnk2	0.464129	0.0390896	0.125262	ACOS	24	20	0	20	0	24	0.83		0.00125056	0.00400741	0.0975439	0.312578
1965	Clmn	0.464129	0.0390896	0.125262	ACOS	24	20	0	20	0	24	0.83		0.00125056	0.00400741	0.0975439	0.312578
2069	Armt1	0.464129	0.0390896	0.125262	ACOS	24	20	0	20	0	24	0.83		0.00125056	0.00400741	0.0975439	0.312578
2111	Rpl18a	0.464129	0.0390896	0.125262	ACOS	24	0	20	0	20	24	0.17		0.00125056	0.00400741	0.0975439	0.312578
2146	Dcun1d1	0.464129	0.0390896	0.125262	ACOS	24	0	0	0	0	24	0		0.00125056	0.00400741	0.0975439	0.312578
2213	Rpl35	0.464129	0.0390896	0.125262	ACOS	24	0	20	0	20	24	0.17		0.00125056	0.00400741	0.0975439	0.312578
2220	Acyp1	0.464129	0.0390896	0.125262	ACOS	24	0	20	0	20	24	0.17		0.00125056	0.00400741	0.0975439	0.312578
2247	Cr1l	0.464129	0.0390896	0.125262	ACOS	24	20	0	20	0	24	0.83		0.00125056	0.00400741	0.0975439	0.312578
2297	Synj2bp	0.464129	0.0390896	0.125262	ACOS	24	16	20	16	20	24	0.83		0.00125056	0.00400741	0.0975439	0.312578
2371	Fam195a	0.464129	0.0390896	0.125262	ACOS	24	20	16	20	16	24	0.17		0.00125056	0.00400741	0.0975439	0.312578
2425	Rpl29	0.464129	0.0390896	0.125262	ACOS	24	0	20	0	20	24	0.17		0.00125056	0.00400741	0.0975439	0.312578
21	Prkcsh	0.454938	0.0468995	0.137417	ACOS	24	0	20	0	20	24	0.17		0.0015216	0.00445835	0.118685	0.347751
119	Fabp1	0.454938	0.0468995	0.137417	ACOS	24	20	16	20	16	24	0.17		0.0015216	0.00445835	0.118685	0.347751
144	Ppia	0.454938	0.0468995	0.137417	ACOS	24	20	14	20	14	24	0.25		0.0015216	0.00445835	0.118685	0.347751
148	Cfl1	0.454938	0.0468995	0.137417	ACOS	24	2	8	2	8	24	0.75		0.0015216	0.00445835	0.118685	0.347751
227	Anxa5	0.454938	0.0468995	0.137417	ACOS	24	20	22	20	22	24	0.92		0.0015216	0.00445835	0.118685	0.347751
291	Psmc6	0.454938	0.0468995	0.137417	ACOS	24	20	0	20	0	24	0.83		0.0015216	0.00445835	0.118685	0.347751
319	Pebp1	0.454938	0.0468995	0.137417	ACOS	24	20	16	20	16	24	0.17		0.0015216	0.00445835	0.118685	0.347751
325	Urod	0.454938	0.0468995	0.137417	ACOS	24	20	22	20	22	24	0.92		0.0015216	0.00445835	0.118685	0.347751
329	Cct5	0.454938	0.0468995	0.137417	ACOS	24	20	22	20	22	24	0.92		0.0015216	0.00445835	0.118685	0.347751
369	Pc	0.454938	0.0468995	0.137417	ACOS	24	20	14	20	14	24	0.25		0.0015216	0.00445835	0.118685	0.347751
375	Gmps	0.454938	0.0468995	0.137417	ACOS	24	20	0	20	0	24	0.83		0.0015216	0.00445835	0.118685	0.347751
376	H2afv;H2afz	0.454938	0.0468995	0.137417	ACOS	24	20	22	20	22	24	0.92		0.0015216	0.00445835	0.118685	0.347751
385	Mccc2	0.454938	0.0468995	0.137417	ACOS	24	18	16	18	16	24	0.08		0.0015216	0.00445835	0.118685	0.347751
389	Sult1d1	0.454938	0.0468995	0.137417	ACOS	24	16	12	16	12	24	0.17		0.0015216	0.00445835	0.118685	0.347751
437	Pon3	0.454938	0.0468995	0.137417	ACOS	24	20	16	20	16	24	0.17		0.0015216	0.00445835	0.118685	0.347751
439	Sptbn1	0.454938	0.0468995	0.137417	ACOS	24	0	0	0	0	24	0		0.0015216	0.00445835	0.118685	0.347751
459	Gart	0.454938	0.0468995	0.137417	ACOS	24	20	22	20	22	24	0.92		0.0015216	0.00445835	0.118685	0.347751
476	Picalm	0.454938	0.0468995	0.137417	ACOS	24	20	0	20	0	24	0.83		0.0015216	0.00445835	0.118685	0.347751
501	Mia3	0.454938	0.0468995	0.137417	ACOS	24	2	8	2	8	24	0.75		0.0015216	0.00445835	0.118685	0.347751
505	Ces2e	0.454938	0.0468995	0.137417	ACOS	24	20	16	20	16	24	0.17		0.0015216	0.00445835	0.118685	0.347751
558	Ces2a	0.454938	0.0468995	0.137417	ACOS	24	20	0	20	0	24	0.83		0.0015216	0.00445835	0.118685	0.347751
622	Baat	0.454938	0.0468995	0.137417	ACOS	24	20	14	20	14	24	0.25		0.0015216	0.00445835	0.118685	0.347751
632	Aldob	0.454938	0.0468995	0.137417	ACOS	24	22	20	22	20	24	0.08		0.0015216	0.00445835	0.118685	0.347751
657	Mpst	0.454938	0.0468995	0.137417	ACOS	24	20	14	20	14	24	0.25		0.0015216	0.00445835	0.118685	0.347751
723	Uqcrc1	0.454938	0.0468995	0.137417	ACOS	24	22	18	22	18	24	0.17		0.0015216	0.00445835	0.118685	0.347751
725	Nsfl1c	0.454938	0.0468995	0.137417	ACOS	24	20	14	20	14	24	0.25		0.0015216	0.00445835	0.118685	0.347751
738	D10Jhu81e	0.454938	0.0468995	0.137417	ACOS	24	8	12	8	12	24	0.83		0.0015216	0.00445835	0.118685	0.347751
752	Echdc3	0.454938	0.0468995	0.137417	ACOS	24	20	16	20	16	24	0.17		0.0015216	0.00445835	0.118685	0.347751
849	Arpc1b	0.454938	0.0468995	0.137417	ACOS	24	22	20	22	20	24	0.08		0.0015216	0.00445835	0.118685	0.347751
884	Nono	0.454938	0.0468995	0.137417	ACOS	24	2	6	2	6	24	0.83		0.0015216	0.00445835	0.118685	0.347751
927	Rab14	0.454938	0.0468995	0.137417	ACOS	24	20	14	20	14	24	0.25		0.0015216	0.00445835	0.118685	0.347751
937	Bin1	0.454938	0.0468995	0.137417	ACOS	24	0	20	0	20	24	0.17		0.0015216	0.00445835	0.118685	0.347751
945	Hnrnph1	0.454938	0.0468995	0.137417	ACOS	24	18	12	18	12	24	0.25		0.0015216	0.00445835	0.118685	0.347751
1114	Psmb3	0.454938	0.0468995	0.137417	ACOS	24	20	0	20	0	24	0.83		0.0015216	0.00445835	0.118685	0.347751
1119	Nudt19	0.454938	0.0468995	0.137417	ACOS	24	20	0	20	0	24	0.83		0.0015216	0.00445835	0.118685	0.347751
1132	Gorasp2	0.454938	0.0468995	0.137417	ACOS	24	20	22	20	22	24	0.92		0.0015216	0.00445835	0.118685	0.347751
1143	Ndufb10	0.454938	0.0468995	0.137417	ACOS	24	20	0	20	0	24	0.83		0.0015216	0.00445835	0.118685	0.347751
1174	Apex1	0.454938	0.0468995	0.137417	ACOS	24	20	0	20	0	24	0.83		0.0015216	0.00445835	0.118685	0.347751
1180	Rpl23a	0.454938	0.0468995	0.137417	ACOS	24	0	20	0	20	24	0.17		0.0015216	0.00445835	0.118685	0.347751
1238	Pcyox1	0.454938	0.0468995	0.137417	ACOS	24	18	16	18	16	24	0.08		0.0015216	0.00445835	0.118685	0.347751
1250	Slc35d1	0.454938	0.0468995	0.137417	ACOS	24	20	0	20	0	24	0.83		0.0015216	0.00445835	0.118685	0.347751
1261	Gstm2	0.454938	0.0468995	0.137417	ACOS	24	20	16	20	16	24	0.17		0.0015216	0.00445835	0.118685	0.347751
1291	Cdh2	0.454938	0.0468995	0.137417	ACOS	24	0	0	0	0	24	0		0.0015216	0.00445835	0.118685	0.347751
1292	Ndufs7	0.454938	0.0468995	0.137417	ACOS	24	20	0	20	0	24	0.83		0.0015216	0.00445835	0.118685	0.347751
1313	Acp1	0.454938	0.0468995	0.137417	ACOS	24	20	16	20	16	24	0.17		0.0015216	0.00445835	0.118685	0.347751
1322	Commd9	0.454938	0.0468995	0.137417	ACOS	24	20	0	20	0	24	0.83		0.0015216	0.00445835	0.118685	0.347751
1356	Hmox2	0.454938	0.0468995	0.137417	ACOS	24	18	0	18	0	24	0.75		0.0015216	0.00445835	0.118685	0.347751
1379	Rexo2	0.454938	0.0468995	0.137417	ACOS	24	20	22	20	22	24	0.92		0.0015216	0.00445835	0.118685	0.347751
1411	Abcc3	0.454938	0.0468995	0.137417	ACOS	24	20	16	20	16	24	0.17		0.0015216	0.00445835	0.118685	0.347751
1468	Ndufa8	0.454938	0.0468995	0.137417	ACOS	24	0	20	0	20	24	0.17		0.0015216	0.00445835	0.118685	0.347751
1483	Rdh11	0.454938	0.0468995	0.137417	ACOS	24	20	22	20	22	24	0.92		0.0015216	0.00445835	0.118685	0.347751
1533	Rps2	0.454938	0.0468995	0.137417	ACOS	24	16	10	16	10	24	0.25		0.0015216	0.00445835	0.118685	0.347751
1552	Tnpo1	0.454938	0.0468995	0.137417	ACOS	24	20	14	20	14	24	0.25		0.0015216	0.00445835	0.118685	0.347751
1583	Srsf10	0.454938	0.0468995	0.137417	ACOS	24	20	0	20	0	24	0.83		0.0015216	0.00445835	0.118685	0.347751
1623	Ppp2r2a	0.454938	0.0468995	0.137417	ACOS	24	22	6	22	6	24	0.67		0.0015216	0.00445835	0.118685	0.347751
1633	Adssl1	0.454938	0.0468995	0.137417	ACOS	24	20	0	20	0	24	0.83		0.0015216	0.00445835	0.118685	0.347751
1702	Apoo	0.454938	0.0468995	0.137417	ACOS	24	20	0	20	0	24	0.83		0.0015216	0.00445835	0.118685	0.347751
1800	Acot13	0.454938	0.0468995	0.137417	ACOS	24	20	16	20	16	24	0.17		0.0015216	0.00445835	0.118685	0.347751
1804	Sugt1	0.454938	0.0468995	0.137417	ACOS	24	16	18	16	18	24	0.92		0.0015216	0.00445835	0.118685	0.347751
1810	Ddx3y	0.454938	0.0468995	0.137417	ACOS	24	16	12	16	12	24	0.17		0.0015216	0.00445835	0.118685	0.347751
1876	Atp13a1	0.454938	0.0468995	0.137417	ACOS	24	20	0	20	0	24	0.83		0.0015216	0.00445835	0.118685	0.347751
1932	Flot1	0.454938	0.0468995	0.137417	ACOS	24	20	0	20	0	24	0.83		0.0015216	0.00445835	0.118685	0.347751
1948	Hnrnpll	0.454938	0.0468995	0.137417	ACOS	24	20	0	20	0	24	0.83		0.0015216	0.00445835	0.118685	0.347751
1951	Prkaa2	0.454938	0.0468995	0.137417	ACOS	24	20	0	20	0	24	0.83		0.0015216	0.00445835	0.118685	0.347751
1977	Ak4	0.454938	0.0468995	0.137417	ACOS	24	22	20	22	20	24	0.08		0.0015216	0.00445835	0.118685	0.347751
1989	Atp5i	0.454938	0.0468995	0.137417	ACOS	24	0	20	0	20	24	0.17		0.0015216	0.00445835	0.118685	0.347751
1997	Eef1e1	0.454938	0.0468995	0.137417	ACOS	24	20	2	20	2	24	0.75		0.0015216	0.00445835	0.118685	0.347751
2006	Itsn1	0.454938	0.0468995	0.137417	ACOS	24	20	0	20	0	24	0.83		0.0015216	0.00445835	0.118685	0.347751
2156	Hoga1	0.454938	0.0468995	0.137417	ACOS	24	20	6	20	6	24	0.58		0.0015216	0.00445835	0.118685	0.347751
2234	Sgta	0.454938	0.0468995	0.137417	ACOS	24	6	14	6	14	24	0.67		0.0015216	0.00445835	0.118685	0.347751
2295	Pnpt1	0.454938	0.0468995	0.137417	ACOS	24	2	10	2	10	24	0.67		0.0015216	0.00445835	0.118685	0.347751
14	Alyref;Alyref2	0.445747	0.0547095	0.145393	ACOS	24	20	22	20	22	24	0.92		0.00184524	0.0049038	0.143928	0.382497
45	Aldh1a7	0.445747	0.0547095	0.145393	ACOS	24	20	16	20	16	24	0.17		0.00184524	0.0049038	0.143928	0.382497
55	Eef1b	0.445747	0.0547095	0.145393	ACOS	24	20	22	20	22	24	0.92		0.00184524	0.0049038	0.143928	0.382497
76	C4b	0.445747	0.0547095	0.145393	ACOS	24	18	0	18	0	24	0.75		0.00184524	0.0049038	0.143928	0.382497
89	Me1	0.445747	0.0547095	0.145393	ACOS	24	20	22	20	22	24	0.92		0.00184524	0.0049038	0.143928	0.382497
99	Apoe	0.445747	0.0547095	0.145393	ACOS	24	2	6	2	6	24	0.83		0.00184524	0.0049038	0.143928	0.382497
132	Ca3	0.445747	0.0547095	0.145393	ACOS	24	22	14	22	14	24	0.33		0.00184524	0.0049038	0.143928	0.382497
151	Cox4i1	0.445747	0.0547095	0.145393	ACOS	24	22	20	22	20	24	0.08		0.00184524	0.0049038	0.143928	0.382497
194	Mif	0.445747	0.0547095	0.145393	ACOS	24	20	0	20	0	24	0.83		0.00184524	0.0049038	0.143928	0.382497
236	Fmo1	0.445747	0.0547095	0.145393	ACOS	24	20	0	20	0	24	0.83		0.00184524	0.0049038	0.143928	0.382497
281	Abce1	0.445747	0.0547095	0.145393	ACOS	24	20	0	20	0	24	0.83		0.00184524	0.0049038	0.143928	0.382497
284	Hnrnpk	0.445747	0.0547095	0.145393	ACOS	24	20	16	20	16	24	0.17		0.00184524	0.0049038	0.143928	0.382497
328	Cct4	0.445747	0.0547095	0.145393	ACOS	24	20	22	20	22	24	0.92		0.00184524	0.0049038	0.143928	0.382497
353	Xdh	0.445747	0.0547095	0.145393	ACOS	24	20	0	20	0	24	0.83		0.00184524	0.0049038	0.143928	0.382497
391	Cdv3	0.445747	0.0547095	0.145393	ACOS	24	0	20	0	20	24	0.17		0.00184524	0.0049038	0.143928	0.382497
431	Hsph1	0.445747	0.0547095	0.145393	ACOS	24	22	8	22	8	24	0.58		0.00184524	0.0049038	0.143928	0.382497
483	Mogs	0.445747	0.0547095	0.145393	ACOS	24	20	0	20	0	24	0.83		0.00184524	0.0049038	0.143928	0.382497
484	Thnsl2	0.445747	0.0547095	0.145393	ACOS	24	20	22	20	22	24	0.92		0.00184524	0.0049038	0.143928	0.382497
533	Txnl1	0.445747	0.0547095	0.145393	ACOS	24	0	20	0	20	24	0.17		0.00184524	0.0049038	0.143928	0.382497
537	Lonp1	0.445747	0.0547095	0.145393	ACOS	24	20	0	20	0	24	0.83		0.00184524	0.0049038	0.143928	0.382497
541	Pdlim5	0.445747	0.0547095	0.145393	ACOS	24	0	20	0	20	24	0.17		0.00184524	0.0049038	0.143928	0.382497
595	Nit1	0.445747	0.0547095	0.145393	ACOS	24	20	0	20	0	24	0.83		0.00184524	0.0049038	0.143928	0.382497
607	Ppa2	0.445747	0.0547095	0.145393	ACOS	24	20	16	20	16	24	0.17		0.00184524	0.0049038	0.143928	0.382497
678	Hibadh	0.445747	0.0547095	0.145393	ACOS	24	20	0	20	0	24	0.83		0.00184524	0.0049038	0.143928	0.382497
714	Ociad1	0.445747	0.0547095	0.145393	ACOS	24	6	14	6	14	24	0.67		0.00184524	0.0049038	0.143928	0.382497
808	Aldh9a1	0.445747	0.0547095	0.145393	ACOS	24	18	16	18	16	24	0.08		0.00184524	0.0049038	0.143928	0.382497
824	Dnaja2	0.445747	0.0547095	0.145393	ACOS	24	20	2	20	2	24	0.75		0.00184524	0.0049038	0.143928	0.382497
828	Atp11c	0.445747	0.0547095	0.145393	ACOS	24	20	0	20	0	24	0.83		0.00184524	0.0049038	0.143928	0.382497
862	Suclg2	0.445747	0.0547095	0.145393	ACOS	24	20	16	20	16	24	0.17		0.00184524	0.0049038	0.143928	0.382497
910	Dpp4	0.445747	0.0547095	0.145393	ACOS	24	6	2	6	2	24	0.17		0.00184524	0.0049038	0.143928	0.382497
1018	Nadk2	0.445747	0.0547095	0.145393	ACOS	24	0	18	0	18	24	0.25		0.00184524	0.0049038	0.143928	0.382497
1041	Sf3a3	0.445747	0.0547095	0.145393	ACOS	24	18	10	18	10	24	0.33		0.00184524	0.0049038	0.143928	0.382497
1054	Ptges2	0.445747	0.0547095	0.145393	ACOS	24	20	0	20	0	24	0.83		0.00184524	0.0049038	0.143928	0.382497
1055	Ugt3a2	0.445747	0.0547095	0.145393	ACOS	24	20	22	20	22	24	0.92		0.00184524	0.0049038	0.143928	0.382497
1070	Copz1	0.445747	0.0547095	0.145393	ACOS	24	20	0	20	0	24	0.83		0.00184524	0.0049038	0.143928	0.382497
1071	Vps4b	0.445747	0.0547095	0.145393	ACOS	24	20	22	20	22	24	0.92		0.00184524	0.0049038	0.143928	0.382497
1096	Slc25a3	0.445747	0.0547095	0.145393	ACOS	24	2	6	2	6	24	0.83		0.00184524	0.0049038	0.143928	0.382497
1125	Pdhx	0.445747	0.0547095	0.145393	ACOS	24	2	2	2	2	24	0		0.00184524	0.0049038	0.143928	0.382497
1138	Snx2	0.445747	0.0547095	0.145393	ACOS	24	2	8	2	8	24	0.75		0.00184524	0.0049038	0.143928	0.382497
1144	Pgm3	0.445747	0.0547095	0.145393	ACOS	24	20	0	20	0	24	0.83		0.00184524	0.0049038	0.143928	0.382497
1181	Ndufa5	0.445747	0.0547095	0.145393	ACOS	24	2	2	2	2	24	0		0.00184524	0.0049038	0.143928	0.382497
1191	Fhl1	0.445747	0.0547095	0.145393	ACOS	24	0	16	0	16	24	0.33		0.00184524	0.0049038	0.143928	0.382497
1218	Akr1b8	0.445747	0.0547095	0.145393	ACOS	24	18	10	18	10	24	0.33		0.00184524	0.0049038	0.143928	0.382497
1219	Scrn3	0.445747	0.0547095	0.145393	ACOS	24	20	0	20	0	24	0.83		0.00184524	0.0049038	0.143928	0.382497
1249	St13	0.445747	0.0547095	0.145393	ACOS	24	0	20	0	20	24	0.17		0.00184524	0.0049038	0.143928	0.382497
1271	Slc25a42	0.445747	0.0547095	0.145393	ACOS	24	20	0	20	0	24	0.83		0.00184524	0.0049038	0.143928	0.382497
1278	Lypla2	0.445747	0.0547095	0.145393	ACOS	24	20	0	20	0	24	0.83		0.00184524	0.0049038	0.143928	0.382497
1315	Slc38a3	0.445747	0.0547095	0.145393	ACOS	24	12	8	12	8	24	0.17		0.00184524	0.0049038	0.143928	0.382497
1334	Prkar2a	0.445747	0.0547095	0.145393	ACOS	24	20	0	20	0	24	0.83		0.00184524	0.0049038	0.143928	0.382497
1350	Pnn	0.445747	0.0547095	0.145393	ACOS	24	4	10	4	10	24	0.75		0.00184524	0.0049038	0.143928	0.382497
1424	Scfd1	0.445747	0.0547095	0.145393	ACOS	24	20	0	20	0	24	0.83		0.00184524	0.0049038	0.143928	0.382497
1427	Eif3g	0.445747	0.0547095	0.145393	ACOS	24	10	6	10	6	24	0.17		0.00184524	0.0049038	0.143928	0.382497
1436	Fkbp2	0.445747	0.0547095	0.145393	ACOS	24	0	20	0	20	24	0.17		0.00184524	0.0049038	0.143928	0.382497
1461	Myo6	0.445747	0.0547095	0.145393	ACOS	24	20	0	20	0	24	0.83		0.00184524	0.0049038	0.143928	0.382497
1491	FAM120A	0.445747	0.0547095	0.145393	ACOS	24	2	6	2	6	24	0.83		0.00184524	0.0049038	0.143928	0.382497
1515	Tspo	0.445747	0.0547095	0.145393	ACOS	24	20	14	20	14	24	0.25		0.00184524	0.0049038	0.143928	0.382497
1526	Lasp1	0.445747	0.0547095	0.145393	ACOS	24	0	20	0	20	24	0.17		0.00184524	0.0049038	0.143928	0.382497
1581	Slc25a45	0.445747	0.0547095	0.145393	ACOS	24	20	0	20	0	24	0.83		0.00184524	0.0049038	0.143928	0.382497
1584	Scd1;Scd3;Scd2	0.445747	0.0547095	0.145393	ACOS	24	20	12	20	12	24	0.33		0.00184524	0.0049038	0.143928	0.382497
1644	Hgs	0.445747	0.0547095	0.145393	ACOS	24	18	10	18	10	24	0.33		0.00184524	0.0049038	0.143928	0.382497
1649	Ciapin1	0.445747	0.0547095	0.145393	ACOS	24	18	0	18	0	24	0.75		0.00184524	0.0049038	0.143928	0.382497
1674	Bzw1	0.445747	0.0547095	0.145393	ACOS	24	20	16	20	16	24	0.17		0.00184524	0.0049038	0.143928	0.382497
1711	Ca5a	0.445747	0.0547095	0.145393	ACOS	24	20	16	20	16	24	0.17		0.00184524	0.0049038	0.143928	0.382497
1811	Farp2	0.445747	0.0547095	0.145393	ACOS	24	20	14	20	14	24	0.25		0.00184524	0.0049038	0.143928	0.382497
1830	Cul4a	0.445747	0.0547095	0.145393	ACOS	24	20	14	20	14	24	0.25		0.00184524	0.0049038	0.143928	0.382497
1831	Tra2b	0.445747	0.0547095	0.145393	ACOS	24	20	16	20	16	24	0.17		0.00184524	0.0049038	0.143928	0.382497
1834	Dynlt3	0.445747	0.0547095	0.145393	ACOS	24	20	16	20	16	24	0.17		0.00184524	0.0049038	0.143928	0.382497
1873	Fcgrt	0.445747	0.0547095	0.145393	ACOS	24	0	0	0	0	24	0		0.00184524	0.0049038	0.143928	0.382497
1881	Hook3	0.445747	0.0547095	0.145393	ACOS	24	10	12	10	12	24	0.92		0.00184524	0.0049038	0.143928	0.382497
1930	Ndufa4	0.445747	0.0547095	0.145393	ACOS	24	20	0	20	0	24	0.83		0.00184524	0.0049038	0.143928	0.382497
1953	Hdac1	0.445747	0.0547095	0.145393	ACOS	24	4	10	4	10	24	0.75		0.00184524	0.0049038	0.143928	0.382497
1954	Stim1	0.445747	0.0547095	0.145393	ACOS	24	16	18	16	18	24	0.92		0.00184524	0.0049038	0.143928	0.382497
1956	Dhcr24	0.445747	0.0547095	0.145393	ACOS	24	20	0	20	0	24	0.83		0.00184524	0.0049038	0.143928	0.382497
1964	Cfb	0.445747	0.0547095	0.145393	ACOS	24	16	12	16	12	24	0.17		0.00184524	0.0049038	0.143928	0.382497
1988	Ccdc22	0.445747	0.0547095	0.145393	ACOS	24	20	14	20	14	24	0.25		0.00184524	0.0049038	0.143928	0.382497
2001	Psmd9	0.445747	0.0547095	0.145393	ACOS	24	12	8	12	8	24	0.17		0.00184524	0.0049038	0.143928	0.382497
2025	Fscn1	0.445747	0.0547095	0.145393	ACOS	24	22	16	22	16	24	0.25		0.00184524	0.0049038	0.143928	0.382497
2081	Uba3	0.445747	0.0547095	0.145393	ACOS	24	20	0	20	0	24	0.83		0.00184524	0.0049038	0.143928	0.382497
2118	Abhd3	0.445747	0.0547095	0.145393	ACOS	24	20	0	20	0	24	0.83		0.00184524	0.0049038	0.143928	0.382497
2185	Pdcd5	0.445747	0.0547095	0.145393	ACOS	24	6	2	6	2	24	0.17		0.00184524	0.0049038	0.143928	0.382497
2211	Npc2	0.445747	0.0547095	0.145393	ACOS	24	22	8	22	8	24	0.58		0.00184524	0.0049038	0.143928	0.382497
2215	Rps24	0.445747	0.0547095	0.145393	ACOS	24	16	12	16	12	24	0.17		0.00184524	0.0049038	0.143928	0.382497
2216	Aifm2	0.445747	0.0547095	0.145393	ACOS	24	20	0	20	0	24	0.83		0.00184524	0.0049038	0.143928	0.382497
2255	Rbm47	0.445747	0.0547095	0.145393	ACOS	24	10	4	10	4	24	0.25		0.00184524	0.0049038	0.143928	0.382497
2348	Lclat1	0.445747	0.0547095	0.145393	ACOS	24	18	14	18	14	24	0.17		0.00184524	0.0049038	0.143928	0.382497
24	Faah	0.436557	0.0625194	0.15186	ACOS	24	20	0	20	0	24	0.83		0.00223029	0.00541737	0.173962	0.422555
34	Ddt	0.436557	0.0625194	0.15186	ACOS	24	20	2	20	2	24	0.75		0.00223029	0.00541737	0.173962	0.422555
41	Ap1b1	0.436557	0.0625194	0.15186	ACOS	24	20	0	20	0	24	0.83		0.00223029	0.00541737	0.173962	0.422555
58	Wdr1	0.436557	0.0625194	0.15186	ACOS	24	18	16	18	16	24	0.08		0.00223029	0.00541737	0.173962	0.422555
93	Serpina1a	0.436557	0.0625194	0.15186	ACOS	24	6	10	6	10	24	0.83		0.00223029	0.00541737	0.173962	0.422555
101	Mdh2	0.436557	0.0625194	0.15186	ACOS	24	22	20	22	20	24	0.08		0.00223029	0.00541737	0.173962	0.422555
109	Alad	0.436557	0.0625194	0.15186	ACOS	24	20	16	20	16	24	0.17		0.00223029	0.00541737	0.173962	0.422555
118	Tcp1	0.436557	0.0625194	0.15186	ACOS	24	20	22	20	22	24	0.92		0.00223029	0.00541737	0.173962	0.422555
136	Ass1	0.436557	0.0625194	0.15186	ACOS	24	20	0	20	0	24	0.83		0.00223029	0.00541737	0.173962	0.422555
193	Cyp2f2	0.436557	0.0625194	0.15186	ACOS	24	16	0	16	0	24	0.67		0.00223029	0.00541737	0.173962	0.422555
208	Hspa9	0.436557	0.0625194	0.15186	ACOS	24	0	18	0	18	24	0.25		0.00223029	0.00541737	0.173962	0.422555
247	Hdgf	0.436557	0.0625194	0.15186	ACOS	24	0	20	0	20	24	0.17		0.00223029	0.00541737	0.173962	0.422555
289	Ywhae	0.436557	0.0625194	0.15186	ACOS	24	22	20	22	20	24	0.08		0.00223029	0.00541737	0.173962	0.422555
293	Mtpn	0.436557	0.0625194	0.15186	ACOS	24	20	0	20	0	24	0.83		0.00223029	0.00541737	0.173962	0.422555
317	Tuba1c	0.436557	0.0625194	0.15186	ACOS	24	8	12	8	12	24	0.83		0.00223029	0.00541737	0.173962	0.422555
322	Idh3g	0.436557	0.0625194	0.15186	ACOS	24	20	0	20	0	24	0.83		0.00223029	0.00541737	0.173962	0.422555
323	Slc9a3r1	0.436557	0.0625194	0.15186	ACOS	24	0	20	0	20	24	0.17		0.00223029	0.00541737	0.173962	0.422555
327	Cct2	0.436557	0.0625194	0.15186	ACOS	24	20	22	20	22	24	0.92		0.00223029	0.00541737	0.173962	0.422555
335	Isoc2a	0.436557	0.0625194	0.15186	ACOS	24	20	0	20	0	24	0.83		0.00223029	0.00541737	0.173962	0.422555
346	Cpt1a	0.436557	0.0625194	0.15186	ACOS	24	20	0	20	0	24	0.83		0.00223029	0.00541737	0.173962	0.422555
432	Mrc1	0.436557	0.0625194	0.15186	ACOS	24	20	22	20	22	24	0.92		0.00223029	0.00541737	0.173962	0.422555
457	Srm	0.436557	0.0625194	0.15186	ACOS	24	20	22	20	22	24	0.92		0.00223029	0.00541737	0.173962	0.422555
458	Vcl	0.436557	0.0625194	0.15186	ACOS	24	20	0	20	0	24	0.83		0.00223029	0.00541737	0.173962	0.422555
521	Ttpa	0.436557	0.0625194	0.15186	ACOS	24	20	0	20	0	24	0.83		0.00223029	0.00541737	0.173962	0.422555
522	Ugt2a3	0.436557	0.0625194	0.15186	ACOS	24	20	0	20	0	24	0.83		0.00223029	0.00541737	0.173962	0.422555
577	Dak	0.436557	0.0625194	0.15186	ACOS	24	20	22	20	22	24	0.92		0.00223029	0.00541737	0.173962	0.422555
615	Ndufs2	0.436557	0.0625194	0.15186	ACOS	24	20	0	20	0	24	0.83		0.00223029	0.00541737	0.173962	0.422555
653	Bbox1	0.436557	0.0625194	0.15186	ACOS	24	20	22	20	22	24	0.92		0.00223029	0.00541737	0.173962	0.422555
686	Dnaja3	0.436557	0.0625194	0.15186	ACOS	24	20	16	20	16	24	0.17		0.00223029	0.00541737	0.173962	0.422555
733	Pgm1	0.436557	0.0625194	0.15186	ACOS	24	20	0	20	0	24	0.83		0.00223029	0.00541737	0.173962	0.422555
735	Dynll2	0.436557	0.0625194	0.15186	ACOS	24	0	20	0	20	24	0.17		0.00223029	0.00541737	0.173962	0.422555
778	Pgd	0.436557	0.0625194	0.15186	ACOS	24	20	0	20	0	24	0.83		0.00223029	0.00541737	0.173962	0.422555
782	Cyb5r3	0.436557	0.0625194	0.15186	ACOS	24	20	0	20	0	24	0.83		0.00223029	0.00541737	0.173962	0.422555
784	Mecr	0.436557	0.0625194	0.15186	ACOS	24	20	0	20	0	24	0.83		0.00223029	0.00541737	0.173962	0.422555
870	Memo1	0.436557	0.0625194	0.15186	ACOS	24	20	4	20	4	24	0.67		0.00223029	0.00541737	0.173962	0.422555
872	Acot12	0.436557	0.0625194	0.15186	ACOS	24	20	14	20	14	24	0.25		0.00223029	0.00541737	0.173962	0.422555
887	Cope	0.436557	0.0625194	0.15186	ACOS	24	0	0	0	0	24	0		0.00223029	0.00541737	0.173962	0.422555
892	Gk	0.436557	0.0625194	0.15186	ACOS	24	20	16	20	16	24	0.17		0.00223029	0.00541737	0.173962	0.422555
896	Galk1	0.436557	0.0625194	0.15186	ACOS	24	20	22	20	22	24	0.92		0.00223029	0.00541737	0.173962	0.422555
954	H2-K1	0.436557	0.0625194	0.15186	ACOS	24	8	8	8	8	24	0		0.00223029	0.00541737	0.173962	0.422555
957	Vps35	0.436557	0.0625194	0.15186	ACOS	24	20	0	20	0	24	0.83		0.00223029	0.00541737	0.173962	0.422555
1020	Ppid	0.436557	0.0625194	0.15186	ACOS	24	20	16	20	16	24	0.17		0.00223029	0.00541737	0.173962	0.422555
1077	Psmd4	0.436557	0.0625194	0.15186	COS	24	0	12	0	12	24	0.5		0.00223029	0.00541737	0.173962	0.422555
1084	Purb	0.436557	0.0625194	0.15186	ACOS	24	0	2	0	2	24	0.92		0.00223029	0.00541737	0.173962	0.422555
1173	Cecr5	0.436557	0.0625194	0.15186	ACOS	24	20	0	20	0	24	0.83		0.00223029	0.00541737	0.173962	0.422555
1175	Atp5d	0.436557	0.0625194	0.15186	ACOS	24	0	20	0	20	24	0.17		0.00223029	0.00541737	0.173962	0.422555
1203	Rmdn3	0.436557	0.0625194	0.15186	ACOS	24	20	0	20	0	24	0.83		0.00223029	0.00541737	0.173962	0.422555
1286	Glod4	0.436557	0.0625194	0.15186	ACOS	24	12	20	12	20	24	0.67		0.00223029	0.00541737	0.173962	0.422555
1299	Tdo2	0.436557	0.0625194	0.15186	ACOS	24	8	0	8	0	24	0.33		0.00223029	0.00541737	0.173962	0.422555
1341	Cpne3	0.436557	0.0625194	0.15186	ACOS	24	20	0	20	0	24	0.83		0.00223029	0.00541737	0.173962	0.422555
1344	Scarb1	0.436557	0.0625194	0.15186	ACOS	24	20	0	20	0	24	0.83		0.00223029	0.00541737	0.173962	0.422555
1351	Rpl13	0.436557	0.0625194	0.15186	ACOS	24	0	20	0	20	24	0.17		0.00223029	0.00541737	0.173962	0.422555
1354	Eif4g2	0.436557	0.0625194	0.15186	ACOS	24	20	0	20	0	24	0.83		0.00223029	0.00541737	0.173962	0.422555
1355	Cast	0.436557	0.0625194	0.15186	ACOS	24	20	16	20	16	24	0.17		0.00223029	0.00541737	0.173962	0.422555
1358	Auh	0.436557	0.0625194	0.15186	ACOS	24	8	12	8	12	24	0.83		0.00223029	0.00541737	0.173962	0.422555
1408	Snap23	0.436557	0.0625194	0.15186	ACOS	24	22	8	22	8	24	0.58		0.00223029	0.00541737	0.173962	0.422555
1446	Fndc3a	0.436557	0.0625194	0.15186	ACOS	24	20	0	20	0	24	0.83		0.00223029	0.00541737	0.173962	0.422555
1488	Alcam	0.436557	0.0625194	0.15186	ACOS	24	20	0	20	0	24	0.83		0.00223029	0.00541737	0.173962	0.422555
1489	Ldlr	0.436557	0.0625194	0.15186	ACOS	24	20	0	20	0	24	0.83		0.00223029	0.00541737	0.173962	0.422555
1590	Aspscr1	0.436557	0.0625194	0.15186	ACOS	24	20	0	20	0	24	0.83		0.00223029	0.00541737	0.173962	0.422555
1634	Rnf213	0.436557	0.0625194	0.15186	ACOS	24	20	0	20	0	24	0.83		0.00223029	0.00541737	0.173962	0.422555
1647	Rpl37a	0.436557	0.0625194	0.15186	ACOS	24	0	20	0	20	24	0.17		0.00223029	0.00541737	0.173962	0.422555
1677	Bag6	0.436557	0.0625194	0.15186	ACOS	24	8	10	8	10	24	0.92		0.00223029	0.00541737	0.173962	0.422555
1770	Srr	0.436557	0.0625194	0.15186	ACOS	24	20	22	20	22	24	0.92		0.00223029	0.00541737	0.173962	0.422555
1781	Casp3	0.436557	0.0625194	0.15186	ACOS	24	20	16	20	16	24	0.17		0.00223029	0.00541737	0.173962	0.422555
1839	Gfm2	0.436557	0.0625194	0.15186	ACOS	24	20	16	20	16	24	0.17		0.00223029	0.00541737	0.173962	0.422555
1846	Cotl1	0.436557	0.0625194	0.15186	ACOS	24	20	0	20	0	24	0.83		0.00223029	0.00541737	0.173962	0.422555
1897	Pfkfb1	0.436557	0.0625194	0.15186	ACOS	24	20	22	20	22	24	0.92		0.00223029	0.00541737	0.173962	0.422555
1906	Akr1c18	0.436557	0.0625194	0.15186	ACOS	24	0	20	0	20	24	0.17		0.00223029	0.00541737	0.173962	0.422555
1955	Pycrl	0.436557	0.0625194	0.15186	ACOS	24	10	18	10	18	24	0.67		0.00223029	0.00541737	0.173962	0.422555
2000	Tmed2	0.436557	0.0625194	0.15186	ACOS	24	2	6	2	6	24	0.83		0.00223029	0.00541737	0.173962	0.422555
2080	Banf1	0.436557	0.0625194	0.15186	ACOS	24	4	12	4	12	24	0.67		0.00223029	0.00541737	0.173962	0.422555
2140	Rpl32	0.436557	0.0625194	0.15186	ACOS	24	0	20	0	20	24	0.17		0.00223029	0.00541737	0.173962	0.422555
2152	Ermp1	0.436557	0.0625194	0.15186	ACOS	24	20	0	20	0	24	0.83		0.00223029	0.00541737	0.173962	0.422555
2212	Pik3ap1	0.436557	0.0625194	0.15186	ACOS	24	6	2	6	2	24	0.17		0.00223029	0.00541737	0.173962	0.422555
2214	Mrps9	0.436557	0.0625194	0.15186	ACOS	24	22	16	22	16	24	0.25		0.00223029	0.00541737	0.173962	0.422555
2233	Epb41l5	0.436557	0.0625194	0.15186	ACOS	24	20	16	20	16	24	0.17		0.00223029	0.00541737	0.173962	0.422555
2236	Gsdmdc1	0.436557	0.0625194	0.15186	ACOS	24	0	20	0	20	24	0.17		0.00223029	0.00541737	0.173962	0.422555
2248	Atxn2l	0.436557	0.0625194	0.15186	ACOS	24	0	0	0	0	24	0		0.00223029	0.00541737	0.173962	0.422555
2262	Snx3	0.436557	0.0625194	0.15186	ACOS	24	22	20	22	20	24	0.08		0.00223029	0.00541737	0.173962	0.422555
2364	Mpc2	0.436557	0.0625194	0.15186	ACOS	24	22	20	22	20	24	0.08		0.00223029	0.00541737	0.173962	0.422555
2366	Oxnad1	0.436557	0.0625194	0.15186	ACOS	24	0	20	0	20	24	0.17		0.00223029	0.00541737	0.173962	0.422555
2379	Eif4g3	0.436557	0.0625194	0.15186	ACOS	24	20	0	20	0	24	0.83		0.00223029	0.00541737	0.173962	0.422555
2392	Rbm17	0.436557	0.0625194	0.15186	ACOS	24	4	22	4	22	24	0.25		0.00223029	0.00541737	0.173962	0.422555
2427	Tmtc3	0.436557	0.0625194	0.15186	ACOS	24	20	22	20	22	24	0.92		0.00223029	0.00541737	0.173962	0.422555
2428	Slc22a27;Slc22a19	0.436557	0.0625194	0.15186	ACOS	24	14	20	14	20	24	0.75		0.00223029	0.00541737	0.173962	0.422555
3	Dhtkd1	0.427366	0.0781492	0.175601	ACOS	24	20	0	20	0	24	0.83		0.00268678	0.00603717	0.209568	0.470899
28	Gsto1	0.427366	0.0781492	0.175601	ACOS	24	22	20	22	20	24	0.08		0.00268678	0.00603717	0.209568	0.470899
66	Cyp8b1	0.427366	0.0781492	0.175601	ACOS	24	20	0	20	0	24	0.83		0.00268678	0.00603717	0.209568	0.470899
152	Hspa5	0.427366	0.0781492	0.175601	ACOS	24	0	20	0	20	24	0.17		0.00268678	0.00603717	0.209568	0.470899
162	Pnp	0.427366	0.0781492	0.175601	ACOS	24	20	0	20	0	24	0.83		0.00268678	0.00603717	0.209568	0.470899
179	Aco1	0.427366	0.0781492	0.175601	ACOS	24	20	0	20	0	24	0.83		0.00268678	0.00603717	0.209568	0.470899
211	Inmt	0.427366	0.0781492	0.175601	ACOS	24	20	16	20	16	24	0.17		0.00268678	0.00603717	0.209568	0.470899
253	Hrsp12	0.427366	0.0781492	0.175601	ACOS	24	18	16	18	16	24	0.08		0.00268678	0.00603717	0.209568	0.470899
354	Apoa1	0.427366	0.0781492	0.175601	ACOS	24	0	20	0	20	24	0.17		0.00268678	0.00603717	0.209568	0.470899
372	Hsdl2	0.427366	0.0781492	0.175601	ACOS	24	20	16	20	16	24	0.17		0.00268678	0.00603717	0.209568	0.470899
383	Esyt1	0.427366	0.0781492	0.175601	ACOS	24	20	14	20	14	24	0.25		0.00268678	0.00603717	0.209568	0.470899
419	Prdx2	0.427366	0.0781492	0.175601	ACOS	24	20	16	20	16	24	0.17		0.00268678	0.00603717	0.209568	0.470899
426	Gdi2	0.427366	0.0781492	0.175601	ACOS	24	20	22	20	22	24	0.92		0.00268678	0.00603717	0.209568	0.470899
467	Uggt1	0.427366	0.0781492	0.175601	ACOS	24	20	0	20	0	24	0.83		0.00268678	0.00603717	0.209568	0.470899
503	Chdh	0.427366	0.0781492	0.175601	ACOS	24	0	18	0	18	24	0.25		0.00268678	0.00603717	0.209568	0.470899
509	Dlat	0.427366	0.0781492	0.175601	ACOS	24	20	16	20	16	24	0.17		0.00268678	0.00603717	0.209568	0.470899
536	Eprs	0.427366	0.0781492	0.175601	ACOS	24	20	0	20	0	24	0.83		0.00268678	0.00603717	0.209568	0.470899
538	Cml2	0.427366	0.0781492	0.175601	ACOS	24	6	2	6	2	24	0.17		0.00268678	0.00603717	0.209568	0.470899
603	Acly	0.427366	0.0781492	0.175601	ACOS	24	20	16	20	16	24	0.17		0.00268678	0.00603717	0.209568	0.470899
631	Pnpo	0.427366	0.0781492	0.175601	ACOS	24	0	20	0	20	24	0.17		0.00268678	0.00603717	0.209568	0.470899
652	Blvrb	0.427366	0.0781492	0.175601	ACOS	24	0	16	0	16	24	0.33		0.00268678	0.00603717	0.209568	0.470899
681	Sardh	0.427366	0.0781492	0.175601	ACOS	24	20	16	20	16	24	0.17		0.00268678	0.00603717	0.209568	0.470899
696	Lap3	0.427366	0.0781492	0.175601	ACOS	24	20	16	20	16	24	0.17		0.00268678	0.00603717	0.209568	0.470899
703	Ndufb9	0.427366	0.0781492	0.175601	ACOS	24	12	16	12	16	24	0.83		0.00268678	0.00603717	0.209568	0.470899
709	Cyb5b	0.427366	0.0781492	0.175601	ACOS	24	0	18	0	18	24	0.25		0.00268678	0.00603717	0.209568	0.470899
718	Ddah1	0.427366	0.0781492	0.175601	ACOS	24	22	16	22	16	24	0.25		0.00268678	0.00603717	0.209568	0.470899
731	Hnrnpm	0.427366	0.0781492	0.175601	ACOS	24	0	20	0	20	24	0.17		0.00268678	0.00603717	0.209568	0.470899
765	Cyp27a1	0.427366	0.0781492	0.175601	ACOS	24	20	0	20	0	24	0.83		0.00268678	0.00603717	0.209568	0.470899
770	Acadsb	0.427366	0.0781492	0.175601	ACOS	24	20	0	20	0	24	0.83		0.00268678	0.00603717	0.209568	0.470899
776	Crot	0.427366	0.0781492	0.175601	ACOS	24	20	0	20	0	24	0.83		0.00268678	0.00603717	0.209568	0.470899
800	Nit2	0.427366	0.0781492	0.175601	ACOS	24	4	12	4	12	24	0.67		0.00268678	0.00603717	0.209568	0.470899
812	Acox2	0.427366	0.0781492	0.175601	ACOS	24	20	0	20	0	24	0.83		0.00268678	0.00603717	0.209568	0.470899
848	Entpd5	0.427366	0.0781492	0.175601	ACOS	24	20	16	20	16	24	0.17		0.00268678	0.00603717	0.209568	0.470899
876	Eif5b	0.427366	0.0781492	0.175601	ACOS	24	20	0	20	0	24	0.83		0.00268678	0.00603717	0.209568	0.470899
882	Pcbp2	0.427366	0.0781492	0.175601	ACOS	24	8	2	8	2	24	0.25		0.00268678	0.00603717	0.209568	0.470899
918	Slc25a1	0.427366	0.0781492	0.175601	ACOS	24	22	6	22	6	24	0.67		0.00268678	0.00603717	0.209568	0.470899
950	Retsat	0.427366	0.0781492	0.175601	ACOS	24	20	22	20	22	24	0.92		0.00268678	0.00603717	0.209568	0.470899
970	Plbd1	0.427366	0.0781492	0.175601	ACOS	24	0	20	0	20	24	0.17		0.00268678	0.00603717	0.209568	0.470899
971	Hsd11b1	0.427366	0.0781492	0.175601	ACOS	24	20	22	20	22	24	0.92		0.00268678	0.00603717	0.209568	0.470899
980	Rpl4	0.427366	0.0781492	0.175601	ACOS	24	0	20	0	20	24	0.17		0.00268678	0.00603717	0.209568	0.470899
981	Shpk	0.427366	0.0781492	0.175601	ACOS	24	0	0	0	0	24	0		0.00268678	0.00603717	0.209568	0.470899
1029	Nsun2	0.427366	0.0781492	0.175601	ACOS	24	6	2	6	2	24	0.17		0.00268678	0.00603717	0.209568	0.470899
1042	Rbm3	0.427366	0.0781492	0.175601	ACOS	24	20	0	20	0	24	0.83		0.00268678	0.00603717	0.209568	0.470899
1052	Ncl	0.427366	0.0781492	0.175601	ACOS	24	20	12	20	12	24	0.33		0.00268678	0.00603717	0.209568	0.470899
1078	Capn2	0.427366	0.0781492	0.175601	ACOS	24	8	12	8	12	24	0.83		0.00268678	0.00603717	0.209568	0.470899
1101	Ufl1	0.427366	0.0781492	0.175601	ACOS	24	20	0	20	0	24	0.83		0.00268678	0.00603717	0.209568	0.470899
1216	Tardbp	0.427366	0.0781492	0.175601	ACOS	24	20	16	20	16	24	0.17		0.00268678	0.00603717	0.209568	0.470899
1255	Cstb	0.427366	0.0781492	0.175601	ACOS	24	2	16	2	16	24	0.42		0.00268678	0.00603717	0.209568	0.470899
1267	Gspt1	0.427366	0.0781492	0.175601	ACOS	24	20	14	20	14	24	0.25		0.00268678	0.00603717	0.209568	0.470899
1343	L2hgdh	0.427366	0.0781492	0.175601	ACOS	24	20	16	20	16	24	0.17		0.00268678	0.00603717	0.209568	0.470899
1380	Apmap	0.427366	0.0781492	0.175601	ACOS	24	12	10	12	10	24	0.08		0.00268678	0.00603717	0.209568	0.470899
1390	Jup	0.427366	0.0781492	0.175601	ACOS	24	20	0	20	0	24	0.83		0.00268678	0.00603717	0.209568	0.470899
1391	Fkbp3	0.427366	0.0781492	0.175601	COS	24	2	14	2	14	24	0.5		0.00268678	0.00603717	0.209568	0.470899
1430	Nedd4	0.427366	0.0781492	0.175601	ACOS	24	20	0	20	0	24	0.83		0.00268678	0.00603717	0.209568	0.470899
1432	Eefsec	0.427366	0.0781492	0.175601	ACOS	24	20	0	20	0	24	0.83		0.00268678	0.00603717	0.209568	0.470899
1497	Usp10	0.427366	0.0781492	0.175601	ACOS	24	20	0	20	0	24	0.83		0.00268678	0.00603717	0.209568	0.470899
1514	Kras;Hras;Nras	0.427366	0.0781492	0.175601	ACOS	24	8	12	8	12	24	0.83		0.00268678	0.00603717	0.209568	0.470899
1564	Wdr61	0.427366	0.0781492	0.175601	ACOS	24	20	22	20	22	24	0.92		0.00268678	0.00603717	0.209568	0.470899
1569	Sntb1	0.427366	0.0781492	0.175601	ACOS	24	20	14	20	14	24	0.25		0.00268678	0.00603717	0.209568	0.470899
1576	Ppm1f	0.427366	0.0781492	0.175601	ACOS	24	20	0	20	0	24	0.83		0.00268678	0.00603717	0.209568	0.470899
1637	Sdsl	0.427366	0.0781492	0.175601	ACOS	24	20	0	20	0	24	0.83		0.00268678	0.00603717	0.209568	0.470899
1655	Btf3l4	0.427366	0.0781492	0.175601	ACOS	24	12	22	12	22	24	0.58		0.00268678	0.00603717	0.209568	0.470899
1750	Rpl19	0.427366	0.0781492	0.175601	ACOS	24	0	20	0	20	24	0.17		0.00268678	0.00603717	0.209568	0.470899
1782	Sfxn5	0.427366	0.0781492	0.175601	ACOS	24	0	20	0	20	24	0.17		0.00268678	0.00603717	0.209568	0.470899
1838	Dhx15	0.427366	0.0781492	0.175601	ACOS	24	20	0	20	0	24	0.83		0.00268678	0.00603717	0.209568	0.470899
1893	Ppp6r1	0.427366	0.0781492	0.175601	ACOS	24	6	10	6	10	24	0.83		0.00268678	0.00603717	0.209568	0.470899
1903	Rbm25	0.427366	0.0781492	0.175601	ACOS	24	20	0	20	0	24	0.83		0.00268678	0.00603717	0.209568	0.470899
1933	Rps26	0.427366	0.0781492	0.175601	ACOS	24	4	6	4	6	24	0.92		0.00268678	0.00603717	0.209568	0.470899
1973	Flot2	0.427366	0.0781492	0.175601	ACOS	24	18	10	18	10	24	0.33		0.00268678	0.00603717	0.209568	0.470899
1979	Cops6	0.427366	0.0781492	0.175601	ACOS	24	20	0	20	0	24	0.83		0.00268678	0.00603717	0.209568	0.470899
2061	Bche	0.427366	0.0781492	0.175601	ACOS	24	20	14	20	14	24	0.25		0.00268678	0.00603717	0.209568	0.470899
2112	Kpna2	0.427366	0.0781492	0.175601	ACOS	24	16	12	16	12	24	0.17		0.00268678	0.00603717	0.209568	0.470899
2157	Ttc1	0.427366	0.0781492	0.175601	ACOS	24	20	0	20	0	24	0.83		0.00268678	0.00603717	0.209568	0.470899
2169	Ggcx	0.427366	0.0781492	0.175601	ACOS	24	2	2	2	2	24	0		0.00268678	0.00603717	0.209568	0.470899
2239	Dnajb12	0.427366	0.0781492	0.175601	ACOS	24	0	20	0	20	24	0.17		0.00268678	0.00603717	0.209568	0.470899
2259	Rps9	0.427366	0.0781492	0.175601	ACOS	24	16	20	16	20	24	0.83		0.00268678	0.00603717	0.209568	0.470899
2296	Mrps26	0.427366	0.0781492	0.175601	ACOS	24	2	10	2	10	24	0.67		0.00268678	0.00603717	0.209568	0.470899
2298	Herpud1	0.427366	0.0781492	0.175601	ACOS	24	16	0	16	0	24	0.67		0.00268678	0.00603717	0.209568	0.470899
2327	Dctn4	0.427366	0.0781492	0.175601	ACOS	24	4	12	4	12	24	0.67		0.00268678	0.00603717	0.209568	0.470899
2346	Rpl14	0.427366	0.0781492	0.175601	ACOS	24	4	10	4	10	24	0.75		0.00268678	0.00603717	0.209568	0.470899
2404	Rpl36	0.427366	0.0781492	0.175601	ACOS	24	0	20	0	20	24	0.17		0.00268678	0.00603717	0.209568	0.470899
18	Prdx6	0.418175	0.0937691	0.191721	ACOS	24	20	0	20	0	24	0.83		0.00322602	0.00659595	0.251629	0.514484
64	Creg1	0.418175	0.0937691	0.191721	ACOS	24	8	12	8	12	24	0.83		0.00322602	0.00659595	0.251629	0.514484
77	Ighm	0.418175	0.0937691	0.191721	ACOS	24	6	20	6	20	24	0.42		0.00322602	0.00659595	0.251629	0.514484
102	Gnai2	0.418175	0.0937691	0.191721	ACOS	24	20	14	20	14	24	0.25		0.00322602	0.00659595	0.251629	0.514484
126	Calr	0.418175	0.0937691	0.191721	ACOS	24	0	20	0	20	24	0.17		0.00322602	0.00659595	0.251629	0.514484
137	Sptan1	0.418175	0.0937691	0.191721	ACOS	24	6	14	6	14	24	0.67		0.00322602	0.00659595	0.251629	0.514484
142	Selenbp1	0.418175	0.0937691	0.191721	ACOS	24	20	14	20	14	24	0.25		0.00322602	0.00659595	0.251629	0.514484
149	Fasn	0.418175	0.0937691	0.191721	ACOS	24	20	14	20	14	24	0.25		0.00322602	0.00659595	0.251629	0.514484
163	Ces1c	0.418175	0.0937691	0.191721	ACOS	24	20	14	20	14	24	0.25		0.00322602	0.00659595	0.251629	0.514484
176	Marcks	0.418175	0.0937691	0.191721	ACOS	24	12	8	12	8	24	0.17		0.00322602	0.00659595	0.251629	0.514484
189	Fkbp4	0.418175	0.0937691	0.191721	ACOS	24	0	18	0	18	24	0.25		0.00322602	0.00659595	0.251629	0.514484
231	Hpd	0.418175	0.0937691	0.191721	ACOS	24	6	14	6	14	24	0.67		0.00322602	0.00659595	0.251629	0.514484
232	Psma2	0.418175	0.0937691	0.191721	ACOS	24	20	16	20	16	24	0.17		0.00322602	0.00659595	0.251629	0.514484
244	Rpl9	0.418175	0.0937691	0.191721	ACOS	24	20	14	20	14	24	0.25		0.00322602	0.00659595	0.251629	0.514484
255	Sult1a1	0.418175	0.0937691	0.191721	ACOS	24	20	22	20	22	24	0.92		0.00322602	0.00659595	0.251629	0.514484
311	Rpl22	0.418175	0.0937691	0.191721	ACOS	24	4	6	4	6	24	0.92		0.00322602	0.00659595	0.251629	0.514484
331	Cct3	0.418175	0.0937691	0.191721	ACOS	24	20	16	20	16	24	0.17		0.00322602	0.00659595	0.251629	0.514484
360	Vcp	0.418175	0.0937691	0.191721	ACOS	24	20	0	20	0	24	0.83		0.00322602	0.00659595	0.251629	0.514484
378	Xylb	0.418175	0.0937691	0.191721	ACOS	24	20	0	20	0	24	0.83		0.00322602	0.00659595	0.251629	0.514484
401	Cttn	0.418175	0.0937691	0.191721	ACOS	24	0	20	0	20	24	0.17		0.00322602	0.00659595	0.251629	0.514484
406	Serpinb6	0.418175	0.0937691	0.191721	ACOS	24	2	20	2	20	24	0.25		0.00322602	0.00659595	0.251629	0.514484
471	Ccbl2	0.418175	0.0937691	0.191721	ACOS	24	2	20	2	20	24	0.25		0.00322602	0.00659595	0.251629	0.514484
532	Vwa8	0.418175	0.0937691	0.191721	ACOS	24	18	16	18	16	24	0.08		0.00322602	0.00659595	0.251629	0.514484
540	Aldh4a1	0.418175	0.0937691	0.191721	ACOS	24	20	16	20	16	24	0.17		0.00322602	0.00659595	0.251629	0.514484
548	Acsl5	0.418175	0.0937691	0.191721	ACOS	24	20	16	20	16	24	0.17		0.00322602	0.00659595	0.251629	0.514484
574	Sds	0.418175	0.0937691	0.191721	ACOS	24	20	22	20	22	24	0.92		0.00322602	0.00659595	0.251629	0.514484
613	Cyp2c70	0.418175	0.0937691	0.191721	ACOS	24	18	0	18	0	24	0.75		0.00322602	0.00659595	0.251629	0.514484
619	Kmo	0.418175	0.0937691	0.191721	ACOS	24	20	0	20	0	24	0.83		0.00322602	0.00659595	0.251629	0.514484
625	Cyp2c50	0.418175	0.0937691	0.191721	ACOS	24	2	20	2	20	24	0.25		0.00322602	0.00659595	0.251629	0.514484
646	Pdia5	0.418175	0.0937691	0.191721	ACOS	24	20	22	20	22	24	0.92		0.00322602	0.00659595	0.251629	0.514484
666	Pls3	0.418175	0.0937691	0.191721	ACOS	24	20	0	20	0	24	0.83		0.00322602	0.00659595	0.251629	0.514484
719	Pbld2	0.418175	0.0937691	0.191721	ACOS	24	20	14	20	14	24	0.25		0.00322602	0.00659595	0.251629	0.514484
762	Dhdh	0.418175	0.0937691	0.191721	ACOS	24	20	14	20	14	24	0.25		0.00322602	0.00659595	0.251629	0.514484
766	Plin3	0.418175	0.0937691	0.191721	ACOS	24	20	22	20	22	24	0.92		0.00322602	0.00659595	0.251629	0.514484
787	Keg1	0.418175	0.0937691	0.191721	ACOS	24	20	16	20	16	24	0.17		0.00322602	0.00659595	0.251629	0.514484
816	Acss2	0.418175	0.0937691	0.191721	ACOS	24	20	16	20	16	24	0.17		0.00322602	0.00659595	0.251629	0.514484
819	Slc25a13	0.418175	0.0937691	0.191721	ACOS	24	20	0	20	0	24	0.83		0.00322602	0.00659595	0.251629	0.514484
822	Tomm40	0.418175	0.0937691	0.191721	ACOS	24	20	16	20	16	24	0.17		0.00322602	0.00659595	0.251629	0.514484
829	Acox1	0.418175	0.0937691	0.191721	ACOS	24	20	0	20	0	24	0.83		0.00322602	0.00659595	0.251629	0.514484
857	Bpnt1	0.418175	0.0937691	0.191721	ACOS	24	0	20	0	20	24	0.17		0.00322602	0.00659595	0.251629	0.514484
858	Aifm1	0.418175	0.0937691	0.191721	ACOS	24	20	16	20	16	24	0.17		0.00322602	0.00659595	0.251629	0.514484
871	Ugt1a9;Ugt1a7c	0.418175	0.0937691	0.191721	ACOS	24	20	16	20	16	24	0.17		0.00322602	0.00659595	0.251629	0.514484
894	Kpna3	0.418175	0.0937691	0.191721	ACOS	24	20	22	20	22	24	0.92		0.00322602	0.00659595	0.251629	0.514484
931	Umps	0.418175	0.0937691	0.191721	ACOS	24	20	22	20	22	24	0.92		0.00322602	0.00659595	0.251629	0.514484
935	Psmc3	0.418175	0.0937691	0.191721	ACOS	24	20	16	20	16	24	0.17		0.00322602	0.00659595	0.251629	0.514484
948	Prpsap1	0.418175	0.0937691	0.191721	ACOS	24	20	14	20	14	24	0.25		0.00322602	0.00659595	0.251629	0.514484
982	Psmd14	0.418175	0.0937691	0.191721	ACOS	24	0	0	0	0	24	0		0.00322602	0.00659595	0.251629	0.514484
998	Mrpl46	0.418175	0.0937691	0.191721	ACOS	24	20	22	20	22	24	0.92		0.00322602	0.00659595	0.251629	0.514484
1045	Mtdh	0.418175	0.0937691	0.191721	ACOS	24	20	0	20	0	24	0.83		0.00322602	0.00659595	0.251629	0.514484
1046	Sf3b3	0.418175	0.0937691	0.191721	ACOS	24	20	22	20	22	24	0.92		0.00322602	0.00659595	0.251629	0.514484
1065	Nfs1	0.418175	0.0937691	0.191721	ACOS	24	18	16	18	16	24	0.08		0.00322602	0.00659595	0.251629	0.514484
1090	Eif3i	0.418175	0.0937691	0.191721	ACOS	24	2	10	2	10	24	0.67		0.00322602	0.00659595	0.251629	0.514484
1136	Psmb5	0.418175	0.0937691	0.191721	ACOS	24	22	16	22	16	24	0.25		0.00322602	0.00659595	0.251629	0.514484
1158	Clic4	0.418175	0.0937691	0.191721	ACOS	24	20	16	20	16	24	0.17		0.00322602	0.00659595	0.251629	0.514484
1187	Eif5	0.418175	0.0937691	0.191721	ACOS	24	22	4	22	4	24	0.75		0.00322602	0.00659595	0.251629	0.514484
1194	Sdpr	0.418175	0.0937691	0.191721	ACOS	24	4	12	4	12	24	0.67		0.00322602	0.00659595	0.251629	0.514484
1232	Abcb7	0.418175	0.0937691	0.191721	ACOS	24	20	0	20	0	24	0.83		0.00322602	0.00659595	0.251629	0.514484
1234	Ctbp1	0.418175	0.0937691	0.191721	ACOS	24	8	12	8	12	24	0.83		0.00322602	0.00659595	0.251629	0.514484
1280	Nap1l4	0.418175	0.0937691	0.191721	ACOS	24	20	14	20	14	24	0.25		0.00322602	0.00659595	0.251629	0.514484
1281	Rpl5	0.418175	0.0937691	0.191721	ACOS	24	0	20	0	20	24	0.17		0.00322602	0.00659595	0.251629	0.514484
1323	Brcc3	0.418175	0.0937691	0.191721	ACOS	24	6	2	6	2	24	0.17		0.00322602	0.00659595	0.251629	0.514484
1346	Psmd13	0.418175	0.0937691	0.191721	ACOS	24	20	0	20	0	24	0.83		0.00322602	0.00659595	0.251629	0.514484
1367	Mapk1	0.418175	0.0937691	0.191721	ACOS	24	20	0	20	0	24	0.83		0.00322602	0.00659595	0.251629	0.514484
1385	Sec16a	0.418175	0.0937691	0.191721	ACOS	24	20	0	20	0	24	0.83		0.00322602	0.00659595	0.251629	0.514484
1410	Hmbs	0.418175	0.0937691	0.191721	ACOS	24	20	0	20	0	24	0.83		0.00322602	0.00659595	0.251629	0.514484
1434	Cnp	0.418175	0.0937691	0.191721	ACOS	24	4	12	4	12	24	0.67		0.00322602	0.00659595	0.251629	0.514484
1441	Taldo1	0.418175	0.0937691	0.191721	ACOS	24	22	20	22	20	24	0.08		0.00322602	0.00659595	0.251629	0.514484
1477	Prpsap2	0.418175	0.0937691	0.191721	ACOS	24	20	0	20	0	24	0.83		0.00322602	0.00659595	0.251629	0.514484
1482	Strap	0.418175	0.0937691	0.191721	ACOS	24	0	0	0	0	24	0		0.00322602	0.00659595	0.251629	0.514484
1484	Rab18	0.418175	0.0937691	0.191721	ACOS	24	6	10	6	10	24	0.83		0.00322602	0.00659595	0.251629	0.514484
1507	Rpl17	0.418175	0.0937691	0.191721	ACOS	24	0	20	0	20	24	0.17		0.00322602	0.00659595	0.251629	0.514484
1570	Rabggta	0.418175	0.0937691	0.191721	ACOS	24	20	0	20	0	24	0.83		0.00322602	0.00659595	0.251629	0.514484
1575	Sigmar1	0.418175	0.0937691	0.191721	ACOS	24	20	16	20	16	24	0.17		0.00322602	0.00659595	0.251629	0.514484
1578	43718	0.418175	0.0937691	0.191721	ACOS	24	20	16	20	16	24	0.17		0.00322602	0.00659595	0.251629	0.514484
1586	Acsf3	0.418175	0.0937691	0.191721	ACOS	24	20	0	20	0	24	0.83		0.00322602	0.00659595	0.251629	0.514484
1595	Srsf1	0.418175	0.0937691	0.191721	ACOS	24	0	20	0	20	24	0.17		0.00322602	0.00659595	0.251629	0.514484
1710	Dlg1	0.418175	0.0937691	0.191721	ACOS	24	20	0	20	0	24	0.83		0.00322602	0.00659595	0.251629	0.514484
1749	Palld	0.418175	0.0937691	0.191721	ACOS	24	2	10	2	10	24	0.67		0.00322602	0.00659595	0.251629	0.514484
1790	Elovl5	0.418175	0.0937691	0.191721	ACOS	24	6	10	6	10	24	0.83		0.00322602	0.00659595	0.251629	0.514484
1813	Sec63	0.418175	0.0937691	0.191721	ACOS	24	20	0	20	0	24	0.83		0.00322602	0.00659595	0.251629	0.514484
1828	Thrap3	0.418175	0.0937691	0.191721	ACOS	24	22	20	22	20	24	0.08		0.00322602	0.00659595	0.251629	0.514484
1847	Rabif	0.418175	0.0937691	0.191721	ACOS	24	4	12	4	12	24	0.67		0.00322602	0.00659595	0.251629	0.514484
1874	Actr1b	0.418175	0.0937691	0.191721	ACOS	24	20	0	20	0	24	0.83		0.00322602	0.00659595	0.251629	0.514484
1888	Fam114a1	0.418175	0.0937691	0.191721	ACOS	24	2	20	2	20	24	0.25		0.00322602	0.00659595	0.251629	0.514484
1901	Rac1;Rac3	0.418175	0.0937691	0.191721	ACOS	24	22	20	22	20	24	0.08		0.00322602	0.00659595	0.251629	0.514484
1984	Npl	0.418175	0.0937691	0.191721	ACOS	24	6	4	6	4	24	0.08		0.00322602	0.00659595	0.251629	0.514484
1985	Stard4	0.418175	0.0937691	0.191721	ACOS	24	20	0	20	0	24	0.83		0.00322602	0.00659595	0.251629	0.514484
2009	Ap3d1	0.418175	0.0937691	0.191721	ACOS	24	20	14	20	14	24	0.25		0.00322602	0.00659595	0.251629	0.514484
2015	Edf1	0.418175	0.0937691	0.191721	COS	24	0	12	0	12	24	0.5		0.00322602	0.00659595	0.251629	0.514484
2020	Mrpl23	0.418175	0.0937691	0.191721	ACOS	24	20	16	20	16	24	0.17		0.00322602	0.00659595	0.251629	0.514484
2035	Glyr1	0.418175	0.0937691	0.191721	ACOS	24	20	0	20	0	24	0.83		0.00322602	0.00659595	0.251629	0.514484
2040	Rtn4	0.418175	0.0937691	0.191721	ACOS	24	16	20	16	20	24	0.83		0.00322602	0.00659595	0.251629	0.514484
2098	Ttr	0.418175	0.0937691	0.191721	ACOS	24	20	16	20	16	24	0.17		0.00322602	0.00659595	0.251629	0.514484
2099	Enpep	0.418175	0.0937691	0.191721	ACOS	24	2	6	2	6	24	0.83		0.00322602	0.00659595	0.251629	0.514484
2123	Rer1	0.418175	0.0937691	0.191721	ACOS	24	22	20	22	20	24	0.08		0.00322602	0.00659595	0.251629	0.514484
2147	Snx9	0.418175	0.0937691	0.191721	ACOS	24	6	8	6	8	24	0.92		0.00322602	0.00659595	0.251629	0.514484
2207	Srp9	0.418175	0.0937691	0.191721	ACOS	24	4	12	4	12	24	0.67		0.00322602	0.00659595	0.251629	0.514484
2218	Fuom	0.418175	0.0937691	0.191721	ACOS	24	20	0	20	0	24	0.83		0.00322602	0.00659595	0.251629	0.514484
2228	Rala	0.418175	0.0937691	0.191721	ACOS	24	16	2	16	2	24	0.58		0.00322602	0.00659595	0.251629	0.514484
2268	Lsr	0.418175	0.0937691	0.191721	ACOS	24	22	20	22	20	24	0.08		0.00322602	0.00659595	0.251629	0.514484
2286	Myef2	0.418175	0.0937691	0.191721	COS	24	0	12	0	12	24	0.5		0.00322602	0.00659595	0.251629	0.514484
2306	Ndufb4	0.418175	0.0937691	0.191721	ACOS	24	22	20	22	20	24	0.08		0.00322602	0.00659595	0.251629	0.514484
2316	Tmem126a	0.418175	0.0937691	0.191721	ACOS	24	20	0	20	0	24	0.83		0.00322602	0.00659595	0.251629	0.514484
2323	Gps1	0.418175	0.0937691	0.191721	ACOS	24	20	0	20	0	24	0.83		0.00322602	0.00659595	0.251629	0.514484
2325	Abcf3	0.418175	0.0937691	0.191721	ACOS	24	20	0	20	0	24	0.83		0.00322602	0.00659595	0.251629	0.514484
2341	Nubpl	0.418175	0.0937691	0.191721	ACOS	24	20	14	20	14	24	0.25		0.00322602	0.00659595	0.251629	0.514484
2376	Rpa1	0.418175	0.0937691	0.191721	ACOS	24	20	0	20	0	24	0.83		0.00322602	0.00659595	0.251629	0.514484
7	Fga	0.408985	0.109399	0.210229	ACOS	24	16	20	16	20	24	0.83		0.00386073	0.00741908	0.301137	0.578688
30	Hgd	0.408985	0.109399	0.210229	ACOS	24	20	0	20	0	24	0.83		0.00386073	0.00741908	0.301137	0.578688
54	Atp2a2	0.408985	0.109399	0.210229	ACOS	24	20	0	20	0	24	0.83		0.00386073	0.00741908	0.301137	0.578688
67	Gcat	0.408985	0.109399	0.210229	ACOS	24	20	16	20	16	24	0.17		0.00386073	0.00741908	0.301137	0.578688
196	Asgr1	0.408985	0.109399	0.210229	ACOS	24	16	20	16	20	24	0.83		0.00386073	0.00741908	0.301137	0.578688
349	Fmo5	0.408985	0.109399	0.210229	ACOS	24	2	20	2	20	24	0.25		0.00386073	0.00741908	0.301137	0.578688
359	Nme2	0.408985	0.109399	0.210229	ACOS	24	0	20	0	20	24	0.17		0.00386073	0.00741908	0.301137	0.578688
393	Aldh16a1	0.408985	0.109399	0.210229	ACOS	24	20	22	20	22	24	0.92		0.00386073	0.00741908	0.301137	0.578688
441	Dbnl	0.408985	0.109399	0.210229	ACOS	24	0	4	0	4	24	0.83		0.00386073	0.00741908	0.301137	0.578688
444	Ces3a	0.408985	0.109399	0.210229	ACOS	24	20	22	20	22	24	0.92		0.00386073	0.00741908	0.301137	0.578688
478	Ldhd	0.408985	0.109399	0.210229	ACOS	24	20	16	20	16	24	0.17		0.00386073	0.00741908	0.301137	0.578688
591	Akr1d1	0.408985	0.109399	0.210229	ACOS	24	20	14	20	14	24	0.25		0.00386073	0.00741908	0.301137	0.578688
592	Prodh2	0.408985	0.109399	0.210229	ACOS	24	20	0	20	0	24	0.83		0.00386073	0.00741908	0.301137	0.578688
598	Ptgr2	0.408985	0.109399	0.210229	ACOS	24	20	0	20	0	24	0.83		0.00386073	0.00741908	0.301137	0.578688
636	Ndufv1	0.408985	0.109399	0.210229	ACOS	24	20	16	20	16	24	0.17		0.00386073	0.00741908	0.301137	0.578688
654	Sec14l2	0.408985	0.109399	0.210229	ACOS	24	20	0	20	0	24	0.83		0.00386073	0.00741908	0.301137	0.578688
658	Stoml2	0.408985	0.109399	0.210229	ACOS	24	20	16	20	16	24	0.17		0.00386073	0.00741908	0.301137	0.578688
692	Aadac	0.408985	0.109399	0.210229	ACOS	24	20	0	20	0	24	0.83		0.00386073	0.00741908	0.301137	0.578688
739	Cndp2	0.408985	0.109399	0.210229	ACOS	24	20	0	20	0	24	0.83		0.00386073	0.00741908	0.301137	0.578688
768	Lman2	0.408985	0.109399	0.210229	ACOS	24	20	0	20	0	24	0.83		0.00386073	0.00741908	0.301137	0.578688
771	Coasy	0.408985	0.109399	0.210229	ACOS	24	20	0	20	0	24	0.83		0.00386073	0.00741908	0.301137	0.578688
772	Ehhadh	0.408985	0.109399	0.210229	ACOS	24	20	16	20	16	24	0.17		0.00386073	0.00741908	0.301137	0.578688
810	Stard10	0.408985	0.109399	0.210229	ACOS	24	20	16	20	16	24	0.17		0.00386073	0.00741908	0.301137	0.578688
830	Esd	0.408985	0.109399	0.210229	ACOS	24	20	0	20	0	24	0.83		0.00386073	0.00741908	0.301137	0.578688
898	Pitpna	0.408985	0.109399	0.210229	ACOS	24	8	12	8	12	24	0.83		0.00386073	0.00741908	0.301137	0.578688
984	Ap2b1	0.408985	0.109399	0.210229	ACOS	24	20	0	20	0	24	0.83		0.00386073	0.00741908	0.301137	0.578688
1024	Napa	0.408985	0.109399	0.210229	ACOS	24	10	10	10	10	24	0		0.00386073	0.00741908	0.301137	0.578688
1026	Arpc4	0.408985	0.109399	0.210229	ACOS	24	20	0	20	0	24	0.83		0.00386073	0.00741908	0.301137	0.578688
1083	Pon2	0.408985	0.109399	0.210229	ACOS	24	20	0	20	0	24	0.83		0.00386073	0.00741908	0.301137	0.578688
1111	43716	0.408985	0.109399	0.210229	ACOS	24	20	4	20	4	24	0.67		0.00386073	0.00741908	0.301137	0.578688
1116	Hykk	0.408985	0.109399	0.210229	ACOS	24	20	0	20	0	24	0.83		0.00386073	0.00741908	0.301137	0.578688
1127	Eif3f	0.408985	0.109399	0.210229	ACOS	24	20	22	20	22	24	0.92		0.00386073	0.00741908	0.301137	0.578688
1198	Arcn1	0.408985	0.109399	0.210229	ACOS	24	0	0	0	0	24	0		0.00386073	0.00741908	0.301137	0.578688
1220	Fadd	0.408985	0.109399	0.210229	ACOS	24	20	0	20	0	24	0.83		0.00386073	0.00741908	0.301137	0.578688
1257	Arhgap1	0.408985	0.109399	0.210229	ACOS	24	6	14	6	14	24	0.67		0.00386073	0.00741908	0.301137	0.578688
1282	Atp1b1	0.408985	0.109399	0.210229	ACOS	24	6	6	6	6	24	0		0.00386073	0.00741908	0.301137	0.578688
1307	Acmsd	0.408985	0.109399	0.210229	ACOS	24	20	0	20	0	24	0.83		0.00386073	0.00741908	0.301137	0.578688
1331	Tm9sf3	0.408985	0.109399	0.210229	ACOS	24	20	0	20	0	24	0.83		0.00386073	0.00741908	0.301137	0.578688
1361	Arpc5l	0.408985	0.109399	0.210229	ACOS	24	20	0	20	0	24	0.83		0.00386073	0.00741908	0.301137	0.578688
1389	Lum	0.408985	0.109399	0.210229	ACOS	24	0	0	0	0	24	0		0.00386073	0.00741908	0.301137	0.578688
1396	Bag3	0.408985	0.109399	0.210229	ACOS	24	2	6	2	6	24	0.83		0.00386073	0.00741908	0.301137	0.578688
1495	Atl2	0.408985	0.109399	0.210229	ACOS	24	20	0	20	0	24	0.83		0.00386073	0.00741908	0.301137	0.578688
1504	Ssrp1	0.408985	0.109399	0.210229	ACOS	24	6	0	6	0	24	0.25		0.00386073	0.00741908	0.301137	0.578688
1513	Myg1	0.408985	0.109399	0.210229	ACOS	24	20	22	20	22	24	0.92		0.00386073	0.00741908	0.301137	0.578688
1563	Atp6v1h	0.408985	0.109399	0.210229	ACOS	24	20	0	20	0	24	0.83		0.00386073	0.00741908	0.301137	0.578688
1620	Safb	0.408985	0.109399	0.210229	ACOS	24	0	0	0	0	24	0		0.00386073	0.00741908	0.301137	0.578688
1625	Trim25	0.408985	0.109399	0.210229	ACOS	24	0	16	0	16	24	0.33		0.00386073	0.00741908	0.301137	0.578688
1673	Ssr4	0.408985	0.109399	0.210229	ACOS	24	20	22	20	22	24	0.92		0.00386073	0.00741908	0.301137	0.578688
1676	Cd36	0.408985	0.109399	0.210229	ACOS	24	20	22	20	22	24	0.92		0.00386073	0.00741908	0.301137	0.578688
1688	Fdft1	0.408985	0.109399	0.210229	ACOS	24	20	22	20	22	24	0.92		0.00386073	0.00741908	0.301137	0.578688
1720	Zadh2	0.408985	0.109399	0.210229	ACOS	24	20	14	20	14	24	0.25		0.00386073	0.00741908	0.301137	0.578688
1724	Aldoc	0.408985	0.109399	0.210229	ACOS	24	8	12	8	12	24	0.83		0.00386073	0.00741908	0.301137	0.578688
1764	Ilvbl	0.408985	0.109399	0.210229	ACOS	24	20	14	20	14	24	0.25		0.00386073	0.00741908	0.301137	0.578688
1773	Tm9sf2	0.408985	0.109399	0.210229	ACOS	24	12	10	12	10	24	0.08		0.00386073	0.00741908	0.301137	0.578688
1822	Eif1ax	0.408985	0.109399	0.210229	ACOS	24	20	12	20	12	24	0.33		0.00386073	0.00741908	0.301137	0.578688
1912	Ttll12	0.408985	0.109399	0.210229	ACOS	24	20	0	20	0	24	0.83		0.00386073	0.00741908	0.301137	0.578688
1934	Mrpl10	0.408985	0.109399	0.210229	ACOS	24	20	14	20	14	24	0.25		0.00386073	0.00741908	0.301137	0.578688
1941	Acp5	0.408985	0.109399	0.210229	ACOS	24	6	2	6	2	24	0.17		0.00386073	0.00741908	0.301137	0.578688
1981	Sec61g	0.408985	0.109399	0.210229	ACOS	24	20	0	20	0	24	0.83		0.00386073	0.00741908	0.301137	0.578688
2062	Mtus1	0.408985	0.109399	0.210229	ACOS	24	2	20	2	20	24	0.25		0.00386073	0.00741908	0.301137	0.578688
2071	Rps20	0.408985	0.109399	0.210229	ACOS	24	22	20	22	20	24	0.08		0.00386073	0.00741908	0.301137	0.578688
2079	Rps16	0.408985	0.109399	0.210229	ACOS	24	0	20	0	20	24	0.17		0.00386073	0.00741908	0.301137	0.578688
2088	Pcyt1a	0.408985	0.109399	0.210229	ACOS	24	20	0	20	0	24	0.83		0.00386073	0.00741908	0.301137	0.578688
2107	Rps19	0.408985	0.109399	0.210229	ACOS	24	0	20	0	20	24	0.17		0.00386073	0.00741908	0.301137	0.578688
2119	Arsb	0.408985	0.109399	0.210229	ACOS	24	22	20	22	20	24	0.08		0.00386073	0.00741908	0.301137	0.578688
2181	Ppp1ca	0.408985	0.109399	0.210229	ACOS	24	0	20	0	20	24	0.17		0.00386073	0.00741908	0.301137	0.578688
2183	Gpld1	0.408985	0.109399	0.210229	ACOS	24	20	16	20	16	24	0.17		0.00386073	0.00741908	0.301137	0.578688
2206	Ndufa7	0.408985	0.109399	0.210229	ACOS	24	22	20	22	20	24	0.08		0.00386073	0.00741908	0.301137	0.578688
2225	Atxn10	0.408985	0.109399	0.210229	ACOS	24	20	14	20	14	24	0.25		0.00386073	0.00741908	0.301137	0.578688
2253	Ndufab1	0.408985	0.109399	0.210229	ACOS	24	14	20	14	20	24	0.75		0.00386073	0.00741908	0.301137	0.578688
2263	Prorsd1	0.408985	0.109399	0.210229	ACOS	24	20	0	20	0	24	0.83		0.00386073	0.00741908	0.301137	0.578688
2271	Erc1	0.408985	0.109399	0.210229	ACOS	24	8	2	8	2	24	0.25		0.00386073	0.00741908	0.301137	0.578688
2275	Ndufb3	0.408985	0.109399	0.210229	ACOS	24	22	20	22	20	24	0.08		0.00386073	0.00741908	0.301137	0.578688
2321	Cops5	0.408985	0.109399	0.210229	ACOS	24	8	4	8	4	24	0.17		0.00386073	0.00741908	0.301137	0.578688
2377	Akt2	0.408985	0.109399	0.210229	ACOS	24	8	12	8	12	24	0.83		0.00386073	0.00741908	0.301137	0.578688
2394	Agpat3	0.408985	0.109399	0.210229	ACOS	24	6	10	6	10	24	0.83		0.00386073	0.00741908	0.301137	0.578688
1306	Gars	0.405268	0.111469	0.214038	ACOS	24	20	2	20	2	24	0.75		0.00414775	0.00796433	0.323524	0.621218
4	Mup9;Mup6;Mup8	0.399794	0.125019	0.223451	ACOS	24	10	4	10	4	24	0.25		0.00460516	0.008231	0.359202	0.642018
31	Amacr	0.399794	0.125019	0.223451	ACOS	24	20	0	20	0	24	0.83		0.00460516	0.008231	0.359202	0.642018
32	Scarb2	0.399794	0.125019	0.223451	ACOS	24	4	0	4	0	24	0.17		0.00460516	0.008231	0.359202	0.642018
57	Ugdh	0.399794	0.125019	0.223451	ACOS	24	20	16	20	16	24	0.17		0.00460516	0.008231	0.359202	0.642018
83	Got1	0.399794	0.125019	0.223451	ACOS	24	20	22	20	22	24	0.92		0.00460516	0.008231	0.359202	0.642018
135	Mut	0.399794	0.125019	0.223451	ACOS	24	20	0	20	0	24	0.83		0.00460516	0.008231	0.359202	0.642018
138	Gapdh	0.399794	0.125019	0.223451	ACOS	24	20	22	20	22	24	0.92		0.00460516	0.008231	0.359202	0.642018
158	Lmnb2	0.399794	0.125019	0.223451	ACOS	24	18	12	18	12	24	0.25		0.00460516	0.008231	0.359202	0.642018
159	Tgm2	0.399794	0.125019	0.223451	ACOS	24	6	16	6	16	24	0.58		0.00460516	0.008231	0.359202	0.642018
172	Hsd3b3	0.399794	0.125019	0.223451	ACOS	24	8	12	8	12	24	0.83		0.00460516	0.008231	0.359202	0.642018
185	Ptpn6	0.399794	0.125019	0.223451	ACOS	24	8	6	8	6	24	0.08		0.00460516	0.008231	0.359202	0.642018
187	Oat	0.399794	0.125019	0.223451	ACOS	24	20	2	20	2	24	0.75		0.00460516	0.008231	0.359202	0.642018
221	Capza1	0.399794	0.125019	0.223451	ACOS	24	6	14	6	14	24	0.67		0.00460516	0.008231	0.359202	0.642018
222	Capza2	0.399794	0.125019	0.223451	ACOS	24	8	12	8	12	24	0.83		0.00460516	0.008231	0.359202	0.642018
223	Capzb	0.399794	0.125019	0.223451	ACOS	24	2	6	2	6	24	0.83		0.00460516	0.008231	0.359202	0.642018
225	Rplp1	0.399794	0.125019	0.223451	ACOS	24	20	4	20	4	24	0.67		0.00460516	0.008231	0.359202	0.642018
238	Atp6v1a	0.399794	0.125019	0.223451	ACOS	24	20	0	20	0	24	0.83		0.00460516	0.008231	0.359202	0.642018
278	Cdc42	0.399794	0.125019	0.223451	ACOS	24	20	16	20	16	24	0.17		0.00460516	0.008231	0.359202	0.642018
371	Npepps	0.399794	0.125019	0.223451	ACOS	24	20	14	20	14	24	0.25		0.00460516	0.008231	0.359202	0.642018
373	Fahd2	0.399794	0.125019	0.223451	ACOS	24	20	16	20	16	24	0.17		0.00460516	0.008231	0.359202	0.642018
465	Bckdhb	0.399794	0.125019	0.223451	ACOS	24	20	16	20	16	24	0.17		0.00460516	0.008231	0.359202	0.642018
502	Iars2	0.399794	0.125019	0.223451	ACOS	24	20	14	20	14	24	0.25		0.00460516	0.008231	0.359202	0.642018
524	Etnppl	0.399794	0.125019	0.223451	COS	24	2	14	2	14	24	0.5		0.00460516	0.008231	0.359202	0.642018
593	Myh9	0.399794	0.125019	0.223451	ACOS	24	16	20	16	20	24	0.83		0.00460516	0.008231	0.359202	0.642018
640	Ugp2	0.399794	0.125019	0.223451	ACOS	24	20	14	20	14	24	0.25		0.00460516	0.008231	0.359202	0.642018
690	Pecr	0.399794	0.125019	0.223451	ACOS	24	20	0	20	0	24	0.83		0.00460516	0.008231	0.359202	0.642018
717	Atic	0.399794	0.125019	0.223451	ACOS	24	20	16	20	16	24	0.17		0.00460516	0.008231	0.359202	0.642018
726	Shmt2	0.399794	0.125019	0.223451	ACOS	24	20	16	20	16	24	0.17		0.00460516	0.008231	0.359202	0.642018
741	Sec13	0.399794	0.125019	0.223451	ACOS	24	4	20	4	20	24	0.33		0.00460516	0.008231	0.359202	0.642018
742	Erp44	0.399794	0.125019	0.223451	ACOS	24	0	20	0	20	24	0.17		0.00460516	0.008231	0.359202	0.642018
749	Gbe1	0.399794	0.125019	0.223451	ACOS	24	20	22	20	22	24	0.92		0.00460516	0.008231	0.359202	0.642018
786	Atp5h	0.399794	0.125019	0.223451	ACOS	24	0	18	0	18	24	0.25		0.00460516	0.008231	0.359202	0.642018
790	Aldh6a1	0.399794	0.125019	0.223451	ACOS	24	0	18	0	18	24	0.25		0.00460516	0.008231	0.359202	0.642018
815	Gnmt	0.399794	0.125019	0.223451	ACOS	24	20	0	20	0	24	0.83		0.00460516	0.008231	0.359202	0.642018
855	Lipa	0.399794	0.125019	0.223451	ACOS	24	10	10	10	10	24	0		0.00460516	0.008231	0.359202	0.642018
873	Clic1	0.399794	0.125019	0.223451	ACOS	24	4	14	4	14	24	0.58		0.00460516	0.008231	0.359202	0.642018
877	Slc25a10	0.399794	0.125019	0.223451	ACOS	24	20	14	20	14	24	0.25		0.00460516	0.008231	0.359202	0.642018
880	Psma6	0.399794	0.125019	0.223451	ACOS	24	0	20	0	20	24	0.17		0.00460516	0.008231	0.359202	0.642018
901	Rplp2	0.399794	0.125019	0.223451	ACOS	24	18	12	18	12	24	0.25		0.00460516	0.008231	0.359202	0.642018
922	Tubb2a	0.399794	0.125019	0.223451	ACOS	24	4	12	4	12	24	0.67		0.00460516	0.008231	0.359202	0.642018
987	Serpina1b	0.399794	0.125019	0.223451	ACOS	24	14	12	14	12	24	0.08		0.00460516	0.008231	0.359202	0.642018
1012	Prep	0.399794	0.125019	0.223451	ACOS	24	20	22	20	22	24	0.92		0.00460516	0.008231	0.359202	0.642018
1066	Paics	0.399794	0.125019	0.223451	ACOS	24	18	12	18	12	24	0.25		0.00460516	0.008231	0.359202	0.642018
1128	Ahsa1	0.399794	0.125019	0.223451	ACOS	24	20	16	20	16	24	0.17		0.00460516	0.008231	0.359202	0.642018
1129	Gck	0.399794	0.125019	0.223451	ACOS	24	20	22	20	22	24	0.92		0.00460516	0.008231	0.359202	0.642018
1146	Acot2	0.399794	0.125019	0.223451	ACOS	24	20	16	20	16	24	0.17		0.00460516	0.008231	0.359202	0.642018
1166	Mpp1	0.399794	0.125019	0.223451	ACOS	24	8	22	8	22	24	0.42		0.00460516	0.008231	0.359202	0.642018
1217	Rpl7a	0.399794	0.125019	0.223451	ACOS	24	0	20	0	20	24	0.17		0.00460516	0.008231	0.359202	0.642018
1241	Lactb	0.399794	0.125019	0.223451	ACOS	24	20	0	20	0	24	0.83		0.00460516	0.008231	0.359202	0.642018
1295	Rbm39	0.399794	0.125019	0.223451	ACOS	24	20	14	20	14	24	0.25		0.00460516	0.008231	0.359202	0.642018
1319	Rab5c	0.399794	0.125019	0.223451	ACOS	24	6	14	6	14	24	0.67		0.00460516	0.008231	0.359202	0.642018
1327	Gpam	0.399794	0.125019	0.223451	ACOS	24	20	16	20	16	24	0.17		0.00460516	0.008231	0.359202	0.642018
1330	Taco1	0.399794	0.125019	0.223451	ACOS	24	4	6	4	6	24	0.92		0.00460516	0.008231	0.359202	0.642018
1357	Rab2a;Rab2b	0.399794	0.125019	0.223451	ACOS	24	20	16	20	16	24	0.17		0.00460516	0.008231	0.359202	0.642018
1417	Manf	0.399794	0.125019	0.223451	ACOS	24	0	20	0	20	24	0.17		0.00460516	0.008231	0.359202	0.642018
1445	Vat1	0.399794	0.125019	0.223451	ACOS	24	22	20	22	20	24	0.08		0.00460516	0.008231	0.359202	0.642018
1475	Dync1li1	0.399794	0.125019	0.223451	ACOS	24	10	10	10	10	24	0		0.00460516	0.008231	0.359202	0.642018
1556	Mia2	0.399794	0.125019	0.223451	ACOS	24	6	6	6	6	24	0		0.00460516	0.008231	0.359202	0.642018
1557	Rpl10a	0.399794	0.125019	0.223451	ACOS	24	20	20	20	20	24	0		0.00460516	0.008231	0.359202	0.642018
1588	U2af2	0.399794	0.125019	0.223451	ACOS	24	8	12	8	12	24	0.83		0.00460516	0.008231	0.359202	0.642018
1594	M6pr	0.399794	0.125019	0.223451	ACOS	24	12	8	12	8	24	0.17		0.00460516	0.008231	0.359202	0.642018
1606	Snrpd1	0.399794	0.125019	0.223451	ACOS	24	20	22	20	22	24	0.92		0.00460516	0.008231	0.359202	0.642018
1617	Mmgt1	0.399794	0.125019	0.223451	ACOS	24	20	0	20	0	24	0.83		0.00460516	0.008231	0.359202	0.642018
1661	Usp4	0.399794	0.125019	0.223451	ACOS	24	6	2	6	2	24	0.17		0.00460516	0.008231	0.359202	0.642018
1692	Impa1	0.399794	0.125019	0.223451	ACOS	24	2	8	2	8	24	0.75		0.00460516	0.008231	0.359202	0.642018
1736	Aup1	0.399794	0.125019	0.223451	ACOS	24	0	0	0	0	24	0		0.00460516	0.008231	0.359202	0.642018
1739	Poldip2	0.399794	0.125019	0.223451	ACOS	24	20	0	20	0	24	0.83		0.00460516	0.008231	0.359202	0.642018
1744	Prps2	0.399794	0.125019	0.223451	ACOS	24	20	14	20	14	24	0.25		0.00460516	0.008231	0.359202	0.642018
1753	Scrib	0.399794	0.125019	0.223451	ACOS	24	20	0	20	0	24	0.83		0.00460516	0.008231	0.359202	0.642018
1780	Ppp6r3	0.399794	0.125019	0.223451	ACOS	24	20	0	20	0	24	0.83		0.00460516	0.008231	0.359202	0.642018
1786	Azgp1	0.399794	0.125019	0.223451	ACOS	24	4	12	4	12	24	0.67		0.00460516	0.008231	0.359202	0.642018
1845	Crkl	0.399794	0.125019	0.223451	ACOS	24	20	14	20	14	24	0.25		0.00460516	0.008231	0.359202	0.642018
1868	Ube3a	0.399794	0.125019	0.223451	ACOS	24	20	22	20	22	24	0.92		0.00460516	0.008231	0.359202	0.642018
1885	Serpinf2	0.399794	0.125019	0.223451	ACOS	24	2	22	2	22	24	0.17		0.00460516	0.008231	0.359202	0.642018
1945	Pex1	0.399794	0.125019	0.223451	ACOS	24	20	0	20	0	24	0.83		0.00460516	0.008231	0.359202	0.642018
1963	Esyt2	0.399794	0.125019	0.223451	ACOS	24	18	8	18	8	24	0.42		0.00460516	0.008231	0.359202	0.642018
2019	Hspb8	0.399794	0.125019	0.223451	ACOS	24	20	2	20	2	24	0.75		0.00460516	0.008231	0.359202	0.642018
2038	Pnpla8	0.399794	0.125019	0.223451	ACOS	24	4	12	4	12	24	0.67		0.00460516	0.008231	0.359202	0.642018
2052	Mrpl15	0.399794	0.125019	0.223451	ACOS	24	22	6	22	6	24	0.67		0.00460516	0.008231	0.359202	0.642018
2075	Grb2	0.399794	0.125019	0.223451	ACOS	24	16	20	16	20	24	0.83		0.00460516	0.008231	0.359202	0.642018
2087	Pcbd2	0.399794	0.125019	0.223451	ACOS	24	6	8	6	8	24	0.92		0.00460516	0.008231	0.359202	0.642018
2090	Mmaa	0.399794	0.125019	0.223451	ACOS	24	20	0	20	0	24	0.83		0.00460516	0.008231	0.359202	0.642018
2116	Xpnpep3	0.399794	0.125019	0.223451	ACOS	24	20	2	20	2	24	0.75		0.00460516	0.008231	0.359202	0.642018
2122	Ero1l	0.399794	0.125019	0.223451	ACOS	24	0	0	0	0	24	0		0.00460516	0.008231	0.359202	0.642018
2178	Emc2	0.399794	0.125019	0.223451	ACOS	24	20	0	20	0	24	0.83		0.00460516	0.008231	0.359202	0.642018
2277	Abcf2	0.399794	0.125019	0.223451	ACOS	24	14	22	14	22	24	0.67		0.00460516	0.008231	0.359202	0.642018
2289	Mrpl40	0.399794	0.125019	0.223451	ACOS	24	20	16	20	16	24	0.17		0.00460516	0.008231	0.359202	0.642018
2290	Arvcf	0.399794	0.125019	0.223451	ACOS	24	20	0	20	0	24	0.83		0.00460516	0.008231	0.359202	0.642018
2332	Plrg1	0.399794	0.125019	0.223451	ACOS	24	12	12	12	12	24	0		0.00460516	0.008231	0.359202	0.642018
2387	Rragc	0.399794	0.125019	0.223451	ACOS	24	20	16	20	16	24	0.17		0.00460516	0.008231	0.359202	0.642018
2390	Tmem33	0.399794	0.125019	0.223451	ACOS	24	4	0	4	0	24	0.17		0.00460516	0.008231	0.359202	0.642018
2410	Fau	0.399794	0.125019	0.223451	ACOS	24	16	20	16	20	24	0.83		0.00460516	0.008231	0.359202	0.642018
2416	Cisd3	0.399794	0.125019	0.223451	ACOS	24	0	8	0	8	24	0.67		0.00460516	0.008231	0.359202	0.642018
2426	Dfnb31	0.399794	0.125019	0.223451	ACOS	24	20	16	20	16	24	0.17		0.00460516	0.008231	0.359202	0.642018
35	Anp32a	0.390603	0.140649	0.239744	ACOS	24	20	0	20	0	24	0.83		0.00547514	0.00933271	0.427061	0.727951
53	Acot1	0.390603	0.140649	0.239744	ACOS	24	6	10	6	10	24	0.83		0.00547514	0.00933271	0.427061	0.727951
110	Ctsb	0.390603	0.140649	0.239744	ACOS	24	14	20	14	20	24	0.75		0.00547514	0.00933271	0.427061	0.727951
160	Fech	0.390603	0.140649	0.239744	ACOS	24	2	6	2	6	24	0.83		0.00547514	0.00933271	0.427061	0.727951
168	Uox	0.390603	0.140649	0.239744	ACOS	24	2	8	2	8	24	0.75		0.00547514	0.00933271	0.427061	0.727951
171	Rdx	0.390603	0.140649	0.239744	ACOS	24	2	6	2	6	24	0.83		0.00547514	0.00933271	0.427061	0.727951
220	Aldh3a2	0.390603	0.140649	0.239744	ACOS	24	20	16	20	16	24	0.17		0.00547514	0.00933271	0.427061	0.727951
233	Ctsh	0.390603	0.140649	0.239744	ACOS	24	6	14	6	14	24	0.67		0.00547514	0.00933271	0.427061	0.727951
241	Pa2g4	0.390603	0.140649	0.239744	ACOS	24	2	6	2	6	24	0.83		0.00547514	0.00933271	0.427061	0.727951
245	Hsd17b4	0.390603	0.140649	0.239744	ACOS	24	20	16	20	16	24	0.17		0.00547514	0.00933271	0.427061	0.727951
309	Ppp2ca	0.390603	0.140649	0.239744	ACOS	24	8	12	8	12	24	0.83		0.00547514	0.00933271	0.427061	0.727951
321	Hint1	0.390603	0.140649	0.239744	ACOS	24	20	0	20	0	24	0.83		0.00547514	0.00933271	0.427061	0.727951
326	Cct7	0.390603	0.140649	0.239744	ACOS	24	20	16	20	16	24	0.17		0.00547514	0.00933271	0.427061	0.727951
381	Ddb1	0.390603	0.140649	0.239744	ACOS	24	20	22	20	22	24	0.92		0.00547514	0.00933271	0.427061	0.727951
405	Gcdh	0.390603	0.140649	0.239744	ACOS	24	20	0	20	0	24	0.83		0.00547514	0.00933271	0.427061	0.727951
447	Ces1e	0.390603	0.140649	0.239744	ACOS	24	20	0	20	0	24	0.83		0.00547514	0.00933271	0.427061	0.727951
454	Tpp2	0.390603	0.140649	0.239744	ACOS	24	20	22	20	22	24	0.92		0.00547514	0.00933271	0.427061	0.727951
567	Eppk1	0.390603	0.140649	0.239744	ACOS	24	18	14	18	14	24	0.17		0.00547514	0.00933271	0.427061	0.727951
597	Atp1a1	0.390603	0.140649	0.239744	ACOS	24	12	8	12	8	24	0.17		0.00547514	0.00933271	0.427061	0.727951
638	Grhpr	0.390603	0.140649	0.239744	ACOS	24	6	2	6	2	24	0.17		0.00547514	0.00933271	0.427061	0.727951
670	Aco2	0.390603	0.140649	0.239744	ACOS	24	6	16	6	16	24	0.58		0.00547514	0.00933271	0.427061	0.727951
682	Ndufa10	0.390603	0.140649	0.239744	ACOS	24	20	16	20	16	24	0.17		0.00547514	0.00933271	0.427061	0.727951
708	Ywhab	0.390603	0.140649	0.239744	ACOS	24	6	6	6	6	24	0		0.00547514	0.00933271	0.427061	0.727951
716	43525	0.390603	0.140649	0.239744	ACOS	24	20	0	20	0	24	0.83		0.00547514	0.00933271	0.427061	0.727951
781	Nudt12	0.390603	0.140649	0.239744	ACOS	24	20	0	20	0	24	0.83		0.00547514	0.00933271	0.427061	0.727951
809	Usp14	0.390603	0.140649	0.239744	ACOS	24	20	0	20	0	24	0.83		0.00547514	0.00933271	0.427061	0.727951
834	Psma4	0.390603	0.140649	0.239744	ACOS	24	20	16	20	16	24	0.17		0.00547514	0.00933271	0.427061	0.727951
843	Coro1b	0.390603	0.140649	0.239744	ACOS	24	6	2	6	2	24	0.17		0.00547514	0.00933271	0.427061	0.727951
913	Rps8	0.390603	0.140649	0.239744	ACOS	24	4	10	4	10	24	0.75		0.00547514	0.00933271	0.427061	0.727951
914	Cpq	0.390603	0.140649	0.239744	ACOS	24	4	12	4	12	24	0.67		0.00547514	0.00933271	0.427061	0.727951
1008	Ctnnd1	0.390603	0.140649	0.239744	ACOS	24	12	4	12	4	24	0.33		0.00547514	0.00933271	0.427061	0.727951
1027	Epb41l2	0.390603	0.140649	0.239744	ACOS	24	4	12	4	12	24	0.67		0.00547514	0.00933271	0.427061	0.727951
1032	Dnm2	0.390603	0.140649	0.239744	ACOS	24	20	0	20	0	24	0.83		0.00547514	0.00933271	0.427061	0.727951
1139	Ube2d3;Ube2d2	0.390603	0.140649	0.239744	ACOS	24	20	0	20	0	24	0.83		0.00547514	0.00933271	0.427061	0.727951
1154	Gmppb	0.390603	0.140649	0.239744	ACOS	24	18	0	18	0	24	0.75		0.00547514	0.00933271	0.427061	0.727951
1182	Tbcel	0.390603	0.140649	0.239744	ACOS	24	20	16	20	16	24	0.17		0.00547514	0.00933271	0.427061	0.727951
1199	Top1	0.390603	0.140649	0.239744	ACOS	24	6	10	6	10	24	0.83		0.00547514	0.00933271	0.427061	0.727951
1298	Psmb4	0.390603	0.140649	0.239744	ACOS	24	20	14	20	14	24	0.25		0.00547514	0.00933271	0.427061	0.727951
1304	Adh4	0.390603	0.140649	0.239744	ACOS	24	20	14	20	14	24	0.25		0.00547514	0.00933271	0.427061	0.727951
1440	Pygb	0.390603	0.140649	0.239744	ACOS	24	4	12	4	12	24	0.67		0.00547514	0.00933271	0.427061	0.727951
1463	Samm50	0.390603	0.140649	0.239744	ACOS	24	20	16	20	16	24	0.17		0.00547514	0.00933271	0.427061	0.727951
1485	Snx5	0.390603	0.140649	0.239744	ACOS	24	20	0	20	0	24	0.83		0.00547514	0.00933271	0.427061	0.727951
1486	Rbm8a	0.390603	0.140649	0.239744	ACOS	24	16	18	16	18	24	0.92		0.00547514	0.00933271	0.427061	0.727951
1520	F2	0.390603	0.140649	0.239744	ACOS	24	6	10	6	10	24	0.83		0.00547514	0.00933271	0.427061	0.727951
1614	Cab39	0.390603	0.140649	0.239744	ACOS	24	20	0	20	0	24	0.83		0.00547514	0.00933271	0.427061	0.727951
1645	Usp7	0.390603	0.140649	0.239744	ACOS	24	20	22	20	22	24	0.92		0.00547514	0.00933271	0.427061	0.727951
1745	Mycbp	0.390603	0.140649	0.239744	ACOS	24	20	0	20	0	24	0.83		0.00547514	0.00933271	0.427061	0.727951
1794	Creld1	0.390603	0.140649	0.239744	ACOS	24	20	14	20	14	24	0.25		0.00547514	0.00933271	0.427061	0.727951
1841	Rpl21	0.390603	0.140649	0.239744	ACOS	24	16	20	16	20	24	0.83		0.00547514	0.00933271	0.427061	0.727951
1949	Psmd10	0.390603	0.140649	0.239744	ACOS	24	4	10	4	10	24	0.75		0.00547514	0.00933271	0.427061	0.727951
1966	Phkg2	0.390603	0.140649	0.239744	ACOS	24	8	12	8	12	24	0.83		0.00547514	0.00933271	0.427061	0.727951
1970	Dnajc8	0.390603	0.140649	0.239744	ACOS	24	4	12	4	12	24	0.67		0.00547514	0.00933271	0.427061	0.727951
2022	Lsm12	0.390603	0.140649	0.239744	ACOS	24	20	14	20	14	24	0.25		0.00547514	0.00933271	0.427061	0.727951
2058	Slc22a1	0.390603	0.140649	0.239744	ACOS	24	20	4	20	4	24	0.67		0.00547514	0.00933271	0.427061	0.727951
2059	Cox6c	0.390603	0.140649	0.239744	ACOS	24	16	20	16	20	24	0.83		0.00547514	0.00933271	0.427061	0.727951
2083	Isca2	0.390603	0.140649	0.239744	ACOS	24	20	0	20	0	24	0.83		0.00547514	0.00933271	0.427061	0.727951
2172	Emc7	0.390603	0.140649	0.239744	ACOS	24	20	14	20	14	24	0.25		0.00547514	0.00933271	0.427061	0.727951
2176	Iba57	0.390603	0.140649	0.239744	ACOS	24	0	4	0	4	24	0.83		0.00547514	0.00933271	0.427061	0.727951
2188	Mrpl30	0.390603	0.140649	0.239744	ACOS	24	8	12	8	12	24	0.83		0.00547514	0.00933271	0.427061	0.727951
2190	Mpi	0.390603	0.140649	0.239744	ACOS	24	20	0	20	0	24	0.83		0.00547514	0.00933271	0.427061	0.727951
2244	Nlrx1	0.390603	0.140649	0.239744	ACOS	24	20	16	20	16	24	0.17		0.00547514	0.00933271	0.427061	0.727951
2344	Fuk	0.390603	0.140649	0.239744	ACOS	24	0	20	0	20	24	0.17		0.00547514	0.00933271	0.427061	0.727951
2360	Lamp2	0.390603	0.140649	0.239744	ACOS	24	4	6	4	6	24	0.92		0.00547514	0.00933271	0.427061	0.727951
2393	Cgnl1	0.390603	0.140649	0.239744	ACOS	24	2	6	2	6	24	0.83		0.00547514	0.00933271	0.427061	0.727951
2418	Col4a2	0.390603	0.140649	0.239744	ACOS	24	20	22	20	22	24	0.92		0.00547514	0.00933271	0.427061	0.727951
2429	Pik3c2a	0.390603	0.140649	0.239744	ACOS	24	20	0	20	0	24	0.83		0.00547514	0.00933271	0.427061	0.727951
2	Agmat	0.381413	0.156268	0.251875	ACOS	24	10	10	10	10	24	0		0.0064882	0.0104578	0.50608	0.815705
72	Adh1	0.381413	0.156268	0.251875	ACOS	24	8	12	8	12	24	0.83		0.0064882	0.0104578	0.50608	0.815705
161	Eif3a	0.381413	0.156268	0.251875	ACOS	24	12	8	12	8	24	0.17		0.0064882	0.0104578	0.50608	0.815705
182	Nap1l1	0.381413	0.156268	0.251875	ACOS	24	2	2	2	2	24	0		0.0064882	0.0104578	0.50608	0.815705
195	Ephx2	0.381413	0.156268	0.251875	ACOS	24	20	22	20	22	24	0.92		0.0064882	0.0104578	0.50608	0.815705
210	Tkt	0.381413	0.156268	0.251875	ACOS	24	20	16	20	16	24	0.17		0.0064882	0.0104578	0.50608	0.815705
266	Atp5b	0.381413	0.156268	0.251875	ACOS	24	20	0	20	0	24	0.83		0.0064882	0.0104578	0.50608	0.815705
333	Hist1h3b	0.381413	0.156268	0.251875	ACOS	24	2	8	2	8	24	0.75		0.0064882	0.0104578	0.50608	0.815705
351	Uqcrh	0.381413	0.156268	0.251875	ACOS	24	10	18	10	18	24	0.67		0.0064882	0.0104578	0.50608	0.815705
392	Gls2	0.381413	0.156268	0.251875	ACOS	24	20	0	20	0	24	0.83		0.0064882	0.0104578	0.50608	0.815705
402	Myl6	0.381413	0.156268	0.251875	ACOS	24	0	20	0	20	24	0.17		0.0064882	0.0104578	0.50608	0.815705
424	Hspa4	0.381413	0.156268	0.251875	ACOS	24	6	14	6	14	24	0.67		0.0064882	0.0104578	0.50608	0.815705
428	Hp	0.381413	0.156268	0.251875	ACOS	24	12	8	12	8	24	0.17		0.0064882	0.0104578	0.50608	0.815705
430	Hsd3b5	0.381413	0.156268	0.251875	ACOS	24	0	0	0	0	24	0		0.0064882	0.0104578	0.50608	0.815705
433	A2m	0.381413	0.156268	0.251875	ACOS	24	4	2	4	2	24	0.08		0.0064882	0.0104578	0.50608	0.815705
463	Npepl1	0.381413	0.156268	0.251875	ACOS	24	20	0	20	0	24	0.83		0.0064882	0.0104578	0.50608	0.815705
475	Mtch2	0.381413	0.156268	0.251875	ACOS	24	20	0	20	0	24	0.83		0.0064882	0.0104578	0.50608	0.815705
511	Hadha	0.381413	0.156268	0.251875	ACOS	24	18	16	18	16	24	0.08		0.0064882	0.0104578	0.50608	0.815705
543	Cyp2d26	0.381413	0.156268	0.251875	ACOS	24	6	10	6	10	24	0.83		0.0064882	0.0104578	0.50608	0.815705
606	Rnh1	0.381413	0.156268	0.251875	ACOS	24	20	16	20	16	24	0.17		0.0064882	0.0104578	0.50608	0.815705
656	Nans	0.381413	0.156268	0.251875	ACOS	24	20	22	20	22	24	0.92		0.0064882	0.0104578	0.50608	0.815705
688	Pccb	0.381413	0.156268	0.251875	ACOS	24	20	0	20	0	24	0.83		0.0064882	0.0104578	0.50608	0.815705
701	Sar1b	0.381413	0.156268	0.251875	ACOS	24	20	16	20	16	24	0.17		0.0064882	0.0104578	0.50608	0.815705
702	Nipsnap3b	0.381413	0.156268	0.251875	ACOS	24	20	16	20	16	24	0.17		0.0064882	0.0104578	0.50608	0.815705
720	Pmpcb	0.381413	0.156268	0.251875	ACOS	24	20	22	20	22	24	0.92		0.0064882	0.0104578	0.50608	0.815705
748	Msra	0.381413	0.156268	0.251875	ACOS	24	20	16	20	16	24	0.17		0.0064882	0.0104578	0.50608	0.815705
750	Prps1	0.381413	0.156268	0.251875	ACOS	24	4	12	4	12	24	0.67		0.0064882	0.0104578	0.50608	0.815705
775	Cyp4v2	0.381413	0.156268	0.251875	ACOS	24	18	22	18	22	24	0.83		0.0064882	0.0104578	0.50608	0.815705
791	Hsd3b7	0.381413	0.156268	0.251875	ACOS	24	20	0	20	0	24	0.83		0.0064882	0.0104578	0.50608	0.815705
794	Set	0.381413	0.156268	0.251875	ACOS	24	20	16	20	16	24	0.17		0.0064882	0.0104578	0.50608	0.815705
807	Scly	0.381413	0.156268	0.251875	ACOS	24	20	22	20	22	24	0.92		0.0064882	0.0104578	0.50608	0.815705
856	Eif2s3x	0.381413	0.156268	0.251875	ACOS	24	0	20	0	20	24	0.17		0.0064882	0.0104578	0.50608	0.815705
864	Psma7	0.381413	0.156268	0.251875	ACOS	24	20	14	20	14	24	0.25		0.0064882	0.0104578	0.50608	0.815705
900	Tpt1	0.381413	0.156268	0.251875	ACOS	24	6	2	6	2	24	0.17		0.0064882	0.0104578	0.50608	0.815705
915	Acad10	0.381413	0.156268	0.251875	ACOS	24	20	0	20	0	24	0.83		0.0064882	0.0104578	0.50608	0.815705
951	Nomo1	0.381413	0.156268	0.251875	ACOS	24	20	22	20	22	24	0.92		0.0064882	0.0104578	0.50608	0.815705
1043	Ezr	0.381413	0.156268	0.251875	ACOS	24	6	8	6	8	24	0.92		0.0064882	0.0104578	0.50608	0.815705
1087	Cmpk2	0.381413	0.156268	0.251875	ACOS	24	20	22	20	22	24	0.92		0.0064882	0.0104578	0.50608	0.815705
1094	Rps12	0.381413	0.156268	0.251875	ACOS	24	20	12	20	12	24	0.33		0.0064882	0.0104578	0.50608	0.815705
1110	Ide	0.381413	0.156268	0.251875	ACOS	24	20	0	20	0	24	0.83		0.0064882	0.0104578	0.50608	0.815705
1167	Mlec	0.381413	0.156268	0.251875	ACOS	24	0	20	0	20	24	0.17		0.0064882	0.0104578	0.50608	0.815705
1176	Uchl3	0.381413	0.156268	0.251875	ACOS	24	2	6	2	6	24	0.83		0.0064882	0.0104578	0.50608	0.815705
1239	Atad1	0.381413	0.156268	0.251875	ACOS	24	6	6	6	6	24	0		0.0064882	0.0104578	0.50608	0.815705
1242	Sel1l	0.381413	0.156268	0.251875	ACOS	24	0	0	0	0	24	0		0.0064882	0.0104578	0.50608	0.815705
1256	Pacsin2	0.381413	0.156268	0.251875	ACOS	24	6	10	6	10	24	0.83		0.0064882	0.0104578	0.50608	0.815705
1287	Ndufv2	0.381413	0.156268	0.251875	ACOS	24	20	0	20	0	24	0.83		0.0064882	0.0104578	0.50608	0.815705
1288	Sf3a1	0.381413	0.156268	0.251875	ACOS	24	6	2	6	2	24	0.17		0.0064882	0.0104578	0.50608	0.815705
1364	Cd81	0.381413	0.156268	0.251875	ACOS	24	6	2	6	2	24	0.17		0.0064882	0.0104578	0.50608	0.815705
1421	Pafah1b1	0.381413	0.156268	0.251875	ACOS	24	20	14	20	14	24	0.25		0.0064882	0.0104578	0.50608	0.815705
1423	Glrx	0.381413	0.156268	0.251875	ACOS	24	20	16	20	16	24	0.17		0.0064882	0.0104578	0.50608	0.815705
1453	Eif4h	0.381413	0.156268	0.251875	ACOS	24	20	14	20	14	24	0.25		0.0064882	0.0104578	0.50608	0.815705
1467	Ddx6	0.381413	0.156268	0.251875	ACOS	24	20	0	20	0	24	0.83		0.0064882	0.0104578	0.50608	0.815705
1469	Usp15	0.381413	0.156268	0.251875	ACOS	24	20	0	20	0	24	0.83		0.0064882	0.0104578	0.50608	0.815705
1598	Ptpn11	0.381413	0.156268	0.251875	ACOS	24	20	0	20	0	24	0.83		0.0064882	0.0104578	0.50608	0.815705
1611	Acsm3	0.381413	0.156268	0.251875	ACOS	24	20	16	20	16	24	0.17		0.0064882	0.0104578	0.50608	0.815705
1613	Timm44	0.381413	0.156268	0.251875	ACOS	24	6	2	6	2	24	0.17		0.0064882	0.0104578	0.50608	0.815705
1616	Sirt2	0.381413	0.156268	0.251875	ACOS	24	20	14	20	14	24	0.25		0.0064882	0.0104578	0.50608	0.815705
1629	Usmg5	0.381413	0.156268	0.251875	ACOS	24	4	12	4	12	24	0.67		0.0064882	0.0104578	0.50608	0.815705
1646	Srrt	0.381413	0.156268	0.251875	ACOS	24	12	8	12	8	24	0.17		0.0064882	0.0104578	0.50608	0.815705
1771	Galt	0.381413	0.156268	0.251875	ACOS	24	20	16	20	16	24	0.17		0.0064882	0.0104578	0.50608	0.815705
1791	Tbrg4	0.381413	0.156268	0.251875	ACOS	24	20	16	20	16	24	0.17		0.0064882	0.0104578	0.50608	0.815705
1796	Ap2a1	0.381413	0.156268	0.251875	ACOS	24	20	16	20	16	24	0.17		0.0064882	0.0104578	0.50608	0.815705
1878	H2-Q10	0.381413	0.156268	0.251875	ACOS	24	0	0	0	0	24	0		0.0064882	0.0104578	0.50608	0.815705
1962	Itfg3	0.381413	0.156268	0.251875	ACOS	24	8	2	8	2	24	0.25		0.0064882	0.0104578	0.50608	0.815705
1974	Grb7	0.381413	0.156268	0.251875	ACOS	24	20	16	20	16	24	0.17		0.0064882	0.0104578	0.50608	0.815705
2014	Tmem43	0.381413	0.156268	0.251875	ACOS	24	20	0	20	0	24	0.83		0.0064882	0.0104578	0.50608	0.815705
2018	Larp1	0.381413	0.156268	0.251875	ACOS	24	20	16	20	16	24	0.17		0.0064882	0.0104578	0.50608	0.815705
2049	S100a10	0.381413	0.156268	0.251875	ACOS	24	18	10	18	10	24	0.33		0.0064882	0.0104578	0.50608	0.815705
2050	Ndufb8	0.381413	0.156268	0.251875	ACOS	24	22	20	22	20	24	0.08		0.0064882	0.0104578	0.50608	0.815705
2139	Abcb4	0.381413	0.156268	0.251875	ACOS	24	20	0	20	0	24	0.83		0.0064882	0.0104578	0.50608	0.815705
2141	Mrpl3	0.381413	0.156268	0.251875	ACOS	24	20	0	20	0	24	0.83		0.0064882	0.0104578	0.50608	0.815705
2150	Agfg2	0.381413	0.156268	0.251875	ACOS	24	0	20	0	20	24	0.17		0.0064882	0.0104578	0.50608	0.815705
2173	Mrps22	0.381413	0.156268	0.251875	ACOS	24	22	14	22	14	24	0.33		0.0064882	0.0104578	0.50608	0.815705
2177	Dmd	0.381413	0.156268	0.251875	ACOS	24	20	16	20	16	24	0.17		0.0064882	0.0104578	0.50608	0.815705
2191	Sphk2	0.381413	0.156268	0.251875	ACOS	24	20	0	20	0	24	0.83		0.0064882	0.0104578	0.50608	0.815705
2198	Gfpt1	0.381413	0.156268	0.251875	ACOS	24	20	0	20	0	24	0.83		0.0064882	0.0104578	0.50608	0.815705
2294	Numb	0.381413	0.156268	0.251875	ACOS	24	20	16	20	16	24	0.17		0.0064882	0.0104578	0.50608	0.815705
2303	Optn	0.381413	0.156268	0.251875	ACOS	24	20	22	20	22	24	0.92		0.0064882	0.0104578	0.50608	0.815705
2340	Tollip	0.381413	0.156268	0.251875	ACOS	24	20	0	20	0	24	0.83		0.0064882	0.0104578	0.50608	0.815705
2372	Snrpb;Snrpn	0.381413	0.156268	0.251875	ACOS	24	0	0	0	0	24	0		0.0064882	0.0104578	0.50608	0.815705
2412	H1f0	0.381413	0.156268	0.251875	ACOS	24	2	8	2	8	24	0.75		0.0064882	0.0104578	0.50608	0.815705
2421	Mrpl19	0.381413	0.156268	0.251875	ACOS	24	20	16	20	16	24	0.17		0.0064882	0.0104578	0.50608	0.815705
9	Numa1	0.372222	0.171898	0.263101	ACOS	24	6	14	6	14	24	0.67		0.00766367	0.0117297	0.597766	0.914917
33	Phb2	0.372222	0.171898	0.263101	ACOS	24	20	14	20	14	24	0.25		0.00766367	0.0117297	0.597766	0.914917
37	Agxt	0.372222	0.171898	0.263101	ACOS	24	20	22	20	22	24	0.92		0.00766367	0.0117297	0.597766	0.914917
63	Comt	0.372222	0.171898	0.263101	ACOS	24	20	0	20	0	24	0.83		0.00766367	0.0117297	0.597766	0.914917
71	Cyp1a2	0.372222	0.171898	0.263101	ACOS	24	0	0	0	0	24	0		0.00766367	0.0117297	0.597766	0.914917
80	Slc4a1	0.372222	0.171898	0.263101	ACOS	24	6	22	6	22	24	0.33		0.00766367	0.0117297	0.597766	0.914917
108	Eef1a1	0.372222	0.171898	0.263101	ACOS	24	20	22	20	22	24	0.92		0.00766367	0.0117297	0.597766	0.914917
123	Gpd1	0.372222	0.171898	0.263101	ACOS	24	22	20	22	20	24	0.08		0.00766367	0.0117297	0.597766	0.914917
188	Gsta3	0.372222	0.171898	0.263101	ACOS	24	2	8	2	8	24	0.75		0.00766367	0.0117297	0.597766	0.914917
203	Rpl12	0.372222	0.171898	0.263101	ACOS	24	10	12	10	12	24	0.92		0.00766367	0.0117297	0.597766	0.914917
226	Eif1	0.372222	0.171898	0.263101	ACOS	24	20	0	20	0	24	0.83		0.00766367	0.0117297	0.597766	0.914917
230	Hnrnpa1	0.372222	0.171898	0.263101	ACOS	24	18	8	18	8	24	0.42		0.00766367	0.0117297	0.597766	0.914917
254	Cpt2	0.372222	0.171898	0.263101	ACOS	24	18	16	18	16	24	0.08		0.00766367	0.0117297	0.597766	0.914917
301	Hspa8	0.372222	0.171898	0.263101	ACOS	24	2	6	2	6	24	0.83		0.00766367	0.0117297	0.597766	0.914917
305	Ywhaz	0.372222	0.171898	0.263101	ACOS	24	8	16	8	16	24	0.67		0.00766367	0.0117297	0.597766	0.914917
306	Hmgb1	0.372222	0.171898	0.263101	ACOS	24	0	0	0	0	24	0		0.00766367	0.0117297	0.597766	0.914917
308	Rps17	0.372222	0.171898	0.263101	ACOS	24	18	16	18	16	24	0.08		0.00766367	0.0117297	0.597766	0.914917
310	Phb	0.372222	0.171898	0.263101	ACOS	24	20	0	20	0	24	0.83		0.00766367	0.0117297	0.597766	0.914917
324	Akr1c6	0.372222	0.171898	0.263101	ACOS	24	22	14	22	14	24	0.33		0.00766367	0.0117297	0.597766	0.914917
340	Psme1	0.372222	0.171898	0.263101	ACOS	24	12	10	12	10	24	0.08		0.00766367	0.0117297	0.597766	0.914917
355	Serpina1e	0.372222	0.171898	0.263101	ACOS	24	2	20	2	20	24	0.25		0.00766367	0.0117297	0.597766	0.914917
377	Echdc2	0.372222	0.171898	0.263101	ACOS	24	6	14	6	14	24	0.67		0.00766367	0.0117297	0.597766	0.914917
416	Cyp7b1	0.372222	0.171898	0.263101	ACOS	24	8	2	8	2	24	0.25		0.00766367	0.0117297	0.597766	0.914917
427	Arhgdib	0.372222	0.171898	0.263101	ACOS	24	0	16	0	16	24	0.33		0.00766367	0.0117297	0.597766	0.914917
479	Actn1	0.372222	0.171898	0.263101	ACOS	24	6	14	6	14	24	0.67		0.00766367	0.0117297	0.597766	0.914917
485	Col14a1	0.372222	0.171898	0.263101	ACOS	24	0	0	0	0	24	0		0.00766367	0.0117297	0.597766	0.914917
519	Maob	0.372222	0.171898	0.263101	ACOS	24	20	14	20	14	24	0.25		0.00766367	0.0117297	0.597766	0.914917
530	Acat2	0.372222	0.171898	0.263101	ACOS	24	20	16	20	16	24	0.17		0.00766367	0.0117297	0.597766	0.914917
545	Hmgcs1	0.372222	0.171898	0.263101	ACOS	24	6	10	6	10	24	0.83		0.00766367	0.0117297	0.597766	0.914917
551	Galm	0.372222	0.171898	0.263101	ACOS	24	6	4	6	4	24	0.08		0.00766367	0.0117297	0.597766	0.914917
560	Hibch	0.372222	0.171898	0.263101	ACOS	24	2	22	2	22	24	0.17		0.00766367	0.0117297	0.597766	0.914917
675	Lactb2	0.372222	0.171898	0.263101	ACOS	24	2	16	2	16	24	0.42		0.00766367	0.0117297	0.597766	0.914917
730	Pdhb	0.372222	0.171898	0.263101	ACOS	24	20	0	20	0	24	0.83		0.00766367	0.0117297	0.597766	0.914917
756	Psmd12	0.372222	0.171898	0.263101	ACOS	24	20	14	20	14	24	0.25		0.00766367	0.0117297	0.597766	0.914917
792	Dpys	0.372222	0.171898	0.263101	ACOS	24	20	16	20	16	24	0.17		0.00766367	0.0117297	0.597766	0.914917
805	Iqgap1	0.372222	0.171898	0.263101	ACOS	24	8	0	8	0	24	0.33		0.00766367	0.0117297	0.597766	0.914917
879	Serpina1d	0.372222	0.171898	0.263101	ACOS	24	2	2	2	2	24	0		0.00766367	0.0117297	0.597766	0.914917
895	Slco1b2	0.372222	0.171898	0.263101	ACOS	24	20	2	20	2	24	0.75		0.00766367	0.0117297	0.597766	0.914917
897	Upb1	0.372222	0.171898	0.263101	ACOS	24	20	14	20	14	24	0.25		0.00766367	0.0117297	0.597766	0.914917
933	Hdhd3	0.372222	0.171898	0.263101	ACOS	24	20	16	20	16	24	0.17		0.00766367	0.0117297	0.597766	0.914917
967	Psmb7	0.372222	0.171898	0.263101	ACOS	24	8	12	8	12	24	0.83		0.00766367	0.0117297	0.597766	0.914917
1014	Gstt2	0.372222	0.171898	0.263101	ACOS	24	20	14	20	14	24	0.25		0.00766367	0.0117297	0.597766	0.914917
1106	Pm20d1	0.372222	0.171898	0.263101	ACOS	24	20	22	20	22	24	0.92		0.00766367	0.0117297	0.597766	0.914917
1171	Rps27a	0.372222	0.171898	0.263101	ACOS	24	0	20	0	20	24	0.17		0.00766367	0.0117297	0.597766	0.914917
1179	Gchfr	0.372222	0.171898	0.263101	ACOS	24	8	12	8	12	24	0.83		0.00766367	0.0117297	0.597766	0.914917
1189	Mgll	0.372222	0.171898	0.263101	ACOS	24	20	22	20	22	24	0.92		0.00766367	0.0117297	0.597766	0.914917
1228	Casp8	0.372222	0.171898	0.263101	ACOS	24	20	22	20	22	24	0.92		0.00766367	0.0117297	0.597766	0.914917
1246	Arf6	0.372222	0.171898	0.263101	ACOS	24	20	16	20	16	24	0.17		0.00766367	0.0117297	0.597766	0.914917
1274	Scamp3	0.372222	0.171898	0.263101	ACOS	24	0	20	0	20	24	0.17		0.00766367	0.0117297	0.597766	0.914917
1332	Adpgk	0.372222	0.171898	0.263101	ACOS	24	20	0	20	0	24	0.83		0.00766367	0.0117297	0.597766	0.914917
1362	Etf1	0.372222	0.171898	0.263101	ACOS	24	20	22	20	22	24	0.92		0.00766367	0.0117297	0.597766	0.914917
1403	Ccar1	0.372222	0.171898	0.263101	ACOS	24	18	0	18	0	24	0.75		0.00766367	0.0117297	0.597766	0.914917
1567	Bub3	0.372222	0.171898	0.263101	ACOS	24	8	4	8	4	24	0.17		0.00766367	0.0117297	0.597766	0.914917
1585	Wdr77	0.372222	0.171898	0.263101	ACOS	24	20	22	20	22	24	0.92		0.00766367	0.0117297	0.597766	0.914917
1635	Chchd4	0.372222	0.171898	0.263101	ACOS	24	0	20	0	20	24	0.17		0.00766367	0.0117297	0.597766	0.914917
1681	Ncln	0.372222	0.171898	0.263101	ACOS	24	0	0	0	0	24	0		0.00766367	0.0117297	0.597766	0.914917
1738	Mtap	0.372222	0.171898	0.263101	ACOS	24	14	0	14	0	24	0.58		0.00766367	0.0117297	0.597766	0.914917
1758	Rps11	0.372222	0.171898	0.263101	ACOS	24	0	20	0	20	24	0.17		0.00766367	0.0117297	0.597766	0.914917
1793	Ufc1	0.372222	0.171898	0.263101	ACOS	24	12	8	12	8	24	0.17		0.00766367	0.0117297	0.597766	0.914917
1821	Sec16b	0.372222	0.171898	0.263101	ACOS	24	20	0	20	0	24	0.83		0.00766367	0.0117297	0.597766	0.914917
1857	Eml4	0.372222	0.171898	0.263101	ACOS	24	20	0	20	0	24	0.83		0.00766367	0.0117297	0.597766	0.914917
1859	Prkab1	0.372222	0.171898	0.263101	ACOS	24	0	0	0	0	24	0		0.00766367	0.0117297	0.597766	0.914917
1872	Timm13	0.372222	0.171898	0.263101	ACOS	24	2	6	2	6	24	0.83		0.00766367	0.0117297	0.597766	0.914917
1875	Eif2d	0.372222	0.171898	0.263101	ACOS	24	6	12	6	12	24	0.75		0.00766367	0.0117297	0.597766	0.914917
1905	Larp4	0.372222	0.171898	0.263101	ACOS	24	12	12	12	12	24	0		0.00766367	0.0117297	0.597766	0.914917
1913	Sri	0.372222	0.171898	0.263101	ACOS	24	0	20	0	20	24	0.17		0.00766367	0.0117297	0.597766	0.914917
1980	Skiv2l2	0.372222	0.171898	0.263101	ACOS	24	8	8	8	8	24	0		0.00766367	0.0117297	0.597766	0.914917
1996	Rab10	0.372222	0.171898	0.263101	ACOS	24	10	2	10	2	24	0.33		0.00766367	0.0117297	0.597766	0.914917
2029	Plbd2	0.372222	0.171898	0.263101	ACOS	24	8	12	8	12	24	0.83		0.00766367	0.0117297	0.597766	0.914917
2044	Myo1e	0.372222	0.171898	0.263101	ACOS	24	0	0	0	0	24	0		0.00766367	0.0117297	0.597766	0.914917
2055	Maoa	0.372222	0.171898	0.263101	ACOS	24	20	14	20	14	24	0.25		0.00766367	0.0117297	0.597766	0.914917
2131	Slc25a21	0.372222	0.171898	0.263101	ACOS	24	22	8	22	8	24	0.58		0.00766367	0.0117297	0.597766	0.914917
2138	Psme3	0.372222	0.171898	0.263101	ACOS	24	20	22	20	22	24	0.92		0.00766367	0.0117297	0.597766	0.914917
2240	Rwdd1	0.372222	0.171898	0.263101	ACOS	24	20	0	20	0	24	0.83		0.00766367	0.0117297	0.597766	0.914917
2283	Rheb	0.372222	0.171898	0.263101	ACOS	24	2	10	2	10	24	0.67		0.00766367	0.0117297	0.597766	0.914917
2343	Ube2g1	0.372222	0.171898	0.263101	COS	24	20	8	20	8	24	0.5		0.00766367	0.0117297	0.597766	0.914917
2347	Ppme1	0.372222	0.171898	0.263101	ACOS	24	20	22	20	22	24	0.92		0.00766367	0.0117297	0.597766	0.914917
2355	Gpx4	0.372222	0.171898	0.263101	ACOS	24	2	12	2	12	24	0.58		0.00766367	0.0117297	0.597766	0.914917
2373	Rps25	0.372222	0.171898	0.263101	ACOS	24	0	20	0	20	24	0.17		0.00766367	0.0117297	0.597766	0.914917
2403	Csnk2a2	0.372222	0.171898	0.263101	ACOS	24	6	12	6	12	24	0.75		0.00766367	0.0117297	0.597766	0.914917
117	Otc	0.363031	0.187518	0.274221	ACOS	24	20	16	20	16	24	0.17		0.0090227	0.0131945	0.70377	1
134	Pah	0.363031	0.187518	0.274221	ACOS	24	20	0	20	0	24	0.83		0.0090227	0.0131945	0.70377	1
164	Cat	0.363031	0.187518	0.274221	ACOS	24	22	20	22	20	24	0.08		0.0090227	0.0131945	0.70377	1
169	Tln1	0.363031	0.187518	0.274221	ACOS	24	20	22	20	22	24	0.92		0.0090227	0.0131945	0.70377	1
180	Adh5	0.363031	0.187518	0.274221	ACOS	24	20	22	20	22	24	0.92		0.0090227	0.0131945	0.70377	1
183	Mug1	0.363031	0.187518	0.274221	ACOS	24	6	2	6	2	24	0.17		0.0090227	0.0131945	0.70377	1
205	Cpox	0.363031	0.187518	0.274221	ACOS	24	20	16	20	16	24	0.17		0.0090227	0.0131945	0.70377	1
209	Cap1	0.363031	0.187518	0.274221	ACOS	24	12	8	12	8	24	0.17		0.0090227	0.0131945	0.70377	1
212	Acsl1	0.363031	0.187518	0.274221	ACOS	24	20	16	20	16	24	0.17		0.0090227	0.0131945	0.70377	1
214	Pura	0.363031	0.187518	0.274221	ACOS	24	2	6	2	6	24	0.83		0.0090227	0.0131945	0.70377	1
235	Ahcy	0.363031	0.187518	0.274221	ACOS	24	0	20	0	20	24	0.17		0.0090227	0.0131945	0.70377	1
243	Acadl	0.363031	0.187518	0.274221	ACOS	24	22	18	22	18	24	0.17		0.0090227	0.0131945	0.70377	1
248	Slc25a5	0.363031	0.187518	0.274221	COS	24	20	8	20	8	24	0.5		0.0090227	0.0131945	0.70377	1
249	Tst	0.363031	0.187518	0.274221	ACOS	24	2	18	2	18	24	0.33		0.0090227	0.0131945	0.70377	1
257	Pklr	0.363031	0.187518	0.274221	ACOS	24	20	22	20	22	24	0.92		0.0090227	0.0131945	0.70377	1
269	Eef1d	0.363031	0.187518	0.274221	ACOS	24	0	20	0	20	24	0.17		0.0090227	0.0131945	0.70377	1
341	Psme2	0.363031	0.187518	0.274221	ACOS	24	20	16	20	16	24	0.17		0.0090227	0.0131945	0.70377	1
348	Lypla1	0.363031	0.187518	0.274221	ACOS	24	20	14	20	14	24	0.25		0.0090227	0.0131945	0.70377	1
481	Otub1	0.363031	0.187518	0.274221	ACOS	24	0	0	0	0	24	0		0.0090227	0.0131945	0.70377	1
489	Tufm	0.363031	0.187518	0.274221	ACOS	24	2	6	2	6	24	0.83		0.0090227	0.0131945	0.70377	1
490	Hnrnpa3	0.363031	0.187518	0.274221	ACOS	24	4	6	4	6	24	0.92		0.0090227	0.0131945	0.70377	1
493	Eif4b	0.363031	0.187518	0.274221	ACOS	24	0	20	0	20	24	0.17		0.0090227	0.0131945	0.70377	1
508	Srp68	0.363031	0.187518	0.274221	ACOS	24	20	0	20	0	24	0.83		0.0090227	0.0131945	0.70377	1
539	Dpyd	0.363031	0.187518	0.274221	ACOS	24	20	0	20	0	24	0.83		0.0090227	0.0131945	0.70377	1
562	Glyctk	0.363031	0.187518	0.274221	ACOS	24	20	22	20	22	24	0.92		0.0090227	0.0131945	0.70377	1
609	Ddx1	0.363031	0.187518	0.274221	ACOS	24	20	22	20	22	24	0.92		0.0090227	0.0131945	0.70377	1
618	Cyp4a12a	0.363031	0.187518	0.274221	ACOS	24	20	22	20	22	24	0.92		0.0090227	0.0131945	0.70377	1
823	Ndrg2	0.363031	0.187518	0.274221	ACOS	24	6	14	6	14	24	0.67		0.0090227	0.0131945	0.70377	1
852	Tagln2	0.363031	0.187518	0.274221	ACOS	24	2	2	2	2	24	0		0.0090227	0.0131945	0.70377	1
925	Nop56	0.363031	0.187518	0.274221	ACOS	24	20	22	20	22	24	0.92		0.0090227	0.0131945	0.70377	1
946	Stat1	0.363031	0.187518	0.274221	ACOS	24	2	2	2	2	24	0		0.0090227	0.0131945	0.70377	1
964	Itpa	0.363031	0.187518	0.274221	ACOS	24	20	2	20	2	24	0.75		0.0090227	0.0131945	0.70377	1
973	Metap2	0.363031	0.187518	0.274221	ACOS	24	0	0	0	0	24	0		0.0090227	0.0131945	0.70377	1
995	Hsd17b2	0.363031	0.187518	0.274221	ACOS	24	16	20	16	20	24	0.83		0.0090227	0.0131945	0.70377	1
1021	Ddx39b	0.363031	0.187518	0.274221	ACOS	24	20	0	20	0	24	0.83		0.0090227	0.0131945	0.70377	1
1036	C8a	0.363031	0.187518	0.274221	ACOS	24	16	20	16	20	24	0.83		0.0090227	0.0131945	0.70377	1
1040	Pex11a	0.363031	0.187518	0.274221	ACOS	24	20	0	20	0	24	0.83		0.0090227	0.0131945	0.70377	1
1072	G6pdx	0.363031	0.187518	0.274221	ACOS	24	20	12	20	12	24	0.33		0.0090227	0.0131945	0.70377	1
1103	Mtco1	0.363031	0.187518	0.274221	ACOS	24	20	0	20	0	24	0.83		0.0090227	0.0131945	0.70377	1
1162	Grpel1	0.363031	0.187518	0.274221	ACOS	24	0	20	0	20	24	0.17		0.0090227	0.0131945	0.70377	1
1270	Ppp2r4	0.363031	0.187518	0.274221	ACOS	24	20	22	20	22	24	0.92		0.0090227	0.0131945	0.70377	1
1277	Nup210	0.363031	0.187518	0.274221	ACOS	24	20	0	20	0	24	0.83		0.0090227	0.0131945	0.70377	1
1305	Hdhd2	0.363031	0.187518	0.274221	ACOS	24	20	0	20	0	24	0.83		0.0090227	0.0131945	0.70377	1
1310	Tmed4	0.363031	0.187518	0.274221	ACOS	24	20	0	20	0	24	0.83		0.0090227	0.0131945	0.70377	1
1339	Ca14	0.363031	0.187518	0.274221	ACOS	24	8	12	8	12	24	0.83		0.0090227	0.0131945	0.70377	1
1409	Parp9	0.363031	0.187518	0.274221	ACOS	24	0	0	0	0	24	0		0.0090227	0.0131945	0.70377	1
1435	Stk24	0.363031	0.187518	0.274221	ACOS	24	20	0	20	0	24	0.83		0.0090227	0.0131945	0.70377	1
1519	Cbx3	0.363031	0.187518	0.274221	ACOS	24	6	6	6	6	24	0		0.0090227	0.0131945	0.70377	1
1621	Erap1	0.363031	0.187518	0.274221	ACOS	24	20	14	20	14	24	0.25		0.0090227	0.0131945	0.70377	1
1622	Cmah	0.363031	0.187518	0.274221	ACOS	24	8	12	8	12	24	0.83		0.0090227	0.0131945	0.70377	1
1631	Creld2	0.363031	0.187518	0.274221	ACOS	24	10	18	10	18	24	0.67		0.0090227	0.0131945	0.70377	1
1632	Upf1	0.363031	0.187518	0.274221	COS	24	20	8	20	8	24	0.5		0.0090227	0.0131945	0.70377	1
1641	Gfer	0.363031	0.187518	0.274221	ACOS	24	0	20	0	20	24	0.17		0.0090227	0.0131945	0.70377	1
1659	Nup98	0.363031	0.187518	0.274221	ACOS	24	20	0	20	0	24	0.83		0.0090227	0.0131945	0.70377	1
1668	Hbs1l	0.363031	0.187518	0.274221	ACOS	24	20	14	20	14	24	0.25		0.0090227	0.0131945	0.70377	1
1680	Plaa	0.363031	0.187518	0.274221	ACOS	24	20	14	20	14	24	0.25		0.0090227	0.0131945	0.70377	1
1690	Rpl26	0.363031	0.187518	0.274221	ACOS	24	2	8	2	8	24	0.75		0.0090227	0.0131945	0.70377	1
1731	Plxnb2	0.363031	0.187518	0.274221	ACOS	24	20	0	20	0	24	0.83		0.0090227	0.0131945	0.70377	1
1734	Herc4	0.363031	0.187518	0.274221	ACOS	24	6	2	6	2	24	0.17		0.0090227	0.0131945	0.70377	1
1807	Cpsf2	0.363031	0.187518	0.274221	ACOS	24	18	16	18	16	24	0.08		0.0090227	0.0131945	0.70377	1
1835	Mrps36	0.363031	0.187518	0.274221	ACOS	24	0	20	0	20	24	0.17		0.0090227	0.0131945	0.70377	1
1851	Lmf2	0.363031	0.187518	0.274221	ACOS	24	14	22	14	22	24	0.67		0.0090227	0.0131945	0.70377	1
2027	Zbtb20	0.363031	0.187518	0.274221	ACOS	24	20	0	20	0	24	0.83		0.0090227	0.0131945	0.70377	1
2048	Usp24	0.363031	0.187518	0.274221	ACOS	24	8	12	8	12	24	0.83		0.0090227	0.0131945	0.70377	1
2063	Lancl1	0.363031	0.187518	0.274221	ACOS	24	20	0	20	0	24	0.83		0.0090227	0.0131945	0.70377	1
2077	Tango2	0.363031	0.187518	0.274221	ACOS	24	0	20	0	20	24	0.17		0.0090227	0.0131945	0.70377	1
2105	Commd5	0.363031	0.187518	0.274221	ACOS	24	10	12	10	12	24	0.92		0.0090227	0.0131945	0.70377	1
2154	Phpt1	0.363031	0.187518	0.274221	ACOS	24	0	20	0	20	24	0.17		0.0090227	0.0131945	0.70377	1
2166	Acot7	0.363031	0.187518	0.274221	ACOS	24	20	14	20	14	24	0.25		0.0090227	0.0131945	0.70377	1
2203	Ndufa11	0.363031	0.187518	0.274221	ACOS	24	6	4	6	4	24	0.08		0.0090227	0.0131945	0.70377	1
2229	Lamp1	0.363031	0.187518	0.274221	ACOS	24	0	0	0	0	24	0		0.0090227	0.0131945	0.70377	1
2287	Phka2	0.363031	0.187518	0.274221	ACOS	24	20	0	20	0	24	0.83		0.0090227	0.0131945	0.70377	1
2314	Ifitm3	0.363031	0.187518	0.274221	ACOS	24	16	18	16	18	24	0.92		0.0090227	0.0131945	0.70377	1
2320	Rpl35a	0.363031	0.187518	0.274221	ACOS	24	20	20	20	20	24	0		0.0090227	0.0131945	0.70377	1
20	Hsd17b10	0.353841	0.218768	0.308408	ACOS	24	20	16	20	16	24	0.17		0.0105883	0.0149269	0.82589	1
81	Mup3	0.353841	0.218768	0.308408	ACOS	24	6	2	6	2	24	0.17		0.0105883	0.0149269	0.82589	1
85	Tuba1b	0.353841	0.218768	0.308408	ACOS	24	20	0	20	0	24	0.83		0.0105883	0.0149269	0.82589	1
88	Ctsl	0.353841	0.218768	0.308408	ACOS	24	6	2	6	2	24	0.17		0.0105883	0.0149269	0.82589	1
98	Hsp90b1	0.353841	0.218768	0.308408	ACOS	24	16	20	16	20	24	0.83		0.0105883	0.0149269	0.82589	1
105	Sod2	0.353841	0.218768	0.308408	ACOS	24	20	16	20	16	24	0.17		0.0105883	0.0149269	0.82589	1
111	Gstm1	0.353841	0.218768	0.308408	ACOS	24	20	16	20	16	24	0.17		0.0105883	0.0149269	0.82589	1
130	Glul	0.353841	0.218768	0.308408	ACOS	24	2	16	2	16	24	0.42		0.0105883	0.0149269	0.82589	1
240	Acadvl	0.353841	0.218768	0.308408	ACOS	24	20	16	20	16	24	0.17		0.0105883	0.0149269	0.82589	1
338	Rps3a	0.353841	0.218768	0.308408	ACOS	24	2	6	2	6	24	0.83		0.0105883	0.0149269	0.82589	1
350	Tubb5	0.353841	0.218768	0.308408	ACOS	24	20	16	20	16	24	0.17		0.0105883	0.0149269	0.82589	1
362	Ctnnb1	0.353841	0.218768	0.308408	ACOS	24	20	0	20	0	24	0.83		0.0105883	0.0149269	0.82589	1
451	Cyp2c29	0.353841	0.218768	0.308408	ACOS	24	0	0	0	0	24	0		0.0105883	0.0149269	0.82589	1
477	Syncrip	0.353841	0.218768	0.308408	ACOS	24	20	14	20	14	24	0.25		0.0105883	0.0149269	0.82589	1
507	Eea1	0.353841	0.218768	0.308408	ACOS	24	4	10	4	10	24	0.75		0.0105883	0.0149269	0.82589	1
555	Abca6	0.353841	0.218768	0.308408	ACOS	24	20	14	20	14	24	0.25		0.0105883	0.0149269	0.82589	1
563	Hnrnpl	0.353841	0.218768	0.308408	ACOS	24	20	0	20	0	24	0.83		0.0105883	0.0149269	0.82589	1
584	Cth	0.353841	0.218768	0.308408	ACOS	24	18	16	18	16	24	0.08		0.0105883	0.0149269	0.82589	1
628	Ftcd	0.353841	0.218768	0.308408	ACOS	24	20	0	20	0	24	0.83		0.0105883	0.0149269	0.82589	1
693	Rrbp1	0.353841	0.218768	0.308408	ACOS	24	0	20	0	20	24	0.17		0.0105883	0.0149269	0.82589	1
763	Csad	0.353841	0.218768	0.308408	ACOS	24	20	16	20	16	24	0.17		0.0105883	0.0149269	0.82589	1
773	Lonp2	0.353841	0.218768	0.308408	ACOS	24	6	2	6	2	24	0.17		0.0105883	0.0149269	0.82589	1
868	Hnrnpf	0.353841	0.218768	0.308408	ACOS	24	20	16	20	16	24	0.17		0.0105883	0.0149269	0.82589	1
869	Gnpnat1	0.353841	0.218768	0.308408	ACOS	24	20	0	20	0	24	0.83		0.0105883	0.0149269	0.82589	1
994	Rpl30	0.353841	0.218768	0.308408	ACOS	24	20	0	20	0	24	0.83		0.0105883	0.0149269	0.82589	1
1030	Aqp1	0.353841	0.218768	0.308408	ACOS	24	8	12	8	12	24	0.83		0.0105883	0.0149269	0.82589	1
1073	Acbd5	0.353841	0.218768	0.308408	ACOS	24	20	16	20	16	24	0.17		0.0105883	0.0149269	0.82589	1
1120	Serpina1c	0.353841	0.218768	0.308408	ACOS	24	18	16	18	16	24	0.08		0.0105883	0.0149269	0.82589	1
1131	Selo	0.353841	0.218768	0.308408	ACOS	24	22	12	22	12	24	0.42		0.0105883	0.0149269	0.82589	1
1142	Carkd	0.353841	0.218768	0.308408	ACOS	24	20	16	20	16	24	0.17		0.0105883	0.0149269	0.82589	1
1177	Hars	0.353841	0.218768	0.308408	ACOS	24	18	12	18	12	24	0.25		0.0105883	0.0149269	0.82589	1
1240	Chd4	0.353841	0.218768	0.308408	ACOS	24	20	2	20	2	24	0.75		0.0105883	0.0149269	0.82589	1
1245	Apoa4	0.353841	0.218768	0.308408	ACOS	24	0	0	0	0	24	0		0.0105883	0.0149269	0.82589	1
1254	Lims1	0.353841	0.218768	0.308408	ACOS	24	8	0	8	0	24	0.33		0.0105883	0.0149269	0.82589	1
1290	Macrod1	0.353841	0.218768	0.308408	ACOS	24	20	0	20	0	24	0.83		0.0105883	0.0149269	0.82589	1
1360	Atg3	0.353841	0.218768	0.308408	ACOS	24	20	0	20	0	24	0.83		0.0105883	0.0149269	0.82589	1
1363	Wars	0.353841	0.218768	0.308408	ACOS	24	6	4	6	4	24	0.08		0.0105883	0.0149269	0.82589	1
1370	Pir	0.353841	0.218768	0.308408	ACOS	24	20	16	20	16	24	0.17		0.0105883	0.0149269	0.82589	1
1444	Dhrs11	0.353841	0.218768	0.308408	ACOS	24	20	0	20	0	24	0.83		0.0105883	0.0149269	0.82589	1
1458	Ctsa	0.353841	0.218768	0.308408	ACOS	24	0	20	0	20	24	0.17		0.0105883	0.0149269	0.82589	1
1474	Tsta3	0.353841	0.218768	0.308408	ACOS	24	20	22	20	22	24	0.92		0.0105883	0.0149269	0.82589	1
1500	Rps6	0.353841	0.218768	0.308408	ACOS	24	2	6	2	6	24	0.83		0.0105883	0.0149269	0.82589	1
1506	Cnot1	0.353841	0.218768	0.308408	ACOS	24	20	0	20	0	24	0.83		0.0105883	0.0149269	0.82589	1
1532	Slirp	0.353841	0.218768	0.308408	ACOS	24	12	8	12	8	24	0.17		0.0105883	0.0149269	0.82589	1
1549	Ppm1b	0.353841	0.218768	0.308408	ACOS	24	0	20	0	20	24	0.17		0.0105883	0.0149269	0.82589	1
1756	Cisd1	0.353841	0.218768	0.308408	ACOS	24	22	20	22	20	24	0.08		0.0105883	0.0149269	0.82589	1
1783	Ckap4	0.353841	0.218768	0.308408	ACOS	24	20	0	20	0	24	0.83		0.0105883	0.0149269	0.82589	1
1797	Mrps11	0.353841	0.218768	0.308408	ACOS	24	20	16	20	16	24	0.17		0.0105883	0.0149269	0.82589	1
1801	Fam63a	0.353841	0.218768	0.308408	ACOS	24	2	6	2	6	24	0.83		0.0105883	0.0149269	0.82589	1
1860	Tbl2	0.353841	0.218768	0.308408	ACOS	24	10	6	10	6	24	0.17		0.0105883	0.0149269	0.82589	1
1900	Cask	0.353841	0.218768	0.308408	ACOS	24	20	0	20	0	24	0.83		0.0105883	0.0149269	0.82589	1
1978	Bet1	0.353841	0.218768	0.308408	ACOS	24	8	12	8	12	24	0.83		0.0105883	0.0149269	0.82589	1
2067	Hpn	0.353841	0.218768	0.308408	ACOS	24	0	20	0	20	24	0.17		0.0105883	0.0149269	0.82589	1
2110	Nfu1	0.353841	0.218768	0.308408	ACOS	24	2	6	2	6	24	0.83		0.0105883	0.0149269	0.82589	1
2115	Ppfibp2	0.353841	0.218768	0.308408	ACOS	24	20	0	20	0	24	0.83		0.0105883	0.0149269	0.82589	1
2117	Wbp2	0.353841	0.218768	0.308408	ACOS	24	12	8	12	8	24	0.17		0.0105883	0.0149269	0.82589	1
2130	Guk1	0.353841	0.218768	0.308408	ACOS	24	20	16	20	16	24	0.17		0.0105883	0.0149269	0.82589	1
2144	Sf3a2	0.353841	0.218768	0.308408	ACOS	24	12	12	12	12	24	0		0.0105883	0.0149269	0.82589	1
2163	Sh3bgrl	0.353841	0.218768	0.308408	ACOS	24	12	12	12	12	24	0		0.0105883	0.0149269	0.82589	1
2194	Nags	0.353841	0.218768	0.308408	ACOS	24	20	0	20	0	24	0.83		0.0105883	0.0149269	0.82589	1
2196	Sod3	0.353841	0.218768	0.308408	ACOS	24	20	0	20	0	24	0.83		0.0105883	0.0149269	0.82589	1
2402	Mrpl4	0.353841	0.218768	0.308408	ACOS	24	0	0	0	0	24	0		0.0105883	0.0149269	0.82589	1
13	Lgals9	0.345398	0.236238	0.332843	ACOS	24	8	12	8	12	24	0.83		0.0122299	0.0167601	0.953931	1
1	Ddi2	0.34465	0.250017	0.338325	ACOS	24	6	2	6	2	24	0.17		0.0123855	0.0167601	0.966071	1
51	Copb2	0.34465	0.250017	0.338325	ACOS	24	20	0	20	0	24	0.83		0.0123855	0.0167601	0.966071	1
150	Gstp1;Gstp2	0.34465	0.250017	0.338325	ACOS	24	16	18	16	18	24	0.92		0.0123855	0.0167601	0.966071	1
273	Gulo	0.34465	0.250017	0.338325	ACOS	24	20	22	20	22	24	0.92		0.0123855	0.0167601	0.966071	1
286	Rps7	0.34465	0.250017	0.338325	ACOS	24	22	4	22	4	24	0.75		0.0123855	0.0167601	0.966071	1
345	Gclc	0.34465	0.250017	0.338325	ACOS	24	20	16	20	16	24	0.17		0.0123855	0.0167601	0.966071	1
356	Hnrnpul2	0.34465	0.250017	0.338325	ACOS	24	20	14	20	14	24	0.25		0.0123855	0.0167601	0.966071	1
363	Ank1	0.34465	0.250017	0.338325	ACOS	24	6	2	6	2	24	0.17		0.0123855	0.0167601	0.966071	1
414	Rbbp4	0.34465	0.250017	0.338325	ACOS	24	20	22	20	22	24	0.92		0.0123855	0.0167601	0.966071	1
422	Psap	0.34465	0.250017	0.338325	ACOS	24	0	20	0	20	24	0.17		0.0123855	0.0167601	0.966071	1
473	Haao	0.34465	0.250017	0.338325	ACOS	24	8	12	8	12	24	0.83		0.0123855	0.0167601	0.966071	1
492	Acsm5	0.34465	0.250017	0.338325	ACOS	24	20	16	20	16	24	0.17		0.0123855	0.0167601	0.966071	1
528	43719	0.34465	0.250017	0.338325	ACOS	24	10	6	10	6	24	0.17		0.0123855	0.0167601	0.966071	1
578	Scrn2	0.34465	0.250017	0.338325	ACOS	24	20	22	20	22	24	0.92		0.0123855	0.0167601	0.966071	1
605	Ndufs1	0.34465	0.250017	0.338325	ACOS	24	20	16	20	16	24	0.17		0.0123855	0.0167601	0.966071	1
650	Pdia6	0.34465	0.250017	0.338325	ACOS	24	4	0	4	0	24	0.17		0.0123855	0.0167601	0.966071	1
673	Prpf19	0.34465	0.250017	0.338325	ACOS	24	8	12	8	12	24	0.83		0.0123855	0.0167601	0.966071	1
679	Gstt3	0.34465	0.250017	0.338325	ACOS	24	18	16	18	16	24	0.08		0.0123855	0.0167601	0.966071	1
683	Etfa	0.34465	0.250017	0.338325	ACOS	24	22	14	22	14	24	0.33		0.0123855	0.0167601	0.966071	1
754	Pipox	0.34465	0.250017	0.338325	ACOS	24	20	14	20	14	24	0.25		0.0123855	0.0167601	0.966071	1
788	Mettl7b	0.34465	0.250017	0.338325	ACOS	24	20	16	20	16	24	0.17		0.0123855	0.0167601	0.966071	1
811	Txnrd1	0.34465	0.250017	0.338325	ACOS	24	20	0	20	0	24	0.83		0.0123855	0.0167601	0.966071	1
854	Aadat	0.34465	0.250017	0.338325	ACOS	24	20	22	20	22	24	0.92		0.0123855	0.0167601	0.966071	1
875	Blmh	0.34465	0.250017	0.338325	ACOS	24	20	16	20	16	24	0.17		0.0123855	0.0167601	0.966071	1
904	Ywhah	0.34465	0.250017	0.338325	ACOS	24	0	20	0	20	24	0.17		0.0123855	0.0167601	0.966071	1
926	Hsd17b11	0.34465	0.250017	0.338325	ACOS	24	8	12	8	12	24	0.83		0.0123855	0.0167601	0.966071	1
932	Hist1h4a	0.34465	0.250017	0.338325	ACOS	24	2	20	2	20	24	0.25		0.0123855	0.0167601	0.966071	1
992	Itih1	0.34465	0.250017	0.338325	ACOS	24	8	12	8	12	24	0.83		0.0123855	0.0167601	0.966071	1
1003	Cyp2c54	0.34465	0.250017	0.338325	ACOS	24	20	14	20	14	24	0.25		0.0123855	0.0167601	0.966071	1
1023	Ndufs8	0.34465	0.250017	0.338325	ACOS	24	20	16	20	16	24	0.17		0.0123855	0.0167601	0.966071	1
1028	Atp5f1	0.34465	0.250017	0.338325	ACOS	24	20	14	20	14	24	0.25		0.0123855	0.0167601	0.966071	1
1058	Cyp2c37	0.34465	0.250017	0.338325	ACOS	24	8	12	8	12	24	0.83		0.0123855	0.0167601	0.966071	1
1095	Ccs	0.34465	0.250017	0.338325	ACOS	24	12	4	12	4	24	0.33		0.0123855	0.0167601	0.966071	1
1123	Rab11b	0.34465	0.250017	0.338325	ACOS	24	20	16	20	16	24	0.17		0.0123855	0.0167601	0.966071	1
1141	Uqcr10	0.34465	0.250017	0.338325	ACOS	24	12	16	12	16	24	0.83		0.0123855	0.0167601	0.966071	1
1164	Gnai3	0.34465	0.250017	0.338325	ACOS	24	2	20	2	20	24	0.25		0.0123855	0.0167601	0.966071	1
1229	Prosc	0.34465	0.250017	0.338325	ACOS	24	22	16	22	16	24	0.25		0.0123855	0.0167601	0.966071	1
1266	Ifi35	0.34465	0.250017	0.338325	ACOS	24	20	14	20	14	24	0.25		0.0123855	0.0167601	0.966071	1
1275	Fam98a	0.34465	0.250017	0.338325	ACOS	24	8	12	8	12	24	0.83		0.0123855	0.0167601	0.966071	1
1365	Sacm1l	0.34465	0.250017	0.338325	ACOS	24	20	0	20	0	24	0.83		0.0123855	0.0167601	0.966071	1
1374	Rcc1	0.34465	0.250017	0.338325	ACOS	24	0	0	0	0	24	0		0.0123855	0.0167601	0.966071	1
1510	Ube2n	0.34465	0.250017	0.338325	ACOS	24	12	16	12	16	24	0.83		0.0123855	0.0167601	0.966071	1
1536	Csk	0.34465	0.250017	0.338325	ACOS	24	6	2	6	2	24	0.17		0.0123855	0.0167601	0.966071	1
1554	Pnkp	0.34465	0.250017	0.338325	ACOS	24	6	4	6	4	24	0.08		0.0123855	0.0167601	0.966071	1
1579	Coq7	0.34465	0.250017	0.338325	COS	24	2	14	2	14	24	0.5		0.0123855	0.0167601	0.966071	1
1624	Hsd17b7	0.34465	0.250017	0.338325	ACOS	24	20	22	20	22	24	0.92		0.0123855	0.0167601	0.966071	1
1652	Dhfr	0.34465	0.250017	0.338325	ACOS	24	6	2	6	2	24	0.17		0.0123855	0.0167601	0.966071	1
1664	Rab21	0.34465	0.250017	0.338325	ACOS	24	6	2	6	2	24	0.17		0.0123855	0.0167601	0.966071	1
1691	Pdap1	0.34465	0.250017	0.338325	ACOS	24	10	10	10	10	24	0		0.0123855	0.0167601	0.966071	1
1775	Lss	0.34465	0.250017	0.338325	ACOS	24	20	22	20	22	24	0.92		0.0123855	0.0167601	0.966071	1
1854	Tgm1	0.34465	0.250017	0.338325	ACOS	24	0	0	0	0	24	0		0.0123855	0.0167601	0.966071	1
1880	Scpep1	0.34465	0.250017	0.338325	ACOS	24	20	16	20	16	24	0.17		0.0123855	0.0167601	0.966071	1
1894	Bsg	0.34465	0.250017	0.338325	ACOS	24	18	8	18	8	24	0.42		0.0123855	0.0167601	0.966071	1
1914	Hmgb2	0.34465	0.250017	0.338325	ACOS	24	22	20	22	20	24	0.08		0.0123855	0.0167601	0.966071	1
1943	Taok3	0.34465	0.250017	0.338325	ACOS	24	10	12	10	12	24	0.92		0.0123855	0.0167601	0.966071	1
1986	Cdk5rap3	0.34465	0.250017	0.338325	ACOS	24	14	20	14	20	24	0.75		0.0123855	0.0167601	0.966071	1
1987	Nif3l1	0.34465	0.250017	0.338325	ACOS	24	20	16	20	16	24	0.17		0.0123855	0.0167601	0.966071	1
2037	Cstf2;Cstf2t	0.34465	0.250017	0.338325	ACOS	24	18	0	18	0	24	0.75		0.0123855	0.0167601	0.966071	1
2053	Dhx36	0.34465	0.250017	0.338325	ACOS	24	20	0	20	0	24	0.83		0.0123855	0.0167601	0.966071	1
2084	Sirt3	0.34465	0.250017	0.338325	ACOS	24	12	12	12	12	24	0		0.0123855	0.0167601	0.966071	1
2113	Enpp1	0.34465	0.250017	0.338325	ACOS	24	20	16	20	16	24	0.17		0.0123855	0.0167601	0.966071	1
2170	Man2c1	0.34465	0.250017	0.338325	ACOS	24	20	0	20	0	24	0.83		0.0123855	0.0167601	0.966071	1
2186	Rps27	0.34465	0.250017	0.338325	ACOS	24	16	20	16	20	24	0.83		0.0123855	0.0167601	0.966071	1
2226	Btd	0.34465	0.250017	0.338325	ACOS	24	10	12	10	12	24	0.92		0.0123855	0.0167601	0.966071	1
2230	Sh3glb2	0.34465	0.250017	0.338325	ACOS	24	20	0	20	0	24	0.83		0.0123855	0.0167601	0.966071	1
2242	Atxn2	0.34465	0.250017	0.338325	ACOS	24	2	8	2	8	24	0.75		0.0123855	0.0167601	0.966071	1
2269	Sdhc	0.34465	0.250017	0.338325	ACOS	24	12	18	12	18	24	0.75		0.0123855	0.0167601	0.966071	1
2270	Prkra	0.34465	0.250017	0.338325	ACOS	24	6	6	6	6	24	0		0.0123855	0.0167601	0.966071	1
2288	Drg2	0.34465	0.250017	0.338325	ACOS	24	20	0	20	0	24	0.83		0.0123855	0.0167601	0.966071	1
2304	Vars2	0.34465	0.250017	0.338325	ACOS	24	20	14	20	14	24	0.25		0.0123855	0.0167601	0.966071	1
2382	Rdh14	0.34465	0.250017	0.338325	ACOS	24	20	2	20	2	24	0.75		0.0123855	0.0167601	0.966071	1
42	C1qbp	0.335459	0.281267	0.368301	ACOS	24	20	0	20	0	24	0.83		0.0144412	0.0189097	1.12641	1
49	Aox1	0.335459	0.281267	0.368301	ACOS	24	20	0	20	0	24	0.83		0.0144412	0.0189097	1.12641	1
60	Rdh7	0.335459	0.281267	0.368301	ACOS	24	8	8	8	8	24	0		0.0144412	0.0189097	1.12641	1
75	C3	0.335459	0.281267	0.368301	ACOS	24	6	8	6	8	24	0.92		0.0144412	0.0189097	1.12641	1
129	Rplp0	0.335459	0.281267	0.368301	ACOS	24	20	0	20	0	24	0.83		0.0144412	0.0189097	1.12641	1
156	Plg	0.335459	0.281267	0.368301	ACOS	24	2	22	2	22	24	0.17		0.0144412	0.0189097	1.12641	1
361	Uba1	0.335459	0.281267	0.368301	ACOS	24	20	16	20	16	24	0.17		0.0144412	0.0189097	1.12641	1
455	Gpd2	0.335459	0.281267	0.368301	ACOS	24	20	22	20	22	24	0.92		0.0144412	0.0189097	1.12641	1
494	Aars	0.335459	0.281267	0.368301	ACOS	24	20	0	20	0	24	0.83		0.0144412	0.0189097	1.12641	1
500	Ganab	0.335459	0.281267	0.368301	ACOS	24	20	0	20	0	24	0.83		0.0144412	0.0189097	1.12641	1
549	Oplah	0.335459	0.281267	0.368301	ACOS	24	6	10	6	10	24	0.83		0.0144412	0.0189097	1.12641	1
556	Apoa1bp	0.335459	0.281267	0.368301	ACOS	24	20	0	20	0	24	0.83		0.0144412	0.0189097	1.12641	1
583	Fgg	0.335459	0.281267	0.368301	ACOS	24	2	20	2	20	24	0.25		0.0144412	0.0189097	1.12641	1
585	Hsd17b13	0.335459	0.281267	0.368301	ACOS	24	8	8	8	8	24	0		0.0144412	0.0189097	1.12641	1
630	Acy3	0.335459	0.281267	0.368301	ACOS	24	10	12	10	12	24	0.92		0.0144412	0.0189097	1.12641	1
647	Mthfd1	0.335459	0.281267	0.368301	ACOS	24	20	14	20	14	24	0.25		0.0144412	0.0189097	1.12641	1
677	Dhrs1	0.335459	0.281267	0.368301	ACOS	24	20	16	20	16	24	0.17		0.0144412	0.0189097	1.12641	1
705	Trap1	0.335459	0.281267	0.368301	ACOS	24	20	16	20	16	24	0.17		0.0144412	0.0189097	1.12641	1
744	Coro7	0.335459	0.281267	0.368301	ACOS	24	20	14	20	14	24	0.25		0.0144412	0.0189097	1.12641	1
755	Eef1g	0.335459	0.281267	0.368301	ACOS	24	20	0	20	0	24	0.83		0.0144412	0.0189097	1.12641	1
760	Uqcrc2	0.335459	0.281267	0.368301	ACOS	24	2	6	2	6	24	0.83		0.0144412	0.0189097	1.12641	1
779	Pbld1	0.335459	0.281267	0.368301	ACOS	24	18	16	18	16	24	0.08		0.0144412	0.0189097	1.12641	1
780	Ethe1	0.335459	0.281267	0.368301	ACOS	24	20	16	20	16	24	0.17		0.0144412	0.0189097	1.12641	1
838	Ak2	0.335459	0.281267	0.368301	ACOS	24	4	6	4	6	24	0.92		0.0144412	0.0189097	1.12641	1
888	Mup2	0.335459	0.281267	0.368301	ACOS	24	6	2	6	2	24	0.17		0.0144412	0.0189097	1.12641	1
912	Eif2s1	0.335459	0.281267	0.368301	ACOS	24	14	20	14	20	24	0.75		0.0144412	0.0189097	1.12641	1
941	Rpl10;Rpl10l	0.335459	0.281267	0.368301	ACOS	24	12	8	12	8	24	0.17		0.0144412	0.0189097	1.12641	1
965	Carhsp1	0.335459	0.281267	0.368301	ACOS	24	20	16	20	16	24	0.17		0.0144412	0.0189097	1.12641	1
1016	Ube2l3	0.335459	0.281267	0.368301	ACOS	24	20	16	20	16	24	0.17		0.0144412	0.0189097	1.12641	1
1076	Tinagl1	0.335459	0.281267	0.368301	ACOS	24	18	4	18	4	24	0.58		0.0144412	0.0189097	1.12641	1
1272	Rpl7	0.335459	0.281267	0.368301	ACOS	24	0	20	0	20	24	0.17		0.0144412	0.0189097	1.12641	1
1293	Endog	0.335459	0.281267	0.368301	ACOS	24	10	6	10	6	24	0.17		0.0144412	0.0189097	1.12641	1
1314	Dctn1	0.335459	0.281267	0.368301	ACOS	24	20	0	20	0	24	0.83		0.0144412	0.0189097	1.12641	1
1381	Ddx58	0.335459	0.281267	0.368301	ACOS	24	20	0	20	0	24	0.83		0.0144412	0.0189097	1.12641	1
1425	Ddx19a	0.335459	0.281267	0.368301	ACOS	24	4	6	4	6	24	0.92		0.0144412	0.0189097	1.12641	1
1431	Rbp4	0.335459	0.281267	0.368301	ACOS	24	22	16	22	16	24	0.25		0.0144412	0.0189097	1.12641	1
1577	Luc7l2	0.335459	0.281267	0.368301	COS	24	20	8	20	8	24	0.5		0.0144412	0.0189097	1.12641	1
1610	Ap1g1	0.335459	0.281267	0.368301	ACOS	24	20	0	20	0	24	0.83		0.0144412	0.0189097	1.12641	1
1678	Anp32b	0.335459	0.281267	0.368301	ACOS	24	8	2	8	2	24	0.25		0.0144412	0.0189097	1.12641	1
1706	Mvd	0.335459	0.281267	0.368301	ACOS	24	20	14	20	14	24	0.25		0.0144412	0.0189097	1.12641	1
1725	Spcs2	0.335459	0.281267	0.368301	ACOS	24	16	18	16	18	24	0.92		0.0144412	0.0189097	1.12641	1
1735	Zc3hav1	0.335459	0.281267	0.368301	ACOS	24	4	10	4	10	24	0.75		0.0144412	0.0189097	1.12641	1
1746	Ddx46	0.335459	0.281267	0.368301	ACOS	24	20	16	20	16	24	0.17		0.0144412	0.0189097	1.12641	1
1757	Erp29	0.335459	0.281267	0.368301	ACOS	24	20	0	20	0	24	0.83		0.0144412	0.0189097	1.12641	1
1792	Atp1b3	0.335459	0.281267	0.368301	ACOS	24	6	4	6	4	24	0.08		0.0144412	0.0189097	1.12641	1
1824	Xpnpep1	0.335459	0.281267	0.368301	ACOS	24	8	12	8	12	24	0.83		0.0144412	0.0189097	1.12641	1
1837	Mpp6	0.335459	0.281267	0.368301	ACOS	24	20	16	20	16	24	0.17		0.0144412	0.0189097	1.12641	1
1870	Rtn4ip1	0.335459	0.281267	0.368301	ACOS	24	20	0	20	0	24	0.83		0.0144412	0.0189097	1.12641	1
1936	Dhrs7	0.335459	0.281267	0.368301	ACOS	24	20	14	20	14	24	0.25		0.0144412	0.0189097	1.12641	1
1983	Ndufb7	0.335459	0.281267	0.368301	ACOS	24	4	20	4	20	24	0.33		0.0144412	0.0189097	1.12641	1
2056	Rpl27	0.335459	0.281267	0.368301	ACOS	24	20	20	20	20	24	0		0.0144412	0.0189097	1.12641	1
2074	Dcaf8	0.335459	0.281267	0.368301	ACOS	24	20	14	20	14	24	0.25		0.0144412	0.0189097	1.12641	1
2082	Mrps35	0.335459	0.281267	0.368301	ACOS	24	20	16	20	16	24	0.17		0.0144412	0.0189097	1.12641	1
2127	Ap3b1	0.335459	0.281267	0.368301	ACOS	24	18	0	18	0	24	0.75		0.0144412	0.0189097	1.12641	1
2133	Rps13	0.335459	0.281267	0.368301	ACOS	24	8	12	8	12	24	0.83		0.0144412	0.0189097	1.12641	1
2292	Baiap2	0.335459	0.281267	0.368301	ACOS	24	2	20	2	20	24	0.25		0.0144412	0.0189097	1.12641	1
2326	Rpl24	0.335459	0.281267	0.368301	ACOS	24	16	10	16	10	24	0.25		0.0144412	0.0189097	1.12641	1
2334	Ngly1	0.335459	0.281267	0.368301	ACOS	24	0	0	0	0	24	0		0.0144412	0.0189097	1.12641	1
2345	Cul4b	0.335459	0.281267	0.368301	ACOS	24	4	22	4	22	24	0.25		0.0144412	0.0189097	1.12641	1
2363	Cdo1	0.335459	0.281267	0.368301	ACOS	24	4	8	4	8	24	0.83		0.0144412	0.0189097	1.12641	1
258	Idh2	0.326977	0.292447	0.382734	COS	24	4	16	4	16	24	0.5		0.0165925	0.0213447	1.29421	1
11	Aox3	0.326269	0.312517	0.397436	ACOS	24	10	12	10	12	24	0.92		0.016784	0.0213447	1.30915	1
12	Dpysl2	0.326269	0.312517	0.397436	ACOS	24	0	0	0	0	24	0		0.016784	0.0213447	1.30915	1
114	Hsp90ab1	0.326269	0.312517	0.397436	ACOS	24	12	16	12	16	24	0.83		0.016784	0.0213447	1.30915	1
127	Lmnb1	0.326269	0.312517	0.397436	ACOS	24	12	8	12	8	24	0.17		0.016784	0.0213447	1.30915	1
145	Tpi1	0.326269	0.312517	0.397436	ACOS	24	2	16	2	16	24	0.42		0.016784	0.0213447	1.30915	1
251	Pkm	0.326269	0.312517	0.397436	ACOS	24	6	2	6	2	24	0.17		0.016784	0.0213447	1.30915	1
272	Opa1	0.326269	0.312517	0.397436	ACOS	24	18	16	18	16	24	0.08		0.016784	0.0213447	1.30915	1
342	Anxa4	0.326269	0.312517	0.397436	ACOS	24	20	14	20	14	24	0.25		0.016784	0.0213447	1.30915	1
440	Trim28	0.326269	0.312517	0.397436	ACOS	24	20	0	20	0	24	0.83		0.016784	0.0213447	1.30915	1
470	Hist1h2bc;Hist2h2bb;Hist1h2bh;Hist1h2bm	0.326269	0.312517	0.397436	ACOS	24	22	20	22	20	24	0.08		0.016784	0.0213447	1.30915	1
571	Eif3c	0.326269	0.312517	0.397436	ACOS	24	16	20	16	20	24	0.83		0.016784	0.0213447	1.30915	1
587	Rnpep	0.326269	0.312517	0.397436	ACOS	24	20	22	20	22	24	0.92		0.016784	0.0213447	1.30915	1
604	Acsm1	0.326269	0.312517	0.397436	ACOS	24	8	12	8	12	24	0.83		0.016784	0.0213447	1.30915	1
662	Hadhb	0.326269	0.312517	0.397436	ACOS	24	20	16	20	16	24	0.17		0.016784	0.0213447	1.30915	1
684	Rtcb	0.326269	0.312517	0.397436	ACOS	24	14	22	14	22	24	0.67		0.016784	0.0213447	1.30915	1
700	Sdhb	0.326269	0.312517	0.397436	ACOS	24	4	8	4	8	24	0.83		0.016784	0.0213447	1.30915	1
759	Iah1	0.326269	0.312517	0.397436	ACOS	24	20	0	20	0	24	0.83		0.016784	0.0213447	1.30915	1
851	Timm8a1	0.326269	0.312517	0.397436	ACOS	24	20	16	20	16	24	0.17		0.016784	0.0213447	1.30915	1
990	Psma3	0.326269	0.312517	0.397436	ACOS	24	2	20	2	20	24	0.25		0.016784	0.0213447	1.30915	1
1031	Spr	0.326269	0.312517	0.397436	ACOS	24	8	4	8	4	24	0.17		0.016784	0.0213447	1.30915	1
1067	Tmem30a	0.326269	0.312517	0.397436	ACOS	24	14	20	14	20	24	0.75		0.016784	0.0213447	1.30915	1
1079	Rpl23	0.326269	0.312517	0.397436	ACOS	24	8	2	8	2	24	0.25		0.016784	0.0213447	1.30915	1
1152	Tpmt	0.326269	0.312517	0.397436	ACOS	24	6	2	6	2	24	0.17		0.016784	0.0213447	1.30915	1
1155	Acad8	0.326269	0.312517	0.397436	COS	24	2	14	2	14	24	0.5		0.016784	0.0213447	1.30915	1
1160	Lpp	0.326269	0.312517	0.397436	ACOS	24	12	8	12	8	24	0.17		0.016784	0.0213447	1.30915	1
1190	Nucb1	0.326269	0.312517	0.397436	ACOS	24	4	10	4	10	24	0.75		0.016784	0.0213447	1.30915	1
1236	Anxa11	0.326269	0.312517	0.397436	ACOS	24	6	10	6	10	24	0.83		0.016784	0.0213447	1.30915	1
1244	Erlin2	0.326269	0.312517	0.397436	ACOS	24	20	0	20	0	24	0.83		0.016784	0.0213447	1.30915	1
1297	B2m	0.326269	0.312517	0.397436	ACOS	24	20	0	20	0	24	0.83		0.016784	0.0213447	1.30915	1
1301	Tapbp	0.326269	0.312517	0.397436	ACOS	24	16	22	16	22	24	0.75		0.016784	0.0213447	1.30915	1
1326	A1cf	0.326269	0.312517	0.397436	ACOS	24	6	6	6	6	24	0		0.016784	0.0213447	1.30915	1
1438	Vps29	0.326269	0.312517	0.397436	ACOS	24	18	16	18	16	24	0.08		0.016784	0.0213447	1.30915	1
1449	Ctsf	0.326269	0.312517	0.397436	ACOS	24	10	12	10	12	24	0.92		0.016784	0.0213447	1.30915	1
1530	Pgrmc2	0.326269	0.312517	0.397436	ACOS	24	2	6	2	6	24	0.83		0.016784	0.0213447	1.30915	1
1591	Mvk	0.326269	0.312517	0.397436	ACOS	24	20	22	20	22	24	0.92		0.016784	0.0213447	1.30915	1
1669	Fkbp11	0.326269	0.312517	0.397436	ACOS	24	14	20	14	20	24	0.75		0.016784	0.0213447	1.30915	1
1689	Ggact	0.326269	0.312517	0.397436	ACOS	24	20	14	20	14	24	0.25		0.016784	0.0213447	1.30915	1
1712	Ap3m1	0.326269	0.312517	0.397436	ACOS	24	6	2	6	2	24	0.17		0.016784	0.0213447	1.30915	1
1729	Snrnp70	0.326269	0.312517	0.397436	ACOS	24	0	20	0	20	24	0.17		0.016784	0.0213447	1.30915	1
1814	Naga	0.326269	0.312517	0.397436	ACOS	24	6	2	6	2	24	0.17		0.016784	0.0213447	1.30915	1
1832	Ewsr1	0.326269	0.312517	0.397436	ACOS	24	4	6	4	6	24	0.92		0.016784	0.0213447	1.30915	1
1869	Slc2a2	0.326269	0.312517	0.397436	ACOS	24	16	12	16	12	24	0.17		0.016784	0.0213447	1.30915	1
1887	Eftud1	0.326269	0.312517	0.397436	ACOS	24	20	0	20	0	24	0.83		0.016784	0.0213447	1.30915	1
1938	Nln	0.326269	0.312517	0.397436	ACOS	24	20	0	20	0	24	0.83		0.016784	0.0213447	1.30915	1
2121	Gstm7	0.326269	0.312517	0.397436	ACOS	24	20	0	20	0	24	0.83		0.016784	0.0213447	1.30915	1
2219	Cyfip1	0.326269	0.312517	0.397436	ACOS	24	18	0	18	0	24	0.75		0.016784	0.0213447	1.30915	1
2223	Apool	0.326269	0.312517	0.397436	ACOS	24	12	8	12	8	24	0.17		0.016784	0.0213447	1.30915	1
2260	Dhcr7	0.326269	0.312517	0.397436	ACOS	24	0	20	0	20	24	0.17		0.016784	0.0213447	1.30915	1
2266	Tapt1	0.326269	0.312517	0.397436	ACOS	24	6	10	6	10	24	0.83		0.016784	0.0213447	1.30915	1
2281	Mydgf	0.326269	0.312517	0.397436	ACOS	24	10	10	10	10	24	0		0.016784	0.0213447	1.30915	1
2299	Ndufb5	0.326269	0.312517	0.397436	ACOS	24	20	16	20	16	24	0.17		0.016784	0.0213447	1.30915	1
2338	Mrpl44	0.326269	0.312517	0.397436	ACOS	24	18	16	18	16	24	0.08		0.016784	0.0213447	1.30915	1
2400	Csnk1a1	0.326269	0.312517	0.397436	ACOS	24	20	22	20	22	24	0.92		0.016784	0.0213447	1.30915	1
2408	Wdfy1	0.326269	0.312517	0.397436	ACOS	24	0	0	0	0	24	0		0.016784	0.0213447	1.30915	1
2370	Insr	0.322372	0.322987	0.410536	ACOS	24	12	20	12	20	24	0.67		0.0178714	0.0227157	1.39397	1
25	Atox1	0.317078	0.343767	0.42646	ACOS	24	20	22	20	22	24	0.92		0.0194446	0.024122	1.51668	1
56	Pdlim1	0.317078	0.343767	0.42646	ACOS	24	0	20	0	20	24	0.17		0.0194446	0.024122	1.51668	1
74	Ca2	0.317078	0.343767	0.42646	ACOS	24	20	16	20	16	24	0.17		0.0194446	0.024122	1.51668	1
97	Spta1	0.317078	0.343767	0.42646	ACOS	24	8	12	8	12	24	0.83		0.0194446	0.024122	1.51668	1
147	Ctsd	0.317078	0.343767	0.42646	ACOS	24	18	16	18	16	24	0.08		0.0194446	0.024122	1.51668	1
153	Prdx3	0.317078	0.343767	0.42646	ACOS	24	20	16	20	16	24	0.17		0.0194446	0.024122	1.51668	1
215	Cct8	0.317078	0.343767	0.42646	ACOS	24	20	12	20	12	24	0.33		0.0194446	0.024122	1.51668	1
234	Bckdha	0.317078	0.343767	0.42646	ACOS	24	20	0	20	0	24	0.83		0.0194446	0.024122	1.51668	1
242	Rab7a	0.317078	0.343767	0.42646	ACOS	24	20	14	20	14	24	0.25		0.0194446	0.024122	1.51668	1
418	Cp	0.317078	0.343767	0.42646	ACOS	24	4	0	4	0	24	0.17		0.0194446	0.024122	1.51668	1
487	Acad11	0.317078	0.343767	0.42646	ACOS	24	22	20	22	20	24	0.08		0.0194446	0.024122	1.51668	1
496	Aldh8a1	0.317078	0.343767	0.42646	ACOS	24	20	0	20	0	24	0.83		0.0194446	0.024122	1.51668	1
565	Sec14l4	0.317078	0.343767	0.42646	ACOS	24	16	20	16	20	24	0.83		0.0194446	0.024122	1.51668	1
602	Sfpq	0.317078	0.343767	0.42646	ACOS	24	2	8	2	8	24	0.75		0.0194446	0.024122	1.51668	1
611	Gldc	0.317078	0.343767	0.42646	ACOS	24	6	0	6	0	24	0.25		0.0194446	0.024122	1.51668	1
620	Cbs	0.317078	0.343767	0.42646	ACOS	24	0	18	0	18	24	0.25		0.0194446	0.024122	1.51668	1
736	Tars	0.317078	0.343767	0.42646	ACOS	24	20	0	20	0	24	0.83		0.0194446	0.024122	1.51668	1
827	H2afy	0.317078	0.343767	0.42646	ACOS	24	20	14	20	14	24	0.25		0.0194446	0.024122	1.51668	1
977	Oxsm	0.317078	0.343767	0.42646	ACOS	24	0	20	0	20	24	0.17		0.0194446	0.024122	1.51668	1
1004	G3bp1	0.317078	0.343767	0.42646	ACOS	24	2	20	2	20	24	0.25		0.0194446	0.024122	1.51668	1
1007	Atp6v0d1	0.317078	0.343767	0.42646	ACOS	24	20	14	20	14	24	0.25		0.0194446	0.024122	1.51668	1
1019	Eps15	0.317078	0.343767	0.42646	ACOS	24	20	14	20	14	24	0.25		0.0194446	0.024122	1.51668	1
1251	Epn1	0.317078	0.343767	0.42646	ACOS	24	22	20	22	20	24	0.08		0.0194446	0.024122	1.51668	1
1340	Zfyve1	0.317078	0.343767	0.42646	ACOS	24	12	12	12	12	24	0		0.0194446	0.024122	1.51668	1
1448	Cdc42bpb	0.317078	0.343767	0.42646	ACOS	24	8	12	8	12	24	0.83		0.0194446	0.024122	1.51668	1
1450	Serping1	0.317078	0.343767	0.42646	ACOS	24	18	0	18	0	24	0.75		0.0194446	0.024122	1.51668	1
1451	Srsf3	0.317078	0.343767	0.42646	COS	24	22	10	22	10	24	0.5		0.0194446	0.024122	1.51668	1
1452	Rpl22l1	0.317078	0.343767	0.42646	ACOS	24	16	6	16	6	24	0.42		0.0194446	0.024122	1.51668	1
1454	Pfkl	0.317078	0.343767	0.42646	ACOS	24	20	0	20	0	24	0.83		0.0194446	0.024122	1.51668	1
1693	Psmd8	0.317078	0.343767	0.42646	ACOS	24	20	0	20	0	24	0.83		0.0194446	0.024122	1.51668	1
1722	Nat2	0.317078	0.343767	0.42646	ACOS	24	20	0	20	0	24	0.83		0.0194446	0.024122	1.51668	1
1844	Hacd3	0.317078	0.343767	0.42646	ACOS	24	20	22	20	22	24	0.92		0.0194446	0.024122	1.51668	1
1918	Ufsp2	0.317078	0.343767	0.42646	ACOS	24	20	0	20	0	24	0.83		0.0194446	0.024122	1.51668	1
1950	Eml2	0.317078	0.343767	0.42646	ACOS	24	20	16	20	16	24	0.17		0.0194446	0.024122	1.51668	1
2016	Ndufa13	0.317078	0.343767	0.42646	ACOS	24	12	6	12	6	24	0.25		0.0194446	0.024122	1.51668	1
2030	Zc3h15	0.317078	0.343767	0.42646	ACOS	24	0	0	0	0	24	0		0.0194446	0.024122	1.51668	1
2114	Cfi	0.317078	0.343767	0.42646	ACOS	24	0	20	0	20	24	0.17		0.0194446	0.024122	1.51668	1
2165	Dguok	0.317078	0.343767	0.42646	ACOS	24	20	0	20	0	24	0.83		0.0194446	0.024122	1.51668	1
2187	Dag1	0.317078	0.343767	0.42646	ACOS	24	8	12	8	12	24	0.83		0.0194446	0.024122	1.51668	1
2208	Ranbp3	0.317078	0.343767	0.42646	ACOS	24	2	6	2	6	24	0.83		0.0194446	0.024122	1.51668	1
2221	Rpl38	0.317078	0.343767	0.42646	ACOS	24	2	16	2	16	24	0.42		0.0194446	0.024122	1.51668	1
2243	Abhd6	0.317078	0.343767	0.42646	ACOS	24	20	14	20	14	24	0.25		0.0194446	0.024122	1.51668	1
2256	Lrrfip2	0.317078	0.343767	0.42646	ACOS	24	20	2	20	2	24	0.75		0.0194446	0.024122	1.51668	1
2273	Enpp3	0.317078	0.343767	0.42646	ACOS	24	10	12	10	12	24	0.92		0.0194446	0.024122	1.51668	1
2342	Ndufaf4	0.317078	0.343767	0.42646	ACOS	24	20	0	20	0	24	0.83		0.0194446	0.024122	1.51668	1
2365	Hspa13	0.317078	0.343767	0.42646	ACOS	24	10	12	10	12	24	0.92		0.0194446	0.024122	1.51668	1
2417	Ap2s1	0.317078	0.343767	0.42646	ACOS	24	16	8	16	8	24	0.33		0.0194446	0.024122	1.51668	1
16	Myh11	0.307887	0.375016	0.455685	ACOS	24	12	14	12	14	24	0.92		0.0224552	0.0272855	1.75151	1
246	Gss	0.307887	0.375016	0.455685	ACOS	24	0	18	0	18	24	0.25		0.0224552	0.0272855	1.75151	1
288	Psmc5	0.307887	0.375016	0.455685	ACOS	24	20	22	20	22	24	0.92		0.0224552	0.0272855	1.75151	1
290	Rps14	0.307887	0.375016	0.455685	ACOS	24	12	8	12	8	24	0.17		0.0224552	0.0272855	1.75151	1
320	Hnrnph2	0.307887	0.375016	0.455685	ACOS	24	12	6	12	6	24	0.25		0.0224552	0.0272855	1.75151	1
407	Stip1	0.307887	0.375016	0.455685	ACOS	24	18	16	18	16	24	0.08		0.0224552	0.0272855	1.75151	1
513	Metap1	0.307887	0.375016	0.455685	ACOS	24	12	12	12	12	24	0		0.0224552	0.0272855	1.75151	1
559	Gpt	0.307887	0.375016	0.455685	ACOS	24	4	0	4	0	24	0.17		0.0224552	0.0272855	1.75151	1
570	Bphl	0.307887	0.375016	0.455685	ACOS	24	20	16	20	16	24	0.17		0.0224552	0.0272855	1.75151	1
669	Vwa5a	0.307887	0.375016	0.455685	ACOS	24	20	14	20	14	24	0.25		0.0224552	0.0272855	1.75151	1
706	Rps21	0.307887	0.375016	0.455685	ACOS	24	18	12	18	12	24	0.25		0.0224552	0.0272855	1.75151	1
710	Atp6v1g1	0.307887	0.375016	0.455685	ACOS	24	12	8	12	8	24	0.17		0.0224552	0.0272855	1.75151	1
818	Cnpy2	0.307887	0.375016	0.455685	ACOS	24	0	0	0	0	24	0		0.0224552	0.0272855	1.75151	1
923	Sqrdl	0.307887	0.375016	0.455685	ACOS	24	2	0	2	0	24	0.08		0.0224552	0.0272855	1.75151	1
1156	Vps26a	0.307887	0.375016	0.455685	ACOS	24	10	8	10	8	24	0.08		0.0224552	0.0272855	1.75151	1
1184	Rhog	0.307887	0.375016	0.455685	ACOS	24	12	12	12	12	24	0		0.0224552	0.0272855	1.75151	1
1197	Rps23	0.307887	0.375016	0.455685	ACOS	24	22	6	22	6	24	0.67		0.0224552	0.0272855	1.75151	1
1263	Sec22b	0.307887	0.375016	0.455685	ACOS	24	20	0	20	0	24	0.83		0.0224552	0.0272855	1.75151	1
1283	Anxa7	0.307887	0.375016	0.455685	ACOS	24	6	10	6	10	24	0.83		0.0224552	0.0272855	1.75151	1
1308	Mbl1	0.307887	0.375016	0.455685	ACOS	24	6	6	6	6	24	0		0.0224552	0.0272855	1.75151	1
1478	Dr1	0.307887	0.375016	0.455685	ACOS	24	20	16	20	16	24	0.17		0.0224552	0.0272855	1.75151	1
1541	Cbr4	0.307887	0.375016	0.455685	COS	24	12	0	12	0	24	0.5		0.0224552	0.0272855	1.75151	1
1627	Epb41	0.307887	0.375016	0.455685	ACOS	24	2	20	2	20	24	0.25		0.0224552	0.0272855	1.75151	1
1651	Dtd2	0.307887	0.375016	0.455685	ACOS	24	14	12	14	12	24	0.08		0.0224552	0.0272855	1.75151	1
1656	Reep6	0.307887	0.375016	0.455685	ACOS	24	12	18	12	18	24	0.75		0.0224552	0.0272855	1.75151	1
1686	Hpcal1	0.307887	0.375016	0.455685	ACOS	24	10	10	10	10	24	0		0.0224552	0.0272855	1.75151	1
1721	Psmb8	0.307887	0.375016	0.455685	ACOS	24	12	8	12	8	24	0.17		0.0224552	0.0272855	1.75151	1
1864	Crk	0.307887	0.375016	0.455685	ACOS	24	12	8	12	8	24	0.17		0.0224552	0.0272855	1.75151	1
[truncated: 443 more rows]

## Sheet: rhythmic metabolic proteins
Method	BD2 eJTK
NULL_SIZE	100000
DW_END	0
PERIOD_MIN	24
PERIOD_MAX	24
DW_START	0
PRESET	EJTK_CLASSIC
METHOD	BD2EJTK
DATA_SET_TYPE_NAME	no dtr
PARAMS_SUMMARY	no dtr min-max p(24.0)
DATA_SET_TYPE	NO_DTR
Individual Results
Data Id	Data Label	tau	emp p	emp p BH Corrected	Pattern Shape	Pattern Period	Pattern Peak	P. Trough	P. Circ. Peak	P. Circ. Trough	P. Width	P. Asym		JTK p from tau	JTK p BH Corrected	bf corrected JTK p	BH bf corrected p
215	Pepck	0.730658	9.9999e-06	0.00288997	ACOS	24	12	6	12	6	24	0.25		9.71311e-07	0.000280709	7.57623e-05	0.0218953
40	Apob	0.675514	0.000139999	0.0125232	ACOS	24	20	0	20	0	24	0.83		5.40978e-06	0.000449334	0.000421963	0.035048
48	Atp5f1e	0.666323	0.000199998	0.0125232	ACOS	24	0	20	0	20	24	0.17		7.11619e-06	0.000449334	0.000555063	0.035048
254	Slc25a12	0.666323	0.000199998	0.0125232	ACOS	24	20	0	20	0	24	0.83		7.11619e-06	0.000449334	0.000555063	0.035048
140	Lpin1	0.663165	0.000239998	0.0125232	ACOS	24	16	0	16	0	24	0.67		7.81304e-06	0.000449334	0.000609417	0.035048
156	Mtnd2	0.657133	0.000259997	0.0125232	ACOS	24	20	0	20	0	24	0.83		9.32873e-06	0.000449334	0.000727641	0.035048
144	Mcee	0.638751	0.000499995	0.0206427	ACOS	24	20	0	20	0	24	0.83		1.58672e-05	0.00065509	0.00123764	0.051097
207	Ogdh	0.629561	0.000749993	0.0258784	ACOS	24	20	0	20	0	24	0.83		2.05877e-05	0.000740729	0.00160584	0.0577768
233	Prdx1	0.62037	0.000869991	0.0258784	ACOS	24	22	20	22	20	24	0.08		2.66212e-05	0.000740729	0.00207645	0.0577768
42	Asl	0.611179	0.00098999	0.0258784	ACOS	24	20	0	20	0	24	0.83		3.43054e-05	0.000740729	0.00267582	0.0577768
213	Pdha1	0.611179	0.00098999	0.0258784	ACOS	24	20	16	20	16	24	0.17		3.43054e-05	0.000740729	0.00267582	0.0577768
98	Gckr	0.601989	0.00147999	0.0258784	ACOS	24	20	0	20	0	24	0.83		4.40569e-05	0.000740729	0.00343644	0.0577768
175	Ndufa9	0.601989	0.00147999	0.0258784	ACOS	24	20	0	20	0	24	0.83		4.40569e-05	0.000740729	0.00343644	0.0577768
266	Slc27a5	0.601989	0.00147999	0.0258784	ACOS	24	20	0	20	0	24	0.83		4.40569e-05	0.000740729	0.00343644	0.0577768
278	Tm7sf2	0.595994	0.00163998	0.0258784	ACOS	24	20	14	20	14	24	0.25		5.1771e-05	0.000740729	0.00403814	0.0577768
172	Ndufa6	0.592798	0.00196998	0.0258784	ACOS	24	0	20	0	20	24	0.17		5.63877e-05	0.000740729	0.00439824	0.0577768
10	Acadm	0.592798	0.00196998	0.0258784	ACOS	24	20	16	20	16	24	0.17		5.63877e-05	0.000740729	0.00439824	0.0577768
91	G6pc	0.592798	0.00196998	0.0258784	ACOS	24	20	0	20	0	24	0.83		5.63877e-05	0.000740729	0.00439824	0.0577768
158	Mtnd5	0.592798	0.00196998	0.0258784	ACOS	24	20	0	20	0	24	0.83		5.63877e-05	0.000740729	0.00439824	0.0577768
178	Ndufaf3	0.592798	0.00196998	0.0258784	ACOS	24	20	16	20	16	24	0.17		5.63877e-05	0.000740729	0.00439824	0.0577768
253	Slc25a11	0.592798	0.00196998	0.0258784	ACOS	24	20	0	20	0	24	0.83		5.63877e-05	0.000740729	0.00439824	0.0577768
256	Slc25a15	0.592798	0.00196998	0.0258784	ACOS	24	20	0	20	0	24	0.83		5.63877e-05	0.000740729	0.00439824	0.0577768
31	Akr1a1	0.583607	0.00294997	0.0354021	ACOS	24	2	10	2	10	24	0.67		7.19241e-05	0.000866086	0.00561008	0.0675547
85	Eno1	0.583607	0.00294997	0.0354021	ACOS	24	20	14	20	14	24	0.25		7.19241e-05	0.000866086	0.00561008	0.0675547
32	Akr1b1	0.574417	0.00343997	0.0354021	ACOS	24	0	20	0	20	24	0.17		9.14296e-05	0.00101627	0.00713151	0.0792694
80	Dld	0.574417	0.00343997	0.0354021	ACOS	24	0	18	0	18	24	0.25		9.14296e-05	0.00101627	0.00713151	0.0792694
139	Lipe	0.570178	0.00379996	0.0354021	ACOS	24	20	16	20	16	24	0.17		0.000102012	0.00104609	0.00795691	0.0815953
271	Sqle	0.568057	0.00379996	0.0354021	ACOS	24	20	0	20	0	24	0.83		0.000107731	0.00104609	0.00840299	0.0815953
55	Atp5pf	0.565226	0.00391996	0.0354021	ACOS	24	0	18	0	18	24	0.25		0.00011583	0.00104609	0.00903478	0.0815953
246	Sdha	0.565226	0.00391996	0.0354021	ACOS	24	0	20	0	20	24	0.17		0.00011583	0.00104609	0.00903478	0.0815953
35	Aldh2	0.565226	0.00391996	0.0354021	ACOS	24	20	16	20	16	24	0.17		0.00011583	0.00104609	0.00903478	0.0815953
148	Mlycd	0.565226	0.00391996	0.0354021	ACOS	24	20	0	20	0	24	0.83		0.00011583	0.00104609	0.00903478	0.0815953
13	Acat1	0.556035	0.00587994	0.0472029	ACOS	24	18	16	18	16	24	0.08		0.000146246	0.00117403	0.0114072	0.0915745
157	Mtnd4	0.556035	0.00587994	0.0472029	ACOS	24	20	0	20	0	24	0.83		0.000146246	0.00117403	0.0114072	0.0915745
202	Nme1	0.556035	0.00587994	0.0472029	ACOS	24	0	20	0	20	24	0.17		0.000146246	0.00117403	0.0114072	0.0915745
206	Nsdhl	0.556035	0.00587994	0.0472029	ACOS	24	20	0	20	0	24	0.83		0.000146246	0.00117403	0.0114072	0.0915745
154	Mtco2	0.546845	0.00685993	0.0521716	ACOS	24	20	0	20	0	24	0.83		0.000184024	0.00139955	0.0143539	0.109165
272	Sucla2	0.546845	0.00685993	0.0521716	ACOS	24	20	16	20	16	24	0.17		0.000184024	0.00139955	0.0143539	0.109165
89	Fdps	0.537654	0.00782992	0.0551914	ACOS	24	20	0	20	0	24	0.83		0.000230778	0.0016267	0.0180007	0.126883
243	Pygl	0.537654	0.00782992	0.0551914	ACOS	24	20	22	20	22	24	0.92		0.000230778	0.0016267	0.0180007	0.126883
244	Rpe	0.537654	0.00782992	0.0551914	ACOS	24	20	22	20	22	24	0.92		0.000230778	0.0016267	0.0180007	0.126883
6	Acaa2	0.528463	0.0117399	0.0737571	ACOS	24	6	12	6	12	24	0.75		0.000288434	0.00181212	0.0224979	0.141345
64	Cox5b	0.528463	0.0117399	0.0737571	ACOS	24	0	20	0	20	24	0.17		0.000288434	0.00181212	0.0224979	0.141345
113	Gpt2	0.528463	0.0117399	0.0737571	ACOS	24	18	12	18	12	24	0.25		0.000288434	0.00181212	0.0224979	0.141345
196	Ndufs6	0.528463	0.0117399	0.0737571	ACOS	24	0	20	0	20	24	0.17		0.000288434	0.00181212	0.0224979	0.141345
273	Suclg1	0.528463	0.0117399	0.0737571	ACOS	24	0	20	0	20	24	0.17		0.000288434	0.00181212	0.0224979	0.141345
5	Acaa1b	0.519273	0.0136899	0.076084	ACOS	24	20	16	20	16	24	0.17		0.00035928	0.00199677	0.0280238	0.155748
46	Atp5f1c	0.519273	0.0136899	0.076084	ACOS	24	20	12	20	12	24	0.33		0.00035928	0.00199677	0.0280238	0.155748
84	Echs1	0.519273	0.0136899	0.076084	ACOS	24	0	20	0	20	24	0.17		0.00035928	0.00199677	0.0280238	0.155748
190	Ndufc2	0.519273	0.0136899	0.076084	ACOS	24	10	8	10	8	24	0.08		0.00035928	0.00199677	0.0280238	0.155748
195	Ndufs5	0.519273	0.0136899	0.076084	ACOS	24	0	20	0	20	24	0.17		0.00035928	0.00199677	0.0280238	0.155748
219	Pgam1	0.519273	0.0136899	0.076084	ACOS	24	0	20	0	20	24	0.17		0.00035928	0.00199677	0.0280238	0.155748
23	Acss3	0.510082	0.0156398	0.0792968	ACOS	24	20	16	20	16	24	0.17		0.000446021	0.00226141	0.0347897	0.17639
63	Cox5a	0.510082	0.0156398	0.0792968	ACOS	24	20	0	20	0	24	0.83		0.000446021	0.00226141	0.0347897	0.17639
90	Fh	0.510082	0.0156398	0.0792968	ACOS	24	20	0	20	0	24	0.83		0.000446021	0.00226141	0.0347897	0.17639
106	Got2	0.510082	0.0156398	0.0792968	ACOS	24	0	18	0	18	24	0.25		0.000446021	0.00226141	0.0347897	0.17639
283	Uqcrb	0.510082	0.0156398	0.0792968	ACOS	24	0	20	0	20	24	0.17		0.000446021	0.00226141	0.0347897	0.17639
68	Cox7a2	0.500891	0.0195498	0.0896808	ACOS	24	12	8	12	8	24	0.17		0.000551845	0.00253148	0.0430439	0.197456
87	Fbp1	0.500891	0.0195498	0.0896808	ACOS	24	20	0	20	0	24	0.83		0.000551845	0.00253148	0.0430439	0.197456
115	Gys2	0.500891	0.0195498	0.0896808	ACOS	24	20	0	20	0	24	0.83		0.000551845	0.00253148	0.0430439	0.197456
137	Lhpp	0.500891	0.0195498	0.0896808	ACOS	24	20	0	20	0	24	0.83		0.000551845	0.00253148	0.0430439	0.197456
222	Pgls	0.500891	0.0195498	0.0896808	ACOS	24	20	22	20	22	24	0.92		0.000551845	0.00253148	0.0430439	0.197456
258	Slc25a22	0.500891	0.0195498	0.0896808	ACOS	24	20	16	20	16	24	0.17		0.000551845	0.00253148	0.0430439	0.197456
7	Acaca	0.491701	0.0234598	0.101192	ACOS	24	20	22	20	22	24	0.92		0.000680488	0.00293524	0.0530781	0.228949
83	Ebp	0.491701	0.0234598	0.101192	ACOS	24	22	20	22	20	24	0.08		0.000680488	0.00293524	0.0530781	0.228949
93	Gale	0.491701	0.0234598	0.101192	ACOS	24	20	0	20	0	24	0.83		0.000680488	0.00293524	0.0530781	0.228949
102	Glud1	0.491701	0.0234598	0.101192	ACOS	24	4	20	4	20	24	0.33		0.000680488	0.00293524	0.0530781	0.228949
169	Ndufa3	0.483917	0.0268297	0.114026	ACOS	24	12	18	12	18	24	0.75		0.000810497	0.00322259	0.0632188	0.251362
50	Atp5mf	0.48251	0.0312697	0.120493	ACOS	24	2	20	2	20	24	0.25		0.000836311	0.00322259	0.0652323	0.251362
75	Cyp51a1	0.48251	0.0312697	0.120493	ACOS	24	20	0	20	0	24	0.83		0.000836311	0.00322259	0.0652323	0.251362
110	Gpd1l	0.48251	0.0312697	0.120493	ACOS	24	22	20	22	20	24	0.08		0.000836311	0.00322259	0.0652323	0.251362
114	Gsr	0.48251	0.0312697	0.120493	ACOS	24	8	16	8	16	24	0.67		0.000836311	0.00322259	0.0652323	0.251362
134	Lclat1	0.48251	0.0312697	0.120493	ACOS	24	18	16	18	16	24	0.08		0.000836311	0.00322259	0.0652323	0.251362
150	Msmo1	0.48251	0.0312697	0.120493	ACOS	24	20	0	20	0	24	0.83		0.000836311	0.00322259	0.0652323	0.251362
270	Sord	0.48251	0.0312697	0.120493	ACOS	24	0	0	0	0	24	0		0.000836311	0.00322259	0.0652323	0.251362
8	Acacb	0.473319	0.0351796	0.122493	ACOS	24	20	22	20	22	24	0.92		0.00102438	0.00356682	0.0799018	0.278212
56	Atp5po	0.473319	0.0351796	0.122493	ACOS	24	20	0	20	0	24	0.83		0.00102438	0.00356682	0.0799018	0.278212
66	Cox6b1	0.473319	0.0351796	0.122493	ACOS	24	22	6	22	6	24	0.67		0.00102438	0.00356682	0.0799018	0.278212
74	Cyc1	0.473319	0.0351796	0.122493	ACOS	24	20	0	20	0	24	0.83		0.00102438	0.00356682	0.0799018	0.278212
132	Ivd	0.473319	0.0351796	0.122493	ACOS	24	20	16	20	16	24	0.17		0.00102438	0.00356682	0.0799018	0.278212
182	Ndufb2	0.473319	0.0351796	0.122493	ACOS	24	2	6	2	6	24	0.83		0.00102438	0.00356682	0.0799018	0.278212
201	Ndufv3	0.473319	0.0351796	0.122493	ACOS	24	18	16	18	16	24	0.08		0.00102438	0.00356682	0.0799018	0.278212
286	Uqcrfs1	0.473319	0.0351796	0.122493	ACOS	24	20	16	20	16	24	0.17		0.00102438	0.00356682	0.0799018	0.278212
4	Acaa1a	0.464129	0.0390896	0.126931	ACOS	24	20	16	20	16	24	0.17		0.00125056	0.00406081	0.0975439	0.316744
44	Atp5f1a	0.464129	0.0390896	0.126931	ACOS	24	20	16	20	16	24	0.17		0.00125056	0.00406081	0.0975439	0.316744
60	Bdh1	0.464129	0.0390896	0.126931	ACOS	24	20	16	20	16	24	0.17		0.00125056	0.00406081	0.0975439	0.316744
116	Hadh	0.464129	0.0390896	0.126931	ACOS	24	20	16	20	16	24	0.17		0.00125056	0.00406081	0.0975439	0.316744
128	Idh3a	0.464129	0.0390896	0.126931	ACOS	24	20	12	20	12	24	0.33		0.00125056	0.00406081	0.0975439	0.316744
211	Pcca	0.464129	0.0390896	0.126931	ACOS	24	22	16	22	16	24	0.25		0.00125056	0.00406081	0.0975439	0.316744
186	Ndufb6	0.460531	0.0450695	0.138306	ACOS	24	0	0	0	0	24	0		0.00135091	0.00433791	0.105371	0.338357
38	Aldob	0.454938	0.0468995	0.138306	ACOS	24	22	20	22	20	24	0.08		0.0015216	0.00448717	0.118685	0.349999
49	Atp5me	0.454938	0.0468995	0.138306	ACOS	24	0	20	0	20	24	0.17		0.0015216	0.00448717	0.118685	0.349999
143	Mccc2	0.454938	0.0468995	0.138306	ACOS	24	18	16	18	16	24	0.08		0.0015216	0.00448717	0.118685	0.349999
174	Ndufa8	0.454938	0.0468995	0.138306	ACOS	24	0	20	0	20	24	0.17		0.0015216	0.00448717	0.118685	0.349999
180	Ndufb10	0.454938	0.0468995	0.138306	ACOS	24	20	0	20	0	24	0.83		0.0015216	0.00448717	0.118685	0.349999
197	Ndufs7	0.454938	0.0468995	0.138306	ACOS	24	20	0	20	0	24	0.83		0.0015216	0.00448717	0.118685	0.349999
210	Pc	0.454938	0.0468995	0.138306	ACOS	24	20	14	20	14	24	0.25		0.0015216	0.00448717	0.118685	0.349999
284	Uqcrc1	0.454938	0.0468995	0.138306	ACOS	24	22	18	22	18	24	0.17		0.0015216	0.00448717	0.118685	0.349999
155	Mtco3	0.451652	0.0527495	0.143737	ACOS	24	12	8	12	8	24	0.17		0.00163085	0.00476078	0.127207	0.37134
33	Aldh1a7	0.445747	0.0547095	0.143737	ACOS	24	20	16	20	16	24	0.17		0.00184524	0.00484794	0.143928	0.378139
62	Cox4i1	0.445747	0.0547095	0.143737	ACOS	24	22	20	22	20	24	0.08		0.00184524	0.00484794	0.143928	0.378139
76	Dhcr24	0.445747	0.0547095	0.143737	ACOS	24	20	0	20	0	24	0.83		0.00184524	0.00484794	0.143928	0.378139
119	Hibadh	0.445747	0.0547095	0.143737	ACOS	24	20	0	20	0	24	0.83		0.00184524	0.00484794	0.143928	0.378139
168	Ndufa2	0.445747	0.0547095	0.143737	ACOS	24	12	8	12	8	24	0.17		0.00184524	0.00484794	0.143928	0.378139
170	Ndufa4	0.445747	0.0547095	0.143737	ACOS	24	20	0	20	0	24	0.83		0.00184524	0.00484794	0.143928	0.378139
171	Ndufa5	0.445747	0.0547095	0.143737	ACOS	24	2	2	2	2	24	0		0.00184524	0.00484794	0.143928	0.378139
232	Ppa2	0.445747	0.0547095	0.143737	ACOS	24	20	16	20	16	24	0.17		0.00184524	0.00484794	0.143928	0.378139
259	Slc25a3	0.445747	0.0547095	0.143737	ACOS	24	2	6	2	6	24	0.83		0.00184524	0.00484794	0.143928	0.378139
268	Slc38a3	0.445747	0.0547095	0.143737	ACOS	24	12	8	12	8	24	0.17		0.00184524	0.00484794	0.143928	0.378139
274	Suclg2	0.445747	0.0547095	0.143737	ACOS	24	20	16	20	16	24	0.17		0.00184524	0.00484794	0.143928	0.378139
136	Ldhb	0.437683	0.0622694	0.144545	ACOS	24	0	2	0	2	24	0.92		0.00217947	0.00515642	0.169999	0.402201
43	Ass1	0.436557	0.0625194	0.144545	ACOS	24	20	0	20	0	24	0.83		0.00223029	0.00515642	0.173962	0.402201
47	Atp5f1d	0.436557	0.0625194	0.144545	ACOS	24	0	20	0	20	24	0.17		0.00223029	0.00515642	0.173962	0.402201
57	Auh	0.436557	0.0625194	0.144545	ACOS	24	8	12	8	12	24	0.83		0.00223029	0.00515642	0.173962	0.402201
70	Cpt1a	0.436557	0.0625194	0.144545	ACOS	24	20	0	20	0	24	0.83		0.00223029	0.00515642	0.173962	0.402201
94	Galk1	0.436557	0.0625194	0.144545	ACOS	24	20	22	20	22	24	0.92		0.00223029	0.00515642	0.173962	0.402201
99	Gk	0.436557	0.0625194	0.144545	ACOS	24	20	16	20	16	24	0.17		0.00223029	0.00515642	0.173962	0.402201
129	Idh3g	0.436557	0.0625194	0.144545	ACOS	24	20	0	20	0	24	0.83		0.00223029	0.00515642	0.173962	0.402201
146	Mdh2	0.436557	0.0625194	0.144545	ACOS	24	22	20	22	20	24	0.08		0.00223029	0.00515642	0.173962	0.402201
177	Ndufaf2	0.436557	0.0625194	0.144545	ACOS	24	0	20	0	20	24	0.17		0.00223029	0.00515642	0.173962	0.402201
192	Ndufs2	0.436557	0.0625194	0.144545	ACOS	24	20	0	20	0	24	0.83		0.00223029	0.00515642	0.173962	0.402201
216	Pfkfb1	0.436557	0.0625194	0.144545	ACOS	24	20	22	20	22	24	0.92		0.00223029	0.00515642	0.173962	0.402201
220	Pgd	0.436557	0.0625194	0.144545	ACOS	24	20	0	20	0	24	0.83		0.00223029	0.00515642	0.173962	0.402201
223	Pgm1	0.436557	0.0625194	0.144545	ACOS	24	20	0	20	0	24	0.83		0.00223029	0.00515642	0.173962	0.402201
276	Tkfc	0.436557	0.0625194	0.144545	ACOS	24	20	22	20	22	24	0.92		0.00223029	0.00515642	0.173962	0.402201
12	Acadsb	0.427366	0.0781492	0.168546	ACOS	24	20	0	20	0	24	0.83		0.00268678	0.00579461	0.209568	0.45198
15	Acly	0.427366	0.0781492	0.168546	ACOS	24	20	16	20	16	24	0.17		0.00268678	0.00579461	0.209568	0.45198
16	Aco1	0.427366	0.0781492	0.168546	ACOS	24	20	0	20	0	24	0.83		0.00268678	0.00579461	0.209568	0.45198
78	Dhtkd1	0.427366	0.0781492	0.168546	ACOS	24	20	0	20	0	24	0.83		0.00268678	0.00579461	0.209568	0.45198
79	Dlat	0.427366	0.0781492	0.168546	ACOS	24	20	16	20	16	24	0.17		0.00268678	0.00579461	0.209568	0.45198
152	Mtatp8	0.427366	0.0781492	0.168546	ACOS	24	14	20	14	20	24	0.75		0.00268678	0.00579461	0.209568	0.45198
189	Ndufb9	0.427366	0.0781492	0.168546	ACOS	24	12	16	12	16	24	0.83		0.00268678	0.00579461	0.209568	0.45198
234	Prdx2	0.427366	0.0781492	0.168546	ACOS	24	20	16	20	16	24	0.17		0.00268678	0.00579461	0.209568	0.45198
251	Slc25a1	0.427366	0.0781492	0.168546	ACOS	24	22	6	22	6	24	0.67		0.00268678	0.00579461	0.209568	0.45198
21	Acsl5	0.418175	0.0937691	0.186891	ACOS	24	20	16	20	16	24	0.17		0.00322602	0.00642978	0.251629	0.501523
22	Acss2	0.418175	0.0937691	0.186891	ACOS	24	20	16	20	16	24	0.17		0.00322602	0.00642978	0.251629	0.501523
86	Fasn	0.418175	0.0937691	0.186891	ACOS	24	20	14	20	14	24	0.25		0.00322602	0.00642978	0.251629	0.501523
184	Ndufb4	0.418175	0.0937691	0.186891	ACOS	24	22	20	22	20	24	0.08		0.00322602	0.00642978	0.251629	0.501523
228	Plin3	0.418175	0.0937691	0.186891	ACOS	24	20	22	20	22	24	0.92		0.00322602	0.00642978	0.251629	0.501523
237	Prdx6	0.418175	0.0937691	0.186891	ACOS	24	20	0	20	0	24	0.83		0.00322602	0.00642978	0.251629	0.501523
240	Prpsap1	0.418175	0.0937691	0.186891	ACOS	24	20	14	20	14	24	0.25		0.00322602	0.00642978	0.251629	0.501523
241	Prpsap2	0.418175	0.0937691	0.186891	ACOS	24	20	0	20	0	24	0.83		0.00322602	0.00642978	0.251629	0.501523
255	Slc25a13	0.418175	0.0937691	0.186891	ACOS	24	20	0	20	0	24	0.83		0.00322602	0.00642978	0.251629	0.501523
275	Taldo1	0.418175	0.0937691	0.186891	ACOS	24	22	20	22	20	24	0.08		0.00322602	0.00642978	0.251629	0.501523
289	Xylb	0.418175	0.0937691	0.186891	ACOS	24	20	0	20	0	24	0.83		0.00322602	0.00642978	0.251629	0.501523
2	Abhd5	0.414478	0.096529	0.188493	ACOS	24	6	22	6	22	24	0.33		0.00346911	0.00678425	0.27059	0.529171
52	Atp5mj	0.414402	0.096529	0.188493	ACOS	24	10	10	10	10	24	0		0.00347428	0.00678425	0.270994	0.529171
245	Rpia	0.41764	0.096529	0.188493	ACOS	24	6	10	6	10	24	0.83		0.00326024	0.00645349	0.254299	0.503372
29	Agpat3	0.408985	0.109399	0.202668	ACOS	24	6	10	6	10	24	0.83		0.00386073	0.00715226	0.301137	0.557876
39	Aldoc	0.408985	0.109399	0.202668	ACOS	24	8	12	8	12	24	0.83		0.00386073	0.00715226	0.301137	0.557876
88	Fdft1	0.408985	0.109399	0.202668	ACOS	24	20	22	20	22	24	0.92		0.00386073	0.00715226	0.301137	0.557876
173	Ndufa7	0.408985	0.109399	0.202668	ACOS	24	22	20	22	20	24	0.08		0.00386073	0.00715226	0.301137	0.557876
176	Ndufab1	0.408985	0.109399	0.202668	ACOS	24	14	20	14	20	24	0.75		0.00386073	0.00715226	0.301137	0.557876
183	Ndufb3	0.408985	0.109399	0.202668	ACOS	24	22	20	22	20	24	0.08		0.00386073	0.00715226	0.301137	0.557876
199	Ndufv1	0.408985	0.109399	0.202668	ACOS	24	20	16	20	16	24	0.17		0.00386073	0.00715226	0.301137	0.557876
203	Nme2	0.408985	0.109399	0.202668	ACOS	24	0	20	0	20	24	0.17		0.00386073	0.00715226	0.301137	0.557876
36	Aldh6a1	0.399794	0.125019	0.213789	ACOS	24	0	18	0	18	24	0.25		0.00460516	0.0078751	0.359202	0.614257
54	Atp5pd	0.399794	0.125019	0.213789	ACOS	24	0	18	0	18	24	0.25		0.00460516	0.0078751	0.359202	0.614257
59	Bckdhb	0.399794	0.125019	0.213789	ACOS	24	20	16	20	16	24	0.17		0.00460516	0.0078751	0.359202	0.614257
96	Gapdh	0.399794	0.125019	0.213789	ACOS	24	20	22	20	22	24	0.92		0.00460516	0.0078751	0.359202	0.614257
97	Gck	0.399794	0.125019	0.213789	ACOS	24	20	22	20	22	24	0.92		0.00460516	0.0078751	0.359202	0.614257
105	Got1	0.399794	0.125019	0.213789	ACOS	24	20	22	20	22	24	0.92		0.00460516	0.0078751	0.359202	0.614257
107	Gpam	0.399794	0.125019	0.213789	ACOS	24	20	16	20	16	24	0.17		0.00460516	0.0078751	0.359202	0.614257
131	Impa1	0.399794	0.125019	0.213789	ACOS	24	2	8	2	8	24	0.75		0.00460516	0.0078751	0.359202	0.614257
138	Lipa	0.399794	0.125019	0.213789	ACOS	24	10	10	10	10	24	0		0.00460516	0.0078751	0.359202	0.614257
149	Mmut	0.399794	0.125019	0.213789	ACOS	24	20	0	20	0	24	0.83		0.00460516	0.0078751	0.359202	0.614257
239	Prps2	0.399794	0.125019	0.213789	ACOS	24	20	14	20	14	24	0.25		0.00460516	0.0078751	0.359202	0.614257
252	Slc25a10	0.399794	0.125019	0.213789	ACOS	24	20	14	20	14	24	0.25		0.00460516	0.0078751	0.359202	0.614257
281	Ugp2	0.399794	0.125019	0.213789	ACOS	24	20	14	20	14	24	0.25		0.00460516	0.0078751	0.359202	0.614257
17	Aco2	0.390603	0.140649	0.233606	ACOS	24	6	16	6	16	24	0.58		0.00547514	0.00909376	0.427061	0.709313
26	Adh4	0.390603	0.140649	0.233606	ACOS	24	20	14	20	14	24	0.25		0.00547514	0.00909376	0.427061	0.709313
67	Cox6c	0.390603	0.140649	0.233606	ACOS	24	16	20	16	20	24	0.83		0.00547514	0.00909376	0.427061	0.709313
164	Ndufa10	0.390603	0.140649	0.233606	ACOS	24	20	16	20	16	24	0.17		0.00547514	0.00909376	0.427061	0.709313
242	Pygb	0.390603	0.140649	0.233606	ACOS	24	4	12	4	12	24	0.67		0.00547514	0.00909376	0.427061	0.709313
82	Dmac2	0.387718	0.145059	0.239554	ACOS	24	10	2	10	2	24	0.33		0.00577691	0.00954015	0.450599	0.744132
25	Adh1	0.381413	0.156268	0.242804	ACOS	24	8	12	8	12	24	0.83		0.0064882	0.0100811	0.50608	0.786328
45	Atp5f1b	0.381413	0.156268	0.242804	ACOS	24	20	0	20	0	24	0.83		0.0064882	0.0100811	0.50608	0.786328
95	Galt	0.381413	0.156268	0.242804	ACOS	24	20	16	20	16	24	0.17		0.0064882	0.0100811	0.50608	0.786328
101	Gls2	0.381413	0.156268	0.242804	ACOS	24	20	0	20	0	24	0.83		0.0064882	0.0100811	0.50608	0.786328
117	Hadha	0.381413	0.156268	0.242804	ACOS	24	18	16	18	16	24	0.08		0.0064882	0.0100811	0.50608	0.786328
188	Ndufb8	0.381413	0.156268	0.242804	ACOS	24	22	20	22	20	24	0.08		0.0064882	0.0100811	0.50608	0.786328
200	Ndufv2	0.381413	0.156268	0.242804	ACOS	24	20	0	20	0	24	0.83		0.0064882	0.0100811	0.50608	0.786328
212	Pccb	0.381413	0.156268	0.242804	ACOS	24	20	0	20	0	24	0.83		0.0064882	0.0100811	0.50608	0.786328
238	Prps1	0.381413	0.156268	0.242804	ACOS	24	4	12	4	12	24	0.67		0.0064882	0.0100811	0.50608	0.786328
277	Tkt	0.381413	0.156268	0.242804	ACOS	24	20	16	20	16	24	0.17		0.0064882	0.0100811	0.50608	0.786328
287	Uqcrh	0.381413	0.156268	0.242804	ACOS	24	10	18	10	18	24	0.67		0.0064882	0.0100811	0.50608	0.786328
269	Soat2	0.380177	0.165128	0.255198	ACOS	24	2	2	2	2	24	0		0.00663631	0.0102561	0.517633	0.799978
14	Acat2	0.372222	0.171898	0.256075	ACOS	24	20	16	20	16	24	0.17		0.00766367	0.0114165	0.597766	0.890487
71	Cpt2	0.372222	0.171898	0.256075	ACOS	24	18	16	18	16	24	0.08		0.00766367	0.0114165	0.597766	0.890487
109	Gpd1	0.372222	0.171898	0.256075	ACOS	24	22	20	22	20	24	0.08		0.00766367	0.0114165	0.597766	0.890487
120	Hibch	0.372222	0.171898	0.256075	ACOS	24	2	22	2	22	24	0.17		0.00766367	0.0114165	0.597766	0.890487
123	Hmgcs1	0.372222	0.171898	0.256075	ACOS	24	6	10	6	10	24	0.83		0.00766367	0.0114165	0.597766	0.890487
147	Mgll	0.372222	0.171898	0.256075	ACOS	24	20	22	20	22	24	0.92		0.00766367	0.0114165	0.597766	0.890487
214	Pdhb	0.372222	0.171898	0.256075	ACOS	24	20	0	20	0	24	0.83		0.00766367	0.0114165	0.597766	0.890487
230	Pmvk	0.36382	0.186028	0.264355	ACOS	24	20	14	20	14	24	0.25		0.00889836	0.0127198	0.694072	0.992145
9	Acadl	0.363031	0.187518	0.264355	ACOS	24	22	18	22	18	24	0.17		0.0090227	0.0127198	0.70377	0.992145
18	Acsl1	0.363031	0.187518	0.264355	ACOS	24	20	16	20	16	24	0.17		0.0090227	0.0127198	0.70377	0.992145
27	Adh5	0.363031	0.187518	0.264355	ACOS	24	20	22	20	22	24	0.92		0.0090227	0.0127198	0.70377	0.992145
104	Glyctk	0.363031	0.187518	0.264355	ACOS	24	20	22	20	22	24	0.92		0.0090227	0.0127198	0.70377	0.992145
153	Mtco1	0.363031	0.187518	0.264355	ACOS	24	20	0	20	0	24	0.83		0.0090227	0.0127198	0.70377	0.992145
160	Mvd	0.363031	0.187518	0.264355	ACOS	24	20	0	20	0	24	0.83		0.0090227	0.0127198	0.70377	0.992145
165	Ndufa11	0.363031	0.187518	0.264355	ACOS	24	6	4	6	4	24	0.08		0.0090227	0.0127198	0.70377	0.992145
208	Otc	0.363031	0.187518	0.264355	ACOS	24	20	16	20	16	24	0.17		0.0090227	0.0127198	0.70377	0.992145
225	Pklr	0.363031	0.187518	0.264355	ACOS	24	20	22	20	22	24	0.92		0.0090227	0.0127198	0.70377	0.992145
261	Slc25a5	0.363031	0.187518	0.264355	COS	24	20	8	20	8	24	0.5		0.0090227	0.0127198	0.70377	0.992145
103	Glul	0.353841	0.218768	0.302507	ACOS	24	2	16	2	16	24	0.42		0.0105883	0.0146413	0.82589	1
125	Hsd17b10	0.353841	0.218768	0.302507	ACOS	24	20	16	20	16	24	0.17		0.0105883	0.0146413	0.82589	1
162	Nags	0.353841	0.218768	0.302507	ACOS	24	20	0	20	0	24	0.83		0.0105883	0.0146413	0.82589	1
181	Ndufb11	0.353841	0.218768	0.302507	ACOS	24	2	20	2	20	24	0.25		0.0105883	0.0146413	0.82589	1
260	Slc25a4	0.345398	0.236238	0.325108	ACOS	24	4	8	4	8	24	0.83		0.0122299	0.0163444	0.953931	1
53	Atp5pb	0.34465	0.250017	0.329932	ACOS	24	20	14	20	14	24	0.25		0.0123855	0.0163444	0.966071	1
92	G6pdx	0.34465	0.250017	0.329932	ACOS	24	20	12	20	12	24	0.33		0.0123855	0.0163444	0.966071	1
126	Hsd17b7	0.34465	0.250017	0.329932	ACOS	24	20	22	20	22	24	0.92		0.0123855	0.0163444	0.966071	1
141	Lss	0.34465	0.250017	0.329932	ACOS	24	20	22	20	22	24	0.92		0.0123855	0.0163444	0.966071	1
191	Ndufs1	0.34465	0.250017	0.329932	ACOS	24	20	16	20	16	24	0.17		0.0123855	0.0163444	0.966071	1
198	Ndufs8	0.34465	0.250017	0.329932	ACOS	24	20	16	20	16	24	0.17		0.0123855	0.0163444	0.966071	1
248	Sdhc	0.34465	0.250017	0.329932	ACOS	24	12	18	12	18	24	0.75		0.0123855	0.0163444	0.966071	1
280	Txnrd1	0.34465	0.250017	0.329932	ACOS	24	20	0	20	0	24	0.83		0.0123855	0.0163444	0.966071	1
282	Uqcr10	0.34465	0.250017	0.329932	ACOS	24	12	16	12	16	24	0.83		0.0123855	0.0163444	0.966071	1
121	Hk1	0.339903	0.263377	0.344417	ACOS	24	16	16	16	16	24	0		0.0134133	0.0176202	1.04624	1
250	Slc16a1	0.338239	0.263377	0.344417	ACOS	24	18	16	18	16	24	0.08		0.0137904	0.0180336	1.07565	1
111	Gpd2	0.335459	0.281267	0.362885	ACOS	24	20	22	20	22	24	0.92		0.0144412	0.0186317	1.12641	1
187	Ndufb7	0.335459	0.281267	0.362885	ACOS	24	4	20	4	20	24	0.33		0.0144412	0.0186317	1.12641	1
285	Uqcrc2	0.335459	0.281267	0.362885	ACOS	24	2	6	2	6	24	0.83		0.0144412	0.0186317	1.12641	1
1	Abhd12	0.333142	0.292447	0.37397	ACOS	24	8	4	8	4	24	0.17		0.0150036	0.0192713	1.17028	1
127	Idh2	0.326977	0.292447	0.37397	COS	24	4	16	4	16	24	0.5		0.0165925	0.0207289	1.29421	1
77	Dhcr7	0.326269	0.312517	0.385972	ACOS	24	12	8	12	8	24	0.17		0.016784	0.0207289	1.30915	1
118	Hadhb	0.326269	0.312517	0.385972	ACOS	24	20	16	20	16	24	0.17		0.016784	0.0207289	1.30915	1
161	Mvk	0.326269	0.312517	0.385972	ACOS	24	20	22	20	22	24	0.92		0.016784	0.0207289	1.30915	1
185	Ndufb5	0.326269	0.312517	0.385972	ACOS	24	20	16	20	16	24	0.17		0.016784	0.0207289	1.30915	1
226	Pkm	0.326269	0.312517	0.385972	ACOS	24	6	2	6	2	24	0.17		0.016784	0.0207289	1.30915	1
247	Sdhb	0.326269	0.312517	0.385972	ACOS	24	4	8	4	8	24	0.83		0.016784	0.0207289	1.30915	1
267	Slc2a2	0.326269	0.312517	0.385972	ACOS	24	16	12	16	12	24	0.17		0.016784	0.0207289	1.30915	1
279	Tpi1	0.326269	0.312517	0.385972	ACOS	24	2	16	2	16	24	0.42		0.016784	0.0207289	1.30915	1
3	Abhd6	0.317078	0.343767	0.413952	ACOS	24	20	14	20	14	24	0.25		0.0194446	0.0234145	1.51668	1
58	Bckdha	0.317078	0.343767	0.413952	ACOS	24	20	0	20	0	24	0.83		0.0194446	0.0234145	1.51668	1
167	Ndufa13	0.317078	0.343767	0.413952	ACOS	24	12	6	12	6	24	0.25		0.0194446	0.0234145	1.51668	1
179	Ndufaf4	0.317078	0.343767	0.413952	ACOS	24	20	0	20	0	24	0.83		0.0194446	0.0234145	1.51668	1
217	Pfkl	0.317078	0.343767	0.413952	ACOS	24	20	0	20	0	24	0.83		0.0194446	0.0234145	1.51668	1
235	Prdx3	0.317078	0.343767	0.413952	ACOS	24	20	16	20	16	24	0.17		0.0194446	0.0234145	1.51668	1
28	Agpat2	0.307887	0.375016	0.44785	ACOS	24	20	2	20	2	24	0.75		0.0224552	0.0268163	1.75151	1
112	Gpt	0.307887	0.375016	0.44785	ACOS	24	4	0	4	0	24	0.17		0.0224552	0.0268163	1.75151	1
20	Acsl4	0.298697	0.406266	0.475348	ACOS	24	18	10	18	10	24	0.33		0.0258498	0.0302453	2.01628	1
122	Hmgcl	0.298697	0.406266	0.475348	ACOS	24	20	16	20	16	24	0.17		0.0258498	0.0302453	2.01628	1
124	Hmgcs2	0.298697	0.406266	0.475348	ACOS	24	6	2	6	2	24	0.17		0.0258498	0.0302453	2.01628	1
221	Pgk1	0.298697	0.406266	0.475348	ACOS	24	20	16	20	16	24	0.17		0.0258498	0.0302453	2.01628	1
224	Pgm2	0.298697	0.406266	0.475348	ACOS	24	8	12	8	12	24	0.83		0.0258498	0.0302453	2.01628	1
34	Aldh1b1	0.289506	0.437516	0.505768	ACOS	24	18	16	18	16	24	0.08		0.0296635	0.034291	2.31376	1
72	Cryl1	0.289506	0.437516	0.505768	ACOS	24	0	0	0	0	24	0		0.0296635	0.034291	2.31376	1
81	Dlst	0.289506	0.437516	0.505768	ACOS	24	18	16	18	16	24	0.08		0.0296635	0.034291	2.31376	1
108	Gpat4	0.28797	0.460235	0.52781	ACOS	24	16	8	16	8	24	0.33		0.0303443	0.0349382	2.36685	1
151	Mt_Cyb	0.280381	0.460235	0.52781	ACOS	24	2	4	2	4	24	0.92		0.0339009	0.0383071	2.64427	1
166	Ndufa12	0.280315	0.468765	0.529192	ACOS	24	0	20	0	20	24	0.17		0.0339329	0.0383071	2.64677	1
193	Ndufs3	0.280315	0.468765	0.529192	ACOS	24	20	0	20	0	24	0.83		0.0339329	0.0383071	2.64677	1
218	Pfkm	0.280315	0.468765	0.529192	ACOS	24	8	12	8	12	24	0.83		0.0339329	0.0383071	2.64677	1
257	Slc25a20	0.280315	0.468765	0.529192	ACOS	24	12	10	12	10	24	0.08		0.0339329	0.0383071	2.64677	1
30	Ak1	0.277432	0.497225	0.559136	ACOS	24	2	0	2	0	24	0.08		0.0353721	0.0397764	2.75902	1
41	Arg1	0.271125	0.500015	0.560094	ACOS	24	20	0	20	0	24	0.83		0.0386953	0.0433448	3.01824	1
163	Nceh1	0.267795	0.535635	0.595379	ACOS	24	20	0	20	0	24	0.83		0.04055	0.0452469	3.1629	1
209	Oxct1	0.263652	0.535635	0.595379	ACOS	24	16	22	16	22	24	0.75		0.0429573	0.0477487	3.35067	1
73	Cs	0.261934	0.562514	0.620483	ACOS	24	20	16	20	16	24	0.17		0.0439886	0.0485218	3.43111	1
205	Nnt	0.261934	0.562514	0.620483	ACOS	24	18	16	18	16	24	0.08		0.0439886	0.0485218	3.43111	1
11	Acads	0.252743	0.593764	0.645105	ACOS	24	6	14	6	14	24	0.67		0.049851	0.0541614	3.88838	1
37	Aldoa	0.252743	0.593764	0.645105	ACOS	24	18	16	18	16	24	0.08		0.049851	0.0541614	3.88838	1
159	Mttp	0.252743	0.593764	0.645105	ACOS	24	8	12	8	12	24	0.83		0.049851	0.0541614	3.88838	1
249	Sdhd	0.252743	0.593764	0.645105	ACOS	24	18	0	18	0	24	0.75		0.049851	0.0541614	3.88838	1
133	Khk	0.243553	0.625014	0.671483	ACOS	24	20	14	20	14	24	0.25		0.0563204	0.0605078	4.39299	1
236	Prdx5	0.243553	0.625014	0.671483	ACOS	24	8	8	8	8	24	0		0.0563204	0.0605078	4.39299	1
288	Uqcrq	0.243553	0.625014	0.671483	ACOS	24	16	20	16	20	24	0.83		0.0563204	0.0605078	4.39299	1
19	Acsl3	0.237152	0.653013	0.693827	ACOS	24	20	22	20	22	24	0.92		0.0612044	0.0652696	4.77394	1
204	Nme3	0.242172	0.653013	0.693827	ACOS	24	6	14	6	14	24	0.67		0.0573468	0.0613823	4.47305	1
229	Plppr3	0.234434	0.653013	0.693827	ACOS	24	0	2	0	2	24	0.92		0.0633757	0.0664219	4.94331	1
227	Plin2	0.234362	0.687513	0.719896	ACOS	24	6	4	6	4	24	0.08		0.0634341	0.0664219	4.94786	1
231	Ppa1	0.234362	0.687513	0.719896	ACOS	24	8	12	8	12	24	0.83		0.0634341	0.0664219	4.94786	1
262	Slc27a2	0.234362	0.687513	0.719896	ACOS	24	0	0	0	0	24	0		0.0634341	0.0664219	4.94786	1
263	Slc27a2	0.234362	0.687513	0.719896	ACOS	24	0	0	0	0	24	0		0.0634341	0.0664219	4.94786	1
130	Idi1	0.225171	0.718763	0.749901	ACOS	24	20	2	20	2	24	0.75		0.0712284	0.0743141	5.55581	1
194	Ndufs4	0.215981	0.750012	0.779689	ACOS	24	20	0	20	0	24	0.83		0.0797377	0.0828928	6.21954	1
142	Mccc1	0.20679	0.781262	0.806374	ACOS	24	6	2	6	2	24	0.17		0.0889945	0.0918551	6.94157	1
145	Mdh1	0.20679	0.781262	0.806374	ACOS	24	16	12	16	12	24	0.17		0.0889945	0.0918551	6.94157	1
69	Cps1	0.197599	0.812512	0.835644	ACOS	24	20	0	20	0	24	0.83		0.0990285	0.101848	7.72422	1
264	Slc27a4	0.193423	0.829452	0.847037	ACOS	24	20	14	20	14	24	0.25		0.103852	0.106054	8.10045	1
265	Slc27a4	0.193423	0.829452	0.847037	ACOS	24	20	14	20	14	24	0.25		0.103852	0.106054	8.10045	1
51	Atp5mg	0.179218	0.875011	0.88419	ACOS	24	14	22	14	22	24	0.67		0.121529	0.122804	9.47928	1
61	Bpgm	0.179218	0.875011	0.88419	ACOS	24	4	12	4	12	24	0.67		0.121529	0.122804	9.47928	1
135	Ldha	0.179218	0.875011	0.88419	ACOS	24	6	6	6	6	24	0		0.121529	0.122804	9.47928	1
100	Gls	0.157681	0.928581	0.935052	ACOS	24	6	10	6	10	24	0.83		0.152189	0.15325	11.8708	1
65	Cox6a1	0.133265	0.96876	0.972124	ACOS	24	4	4	4	4	24	0		0.192684	0.193353	15.0293	1
24	Acy1	0.124074	0.97658	0.97658	ACOS	24	16	10	16	10	24	0.25		0.209492	0.209492	16.3404	1

## Sheet: rhythmic metabolites
Method	BD2 eJTK
NULL_SIZE	100000
DW_END	0
PERIOD_MIN	24
PERIOD_MAX	24
DW_START	0
PRESET	EJTK_CLASSIC
METHOD	BD2EJTK
DATA_SET_TYPE_NAME	no dtr
PARAMS_SUMMARY	no dtr min-max p(24.0)
DATA_SET_TYPE	NO_DTR
Individual Results
Data Id	Data Label	tau	emp p	emp p BH Corrected	Pattern Shape	Pattern Period	Pattern Peak	P. Trough	P. Circ. Peak	P. Circ. Trough	P. Width	P. Asym		JTK p from tau	JTK p BH Corrected	bf corrected JTK p	BH bf corrected p
10	Threonine	0.808171	1e-05	0.00035	ACOS	24	4	8	4	8	24	0.83		1.49e-07	5.21e-06	1.16e-05	0.000406
17	Tryptophane	0.704559	0.00012	0.00151665	ACOS	24	4	8	4	8	24	0.83		3.95e-06	6.25e-05	0.000308	0.00487673
8	Methionine	0.694198	0.00013	0.00151665	ACOS	24	2	16	2	16	24	0.42		5.36e-06	6.25e-05	0.000418	0.00487673
1	Alanine	0.673476	0.00025	0.00218748	ACOS	24	0	16	0	16	24	0.33		9.74e-06	8.52e-05	0.00076	0.0066482
6	Isoleucine	0.632031	0.00099	0.00692993	ACOS	24	2	16	2	16	24	0.42		3.06e-05	0.000214	0.00238886	0.016722
15	Arginine	0.611309	0.00185998	0.0108499	ACOS	24	4	8	4	8	24	0.83		5.3e-05	0.000309	0.0041324	0.0241057
5	Leucine	0.600948	0.00234998	0.0117499	ACOS	24	2	16	2	16	24	0.42		6.93e-05	0.000346	0.00540174	0.0270087
3	Valine	0.559503	0.00677993	0.0263664	ACOS	24	6	6	6	6	24	0		0.000194	0.000755	0.0151382	0.0588709
7	Proline	0.559503	0.00677993	0.0263664	ACOS	24	4	8	4	8	24	0.83		0.000194	0.000755	0.0151382	0.0588709
11	Phenylalanine	0.528419	0.0138199	0.0369684	ACOS	24	6	6	6	6	24	0		0.000403	0.00111468	0.0314149	0.086945
23	Citrate	0.528419	0.0138199	0.0369684	ACOS	24	0	16	0	16	24	0.33		0.000403	0.00111468	0.0314149	0.086945
30	arachidonic acid 20:4 n-6	0.528419	0.0138199	0.0369684	ACOS	24	6	6	6	6	24	0		0.000403	0.00111468	0.0314149	0.086945
16	Tyrosine	0.518058	0.0168998	0.0369684	ACOS	24	2	16	2	16	24	0.42		0.00051	0.00111468	0.0397463	0.086945
20	Fumarate	0.518058	0.0168998	0.0369684	ACOS	24	0	0	0	0	24	0		0.00051	0.00111468	0.0397463	0.086945
22	Malate	0.518058	0.0168998	0.0369684	ACOS	24	0	0	0	0	24	0		0.00051	0.00111468	0.0397463	0.086945
32	docosahexaenoic acid 22:6	0.518058	0.0168998	0.0369684	ACOS	24	12	16	12	16	24	0.83		0.00051	0.00111468	0.0397463	0.086945
21	Ketoglutarate	0.507697	0.0211998	0.0412218	ACOS	24	2	6	2	6	24	0.83		0.000642	0.00124853	0.050084	0.0973855
31	clupanodonic acid 22:5 n-3	0.507697	0.0211998	0.0412218	ACOS	24	6	6	6	6	24	0		0.000642	0.00124853	0.050084	0.0973855
26	oleic acid 18:1 n-9	0.476614	0.0401296	0.0702268	ACOS	24	6	0	6	0	24	0.25		0.001254	0.0021945	0.0978118	0.171171
28	a-linolenic acid 18:3 n-3	0.476614	0.0401296	0.0702268	ACOS	24	6	2	6	2	24	0.17		0.001254	0.0021945	0.0978118	0.171171
18	Pyruvate	0.466252	0.0481495	0.073271	ACOS	24	0	16	0	16	24	0.33		0.0015549	0.00236615	0.121282	0.18456
19	Hydroxybutyrate	0.466252	0.0481495	0.073271	ACOS	24	0	16	0	16	24	0.33		0.0015549	0.00236615	0.121282	0.18456
27	linoleic acid 18:2 n-6	0.466252	0.0481495	0.073271	ACOS	24	6	2	6	2	24	0.17		0.0015549	0.00236615	0.121282	0.18456
24	palmitic acid 16:0	0.424808	0.0946791	0.138074	ACOS	24	6	2	6	2	24	0.17		0.00353153	0.00515015	0.27546	0.401712
4	Urea	0.414447	0.109829	0.15376	ACOS	24	6	6	6	6	24	0		0.0042925	0.00600951	0.334815	0.468741
29	g-linolenic acid 18:3 n-6	0.393724	0.146029	0.196577	ACOS	24	6	6	6	6	24	0		0.00626696	0.00843629	0.488823	0.658031
25	stearic acid 18:0	0.383363	0.167708	0.2174	ACOS	24	6	6	6	6	24	0		0.00752776	0.00975821	0.587165	0.76114
36	Glucose	0.35228	0.244538	0.285294	ACOS	24	10	12	10	12	24	0.92		0.0127439	0.0148678	0.994021	1
37	Glucose	0.35228	0.244538	0.285294	ACOS	24	10	12	10	12	24	0.92		0.0127439	0.0148678	0.994021	1
12	Aspartate	0.35228	0.244538	0.285294	ACOS	24	16	0	16	0	24	0.67		0.0127439	0.0148678	0.994021	1
2	Glycine	0.331557	0.305407	0.344814	ACOS	24	0	16	0	16	24	0.33		0.0177538	0.0200446	1.3848	1
13	Glutamate	0.321196	0.339857	0.371718	ACOS	24	6	8	6	8	24	0.92		0.0208341	0.0227873	1.62506	1
14	Glutamine	0.290113	0.450755	0.478074	ACOS	24	0	16	0	16	24	0.33		0.0329057	0.0348999	2.56664	1
35	Cholate	0.303109	0.498735	0.498735	ACOS	24	6	6	6	6	24	0		0.0394927	0.0394927	3.08043	1
9	Serine	0.259029	0.572404	0.58924	ACOS	24	2	18	2	18	24	0.33		0.0502334	0.0517108	3.9182	1
33	Tauro Muricholate	0.227946	0.694463	0.694463	ACOS	24	6	6	6	6	24	0		0.074161	0.074161	5.78456	1
34	Taurocholate	0.160872	0.926831	0.926831	ACOS	24	6	6	6	6	24	0		0.160677	0.160677	12.5328	1

## Sheet: rhythmic lipids
Experiment ID	30110
Experiment name	cicadian rhythm in Lipidomics
Job	91fab55c-d6f1-4434-ae8f-c7ea710337b2
Method	BD2 eJTK
Submitted	2024-10-10T12:38:27.847083397	2024-10-10T12:38:29.102680717
NULL_SIZE	100000
DW_END	0
PERIOD_MIN	24
DATA_SET_ID	30110_NO_DTR
PERIOD_MAX	24
DW_START	0
PRESET	EJTK_CLASSIC
METHOD	BD2EJTK
DATA_SET_TYPE_NAME	no dtr
PARAMS_SUMMARY	no dtr min-max p(24.0)
DATA_SET_TYPE	NO_DTR
Individual Results
Data Id	Data Label	tau	emp p	emp p BH Corrected	Pattern Shape	Pattern Period	Pattern Peak	P. Trough	P. Circ. Peak	P. Circ. Trough	P. Width	P. Asym		JTK p from tau	JTK p BH Corrected	bf corrected JTK p	BH bf corrected p
75	PC [37:4]	0.735643	9.9999e-06	0.00137999	ACOS	24	12	18	12	18	24	0.75		1.54331e-06	0.000181715	0.000120378	0.0141737
68	PC [35:3]	0.704559	7.99992e-05	0.00367996	ACOS	24	16	0	16	0	24	0.67		3.95032e-06	0.000181715	0.000308125	0.0141737
70	PC [36:2]	0.683837	0.000139999	0.00482995	ACOS	24	16	10	16	10	24	0.25		7.24008e-06	0.000249783	0.000564726	0.019483
78	PC [38:6]	0.663115	0.000319997	0.00735993	ACOS	24	10	18	10	18	24	0.67		1.30516e-05	0.000300187	0.00101802	0.0234146
67	PC [35:2]	0.559503	0.00636994	0.0325575	ACOS	24	16	10	16	10	24	0.25		0.00019408	0.000991965	0.0151382	0.0773732
65	PC [34:2]	0.580225	0.00397996	0.0228848	ACOS	24	16	10	16	10	24	0.25		0.000116886	0.000672092	0.00911708	0.0524232
73	PC [36:5]	0.580225	0.00397996	0.0228848	ACOS	24	10	12	10	12	24	0.92		0.000116886	0.000672092	0.00911708	0.0524232
77	PC [38:4]	0.528419	0.0129999	0.0398663	ACOS	24	10	18	10	18	24	0.67		0.000402755	0.00123512	0.0314149	0.0963391
69	PC [35:4]	0.518058	0.0163498	0.0417829	ACOS	24	6	22	6	22	24	0.33		0.000509568	0.00130223	0.0397463	0.101574
74	PC [37:2]	0.518058	0.0163498	0.0417829	ACOS	24	16	10	16	10	24	0.25		0.000509568	0.00130223	0.0397463	0.101574
80	PC [40:7]	0.590586	0.00298997	0.0206308	ACOS	24	8	22	8	22	24	0.42		9.01549e-05	0.000622069	0.00703208	0.0485214
72	PC [36:4]	0.507697	0.0203598	0.0492921	ACOS	24	10	14	10	14	24	0.83		0.000642102	0.00155456	0.050084	0.121256
97	PC-O [38:6]	0.549142	0.00809992	0.0360577	ACOS	24	6	16	6	16	24	0.58		0.000248562	0.0011065	0.0193878	0.086307
92	PC-O [34:1]	0.528419	0.0129999	0.0398663	ACOS	24	4	22	4	22	24	0.25		0.000402755	0.00123512	0.0314149	0.0963391
94	PC-O [34:3]	0.538781	0.0103299	0.0398663	ACOS	24	6	22	6	22	24	0.33		0.000317044	0.00123512	0.0247295	0.0963391
113	LPC [20:3]	0.71492	3.99996e-05	0.00275997	ACOS	24	8	14	8	14	24	0.75		2.89985e-06	0.000181715	0.000226188	0.0141737
106	LPC [17:1]	0.673476	0.000209998	0.00579594	ACOS	24	14	0	14	0	24	0.58		9.74095e-06	0.00026885	0.000759794	0.0209703
109	LPC [18:1]	0.580225	0.00397996	0.0228848	ACOS	24	8	14	8	14	24	0.75		0.000116886	0.000672092	0.00911708	0.0524232
112	LPC [19:0]	0.600948	0.00222998	0.0192336	ACOS	24	14	20	14	20	24	0.75		6.92531e-05	0.000597308	0.00540174	0.04659
101	LPC [14:0]	0.549142	0.00809992	0.0360577	ACOS	24	10	20	10	20	24	0.58		0.000248562	0.0011065	0.0193878	0.086307
115	LPC [22:6]	0.549142	0.00809992	0.0360577	COS	24	8	20	8	20	24	0.5		0.000248562	0.0011065	0.0193878	0.086307
104	LPC [16:1]	0.528419	0.0129999	0.0398663	ACOS	24	8	14	8	14	24	0.75		0.000402755	0.00123512	0.0314149	0.0963391
105	LPC [17:0]	0.528419	0.0129999	0.0398663	ACOS	24	10	2	10	2	24	0.33		0.000402755	0.00123512	0.0314149	0.0963391
108	LPC [18:0]	0.528419	0.0129999	0.0398663	ACOS	24	12	4	12	4	24	0.33		0.000402755	0.00123512	0.0314149	0.0963391
125	LPE [22:4]	0.652753	0.000459995	0.00793492	ACOS	24	10	16	10	16	24	0.75		1.74153e-05	0.000300415	0.0013584	0.0234323
120	LPE [20:0]	0.62167	0.00110999	0.011783	ACOS	24	12	6	12	6	24	0.25		4.0364e-05	0.00042848	0.00314839	0.0334214
117	LPE [18:0]	0.600948	0.00222998	0.0192336	ACOS	24	10	6	10	6	24	0.17		6.92531e-05	0.000597308	0.00540174	0.04659
123	LPE [20:3]	0.569864	0.00508995	0.0280965	ACOS	24	10	16	10	16	24	0.75		0.000150924	0.000833099	0.011772	0.0649817
126	LPE [22:6]	0.518058	0.0163498	0.0417829	COS	24	8	20	8	20	24	0.5		0.000509568	0.00130223	0.0397463	0.101574
121	LPE [20:1]	0.538781	0.0103299	0.0398663	COS	24	8	20	8	20	24	0.5		0.000317044	0.00123512	0.0247295	0.0963391
127	PI [34:2]	0.642392	0.000649994	0.00896991	ACOS	24	2	6	2	6	24	0.83		2.31424e-05	0.000319365	0.00180511	0.0249105
128	PI [34:3]	0.590586	0.00298997	0.0206308	ACOS	24	2	6	2	6	24	0.83		9.01549e-05	0.000622069	0.00703208	0.0485214
129	PI [36:2]	0.590586	0.00298997	0.0206308	ACOS	24	2	6	2	6	24	0.83		9.01549e-05	0.000622069	0.00703208	0.0485214
132	PI [38:4]	0.590586	0.00298997	0.0206308	ACOS	24	10	18	10	18	24	0.67		9.01549e-05	0.000622069	0.00703208	0.0485214
131	PI [36:4]	0.518058	0.0163498	0.0417829	ACOS	24	2	16	2	16	24	0.42		0.000509568	0.00130223	0.0397463	0.101574
133	PI [38:5]	0.518058	0.0163498	0.0417829	ACOS	24	10	18	10	18	24	0.67		0.000509568	0.00130223	0.0397463	0.101574
85	PE [38:5]	0.642392	0.000649994	0.00896991	ACOS	24	6	22	6	22	24	0.33		2.31424e-05	0.000319365	0.00180511	0.0249105
45	CE [18:2]	0.62167	0.00110999	0.011783	ACOS	24	22	6	22	6	24	0.67		4.0364e-05	0.00042848	0.00314839	0.0334214
47	CE [19:2]	0.62167	0.00110999	0.011783	ACOS	24	2	6	2	6	24	0.83		4.0364e-05	0.00042848	0.00314839	0.0334214
46	CE [18:3]	0.652753	0.000459995	0.00793492	ACOS	24	22	4	22	4	24	0.75		1.74153e-05	0.000300415	0.0013584	0.0234323
42	CE [16:0]	0.538781	0.0103299	0.0398663	ACOS	24	22	6	22	6	24	0.67		0.000317044	0.00123512	0.0247295	0.0963391
44	CE [18:1]	0.528419	0.0129999	0.0398663	ACOS	24	10	18	10	18	24	0.67		0.000402755	0.00123512	0.0314149	0.0963391
10	TAG [51:3]	0.559503	0.00636994	0.0325575	ACOS	24	6	10	6	10	24	0.83		0.00019408	0.000991965	0.0151382	0.0773732
23	TAG [54:7]	0.549142	0.00809992	0.0360577	ACOS	24	2	2	2	2	24	0		0.000248562	0.0011065	0.0193878	0.086307
22	TAG [54:6]	0.600948	0.00222998	0.0192336	ACOS	24	2	2	2	2	24	0		6.92531e-05	0.000597308	0.00540174	0.04659
4	TAG [49:2]	0.528419	0.0129999	0.0398663	ACOS	24	4	10	4	10	24	0.75		0.000402755	0.00123512	0.0314149	0.0963391
11	TAG [51:4]	0.538781	0.0103299	0.0398663	ACOS	24	6	16	6	16	24	0.58		0.000317044	0.00123512	0.0247295	0.0963391
9	TAG [51:2]	0.518058	0.0163498	0.0417829	ACOS	24	6	10	6	10	24	0.83		0.000509568	0.00130223	0.0397463	0.101574
17	TAG [53:4]	0.518058	0.0163498	0.0417829	ACOS	24	6	16	6	16	24	0.58		0.000509568	0.00130223	0.0397463	0.101574
2	TAG [48:2]	0.507697	0.0203598	0.0492921	ACOS	24	6	10	6	10	24	0.83		0.000642102	0.00155456	0.050084	0.121256
19	TAG [54:3]	0.507697	0.0203598	0.0492921	ACOS	24	6	10	6	10	24	0.83		0.000642102	0.00155456	0.050084	0.121256
39	DAG [38:4]	0.580225	0.00397996	0.0228848	ACOS	24	0	0	0	0	24	0		0.000116886	0.000672092	0.00911708	0.0524232
28	DAG [32:0]	0.528419	0.0129999	0.0398663	COS	24	0	12	0	12	24	0.5		0.000402755	0.00123512	0.0314149	0.0963391
29	DAG [32:1]	0.528419	0.0129999	0.0398663	ACOS	24	2	8	2	8	24	0.75		0.000402755	0.00123512	0.0314149	0.0963391
51	SM [34:1]	0.518058	0.0163498	0.0417829	COS	24	18	6	18	6	24	0.5		0.000509568	0.00130223	0.0397463	0.101574
53	SM [36:1]	0.528419	0.0129999	0.0398663	ACOS	24	22	8	22	8	24	0.58		0.000402755	0.00123512	0.0314149	0.0963391
136	Cer [42:1]	0.518058	0.0163498	0.0417829	ACOS	24	0	4	0	4	24	0.83		0.000509568	0.00130223	0.0397463	0.101574
63	PC [33:1]	0.497336	0.0248998	0.0563306	ACOS	24	10	12	10	12	24	0.92		0.000805845	0.00182306	0.0628559	0.142199
82	PE [36:2]	0.497336	0.0248998	0.0563306	ACOS	24	18	10	18	10	24	0.33		0.000805845	0.00182306	0.0628559	0.142199
98	PE-O [36:5]	0.497336	0.0248998	0.0563306	ACOS	24	16	0	16	0	24	0.67		0.000805845	0.00182306	0.0628559	0.142199
114	LPC [20:4]	0.497336	0.0248998	0.0563306	ACOS	24	10	16	10	16	24	0.75		0.000805845	0.00182306	0.0628559	0.142199
12	TAG [52:2]	0.486975	0.0304497	0.0627173	ACOS	24	4	12	4	12	24	0.67		0.00100727	0.00207469	0.0785674	0.161825
25	TAG [56:6]	0.486975	0.0304497	0.0627173	ACOS	24	2	0	2	0	24	0.08		0.00100727	0.00207469	0.0785674	0.161825
26	TAG [56:7]	0.486975	0.0304497	0.0627173	ACOS	24	2	0	2	0	24	0.08		0.00100727	0.00207469	0.0785674	0.161825
99	PE-O [38:7]	0.486975	0.0304497	0.0627173	ACOS	24	16	0	16	0	24	0.67		0.00100727	0.00207469	0.0785674	0.161825
102	LPC [15:0]	0.486975	0.0304497	0.0627173	ACOS	24	12	20	12	20	24	0.67		0.00100727	0.00207469	0.0785674	0.161825
103	LPC [16:0]	0.486975	0.0304497	0.0627173	ACOS	24	10	6	10	6	24	0.17		0.00100727	0.00207469	0.0785674	0.161825
7	TAG [50:3]	0.476614	0.0367296	0.0734593	ACOS	24	6	10	6	10	24	0.83		0.001254	0.002508	0.0978118	0.195624
30	DAG [34:0]	0.476614	0.0367296	0.0734593	ACOS	24	0	16	0	16	24	0.33		0.001254	0.002508	0.0978118	0.195624
1	TAG [48:1]	0.466252	0.0445196	0.081916	ACOS	24	4	10	4	10	24	0.75		0.0015549	0.00286101	0.121282	0.223159
8	TAG [50:4]	0.466252	0.0445196	0.081916	ACOS	24	6	16	6	16	24	0.58		0.0015549	0.00286101	0.121282	0.223159
20	TAG [54:4]	0.466252	0.0445196	0.081916	ACOS	24	6	16	6	16	24	0.58		0.0015549	0.00286101	0.121282	0.223159
21	TAG [54:5]	0.466252	0.0445196	0.081916	ACOS	24	4	18	4	18	24	0.42		0.0015549	0.00286101	0.121282	0.223159
24	TAG [56:4]	0.466252	0.0445196	0.081916	ACOS	24	2	2	2	2	24	0		0.0015549	0.00286101	0.121282	0.223159
90	PC-O [32:1]	0.466252	0.0445196	0.081916	ACOS	24	4	22	4	22	24	0.25		0.0015549	0.00286101	0.121282	0.223159
5	TAG [50:1]	0.455891	0.0530395	0.0938391	ACOS	24	8	8	8	8	24	0		0.00192029	0.00339743	0.149783	0.265
6	TAG [50:2]	0.455891	0.0530395	0.0938391	ACOS	24	6	10	6	10	24	0.83		0.00192029	0.00339743	0.149783	0.265
61	PC [32:0]	0.455891	0.0530395	0.0938391	ACOS	24	18	4	18	4	24	0.58		0.00192029	0.00339743	0.149783	0.265
3	TAG [49:1]	0.44553	0.0628094	0.105704	ACOS	24	4	8	4	8	24	0.83		0.00236209	0.00397522	0.184243	0.310067
14	TAG [52:4]	0.44553	0.0628094	0.105704	ACOS	24	8	12	8	12	24	0.83		0.00236209	0.00397522	0.184243	0.310067
27	TAG [56:8]	0.44553	0.0628094	0.105704	ACOS	24	10	16	10	16	24	0.75		0.00236209	0.00397522	0.184243	0.310067
116	LPE [16:0]	0.44553	0.0628094	0.105704	ACOS	24	12	4	12	4	24	0.33		0.00236209	0.00397522	0.184243	0.310067
13	TAG [52:3]	0.435169	0.0739893	0.120124	ACOS	24	6	16	6	16	24	0.58		0.00289396	0.00469844	0.225729	0.366478
91	PC-O [32:2]	0.435169	0.0739893	0.120124	ACOS	24	6	8	6	8	24	0.92		0.00289396	0.00469844	0.225729	0.366478
124	LPE [20:4]	0.435169	0.0739893	0.120124	ACOS	24	8	14	8	14	24	0.75		0.00289396	0.00469844	0.225729	0.366478
18	TAG [54:2]	0.424808	0.0871691	0.136697	ACOS	24	4	12	4	12	24	0.67		0.00353153	0.00553809	0.27546	0.431971
50	CE [22:6]	0.424808	0.0871691	0.136697	ACOS	24	8	6	8	6	24	0.08		0.00353153	0.00553809	0.27546	0.431971
95	PC-O [34:4]	0.424808	0.0871691	0.136697	ACOS	24	4	22	4	22	24	0.25		0.00353153	0.00553809	0.27546	0.431971
35	DAG [36:2]	0.414447	0.101419	0.150493	COS	24	0	12	0	12	24	0.5		0.0042925	0.00636952	0.334815	0.496823
62	PC [32:1]	0.414447	0.101419	0.150493	ACOS	24	6	10	6	10	24	0.83		0.0042925	0.00636952	0.334815	0.496823
93	PC-O [34:2]	0.414447	0.101419	0.150493	ACOS	24	6	8	6	8	24	0.92		0.0042925	0.00636952	0.334815	0.496823
130	PI [36:3]	0.414447	0.101419	0.150493	ACOS	24	18	16	18	16	24	0.08		0.0042925	0.00636952	0.334815	0.496823
134	Cer [34:1]	0.414447	0.101419	0.150493	ACOS	24	14	10	14	10	24	0.17		0.0042925	0.00636952	0.334815	0.496823
16	TAG [52:6]	0.404085	0.117629	0.169091	ACOS	24	2	2	2	2	24	0		0.00519685	0.00747047	0.405354	0.582697
52	SM [34:2]	0.404085	0.117629	0.169091	ACOS	24	12	2	12	2	24	0.42		0.00519685	0.00747047	0.405354	0.582697
76	PC [38:2]	0.404085	0.117629	0.169091	ACOS	24	8	2	8	2	24	0.25		0.00519685	0.00747047	0.405354	0.582697
15	TAG [52:5]	0.393724	0.136239	0.184323	ACOS	24	8	12	8	12	24	0.83		0.00626696	0.00847883	0.488823	0.661348
56	SM [41:1]	0.393724	0.136239	0.184323	ACOS	24	10	6	10	6	24	0.17		0.00626696	0.00847883	0.488823	0.661348
71	PC [36:3]	0.393724	0.136239	0.184323	ACOS	24	6	10	6	10	24	0.83		0.00626696	0.00847883	0.488823	0.661348
81	PE [34:2]	0.393724	0.136239	0.184323	ACOS	24	16	12	16	12	24	0.17		0.00626696	0.00847883	0.488823	0.661348
118	LPE [18:1]	0.393724	0.136239	0.184323	ACOS	24	6	6	6	6	24	0		0.00626696	0.00847883	0.488823	0.661348
119	LPE [18:2]	0.393724	0.136239	0.184323	ACOS	24	2	2	2	2	24	0		0.00626696	0.00847883	0.488823	0.661348
54	SM [40:1]	0.383363	0.156888	0.208179	ACOS	24	10	6	10	6	24	0.17		0.00752776	0.00998876	0.587165	0.779123
86	PE [38:6]	0.383363	0.156888	0.208179	ACOS	24	16	18	16	18	24	0.92		0.00752776	0.00998876	0.587165	0.779123
48	CE [20:4]	0.373002	0.180038	0.230049	ACOS	24	10	6	10	6	24	0.17		0.00900683	0.0115087	0.702533	0.897681
88	PC-O [30:0]	0.373002	0.180038	0.230049	ACOS	24	6	8	6	8	24	0.92		0.00900683	0.0115087	0.702533	0.897681
137	Cer [42:2]	0.373002	0.180038	0.230049	ACOS	24	4	2	4	2	24	0.08		0.00900683	0.0115087	0.702533	0.897681
138	Chol	0.373002	0.180038	0.230049	ACOS	24	16	2	16	2	24	0.58		0.00900683	0.0115087	0.702533	0.897681
32	DAG [34:2]	0.362641	0.203468	0.250702	ACOS	24	6	10	6	10	24	0.83		0.0107345	0.0132264	0.837291	1
43	CE [16:1]	0.362641	0.203468	0.250702	ACOS	24	0	14	0	14	24	0.42		0.0107345	0.0132264	0.837291	1
66	PC [34:3]	0.362641	0.203468	0.250702	ACOS	24	6	22	6	22	24	0.33		0.0107345	0.0132264	0.837291	1
84	PE [38:4]	0.362641	0.203468	0.250702	ACOS	24	16	18	16	18	24	0.92		0.0107345	0.0132264	0.837291	1
34	DAG [34:4]	0.35228	0.230278	0.278757	ACOS	24	2	12	2	12	24	0.58		0.0127439	0.0154268	0.994021	1
122	LPE [20:2]	0.35228	0.230278	0.278757	ACOS	24	18	16	18	16	24	0.08		0.0127439	0.0154268	0.994021	1
33	DAG [34:3]	0.341918	0.258777	0.307856	ACOS	24	6	10	6	10	24	0.83		0.0150708	0.017929	1.17552	1
87	PE [40:7]	0.341918	0.258777	0.307856	ACOS	24	8	2	8	2	24	0.25		0.0150708	0.017929	1.17552	1
59	SM [42:2]	0.331557	0.288617	0.337535	ACOS	24	10	6	10	6	24	0.17		0.0177538	0.0207629	1.3848	1
100	PE-O [40:7]	0.331557	0.288617	0.337535	ACOS	24	16	0	16	0	24	0.67		0.0177538	0.0207629	1.3848	1
36	DAG [36:3]	0.321196	0.321347	0.366495	ACOS	24	0	0	0	0	24	0		0.0208341	0.0237613	1.62506	1
40	DAG [38:6]	0.321196	0.321347	0.366495	ACOS	24	0	0	0	0	24	0		0.0208341	0.0237613	1.62506	1
96	PC-O [36:4]	0.321196	0.321347	0.366495	COS	24	4	16	4	16	24	0.5		0.0208341	0.0237613	1.62506	1
49	CE [21:4]	0.300474	0.392696	0.433536	ACOS	24	10	6	10	6	24	0.17		0.0283634	0.0313132	2.21234	1
107	LPC [17:2]	0.300474	0.392696	0.433536	ACOS	24	6	4	6	4	24	0.08		0.0283634	0.0313132	2.21234	1
110	LPC [18:2]	0.300474	0.392696	0.433536	ACOS	24	18	16	18	16	24	0.08		0.0283634	0.0313132	2.21234	1
111	LPC [18:3]	0.300474	0.392696	0.433536	ACOS	24	18	16	18	16	24	0.08		0.0283634	0.0313132	2.21234	1
31	DAG [34:1]	0.290113	0.429556	0.45599	ACOS	24	4	8	4	8	24	0.83		0.0329057	0.0349306	2.56664	1
58	SM [42:1]	0.290113	0.429556	0.45599	ACOS	24	12	8	12	8	24	0.17		0.0329057	0.0349306	2.56664	1
64	PC [33:2]	0.290113	0.429556	0.45599	ACOS	24	16	18	16	18	24	0.92		0.0329057	0.0349306	2.56664	1
89	PC-O [32:0]	0.290113	0.429556	0.45599	ACOS	24	6	8	6	8	24	0.92		0.0329057	0.0349306	2.56664	1
135	Cer [40:1]	0.290113	0.429556	0.45599	ACOS	24	22	6	22	6	24	0.67		0.0329057	0.0349306	2.56664	1
60	SM [42:3]	0.259029	0.549895	0.57489	ACOS	24	0	2	0	2	24	0.92		0.0502334	0.0525167	3.9182	1
83	PE [36:4]	0.259029	0.549895	0.57489	ACOS	24	4	18	4	18	24	0.42		0.0502334	0.0525167	3.9182	1
37	DAG [36:4]	0.238307	0.632534	0.651415	ACOS	24	18	12	18	12	24	0.25		0.0653703	0.0673217	5.09889	1
55	SM [40:2]	0.238307	0.632534	0.651415	ACOS	24	8	8	8	8	24	0		0.0653703	0.0673217	5.09889	1
79	PC [40:6]	0.227946	0.674013	0.688991	ACOS	24	12	14	12	14	24	0.92		0.074161	0.0758091	5.78456	1
41	DAG [40:5]	0.217584	0.714473	0.72498	ACOS	24	18	16	18	16	24	0.08		0.0838272	0.08506	6.53852	1
38	DAG [36:5]	0.186501	0.822992	0.828999	ACOS	24	16	16	16	16	24	0		0.11847	0.119335	9.24068	1
57	SM [41:2]	0.155417	0.907341	0.907341	ACOS	24	10	10	10	10	24	0		0.162175	0.162175	12.6497	1

## Sheet: rhythmic mitochondral proteins
Experiment ID	29713
Experiment name	circadian rhythm in hepatic mitochondria
Job	2092e935-2655-4919-98cb-294ab0a87772
Method	BD2 eJTK
Submitted	2024-09-06T11:40:09.858499523	Finished	2024-09-06T11:40:09.970118956
NULL_SIZE	100000
DW_END	0
PERIOD_MIN	24
DATA_SET_ID	29713_NO_DTR
PERIOD_MAX	24
DW_START	0
PRESET	EJTK_CLASSIC
METHOD	BD2EJTK
DATA_SET_TYPE_NAME	no dtr
PARAMS_SUMMARY	no dtr min-max p(24.0)
DATA_SET_TYPE	NO_DTR
Individual Results
Data Id	Data Label		tau	emp p	emp p BH Corrected	Pattern Shape	Pattern Period	Pattern Peak	P. Trough	P. Circ. Peak	P. Circ. Trough	P. Width	P. Asym		JTK p from tau	JTK p BH Corrected	bf corrected JTK p	BH bf corrected p
245	Trnt1		0.749039	9.9999e-06	0.00426996	ACOS	24	20	2	20	2	24	0.75		5.33032e-07	0.000227605	4.15765e-05	0.0177532
27	Gpx1		0.703086	4.99995e-05	0.00853991	ACOS	24	6	16	6	16	24	0.58		2.32814e-06	0.000440421	0.000181595	0.0343529
345	Timm10		0.693895	5.99994e-05	0.00853991	ACOS	24	20	0	20	0	24	0.83		3.0943e-06	0.000440421	0.000241355	0.0343529
277	Slc25a12		0.666323	0.000199998	0.0213498	ACOS	24	20	0	20	0	24	0.83		7.11619e-06	0.000752812	0.000555063	0.0587193
348	Bcl2l13		0.647942	0.000319997	0.0227731	ACOS	24	20	16	20	16	24	0.17		1.21873e-05	0.000752812	0.000950607	0.0587193
382	Atp5e		0.647942	0.000319997	0.0227731	ACOS	24	0	20	0	20	24	0.17		1.21873e-05	0.000752812	0.000950607	0.0587193
143	Prdx4		0.638751	0.000499995	0.023722	ACOS	24	0	20	0	20	24	0.17		1.58672e-05	0.000752812	0.00123764	0.0587193
266	Mcee		0.638751	0.000499995	0.023722	ACOS	24	20	0	20	0	24	0.83		1.58672e-05	0.000752812	0.00123764	0.0587193
287	Clpx		0.638751	0.000499995	0.023722	ACOS	24	18	16	18	16	24	0.08		1.58672e-05	0.000752812	0.00123764	0.0587193
94	Ogdh		0.629561	0.000749993	0.0291133	ACOS	24	20	0	20	0	24	0.83		2.05877e-05	0.000799176	0.00160584	0.0623358
169	Vdac2		0.629561	0.000749993	0.0291133	ACOS	24	20	16	20	16	24	0.17		2.05877e-05	0.000799176	0.00160584	0.0623358
87	Suox		0.62037	0.000869991	0.0300422	ACOS	24	22	20	22	20	24	0.08		2.66212e-05	0.000859912	0.00207645	0.0670731
149	Pdha1		0.611179	0.00098999	0.0300422	ACOS	24	20	16	20	16	24	0.17		3.43054e-05	0.000859912	0.00267582	0.0670731
257	Mrpl12		0.611179	0.00098999	0.0300422	ACOS	24	0	14	0	14	24	0.42		3.43054e-05	0.000859912	0.00267582	0.0670731
63	Etfdh		0.601989	0.00147999	0.0300422	ACOS	24	0	18	0	18	24	0.25		4.40569e-05	0.000859912	0.00343644	0.0670731
141	Ndufa9		0.601989	0.00147999	0.0300422	ACOS	24	20	0	20	0	24	0.83		4.40569e-05	0.000859912	0.00343644	0.0670731
358	Chchd2		0.601989	0.00147999	0.0300422	ACOS	24	0	20	0	20	24	0.17		4.40569e-05	0.000859912	0.00343644	0.0670731
402	Mtx1		0.601989	0.00147999	0.0300422	ACOS	24	0	20	0	20	24	0.17		4.40569e-05	0.000859912	0.00343644	0.0670731
59	Acadm		0.592798	0.00196998	0.0300422	ACOS	24	20	16	20	16	24	0.17		5.63877e-05	0.000859912	0.00439824	0.0670731
168	Ak3		0.592798	0.00196998	0.0300422	ACOS	24	22	20	22	20	24	0.08		5.63877e-05	0.000859912	0.00439824	0.0670731
177	Slc25a15		0.592798	0.00196998	0.0300422	ACOS	24	20	0	20	0	24	0.83		5.63877e-05	0.000859912	0.00439824	0.0670731
199	Slc25a11		0.592798	0.00196998	0.0300422	ACOS	24	20	0	20	0	24	0.83		5.63877e-05	0.000859912	0.00439824	0.0670731
258	Ndufa6		0.592798	0.00196998	0.0300422	ACOS	24	0	20	0	20	24	0.17		5.63877e-05	0.000859912	0.00439824	0.0670731
366	Mrps23		0.592798	0.00196998	0.0300422	ACOS	24	20	16	20	16	24	0.17		5.63877e-05	0.000859912	0.00439824	0.0670731
376	Golph3		0.592798	0.00196998	0.0300422	ACOS	24	20	0	20	0	24	0.83		5.63877e-05	0.000859912	0.00439824	0.0670731
392	Slc25a25		0.592798	0.00196998	0.0300422	ACOS	24	20	0	20	0	24	0.83		5.63877e-05	0.000859912	0.00439824	0.0670731
415	Ndufaf3		0.592798	0.00196998	0.0300422	ACOS	24	20	16	20	16	24	0.17		5.63877e-05	0.000859912	0.00439824	0.0670731
417	Mcat		0.592798	0.00196998	0.0300422	ACOS	24	18	16	18	16	24	0.08		5.63877e-05	0.000859912	0.00439824	0.0670731
175	Pmpca		0.583607	0.00294997	0.0380414	ACOS	24	20	0	20	0	24	0.83		7.19241e-05	0.000990696	0.00561008	0.0772743
293	Dnajc11		0.583607	0.00294997	0.0380414	ACOS	24	0	0	0	0	24	0		7.19241e-05	0.000990696	0.00561008	0.0772743
413	Rfk		0.583607	0.00294997	0.0380414	ACOS	24	20	0	20	0	24	0.83		7.19241e-05	0.000990696	0.00561008	0.0772743
81	Dld		0.574417	0.00343997	0.0380414	ACOS	24	0	18	0	18	24	0.25		9.14296e-05	0.00108446	0.00713151	0.0845876
279	Chchd3		0.574417	0.00343997	0.0380414	ACOS	24	22	20	22	20	24	0.08		9.14296e-05	0.00108446	0.00713151	0.0845876
349	Mrps30		0.574417	0.00343997	0.0380414	ACOS	24	20	0	20	0	24	0.83		9.14296e-05	0.00108446	0.00713151	0.0845876
354	Timm9		0.574417	0.00343997	0.0380414	ACOS	24	0	20	0	20	24	0.17		9.14296e-05	0.00108446	0.00713151	0.0845876
381	Mrpl39		0.574417	0.00343997	0.0380414	ACOS	24	20	16	20	16	24	0.17		9.14296e-05	0.00108446	0.00713151	0.0845876
8	Aldh2		0.565226	0.00391996	0.0380414	ACOS	24	20	16	20	16	24	0.17		0.00011583	0.00112408	0.00903478	0.0876784
41	Sdha		0.565226	0.00391996	0.0380414	ACOS	24	0	20	0	20	24	0.17		0.00011583	0.00112408	0.00903478	0.0876784
152	Atp5j		0.565226	0.00391996	0.0380414	ACOS	24	0	18	0	18	24	0.25		0.00011583	0.00112408	0.00903478	0.0876784
211	Mlycd		0.565226	0.00391996	0.0380414	ACOS	24	20	0	20	0	24	0.83		0.00011583	0.00112408	0.00903478	0.0876784
263	Fdxr		0.565226	0.00391996	0.0380414	ACOS	24	20	16	20	16	24	0.17		0.00011583	0.00112408	0.00903478	0.0876784
388	Mrpl1		0.565226	0.00391996	0.0380414	ACOS	24	22	4	22	4	24	0.75		0.00011583	0.00112408	0.00903478	0.0876784
396	Akap1		0.565226	0.00391996	0.0380414	ACOS	24	18	12	18	12	24	0.25		0.00011583	0.00112408	0.00903478	0.0876784
398	Surf1		0.565226	0.00391996	0.0380414	ACOS	24	20	16	20	16	24	0.17		0.00011583	0.00112408	0.00903478	0.0876784
28	Acat1		0.556035	0.00587994	0.0492301	ACOS	24	18	16	18	16	24	0.08		0.000146246	0.00122445	0.0114072	0.0955074
49	Mgst1		0.556035	0.00587994	0.0492301	ACOS	24	20	0	20	0	24	0.83		0.000146246	0.00122445	0.0114072	0.0955074
109	Eci1		0.556035	0.00587994	0.0492301	ACOS	24	0	18	0	18	24	0.25		0.000146246	0.00122445	0.0114072	0.0955074
123	Lrpprc		0.556035	0.00587994	0.0492301	ACOS	24	20	0	20	0	24	0.83		0.000146246	0.00122445	0.0114072	0.0955074
276	Flad1		0.556035	0.00587994	0.0492301	ACOS	24	20	0	20	0	24	0.83		0.000146246	0.00122445	0.0114072	0.0955074
295	Ptcd3		0.556035	0.00587994	0.0492301	ACOS	24	20	0	20	0	24	0.83		0.000146246	0.00122445	0.0114072	0.0955074
296	Timm50		0.556035	0.00587994	0.0492301	ACOS	24	20	0	20	0	24	0.83		0.000146246	0.00122445	0.0114072	0.0955074
31	Etfb		0.546845	0.00685993	0.0499011	ACOS	24	0	20	0	20	24	0.17		0.000184024	0.0013548	0.0143539	0.105674
111	Cryz		0.546845	0.00685993	0.0499011	ACOS	24	22	14	22	14	24	0.33		0.000184024	0.0013548	0.0143539	0.105674
142	Sucla2		0.546845	0.00685993	0.0499011	ACOS	24	20	16	20	16	24	0.17		0.000184024	0.0013548	0.0143539	0.105674
194	Fdx1		0.546845	0.00685993	0.0499011	ACOS	24	20	0	20	0	24	0.83		0.000184024	0.0013548	0.0143539	0.105674
212	Acad9		0.546845	0.00685993	0.0499011	ACOS	24	20	0	20	0	24	0.83		0.000184024	0.0013548	0.0143539	0.105674
306	Timm8b		0.546845	0.00685993	0.0499011	ACOS	24	20	16	20	16	24	0.17		0.000184024	0.0013548	0.0143539	0.105674
317	Htatip2		0.546845	0.00685993	0.0499011	ACOS	24	20	16	20	16	24	0.17		0.000184024	0.0013548	0.0143539	0.105674
50	Dbi		0.537654	0.00782992	0.0499011	ACOS	24	2	16	2	16	24	0.42		0.000230778	0.00147078	0.0180007	0.114721
70	Vdac1		0.537654	0.00782992	0.0499011	ACOS	24	20	16	20	16	24	0.17		0.000230778	0.00147078	0.0180007	0.114721
86	Abcd3		0.537654	0.00782992	0.0499011	ACOS	24	20	0	20	0	24	0.83		0.000230778	0.00147078	0.0180007	0.114721
119	Fdps		0.537654	0.00782992	0.0499011	ACOS	24	20	0	20	0	24	0.83		0.000230778	0.00147078	0.0180007	0.114721
125	Dhrs4		0.537654	0.00782992	0.0499011	COS	24	2	14	2	14	24	0.5		0.000230778	0.00147078	0.0180007	0.114721
182	Hebp1		0.537654	0.00782992	0.0499011	ACOS	24	6	10	6	10	24	0.83		0.000230778	0.00147078	0.0180007	0.114721
253	Gfm1		0.537654	0.00782992	0.0499011	ACOS	24	20	14	20	14	24	0.25		0.000230778	0.00147078	0.0180007	0.114721
337	Mrps27		0.537654	0.00782992	0.0499011	ACOS	24	20	0	20	0	24	0.83		0.000230778	0.00147078	0.0180007	0.114721
421	Ndufaf2		0.537654	0.00782992	0.0499011	ACOS	24	0	20	0	20	24	0.17		0.000230778	0.00147078	0.0180007	0.114721
6	Acaa2		0.528463	0.0117399	0.0668391	ACOS	24	6	12	6	12	24	0.75		0.000288434	0.00164215	0.0224979	0.128088
17	Sod1		0.528463	0.0117399	0.0668391	ACOS	24	0	20	0	20	24	0.17		0.000288434	0.00164215	0.0224979	0.128088
103	Suclg1		0.528463	0.0117399	0.0668391	ACOS	24	0	20	0	20	24	0.17		0.000288434	0.00164215	0.0224979	0.128088
231	Ndufs6		0.528463	0.0117399	0.0668391	ACOS	24	0	20	0	20	24	0.17		0.000288434	0.00164215	0.0224979	0.128088
284	Cox5b		0.528463	0.0117399	0.0668391	ACOS	24	0	20	0	20	24	0.17		0.000288434	0.00164215	0.0224979	0.128088
297	Arf5		0.528463	0.0117399	0.0668391	ACOS	24	20	0	20	0	24	0.83		0.000288434	0.00164215	0.0224979	0.128088
331	Dap3		0.528463	0.0117399	0.0668391	ACOS	24	20	0	20	0	24	0.83		0.000288434	0.00164215	0.0224979	0.128088
336	Rmdn1		0.528463	0.0117399	0.0668391	ACOS	24	20	16	20	16	24	0.17		0.000288434	0.00164215	0.0224979	0.128088
30	Gstz1		0.519273	0.0136899	0.0687714	ACOS	24	20	0	20	0	24	0.83		0.00035928	0.00180485	0.0280238	0.140778
33	Aldh7a1		0.519273	0.0136899	0.0687714	ACOS	24	20	16	20	16	24	0.17		0.00035928	0.00180485	0.0280238	0.140778
58	Echs1		0.519273	0.0136899	0.0687714	ACOS	24	0	20	0	20	24	0.17		0.00035928	0.00180485	0.0280238	0.140778
79	Atp5c1		0.519273	0.0136899	0.0687714	ACOS	24	20	12	20	12	24	0.33		0.00035928	0.00180485	0.0280238	0.140778
260	Mtx2		0.519273	0.0136899	0.0687714	ACOS	24	20	0	20	0	24	0.83		0.00035928	0.00180485	0.0280238	0.140778
272	Echdc1		0.519273	0.0136899	0.0687714	ACOS	24	20	0	20	0	24	0.83		0.00035928	0.00180485	0.0280238	0.140778
305	Ndufc2		0.519273	0.0136899	0.0687714	ACOS	24	10	8	10	8	24	0.08		0.00035928	0.00180485	0.0280238	0.140778
308	Lyplal1		0.519273	0.0136899	0.0687714	ACOS	24	10	6	10	6	24	0.17		0.00035928	0.00180485	0.0280238	0.140778
313	Ndufs5		0.519273	0.0136899	0.0687714	ACOS	24	0	20	0	20	24	0.17		0.00035928	0.00180485	0.0280238	0.140778
380	Sfxn2		0.519273	0.0136899	0.0687714	ACOS	24	20	0	20	0	24	0.83		0.00035928	0.00180485	0.0280238	0.140778
10	Got2		0.510082	0.0156398	0.070297	ACOS	24	0	18	0	18	24	0.25		0.000446021	0.00200475	0.0347897	0.15637
55	Cox5a		0.510082	0.0156398	0.070297	ACOS	24	20	0	20	0	24	0.83		0.000446021	0.00200475	0.0347897	0.15637
75	Abat		0.510082	0.0156398	0.070297	ACOS	24	20	0	20	0	24	0.83		0.000446021	0.00200475	0.0347897	0.15637
136	Hagh		0.510082	0.0156398	0.070297	ACOS	24	0	20	0	20	24	0.17		0.000446021	0.00200475	0.0347897	0.15637
202	Aldh5a1		0.510082	0.0156398	0.070297	ACOS	24	0	18	0	18	24	0.25		0.000446021	0.00200475	0.0347897	0.15637
226	Uqcrb		0.510082	0.0156398	0.070297	ACOS	24	0	20	0	20	24	0.17		0.000446021	0.00200475	0.0347897	0.15637
233	Mpc1		0.510082	0.0156398	0.070297	ACOS	24	20	0	20	0	24	0.83		0.000446021	0.00200475	0.0347897	0.15637
303	Htra2		0.510082	0.0156398	0.070297	ACOS	24	20	16	20	16	24	0.17		0.000446021	0.00200475	0.0347897	0.15637
325	Mrps31		0.510082	0.0156398	0.070297	ACOS	24	20	14	20	14	24	0.25		0.000446021	0.00200475	0.0347897	0.15637
335	Fam136a		0.510082	0.0156398	0.070297	ACOS	24	0	20	0	20	24	0.17		0.000446021	0.00200475	0.0347897	0.15637
157	Immt		0.500891	0.0195498	0.0826512	ACOS	24	22	20	22	20	24	0.08		0.000551845	0.00233305	0.0430439	0.181978
195	Slc25a22		0.500891	0.0195498	0.0826512	ACOS	24	20	16	20	16	24	0.17		0.000551845	0.00233305	0.0430439	0.181978
208	Cox7a2		0.500891	0.0195498	0.0826512	ACOS	24	12	8	12	8	24	0.17		0.000551845	0.00233305	0.0430439	0.181978
220	Abhd11		0.500891	0.0195498	0.0826512	ACOS	24	20	0	20	0	24	0.83		0.000551845	0.00233305	0.0430439	0.181978
254	Fis1		0.500891	0.0195498	0.0826512	ACOS	24	20	0	20	0	24	0.83		0.000551845	0.00233305	0.0430439	0.181978
409	Ptpmt1		0.500891	0.0195498	0.0826512	ACOS	24	20	0	20	0	24	0.83		0.000551845	0.00233305	0.0430439	0.181978
9	Glud1		0.491701	0.0234598	0.0902461	ACOS	24	4	20	4	20	24	0.33		0.000680488	0.00261773	0.0530781	0.204183
117	Agxt2		0.491701	0.0234598	0.0902461	ACOS	24	20	16	20	16	24	0.17		0.000680488	0.00261773	0.0530781	0.204183
203	Acaca		0.491701	0.0234598	0.0902461	ACOS	24	20	22	20	22	24	0.92		0.000680488	0.00261773	0.0530781	0.204183
217	Eci2		0.491701	0.0234598	0.0902461	ACOS	24	8	12	8	12	24	0.83		0.000680488	0.00261773	0.0530781	0.204183
224	Kars		0.491701	0.0234598	0.0902461	ACOS	24	20	0	20	0	24	0.83		0.000680488	0.00261773	0.0530781	0.204183
243	Osbpl1a		0.491701	0.0234598	0.0902461	ACOS	24	20	0	20	0	24	0.83		0.000680488	0.00261773	0.0530781	0.204183
322	Afg3l2		0.491701	0.0234598	0.0902461	ACOS	24	20	0	20	0	24	0.83		0.000680488	0.00261773	0.0530781	0.204183
327	Clpb		0.491701	0.0234598	0.0902461	ACOS	24	20	0	20	0	24	0.83		0.000680488	0.00261773	0.0530781	0.204183
359	Sirt5		0.491701	0.0234598	0.0902461	ACOS	24	20	16	20	16	24	0.17		0.000680488	0.00261773	0.0530781	0.204183
427	Mrpl18		0.491701	0.0234598	0.0902461	ACOS	24	0	20	0	20	24	0.17		0.000680488	0.00261773	0.0530781	0.204183
164	Gsr		0.48251	0.0312697	0.111268	ACOS	24	8	16	8	16	24	0.67		0.000836311	0.00297587	0.0652323	0.232118
183	Vdac3		0.48251	0.0312697	0.111268	ACOS	24	6	14	6	14	24	0.67		0.000836311	0.00297587	0.0652323	0.232118
206	Clybl		0.48251	0.0312697	0.111268	ACOS	24	20	0	20	0	24	0.83		0.000836311	0.00297587	0.0652323	0.232118
215	Atp5j2		0.48251	0.0312697	0.111268	ACOS	24	2	20	2	20	24	0.25		0.000836311	0.00297587	0.0652323	0.232118
225	Dnm1l		0.48251	0.0312697	0.111268	ACOS	24	20	0	20	0	24	0.83		0.000836311	0.00297587	0.0652323	0.232118
275	Mocs1		0.48251	0.0312697	0.111268	ACOS	24	20	0	20	0	24	0.83		0.000836311	0.00297587	0.0652323	0.232118
346	Fkbp8		0.48251	0.0312697	0.111268	ACOS	24	20	16	20	16	24	0.17		0.000836311	0.00297587	0.0652323	0.232118
360	Yars2		0.48251	0.0312697	0.111268	ACOS	24	20	0	20	0	24	0.83		0.000836311	0.00297587	0.0652323	0.232118
389	Acss3		0.48251	0.0312697	0.111268	ACOS	24	20	16	20	16	24	0.17		0.000836311	0.00297587	0.0652323	0.232118
52	Acsf2		0.478953	0.0319797	0.112854	ACOS	24	20	16	20	16	24	0.17		0.000904981	0.00319361	0.0705885	0.249102
62	Hspe1		0.473319	0.0351796	0.113801	ACOS	24	2	6	2	6	24	0.83		0.00102438	0.00331372	0.0799018	0.25847
72	Cox6b1		0.473319	0.0351796	0.113801	ACOS	24	22	6	22	6	24	0.67		0.00102438	0.00331372	0.0799018	0.25847
74	Ivd		0.473319	0.0351796	0.113801	ACOS	24	20	16	20	16	24	0.17		0.00102438	0.00331372	0.0799018	0.25847
83	Atp5o		0.473319	0.0351796	0.113801	ACOS	24	20	0	20	0	24	0.83		0.00102438	0.00331372	0.0799018	0.25847
110	Cyc1		0.473319	0.0351796	0.113801	ACOS	24	20	0	20	0	24	0.83		0.00102438	0.00331372	0.0799018	0.25847
112	Uqcrfs1		0.473319	0.0351796	0.113801	ACOS	24	20	16	20	16	24	0.17		0.00102438	0.00331372	0.0799018	0.25847
166	Ech1		0.473319	0.0351796	0.113801	ACOS	24	18	16	18	16	24	0.08		0.00102438	0.00331372	0.0799018	0.25847
268	Acacb		0.473319	0.0351796	0.113801	ACOS	24	20	22	20	22	24	0.92		0.00102438	0.00331372	0.0799018	0.25847
291	Stom		0.473319	0.0351796	0.113801	ACOS	24	20	0	20	0	24	0.83		0.00102438	0.00331372	0.0799018	0.25847
324	Ndufv3		0.473319	0.0351796	0.113801	ACOS	24	18	16	18	16	24	0.08		0.00102438	0.00331372	0.0799018	0.25847
353	Fam162a		0.473319	0.0351796	0.113801	ACOS	24	22	20	22	20	24	0.08		0.00102438	0.00331372	0.0799018	0.25847
4	Atp5a1		0.464129	0.0390896	0.116722	ACOS	24	20	16	20	16	24	0.17		0.00125056	0.0037342	0.0975439	0.291267
5	Aldh1l1		0.464129	0.0390896	0.116722	ACOS	24	20	12	20	12	24	0.33		0.00125056	0.0037342	0.0975439	0.291267
40	Hadh		0.464129	0.0390896	0.116722	ACOS	24	20	16	20	16	24	0.17		0.00125056	0.0037342	0.0975439	0.291267
66	Acaa1a		0.464129	0.0390896	0.116722	ACOS	24	20	16	20	16	24	0.17		0.00125056	0.0037342	0.0975439	0.291267
101	Cycs		0.464129	0.0390896	0.116722	ACOS	24	0	20	0	20	24	0.17		0.00125056	0.0037342	0.0975439	0.291267
105	Bdh1		0.464129	0.0390896	0.116722	ACOS	24	20	16	20	16	24	0.17		0.00125056	0.0037342	0.0975439	0.291267
129	Pcca		0.464129	0.0390896	0.116722	ACOS	24	22	16	22	16	24	0.25		0.00125056	0.0037342	0.0975439	0.291267
171	Idh3a		0.464129	0.0390896	0.116722	ACOS	24	20	12	20	12	24	0.33		0.00125056	0.0037342	0.0975439	0.291267
282	Pitrm1		0.464129	0.0390896	0.116722	ACOS	24	20	0	20	0	24	0.83		0.00125056	0.0037342	0.0975439	0.291267
292	Tsfm		0.464129	0.0390896	0.116722	ACOS	24	20	22	20	22	24	0.92		0.00125056	0.0037342	0.0975439	0.291267
405	Synj2bp		0.464129	0.0390896	0.116722	ACOS	24	16	20	16	20	24	0.83		0.00125056	0.0037342	0.0975439	0.291267
2	Fabp1		0.454938	0.0468995	0.129201	ACOS	24	20	16	20	16	24	0.17		0.0015216	0.00419177	0.118685	0.326958
45	Uqcrc1		0.454938	0.0468995	0.129201	ACOS	24	22	18	22	18	24	0.17		0.0015216	0.00419177	0.118685	0.326958
151	Mccc2		0.454938	0.0468995	0.129201	ACOS	24	18	16	18	16	24	0.08		0.0015216	0.00419177	0.118685	0.326958
176	Echdc3		0.454938	0.0468995	0.129201	ACOS	24	20	16	20	16	24	0.17		0.0015216	0.00419177	0.118685	0.326958
192	Mpst		0.454938	0.0468995	0.129201	ACOS	24	20	14	20	14	24	0.25		0.0015216	0.00419177	0.118685	0.326958
219	Ndufb10		0.454938	0.0468995	0.129201	ACOS	24	20	0	20	0	24	0.83		0.0015216	0.00419177	0.118685	0.326958
238	Ndufa8		0.454938	0.0468995	0.129201	ACOS	24	0	20	0	20	24	0.17		0.0015216	0.00419177	0.118685	0.326958
256	Acot13		0.454938	0.0468995	0.129201	ACOS	24	20	16	20	16	24	0.17		0.0015216	0.00419177	0.118685	0.326958
283	Ndufs7		0.454938	0.0468995	0.129201	ACOS	24	20	0	20	0	24	0.83		0.0015216	0.00419177	0.118685	0.326958
314	Apex1		0.454938	0.0468995	0.129201	ACOS	24	20	0	20	0	24	0.83		0.0015216	0.00419177	0.118685	0.326958
367	Rexo2		0.454938	0.0468995	0.129201	ACOS	24	20	22	20	22	24	0.92		0.0015216	0.00419177	0.118685	0.326958
394	Pnpt1		0.454938	0.0468995	0.129201	ACOS	24	2	10	2	10	24	0.67		0.0015216	0.00419177	0.118685	0.326958
65	Aldh9a1		0.445747	0.0547095	0.137417	ACOS	24	18	16	18	16	24	0.08		0.00184524	0.0046348	0.143928	0.361514
84	Aldh1a7		0.445747	0.0547095	0.137417	ACOS	24	20	16	20	16	24	0.17		0.00184524	0.0046348	0.143928	0.361514
88	Suclg2		0.445747	0.0547095	0.137417	ACOS	24	20	16	20	16	24	0.17		0.00184524	0.0046348	0.143928	0.361514
107	Lonp1		0.445747	0.0547095	0.137417	ACOS	24	20	0	20	0	24	0.83		0.00184524	0.0046348	0.143928	0.361514
121	Hibadh		0.445747	0.0547095	0.137417	ACOS	24	20	0	20	0	24	0.83		0.00184524	0.0046348	0.143928	0.361514
132	Cox4i1		0.445747	0.0547095	0.137417	ACOS	24	22	20	22	20	24	0.08		0.00184524	0.0046348	0.143928	0.361514
145	Slc25a3		0.445747	0.0547095	0.137417	ACOS	24	2	6	2	6	24	0.83		0.00184524	0.0046348	0.143928	0.361514
179	Ndufa4		0.445747	0.0547095	0.137417	ACOS	24	20	0	20	0	24	0.83		0.00184524	0.0046348	0.143928	0.361514
186	Ppa2		0.445747	0.0547095	0.137417	ACOS	24	20	16	20	16	24	0.17		0.00184524	0.0046348	0.143928	0.361514
187	Nit1		0.445747	0.0547095	0.137417	ACOS	24	20	0	20	0	24	0.83		0.00184524	0.0046348	0.143928	0.361514
229	Nadk2		0.445747	0.0547095	0.137417	ACOS	24	0	18	0	18	24	0.25		0.00184524	0.0046348	0.143928	0.361514
240	Ndufa5		0.445747	0.0547095	0.137417	ACOS	24	2	2	2	2	24	0		0.00184524	0.0046348	0.143928	0.361514
312	Ociad1		0.445747	0.0547095	0.137417	ACOS	24	6	14	6	14	24	0.67		0.00184524	0.0046348	0.143928	0.361514
347	Pdhx		0.445747	0.0547095	0.137417	ACOS	24	2	2	2	2	24	0		0.00184524	0.0046348	0.143928	0.361514
351	Tspo		0.445747	0.0547095	0.137417	ACOS	24	20	14	20	14	24	0.25		0.00184524	0.0046348	0.143928	0.361514
23	Mdh2		0.436557	0.0625194	0.143526	ACOS	24	22	20	22	20	24	0.08		0.00223029	0.00512007	0.173962	0.399365
42	Cyb5r3		0.436557	0.0625194	0.143526	ACOS	24	20	0	20	0	24	0.83		0.00223029	0.00512007	0.173962	0.399365
44	Hspa9		0.436557	0.0625194	0.143526	ACOS	24	0	18	0	18	24	0.25		0.00223029	0.00512007	0.173962	0.399365
134	Ndufs2		0.436557	0.0625194	0.143526	ACOS	24	20	0	20	0	24	0.83		0.00223029	0.00512007	0.173962	0.399365
167	Cpt1a		0.436557	0.0625194	0.143526	ACOS	24	20	0	20	0	24	0.83		0.00223029	0.00512007	0.173962	0.399365
180	Isoc2a		0.436557	0.0625194	0.143526	ACOS	24	20	0	20	0	24	0.83		0.00223029	0.00512007	0.173962	0.399365
185	Rmdn3		0.436557	0.0625194	0.143526	ACOS	24	20	0	20	0	24	0.83		0.00223029	0.00512007	0.173962	0.399365
218	Glod4		0.436557	0.0625194	0.143526	ACOS	24	12	20	12	20	24	0.67		0.00223029	0.00512007	0.173962	0.399365
228	Mecr		0.436557	0.0625194	0.143526	ACOS	24	20	0	20	0	24	0.83		0.00223029	0.00512007	0.173962	0.399365
232	Idh3g		0.436557	0.0625194	0.143526	ACOS	24	20	0	20	0	24	0.83		0.00223029	0.00512007	0.173962	0.399365
237	Atp5d		0.436557	0.0625194	0.143526	ACOS	24	0	20	0	20	24	0.17		0.00223029	0.00512007	0.173962	0.399365
259	Dnaja3		0.436557	0.0625194	0.143526	ACOS	24	20	16	20	16	24	0.17		0.00223029	0.00512007	0.173962	0.399365
294	Auh		0.436557	0.0625194	0.143526	ACOS	24	8	12	8	12	24	0.83		0.00223029	0.00512007	0.173962	0.399365
300	Mpc2		0.436557	0.0625194	0.143526	ACOS	24	22	20	22	20	24	0.08		0.00223029	0.00512007	0.173962	0.399365
363	Casp3		0.436557	0.0625194	0.143526	ACOS	24	20	16	20	16	24	0.17		0.00223029	0.00512007	0.173962	0.399365
424	Mrps9		0.436557	0.0625194	0.143526	ACOS	24	22	16	22	16	24	0.25		0.00223029	0.00512007	0.173962	0.399365
22	Sardh		0.427366	0.0781492	0.163577	ACOS	24	20	16	20	16	24	0.17		0.00268678	0.00562379	0.209568	0.438656
47	Lap3		0.427366	0.0781492	0.163577	ACOS	24	20	16	20	16	24	0.17		0.00268678	0.00562379	0.209568	0.438656
61	Acly		0.427366	0.0781492	0.163577	ACOS	24	20	16	20	16	24	0.17		0.00268678	0.00562379	0.209568	0.438656
92	Prdx2		0.427366	0.0781492	0.163577	ACOS	24	20	16	20	16	24	0.17		0.00268678	0.00562379	0.209568	0.438656
106	Nit2		0.427366	0.0781492	0.163577	ACOS	24	4	12	4	12	24	0.67		0.00268678	0.00562379	0.209568	0.438656
135	Dlat		0.427366	0.0781492	0.163577	ACOS	24	20	16	20	16	24	0.17		0.00268678	0.00562379	0.209568	0.438656
146	Chdh		0.427366	0.0781492	0.163577	ACOS	24	0	18	0	18	24	0.25		0.00268678	0.00562379	0.209568	0.438656
158	Acadsb		0.427366	0.0781492	0.163577	ACOS	24	20	0	20	0	24	0.83		0.00268678	0.00562379	0.209568	0.438656
170	Crot		0.427366	0.0781492	0.163577	ACOS	24	20	0	20	0	24	0.83		0.00268678	0.00562379	0.209568	0.438656
184	Dhtkd1		0.427366	0.0781492	0.163577	ACOS	24	20	0	20	0	24	0.83		0.00268678	0.00562379	0.209568	0.438656
196	Hsdl2		0.427366	0.0781492	0.163577	ACOS	24	20	16	20	16	24	0.17		0.00268678	0.00562379	0.209568	0.438656
198	Pnpo		0.427366	0.0781492	0.163577	ACOS	24	0	20	0	20	24	0.17		0.00268678	0.00562379	0.209568	0.438656
223	Slc25a1		0.427366	0.0781492	0.163577	ACOS	24	22	6	22	6	24	0.67		0.00268678	0.00562379	0.209568	0.438656
242	L2hgdh		0.427366	0.0781492	0.163577	ACOS	24	20	16	20	16	24	0.17		0.00268678	0.00562379	0.209568	0.438656
264	Ndufb9		0.427366	0.0781492	0.163577	ACOS	24	12	16	12	16	24	0.83		0.00268678	0.00562379	0.209568	0.438656
310	Sdsl		0.427366	0.0781492	0.163577	ACOS	24	20	0	20	0	24	0.83		0.00268678	0.00562379	0.209568	0.438656
311	Nsun2		0.427366	0.0781492	0.163577	ACOS	24	6	2	6	2	24	0.17		0.00268678	0.00562379	0.209568	0.438656
418	Mrps26		0.427366	0.0781492	0.163577	ACOS	24	2	10	2	10	24	0.67		0.00268678	0.00562379	0.209568	0.438656
16	Prdx6		0.418175	0.0937691	0.182828	ACOS	24	20	0	20	0	24	0.83		0.00322602	0.00628999	0.251629	0.49062
18	Fasn		0.418175	0.0937691	0.182828	ACOS	24	20	14	20	14	24	0.25		0.00322602	0.00628999	0.251629	0.49062
43	Slc25a13		0.418175	0.0937691	0.182828	ACOS	24	20	0	20	0	24	0.83		0.00322602	0.00628999	0.251629	0.49062
54	Aldh4a1		0.418175	0.0937691	0.182828	ACOS	24	20	16	20	16	24	0.17		0.00322602	0.00628999	0.251629	0.49062
95	Aifm1		0.418175	0.0937691	0.182828	ACOS	24	20	16	20	16	24	0.17		0.00322602	0.00628999	0.251629	0.49062
100	Kmo		0.418175	0.0937691	0.182828	ACOS	24	20	0	20	0	24	0.83		0.00322602	0.00628999	0.251629	0.49062
163	Vwa8		0.418175	0.0937691	0.182828	ACOS	24	18	16	18	16	24	0.08		0.00322602	0.00628999	0.251629	0.49062
298	Nfs1		0.418175	0.0937691	0.182828	ACOS	24	18	16	18	16	24	0.08		0.00322602	0.00628999	0.251629	0.49062
301	Abcb7		0.418175	0.0937691	0.182828	ACOS	24	20	0	20	0	24	0.83		0.00322602	0.00628999	0.251629	0.49062
316	Tomm40		0.418175	0.0937691	0.182828	ACOS	24	20	16	20	16	24	0.17		0.00322602	0.00628999	0.251629	0.49062
318	Acsf3		0.418175	0.0937691	0.182828	ACOS	24	20	0	20	0	24	0.83		0.00322602	0.00628999	0.251629	0.49062
321	Ndufb4		0.418175	0.0937691	0.182828	ACOS	24	22	20	22	20	24	0.08		0.00322602	0.00628999	0.251629	0.49062
340	Mrpl46		0.418175	0.0937691	0.182828	ACOS	24	20	22	20	22	24	0.92		0.00322602	0.00628999	0.251629	0.49062
341	Nubpl		0.418175	0.0937691	0.182828	ACOS	24	20	14	20	14	24	0.25		0.00322602	0.00628999	0.251629	0.49062
370	Tmem126a		0.418175	0.0937691	0.182828	ACOS	24	20	0	20	0	24	0.83		0.00322602	0.00628999	0.251629	0.49062
73	Ehhadh		0.408985	0.109399	0.203101	ACOS	24	20	16	20	16	24	0.17		0.00386073	0.00716754	0.301137	0.559068
85	Ldhd		0.408985	0.109399	0.203101	ACOS	24	20	16	20	16	24	0.17		0.00386073	0.00716754	0.301137	0.559068
144	Ndufv1		0.408985	0.109399	0.203101	ACOS	24	20	16	20	16	24	0.17		0.00386073	0.00716754	0.301137	0.559068
161	Gcat		0.408985	0.109399	0.203101	ACOS	24	20	16	20	16	24	0.17		0.00386073	0.00716754	0.301137	0.559068
207	Coasy		0.408985	0.109399	0.203101	ACOS	24	20	0	20	0	24	0.83		0.00386073	0.00716754	0.301137	0.559068
234	Myg1		0.408985	0.109399	0.203101	ACOS	24	20	22	20	22	24	0.92		0.00386073	0.00716754	0.301137	0.559068
235	Zadh2		0.408985	0.109399	0.203101	ACOS	24	20	14	20	14	24	0.25		0.00386073	0.00716754	0.301137	0.559068
262	Ndufab1		0.408985	0.109399	0.203101	ACOS	24	14	20	14	20	24	0.75		0.00386073	0.00716754	0.301137	0.559068
270	Stoml2		0.408985	0.109399	0.203101	ACOS	24	20	16	20	16	24	0.17		0.00386073	0.00716754	0.301137	0.559068
385	Ndufb3		0.408985	0.109399	0.203101	ACOS	24	22	20	22	20	24	0.08		0.00386073	0.00716754	0.301137	0.559068
423	Ndufa7		0.408985	0.109399	0.203101	ACOS	24	22	20	22	20	24	0.08		0.00386073	0.00716754	0.301137	0.559068
332	Gars		0.405268	0.111469	0.206049	ACOS	24	20	2	20	2	24	0.75		0.00414775	0.00766705	0.323524	0.59803
21	Aldh6a1		0.399794	0.125019	0.215254	ACOS	24	0	18	0	18	24	0.25		0.00460516	0.00792905	0.359202	0.618466
64	Oat		0.399794	0.125019	0.215254	ACOS	24	20	2	20	2	24	0.75		0.00460516	0.00792905	0.359202	0.618466
77	Shmt2		0.399794	0.125019	0.215254	ACOS	24	20	16	20	16	24	0.17		0.00460516	0.00792905	0.359202	0.618466
90	Atp5h		0.399794	0.125019	0.215254	ACOS	24	0	18	0	18	24	0.25		0.00460516	0.00792905	0.359202	0.618466
173	Slc25a10		0.399794	0.125019	0.215254	ACOS	24	20	14	20	14	24	0.25		0.00460516	0.00792905	0.359202	0.618466
193	Bckdhb		0.399794	0.125019	0.215254	ACOS	24	20	16	20	16	24	0.17		0.00460516	0.00792905	0.359202	0.618466
210	Iars2		0.399794	0.125019	0.215254	ACOS	24	20	14	20	14	24	0.25		0.00460516	0.00792905	0.359202	0.618466
241	Lactb		0.399794	0.125019	0.215254	ACOS	24	20	0	20	0	24	0.83		0.00460516	0.00792905	0.359202	0.618466
244	Paics		0.399794	0.125019	0.215254	ACOS	24	18	12	18	12	24	0.25		0.00460516	0.00792905	0.359202	0.618466
289	Poldip2		0.399794	0.125019	0.215254	ACOS	24	20	0	20	0	24	0.83		0.00460516	0.00792905	0.359202	0.618466
339	Pcbd2		0.399794	0.125019	0.215254	ACOS	24	6	8	6	8	24	0.92		0.00460516	0.00792905	0.359202	0.618466
364	Acot2		0.399794	0.125019	0.215254	ACOS	24	20	16	20	16	24	0.17		0.00460516	0.00792905	0.359202	0.618466
372	Taco1		0.399794	0.125019	0.215254	ACOS	24	4	6	4	6	24	0.92		0.00460516	0.00792905	0.359202	0.618466
374	Mrpl40		0.399794	0.125019	0.215254	ACOS	24	20	16	20	16	24	0.17		0.00460516	0.00792905	0.359202	0.618466
378	Mrpl15		0.399794	0.125019	0.215254	ACOS	24	22	6	22	6	24	0.67		0.00460516	0.00792905	0.359202	0.618466
393	Mmaa		0.399794	0.125019	0.215254	ACOS	24	20	0	20	0	24	0.83		0.00460516	0.00792905	0.359202	0.618466
397	Pnpla8		0.399794	0.125019	0.215254	ACOS	24	4	12	4	12	24	0.67		0.00460516	0.00792905	0.359202	0.618466
29	Aco2		0.390603	0.140649	0.229225	ACOS	24	6	16	6	16	24	0.58		0.00547514	0.00892322	0.427061	0.696011
39	Hsd17b4		0.390603	0.140649	0.229225	ACOS	24	20	16	20	16	24	0.17		0.00547514	0.00892322	0.427061	0.696011
48	Gcdh		0.390603	0.140649	0.229225	ACOS	24	20	0	20	0	24	0.83		0.00547514	0.00892322	0.427061	0.696011
82	Grhpr		0.390603	0.140649	0.229225	ACOS	24	6	2	6	2	24	0.17		0.00547514	0.00892322	0.427061	0.696011
89	Hint1		0.390603	0.140649	0.229225	ACOS	24	20	0	20	0	24	0.83		0.00547514	0.00892322	0.427061	0.696011
93	Aldh3a2		0.390603	0.140649	0.229225	ACOS	24	20	16	20	16	24	0.17		0.00547514	0.00892322	0.427061	0.696011
155	Ndufa10		0.390603	0.140649	0.229225	ACOS	24	20	16	20	16	24	0.17		0.00547514	0.00892322	0.427061	0.696011
205	Fech		0.390603	0.140649	0.229225	ACOS	24	2	6	2	6	24	0.83		0.00547514	0.00892322	0.427061	0.696011
271	Cox6c		0.390603	0.140649	0.229225	ACOS	24	16	20	16	20	24	0.83		0.00547514	0.00892322	0.427061	0.696011
286	Samm50		0.390603	0.140649	0.229225	ACOS	24	20	16	20	16	24	0.17		0.00547514	0.00892322	0.427061	0.696011
368	Isca2		0.390603	0.140649	0.229225	ACOS	24	20	0	20	0	24	0.83		0.00547514	0.00892322	0.427061	0.696011
416	Mrpl30		0.390603	0.140649	0.229225	ACOS	24	8	12	8	12	24	0.83		0.00547514	0.00892322	0.427061	0.696011
419	Iba57		0.390603	0.140649	0.229225	ACOS	24	0	4	0	4	24	0.83		0.00547514	0.00892322	0.427061	0.696011
422	Nlrx1		0.390603	0.140649	0.229225	ACOS	24	20	16	20	16	24	0.17		0.00547514	0.00892322	0.427061	0.696011
3	Atp5b		0.381413	0.156268	0.237461	ACOS	24	20	0	20	0	24	0.83		0.0064882	0.00985929	0.50608	0.769025
11	Ephx2		0.381413	0.156268	0.237461	ACOS	24	20	22	20	22	24	0.92		0.0064882	0.00985929	0.50608	0.769025
19	Hadha		0.381413	0.156268	0.237461	ACOS	24	18	16	18	16	24	0.08		0.0064882	0.00985929	0.50608	0.769025
124	Mtch2		0.381413	0.156268	0.237461	ACOS	24	20	0	20	0	24	0.83		0.0064882	0.00985929	0.50608	0.769025
127	Pccb		0.381413	0.156268	0.237461	ACOS	24	20	0	20	0	24	0.83		0.0064882	0.00985929	0.50608	0.769025
139	Msra		0.381413	0.156268	0.237461	ACOS	24	20	16	20	16	24	0.17		0.0064882	0.00985929	0.50608	0.769025
174	Uqcrh		0.381413	0.156268	0.237461	ACOS	24	10	18	10	18	24	0.67		0.0064882	0.00985929	0.50608	0.769025
201	Nipsnap3b		0.381413	0.156268	0.237461	ACOS	24	20	16	20	16	24	0.17		0.0064882	0.00985929	0.50608	0.769025
222	Acad10		0.381413	0.156268	0.237461	ACOS	24	20	0	20	0	24	0.83		0.0064882	0.00985929	0.50608	0.769025
227	Ide		0.381413	0.156268	0.237461	ACOS	24	20	0	20	0	24	0.83		0.0064882	0.00985929	0.50608	0.769025
239	Ndufv2		0.381413	0.156268	0.237461	ACOS	24	20	0	20	0	24	0.83		0.0064882	0.00985929	0.50608	0.769025
251	Timm44		0.381413	0.156268	0.237461	ACOS	24	6	2	6	2	24	0.17		0.0064882	0.00985929	0.50608	0.769025
269	Ndufb8		0.381413	0.156268	0.237461	ACOS	24	22	20	22	20	24	0.08		0.0064882	0.00985929	0.50608	0.769025
281	Pmpcb		0.381413	0.156268	0.237461	ACOS	24	20	22	20	22	24	0.92		0.0064882	0.00985929	0.50608	0.769025
319	Mrpl3		0.381413	0.156268	0.237461	ACOS	24	20	0	20	0	24	0.83		0.0064882	0.00985929	0.50608	0.769025
326	Atad1		0.381413	0.156268	0.237461	ACOS	24	6	6	6	6	24	0		0.0064882	0.00985929	0.50608	0.769025
355	Mrps22		0.381413	0.156268	0.237461	ACOS	24	22	14	22	14	24	0.33		0.0064882	0.00985929	0.50608	0.769025
371	Sphk2		0.381413	0.156268	0.237461	ACOS	24	20	0	20	0	24	0.83		0.0064882	0.00985929	0.50608	0.769025
377	Cmpk2		0.381413	0.156268	0.237461	ACOS	24	20	22	20	22	24	0.92		0.0064882	0.00985929	0.50608	0.769025
32	Comt		0.372222	0.171898	0.248815	ACOS	24	20	0	20	0	24	0.83		0.00766367	0.0110928	0.597766	0.865241
56	Phb		0.372222	0.171898	0.248815	ACOS	24	20	0	20	0	24	0.83		0.00766367	0.0110928	0.597766	0.865241
99	Cpt2		0.372222	0.171898	0.248815	ACOS	24	18	16	18	16	24	0.08		0.00766367	0.0110928	0.597766	0.865241
116	Maob		0.372222	0.171898	0.248815	ACOS	24	20	14	20	14	24	0.25		0.00766367	0.0110928	0.597766	0.865241
130	Phb2		0.372222	0.171898	0.248815	ACOS	24	20	14	20	14	24	0.25		0.00766367	0.0110928	0.597766	0.865241
147	Hibch		0.372222	0.171898	0.248815	ACOS	24	2	22	2	22	24	0.17		0.00766367	0.0110928	0.597766	0.865241
154	Lactb2		0.372222	0.171898	0.248815	ACOS	24	2	16	2	16	24	0.42		0.00766367	0.0110928	0.597766	0.865241
172	Pdhb		0.372222	0.171898	0.248815	ACOS	24	20	0	20	0	24	0.83		0.00766367	0.0110928	0.597766	0.865241
236	Timm13		0.372222	0.171898	0.248815	ACOS	24	2	6	2	6	24	0.83		0.00766367	0.0110928	0.597766	0.865241
247	Hdhd3		0.372222	0.171898	0.248815	ACOS	24	20	16	20	16	24	0.17		0.00766367	0.0110928	0.597766	0.865241
352	Casp8		0.372222	0.171898	0.248815	ACOS	24	20	22	20	22	24	0.92		0.00766367	0.0110928	0.597766	0.865241
361	Gpx4		0.372222	0.171898	0.248815	ACOS	24	2	12	2	12	24	0.58		0.00766367	0.0110928	0.597766	0.865241
395	Chchd4		0.372222	0.171898	0.248815	ACOS	24	0	20	0	20	24	0.17		0.00766367	0.0110928	0.597766	0.865241
408	Maoa		0.372222	0.171898	0.248815	ACOS	24	20	14	20	14	24	0.25		0.00766367	0.0110928	0.597766	0.865241
12	Cat		0.363031	0.187518	0.258291	ACOS	24	22	20	22	20	24	0.08		0.0090227	0.012428	0.70377	0.969387
13	Otc		0.363031	0.187518	0.258291	ACOS	24	20	16	20	16	24	0.17		0.0090227	0.012428	0.70377	0.969387
25	Acsl1		0.363031	0.187518	0.258291	ACOS	24	20	16	20	16	24	0.17		0.0090227	0.012428	0.70377	0.969387
36	Slc25a5		0.363031	0.187518	0.258291	COS	24	20	8	20	8	24	0.5		0.0090227	0.012428	0.70377	0.969387
76	Tst		0.363031	0.187518	0.258291	ACOS	24	2	18	2	18	24	0.33		0.0090227	0.012428	0.70377	0.969387
91	Tufm		0.363031	0.187518	0.258291	ACOS	24	2	6	2	6	24	0.83		0.0090227	0.012428	0.70377	0.969387
104	Acadl		0.363031	0.187518	0.258291	ACOS	24	22	18	22	18	24	0.17		0.0090227	0.012428	0.70377	0.969387
118	Lypla1		0.363031	0.187518	0.258291	ACOS	24	20	14	20	14	24	0.25		0.0090227	0.012428	0.70377	0.969387
153	Glyctk		0.363031	0.187518	0.258291	ACOS	24	20	22	20	22	24	0.92		0.0090227	0.012428	0.70377	0.969387
156	Cpox		0.363031	0.187518	0.258291	ACOS	24	20	16	20	16	24	0.17		0.0090227	0.012428	0.70377	0.969387
216	Grpel1		0.363031	0.187518	0.258291	ACOS	24	0	20	0	20	24	0.17		0.0090227	0.012428	0.70377	0.969387
302	Mrps36		0.363031	0.187518	0.258291	ACOS	24	0	20	0	20	24	0.17		0.0090227	0.012428	0.70377	0.969387
338	Gfer		0.363031	0.187518	0.258291	ACOS	24	0	20	0	20	24	0.17		0.0090227	0.012428	0.70377	0.969387
343	Ndufa11		0.363031	0.187518	0.258291	ACOS	24	6	4	6	4	24	0.08		0.0090227	0.012428	0.70377	0.969387
401	Acot7		0.363031	0.187518	0.258291	ACOS	24	20	14	20	14	24	0.25		0.0090227	0.012428	0.70377	0.969387
51	Hsd17b10		0.353841	0.218768	0.293754	ACOS	24	20	16	20	16	24	0.17		0.0105883	0.0142177	0.82589	1
67	Acadvl		0.353841	0.218768	0.293754	ACOS	24	20	16	20	16	24	0.17		0.0105883	0.0142177	0.82589	1
71	Sod2		0.353841	0.218768	0.293754	ACOS	24	20	16	20	16	24	0.17		0.0105883	0.0142177	0.82589	1
197	Cisd1		0.353841	0.218768	0.293754	ACOS	24	22	20	22	20	24	0.08		0.0105883	0.0142177	0.82589	1
246	Slirp		0.353841	0.218768	0.293754	ACOS	24	12	8	12	8	24	0.17		0.0105883	0.0142177	0.82589	1
261	Macrod1		0.353841	0.218768	0.293754	ACOS	24	20	0	20	0	24	0.83		0.0105883	0.0142177	0.82589	1
369	Guk1		0.353841	0.218768	0.293754	ACOS	24	20	16	20	16	24	0.17		0.0105883	0.0142177	0.82589	1
411	Nfu1		0.353841	0.218768	0.293754	ACOS	24	2	6	2	6	24	0.83		0.0105883	0.0142177	0.82589	1
14	Etfa		0.34465	0.250017	0.324491	ACOS	24	22	14	22	14	24	0.33		0.0123855	0.0160748	0.966071	1
37	Acsm5		0.34465	0.250017	0.324491	ACOS	24	20	16	20	16	24	0.17		0.0123855	0.0160748	0.966071	1
113	Aadat		0.34465	0.250017	0.324491	ACOS	24	20	22	20	22	24	0.92		0.0123855	0.0160748	0.966071	1
122	Ndufs1		0.34465	0.250017	0.324491	ACOS	24	20	16	20	16	24	0.17		0.0123855	0.0160748	0.966071	1
191	Txnrd1		0.34465	0.250017	0.324491	ACOS	24	20	0	20	0	24	0.83		0.0123855	0.0160748	0.966071	1
248	Ndufs8		0.34465	0.250017	0.324491	ACOS	24	20	16	20	16	24	0.17		0.0123855	0.0160748	0.966071	1
265	Sdhc		0.34465	0.250017	0.324491	ACOS	24	12	18	12	18	24	0.75		0.0123855	0.0160748	0.966071	1
323	Nif3l1		0.34465	0.250017	0.324491	ACOS	24	20	16	20	16	24	0.17		0.0123855	0.0160748	0.966071	1
387	Sirt3		0.34465	0.250017	0.324491	ACOS	24	12	12	12	12	24	0		0.0123855	0.0160748	0.966071	1
414	Rdh14		0.34465	0.250017	0.324491	ACOS	24	20	2	20	2	24	0.75		0.0123855	0.0160748	0.966071	1
426	Vars2		0.34465	0.250017	0.324491	ACOS	24	20	14	20	14	24	0.25		0.0123855	0.0160748	0.966071	1
34	Uqcrc2		0.335459	0.281267	0.353238	ACOS	24	2	6	2	6	24	0.83		0.0144412	0.0181364	1.12641	1
57	Ak2		0.335459	0.281267	0.353238	ACOS	24	4	6	4	6	24	0.92		0.0144412	0.0181364	1.12641	1
96	Ethe1		0.335459	0.281267	0.353238	ACOS	24	20	16	20	16	24	0.17		0.0144412	0.0181364	1.12641	1
140	Trap1		0.335459	0.281267	0.353238	ACOS	24	20	16	20	16	24	0.17		0.0144412	0.0181364	1.12641	1
148	Dhrs1		0.335459	0.281267	0.353238	ACOS	24	20	16	20	16	24	0.17		0.0144412	0.0181364	1.12641	1
165	C1qbp		0.335459	0.281267	0.353238	ACOS	24	20	0	20	0	24	0.83		0.0144412	0.0181364	1.12641	1
204	Gpd2		0.335459	0.281267	0.353238	ACOS	24	20	22	20	22	24	0.92		0.0144412	0.0181364	1.12641	1
304	Endog		0.335459	0.281267	0.353238	ACOS	24	10	6	10	6	24	0.17		0.0144412	0.0181364	1.12641	1
320	Ndufb7		0.335459	0.281267	0.353238	ACOS	24	4	20	4	20	24	0.33		0.0144412	0.0181364	1.12641	1
334	Rtn4ip1		0.335459	0.281267	0.353238	ACOS	24	20	0	20	0	24	0.83		0.0144412	0.0181364	1.12641	1
404	Mrps35		0.335459	0.281267	0.353238	ACOS	24	20	16	20	16	24	0.17		0.0144412	0.0181364	1.12641	1
120	Idh2		0.326977	0.292447	0.366202	COS	24	4	16	4	16	24	0.5		0.0165925	0.0204181	1.29421	1
26	Acsm1		0.326269	0.312517	0.380184	ACOS	24	8	12	8	12	24	0.83		0.016784	0.0204181	1.30915	1
35	Hadhb		0.326269	0.312517	0.380184	ACOS	24	20	16	20	16	24	0.17		0.016784	0.0204181	1.30915	1
115	Sdhb		0.326269	0.312517	0.380184	ACOS	24	4	8	4	8	24	0.83		0.016784	0.0204181	1.30915	1
160	Spr		0.326269	0.312517	0.380184	ACOS	24	8	4	8	4	24	0.17		0.016784	0.0204181	1.30915	1
221	Timm8a1		0.326269	0.312517	0.380184	ACOS	24	20	16	20	16	24	0.17		0.016784	0.0204181	1.30915	1
230	Opa1		0.326269	0.312517	0.380184	ACOS	24	18	16	18	16	24	0.08		0.016784	0.0204181	1.30915	1
250	Acad8		0.326269	0.312517	0.380184	COS	24	2	14	2	14	24	0.5		0.016784	0.0204181	1.30915	1
307	Ndufb5		0.326269	0.312517	0.380184	ACOS	24	20	16	20	16	24	0.17		0.016784	0.0204181	1.30915	1
357	Apool		0.326269	0.312517	0.380184	ACOS	24	12	8	12	8	24	0.17		0.016784	0.0204181	1.30915	1
373	Nln		0.326269	0.312517	0.380184	ACOS	24	20	0	20	0	24	0.83		0.016784	0.0204181	1.30915	1
98	Prdx3		0.317078	0.343767	0.410023	ACOS	24	20	16	20	16	24	0.17		0.0194446	0.0231923	1.51668	1
137	Gldc		0.317078	0.343767	0.410023	ACOS	24	6	0	6	0	24	0.25		0.0194446	0.0231923	1.51668	1
162	Bckdha		0.317078	0.343767	0.410023	ACOS	24	20	0	20	0	24	0.83		0.0194446	0.0231923	1.51668	1
273	Oxsm		0.317078	0.343767	0.410023	ACOS	24	0	20	0	20	24	0.17		0.0194446	0.0231923	1.51668	1
299	Ndufa13		0.317078	0.343767	0.410023	ACOS	24	12	6	12	6	24	0.25		0.0194446	0.0231923	1.51668	1
333	Ndufaf4		0.317078	0.343767	0.410023	ACOS	24	20	0	20	0	24	0.83		0.0194446	0.0231923	1.51668	1
384	Dguok		0.317078	0.343767	0.410023	ACOS	24	20	0	20	0	24	0.83		0.0194446	0.0231923	1.51668	1
97	Bphl		0.307887	0.375016	0.442353	ACOS	24	20	16	20	16	24	0.17		0.0224552	0.0264872	1.75151	1
285	Cbr4		0.307887	0.375016	0.442353	COS	24	12	0	12	0	24	0.5		0.0224552	0.0264872	1.75151	1
391	Yme1l1		0.307887	0.375016	0.442353	ACOS	24	22	8	22	8	24	0.58		0.0224552	0.0264872	1.75151	1
403	Mrpl17		0.307887	0.375016	0.442353	ACOS	24	10	10	10	10	24	0		0.0224552	0.0264872	1.75151	1
20	Hmgcs2		0.298697	0.406266	0.470123	ACOS	24	6	2	6	2	24	0.17		0.0258498	0.0299129	2.01628	1
24	Dmgdh		0.298697	0.406266	0.470123	ACOS	24	20	16	20	16	24	0.17		0.0258498	0.0299129	2.01628	1
68	Hmgcl		0.298697	0.406266	0.470123	ACOS	24	20	16	20	16	24	0.17		0.0258498	0.0299129	2.01628	1
131	Phyh		0.298697	0.406266	0.470123	ACOS	24	6	6	6	6	24	0		0.0258498	0.0299129	2.01628	1
290	Ptrh2		0.298697	0.406266	0.470123	ACOS	24	20	2	20	2	24	0.75		0.0258498	0.0299129	2.01628	1
342	Nrd1		0.298697	0.406266	0.470123	ACOS	24	20	14	20	14	24	0.25		0.0258498	0.0299129	2.01628	1
406	Mtfr1l		0.298697	0.406266	0.470123	ACOS	24	20	0	20	0	24	0.83		0.0258498	0.0299129	2.01628	1
7	Hspd1		0.289506	0.437516	0.486508	ACOS	24	20	20	20	20	24	0		0.0296635	0.0329852	2.31376	1
69	Nipsnap1		0.289506	0.437516	0.486508	ACOS	24	8	12	8	12	24	0.83		0.0296635	0.0329852	2.31376	1
126	Decr1		0.289506	0.437516	0.486508	ACOS	24	18	16	18	16	24	0.08		0.0296635	0.0329852	2.31376	1
128	Dlst		0.289506	0.437516	0.486508	ACOS	24	18	16	18	16	24	0.08		0.0296635	0.0329852	2.31376	1
133	Aldh1b1		0.289506	0.437516	0.486508	ACOS	24	18	16	18	16	24	0.08		0.0296635	0.0329852	2.31376	1
190	Txnrd2		0.289506	0.437516	0.486508	ACOS	24	6	2	6	2	24	0.17		0.0296635	0.0329852	2.31376	1
252	Dcxr		0.289506	0.437516	0.486508	ACOS	24	10	8	10	8	24	0.08		0.0296635	0.0329852	2.31376	1
274	Txn2		0.289506	0.437516	0.486508	ACOS	24	20	16	20	16	24	0.17		0.0296635	0.0329852	2.31376	1
280	Coq6		0.289506	0.437516	0.486508	ACOS	24	14	0	14	0	24	0.58		0.0296635	0.0329852	2.31376	1
329	Coq9		0.289506	0.437516	0.486508	ACOS	24	12	16	12	16	24	0.83		0.0296635	0.0329852	2.31376	1
344	Nudt2		0.289506	0.437516	0.486508	ACOS	24	18	2	18	2	24	0.67		0.0296635	0.0329852	2.31376	1
350	Coa7		0.289506	0.437516	0.486508	ACOS	24	18	10	18	10	24	0.33		0.0296635	0.0329852	2.31376	1
362	Tfam		0.289506	0.437516	0.486508	ACOS	24	16	16	16	16	24	0		0.0296635	0.0329852	2.31376	1
365	Bola1		0.289506	0.437516	0.486508	ACOS	24	20	16	20	16	24	0.17		0.0296635	0.0329852	2.31376	1
383	Mrpl28		0.289506	0.437516	0.486508	ACOS	24	20	0	20	0	24	0.83		0.0296635	0.0329852	2.31376	1
188	Slc25a20		0.280315	0.468765	0.514557	ACOS	24	12	10	12	10	24	0.08		0.0339329	0.0372477	2.64677	1
200	Ndufs3		0.280315	0.468765	0.514557	ACOS	24	20	0	20	0	24	0.83		0.0339329	0.0372477	2.64677	1
330	Ndufa12		0.280315	0.468765	0.514557	ACOS	24	0	20	0	20	24	0.17		0.0339329	0.0372477	2.64677	1
356	Coq3		0.280315	0.468765	0.514557	ACOS	24	10	18	10	18	24	0.67		0.0339329	0.0372477	2.64677	1
425	Fhit		0.280315	0.468765	0.514557	ACOS	24	18	16	18	16	24	0.08		0.0339329	0.0372477	2.64677	1
150	Hint2		0.271125	0.500015	0.541894	ACOS	24	20	16	20	16	24	0.17		0.0386953	0.0419363	3.01824	1
181	Letm1		0.271125	0.500015	0.541894	ACOS	24	20	16	20	16	24	0.17		0.0386953	0.0419363	3.01824	1
315	Acp6		0.271125	0.500015	0.541894	ACOS	24	6	2	6	2	24	0.17		0.0386953	0.0419363	3.01824	1
375	Clpp		0.271125	0.500015	0.541894	ACOS	24	6	16	6	16	24	0.58		0.0386953	0.0419363	3.01824	1
379	Abcb10		0.271125	0.500015	0.541894	ACOS	24	20	0	20	0	24	0.83		0.0386953	0.0419363	3.01824	1
78	Cs		0.261934	0.562514	0.597497	ACOS	24	20	16	20	16	24	0.17		0.0439886	0.0467243	3.43111	1
114	Qdpr		0.261934	0.562514	0.597497	ACOS	24	18	18	18	18	24	0		0.0439886	0.0467243	3.43111	1
138	Nnt		0.261934	0.562514	0.597497	ACOS	24	18	16	18	16	24	0.08		0.0439886	0.0467243	3.43111	1
189	Sfxn1		0.261934	0.562514	0.597497	ACOS	24	14	20	14	20	24	0.75		0.0439886	0.0467243	3.43111	1
249	Mavs		0.261934	0.562514	0.597497	ACOS	24	8	12	8	12	24	0.83		0.0439886	0.0467243	3.43111	1
390	Nudt5		0.261934	0.562514	0.597497	ACOS	24	14	20	14	20	24	0.75		0.0439886	0.0467243	3.43111	1
399	Pxmp4		0.261934	0.562514	0.597497	ACOS	24	8	8	8	8	24	0		0.0439886	0.0467243	3.43111	1
410	Mtif2		0.261934	0.562514	0.597497	ACOS	24	6	6	6	6	24	0		0.0439886	0.0467243	3.43111	1
38	Acads		0.252743	0.593764	0.624476	ACOS	24	6	14	6	14	24	0.67		0.049851	0.0524295	3.88838	1
309	Ahcyl1		0.252743	0.593764	0.624476	ACOS	24	2	20	2	20	24	0.25		0.049851	0.0524295	3.88838	1
328	Sdhd		0.252743	0.593764	0.624476	ACOS	24	18	0	18	0	24	0.75		0.049851	0.0524295	3.88838	1
407	Bid		0.252743	0.593764	0.624476	ACOS	24	0	0	0	0	24	0		0.049851	0.0524295	3.88838	1
60	Prdx5		0.243553	0.625014	0.650929	ACOS	24	8	8	8	8	24	0		0.0563204	0.0586556	4.39299	1
209	Uqcrq		0.243553	0.625014	0.650929	ACOS	24	16	20	16	20	24	0.83		0.0563204	0.0586556	4.39299	1
267	Ppif		0.243553	0.625014	0.650929	ACOS	24	20	16	20	16	24	0.17		0.0563204	0.0586556	4.39299	1
420	Mrps7		0.243553	0.625014	0.650929	ACOS	24	2	6	2	6	24	0.83		0.0563204	0.0586556	4.39299	1
53	Park7		0.225171	0.718763	0.743128	ACOS	24	16	20	16	20	24	0.83		0.0712284	0.0736429	5.55581	1
214	Gstk1		0.225171	0.718763	0.743128	ACOS	24	18	18	18	18	24	0		0.0712284	0.0736429	5.55581	1
255	Idi1		0.225171	0.718763	0.743128	ACOS	24	20	2	20	2	24	0.75		0.0712284	0.0736429	5.55581	1
213	Ndufs4		0.215981	0.750012	0.773564	ACOS	24	20	0	20	0	24	0.83		0.0797377	0.0822415	6.21954	1
80	Aass		0.20679	0.781262	0.798084	ACOS	24	20	22	20	22	24	0.92		0.0889945	0.0909107	6.94157	1
108	Dbt		0.20679	0.781262	0.798084	ACOS	24	18	18	18	18	24	0		0.0889945	0.0909107	6.94157	1
159	Mccc1		0.20679	0.781262	0.798084	ACOS	24	6	2	6	2	24	0.17		0.0889945	0.0909107	6.94157	1
386	Dcakd		0.20679	0.781262	0.798084	ACOS	24	2	0	2	0	24	0.08		0.0889945	0.0909107	6.94157	1
1	Cps1		0.197599	0.812512	0.828025	ACOS	24	20	0	20	0	24	0.83		0.0990285	0.100919	7.72422	1
400	Sco1		0.188409	0.843762	0.857824	ACOS	24	16	16	16	16	24	0		0.109866	0.111697	8.56954	1
178	Atp5l		0.179218	0.875011	0.885379	ACOS	24	14	22	14	22	24	0.67		0.121529	0.122969	9.47928	1
278	Tomm70a		0.179218	0.875011	0.885379	ACOS	24	8	8	8	8	24	0		0.121529	0.122969	9.47928	1
46	Snd1		0.170027	0.906261	0.912673	ACOS	24	16	0	16	0	24	0.67		0.134037	0.134985	10.4549	1
412	Tomm22		0.170027	0.906261	0.912673	ACOS	24	12	20	12	20	24	0.67		0.134037	0.134985	10.4549	1
15	Scp2		0.151646	0.937511	0.941922	ACOS	24	6	8	6	8	24	0.92		0.16163	0.162391	12.6072	1
288	Glrx5		0.142455	0.95314	0.955378	ACOS	24	8	16	8	16	24	0.67		0.176726	0.177141	13.7846	1
102	Cox6a1		0.133265	0.96876	0.96876	ACOS	24	4	4	4	4	24	0		0.192684	0.192684	15.0293	1
