# Supplementary material for: Modeling the dynamics of hepatic metabolism: the predominance of 12-hour rhythmicity in metabolic adaptation
Source: Cell Mol Life Sci. 2026 Jan 9;83(1):55. doi: 10.1007/s00018-025-06046-4 (PMC12819941; doi:10.1007/s00018-025-06046-4)
Supplement: Supplementary file 9 — Supplementary Material 9 Online Resource 9 (ESM_9): Table S11. Mitochondrial proteins selected via MitoCarta 3.0. [file 18_2025_6046_MOESM9_ESM.xlsx]

## Sheet: Summary
Supplementary Table S5. Comparative model fits for rhythmicity analysis of metabolic functions: constant vs. 12h and 24h sinusoidal models.
Output	SSD_Constant	SSD_12h	SSD_24h	%Var_Explained_12h	%Var_Explained_24h	Best_Model
maximal glucose uptake	24893.1	17841.5	21321.6	0.283273	0.143474	12h
maximal gluconeogenesis	4699.85	2456.8	5601.06	0.477261	-0.191751	12h
maximal glycerol uptake	5.96329	3.08301	5.46849	0.483003	0.0829756	12h
maximal fatty acid uptake	2014	1341.46	1637.14	0.333932	0.18712	12h
maximal vldl export	83.0335	64.2283	63.2875	0.226478	0.237808	24h
maximal cholesterol synthesis	0.0650963	0.0572027	0.0567761	0.12126	0.127814	24h
maximal fatty acid synthesis	35.5575	33.3414	37.5268	0.0623231	-0.0553822	12h
maximal beta-oxidation	215.155	135.085	175.1	0.372152	0.186169	12h
maximal tag synthesis	611.811	469	559.684	0.233424	0.0852011	12h
maximal ketone body production	1073.63	972.644	996.201	0.0940597	0.0721184	12h
maximal bhb production	1042.37	637.198	889.656	0.388704	0.146509	12h
maximal acac production	831.564	617.806	810.667	0.257055	0.0251301	12h
maximal glycogen storage 7mM	4140.89	1973.14	3359.91	0.523499	0.188601	12h
maximal tag content	3629.62	3136.01	3404.5	0.135993	0.0620224	12h
maximal urea production	716.761	579.456	664.306	0.191563	0.0731827	12h
maximal oxygen uptake	11748	8812.06	10345.3	0.24991	0.119396	12h
maximal fructose uptake	89377.7	89871.4	88423.9	-0.00552361	0.0106718	24h
maximal galactose uptake	1696.52	969.283	1997.52	0.428663	-0.177423	12h
maximal ammonia uptake	26893.1	26979.1	19489.6	-0.00319965	0.275291	24h
maximal urea production.1	4655.35	4773.63	4306.05	-0.0254086	0.0750307	24h

## Sheet: maximal glucose uptake
Time	Original	Model_Constant	Model_12h	Model_24h	Dev_Constant	Dev_12h	Dev_24h
6	128.545	128.802	125.917	144.877	0.0657762	6.91053	266.715
6	131.883	128.802	125.917	144.877	9.49469	35.6003	168.834
6	166.091	128.802	125.917	144.877	1390.5	1614.01	450.055
6	113.124	128.802	125.917	144.877	245.797	163.652	1008.24
6	129.658	128.802	125.917	144.877	0.733589	14.0007	231.601
6	116.972	128.802	125.917	144.877	139.937	79.9995	778.658
9	192.87	128.802	144.616	140.169	4104.68	2328.44	2777.4
9	153.554	128.802	144.616	140.169	612.664	79.8908	179.167
9	151.109	128.802	144.616	140.169	497.596	42.1587	119.687
9	156.704	128.802	144.616	140.169	778.538	146.13	273.426
9	122.938	128.802	144.616	140.169	34.389	469.94	296.905
9	159.897	128.802	144.616	140.169	966.876	233.501	389.191
12	119.177	128.802	131.687	128.802	92.6445	156.512	92.6449
12	123.384	128.802	131.687	128.802	29.355	68.9444	29.3552
12	132.095	128.802	131.687	128.802	10.8412	0.165924	10.8411
12	129.363	128.802	131.687	128.802	0.314382	5.40357	0.31436
12	147.228	128.802	131.687	128.802	339.503	241.502	339.502
12	133.582	128.802	131.687	128.802	22.8495	3.59049	22.8493
15	106.864	128.802	112.988	117.435	481.252	37.4981	111.741
15	103.315	128.802	112.988	117.435	649.582	93.5671	199.38
15	122.695	128.802	112.988	117.435	37.3005	94.2156	27.6599
15	125.08	128.802	112.988	117.435	13.8513	146.22	58.4453
15	97.6328	128.802	112.988	117.435	971.517	235.784	392.138
15	100.3	128.802	112.988	117.435	812.383	160.997	293.63
18	125.619	128.802	125.917	112.727	10.1293	0.0884458	166.211
18	142.886	128.802	125.917	112.727	198.348	287.942	909.538
18	76.7376	128.802	125.917	112.727	2710.7	2418.58	1295.24
18	87.2291	128.802	125.917	112.727	1728.3	1496.73	650.143
22	109.981	128.802	143.94	120.764	354.241	1153.22	116.29
22	125.836	128.802	143.94	120.764	8.79779	327.754	25.7189
22	161.765	128.802	143.94	120.764	1086.59	317.753	1681.08
22	132.249	128.802	143.94	120.764	11.8827	136.673	131.896
22	147.744	128.802	143.94	120.764	358.81	14.4737	727.908
22	181.801	128.802	143.94	120.764	2808.87	1433.45	3725.43
0	128.181	128.802	131.687	128.802	0.384955	12.29	0.384931
0	125.021	128.802	131.687	128.802	14.2935	44.4346	14.2933
0	133.366	128.802	131.687	128.802	20.8348	2.81989	20.8349
0	152.465	128.802	131.687	128.802	559.955	431.73	559.956
0	147.78	128.802	131.687	128.802	360.153	258.967	360.154
0	102.196	128.802	131.687	128.802	707.878	869.733	707.877
0	102.781	128.802	131.687	128.802	677.093	835.572	677.092
0	100.025	128.802	131.687	128.802	828.127	1002.51	828.126
0	119.487	128.802	131.687	128.802	86.7623	148.837	86.762
0	117.927	128.802	131.687	128.802	118.262	189.34	118.262

## Sheet: maximal gluconeogenesis
Time	Original	Model_Constant	Model_12h	Model_24h	Dev_Constant	Dev_12h	Dev_24h
6	51.9352	45.1548	53.4758	37.627	45.9749	2.37345	204.726
6	56.2103	45.1548	53.4758	37.627	122.225	7.47732	345.339
6	39.365	45.1548	53.4758	37.627	33.5213	199.116	3.02066
6	46.3788	45.1548	53.4758	37.627	1.49829	50.3679	76.5941
6	43.2788	45.1548	53.4758	37.627	3.51909	103.979	31.9433
6	61.7239	45.1548	53.4758	37.627	274.537	68.0309	580.662
9	45.0604	45.1548	47.4834	36.8321	0.00889843	5.87107	67.7045
9	64.3117	45.1548	47.4834	36.8321	366.987	283.189	755.124
9	38.3896	45.1548	47.4834	36.8321	45.7667	82.6974	2.42578
9	49.0227	45.1548	47.4834	36.8321	14.961	2.36929	148.61
9	36.4056	45.1548	47.4834	36.8321	76.5485	122.72	0.181983
9	43.894	45.1548	47.4834	36.8321	1.58945	12.884	49.87
12	26.1422	45.1548	36.8337	40.9126	361.478	114.308	218.164
12	29.3005	45.1548	36.8337	40.9126	251.359	56.7493	134.841
12	26.2361	45.1548	36.8337	40.9126	357.913	112.307	215.397
12	38.4087	45.1548	36.8337	40.9126	45.5095	2.48066	6.26948
12	29.1702	45.1548	36.8337	40.9126	255.505	58.7284	137.883
12	31.4931	45.1548	36.8337	40.9126	186.64	28.5214	88.726
15	47.6437	45.1548	42.8261	47.478	6.19483	23.2097	0.0274513
15	40.863	45.1548	42.8261	47.478	18.419	3.8535	43.7581
15	38.3828	45.1548	42.8261	47.478	45.8589	19.7422	82.7222
15	45.7829	45.1548	42.8261	47.478	0.394524	8.74272	2.87352
15	45.8013	45.1548	42.8261	47.478	0.418039	8.85216	2.81132
15	48.1006	45.1548	42.8261	47.478	8.67798	27.8208	0.387611
18	50.6607	45.1548	53.4758	52.6825	30.3156	7.9249	4.08766
18	50.4675	45.1548	53.4758	52.6825	28.2248	9.05035	4.90648
18	72.6713	45.1548	53.4758	52.6825	757.161	368.466	399.552
18	64.6275	45.1548	53.4758	52.6825	379.187	124.359	142.682
22	47.3887	45.1548	43.0109	52.5925	4.99072	19.1653	27.0787
22	49.0245	45.1548	43.0109	52.5925	14.9749	36.163	12.7305
22	49.7609	45.1548	43.0109	52.5925	21.2169	45.5626	8.01759
22	53.517	45.1548	43.0109	52.5925	69.9278	110.378	0.854836
22	42.6085	45.1548	43.0109	52.5925	6.48335	0.161936	99.6794
22	46.9398	45.1548	43.0109	52.5925	3.18637	15.436	31.9527
0	45.6054	45.1548	36.8337	49.3969	0.203107	76.9437	14.3755
0	31.0222	45.1548	36.8337	49.3969	199.729	33.7733	337.631
0	27.897	45.1548	36.8337	49.3969	297.831	79.8647	462.248
0	36.4495	45.1548	36.8337	49.3969	75.7822	0.147621	167.637
0	33.4109	45.1548	36.8337	49.3969	137.918	11.7154	255.553
0	44.028	45.1548	36.8337	49.3969	1.26963	51.758	28.8257
0	43.8699	45.1548	36.8337	49.3969	1.65074	49.5091	30.5476
0	37.2471	45.1548	36.8337	49.3969	62.5317	0.170886	147.62
0	37.871	45.1548	36.8337	49.3969	53.0527	1.0761	132.847
0	39.7965	45.1548	36.8337	49.3969	28.7113	8.77813	92.169

## Sheet: maximal glycerol uptake
Time	Original	Model_Constant	Model_12h	Model_24h	Dev_Constant	Dev_12h	Dev_24h
6	18.0049	18.0193	17.8053	17.7482	0.000205896	0.0398409	0.0658868
6	17.7097	18.0193	17.8053	17.7482	0.0958127	0.00913654	0.00148249
6	17.9674	18.0193	17.8053	17.7482	0.00268853	0.0262764	0.0480409
6	18.4707	18.0193	17.8053	17.7482	0.203755	0.442682	0.521899
6	17.1417	18.0193	17.8053	17.7482	0.770218	0.440458	0.367949
6	17.2402	18.0193	17.8053	17.7482	0.606892	0.319317	0.258063
9	17.4806	18.0193	17.8523	17.8174	0.290193	0.138149	0.113452
9	17.2157	18.0193	17.8523	17.8174	0.645743	0.405221	0.362057
9	17.5955	18.0193	17.8523	17.8174	0.179545	0.0659029	0.0492208
9	17.6568	18.0193	17.8523	17.8174	0.131382	0.0382028	0.0257915
9	17.9557	18.0193	17.8523	17.8174	0.00404097	0.0107004	0.0191271
9	17.8118	18.0193	17.8523	17.8174	0.043026	0.0016334	3.08855e-05
12	18.5148	18.0193	18.2332	18.0048	0.245562	0.0792936	0.260096
12	18.1451	18.0193	18.2332	18.0048	0.0158245	0.00777138	0.0196698
12	18.3434	18.0193	18.2332	18.0048	0.105064	0.0121406	0.114642
12	18.4233	18.0193	18.2332	18.0048	0.163238	0.0361288	0.175126
12	18.2449	18.0193	18.2332	18.0048	0.0509266	0.000137315	0.0576588
12	18.5511	18.0193	18.2332	18.0048	0.282838	0.101044	0.29842
15	18.1565	18.0193	18.1863	18.2007	0.0188348	0.000886362	0.00195272
15	18.2216	18.0193	18.1863	18.2007	0.040955	0.00125045	0.000438648
15	18.2462	18.0193	18.1863	18.2007	0.0514816	0.00358609	0.00206718
15	18.2471	18.0193	18.1863	18.2007	0.0519289	0.00370485	0.00215757
15	18.1647	18.0193	18.1863	18.2007	0.0211452	0.000466464	0.00129712
15	17.9487	18.0193	18.1863	18.2007	0.00497661	0.0564332	0.0634911
18	17.5642	18.0193	17.8053	18.2903	0.207051	0.0581185	0.527166
18	17.7054	18.0193	17.8053	18.2903	0.0985382	0.00999139	0.342156
18	18.2246	18.0193	17.8053	18.2903	0.0421549	0.175785	0.00431867
18	17.9832	18.0193	17.8053	18.2903	0.00129959	0.0316488	0.0943
22	18.3136	18.0193	17.9816	18.1673	0.0866158	0.110202	0.0213955
22	18.1928	18.0193	17.9816	18.1673	0.0301209	0.0446115	0.000651271
22	17.8198	18.0193	17.9816	18.1673	0.0397805	0.0261759	0.120745
22	17.7611	18.0193	17.9816	18.1673	0.0666677	0.0486379	0.165026
22	17.9665	18.0193	17.9816	18.1673	0.00278911	0.000229561	0.040339
22	17.8977	18.0193	17.9816	18.1673	0.0147819	0.00704259	0.072692
0	18.5132	18.0193	18.2332	18.0337	0.243982	0.0783971	0.229913
0	18.3578	18.0193	18.2332	18.0337	0.114624	0.0155279	0.105046
0	18.4405	18.0193	18.2332	18.0337	0.177455	0.0429745	0.165487
0	18.4995	18.0193	18.2332	18.0337	0.230618	0.0709029	0.216945
0	18.2531	18.0193	18.2332	18.0337	0.054665	0.000394196	0.0481153
0	18.1664	18.0193	18.2332	18.0337	0.0216438	0.0044666	0.0176
0	18.4945	18.0193	18.2332	18.0337	0.225839	0.068264	0.21231
0	18.2558	18.0193	18.2332	18.0337	0.0559533	0.000510466	0.0493245
0	18.206	18.0193	18.2332	18.0337	0.0348703	0.000740662	0.0296813
0	18.4524	18.0193	18.2332	18.0337	0.187566	0.0480215	0.175256

## Sheet: maximal fatty acid uptake
Time	Original	Model_Constant	Model_12h	Model_24h	Dev_Constant	Dev_12h	Dev_24h
6	38.9176	42.7208	37.9345	37.475	14.4642	0.966545	2.081
6	36.2753	42.7208	37.9345	37.475	41.5436	2.75266	1.43923
6	40.8273	42.7208	37.9345	37.475	3.58526	8.36852	11.2378
6	35.7849	42.7208	37.9345	37.475	48.1064	4.6206	2.85651
6	27.4577	42.7208	37.9345	37.475	232.962	109.763	100.347
6	26.1525	42.7208	37.9345	37.475	274.508	138.815	128.199
9	38.5831	42.7208	40.4665	38.5254	17.1206	3.54742	0.00332624
9	32.2381	42.7208	40.4665	38.5254	109.886	67.7064	39.5296
9	38.2869	42.7208	40.4665	38.5254	19.6592	4.75073	0.0568738
9	39.8379	42.7208	40.4665	38.5254	8.31116	0.395214	1.72259
9	36.9836	42.7208	40.4665	38.5254	32.9155	12.131	2.37721
9	39.1831	42.7208	40.4665	38.5254	12.5148	1.64707	0.432636
12	42.8509	42.7208	47.5071	42.0334	0.0169326	21.6801	0.668366
12	49.0906	42.7208	47.5071	42.0334	40.5746	2.50748	49.8045
12	55.4485	42.7208	47.5071	42.0334	161.995	63.0661	179.966
12	45.0818	42.7208	47.5071	42.0334	5.57455	5.88193	9.29311
12	52.5766	42.7208	47.5071	42.0334	97.1371	25.6998	111.16
12	50.5073	42.7208	47.5071	42.0334	60.6296	9.00111	71.8072
15	45.7423	42.7208	44.975	45.944	9.12974	0.588745	0.0406788
15	36.5133	42.7208	44.975	45.944	38.5323	71.6002	88.9377
15	43.998	42.7208	44.975	45.944	1.63123	0.954631	3.78707
15	39.9179	42.7208	44.975	45.944	7.85606	25.5744	36.3139
15	36.6627	42.7208	44.975	45.944	36.7006	69.0951	86.1432
15	38.9532	42.7208	44.975	45.944	14.195	36.2629	48.8721
18	43.7598	42.7208	37.9345	47.9665	1.07952	33.9343	17.6968
18	46.9569	42.7208	37.9345	47.9665	17.9451	81.4051	1.01928
18	48.3502	42.7208	37.9345	47.9665	31.6902	108.487	0.147188
18	47.7268	42.7208	37.9345	47.9665	25.0597	95.8889	0.0574967
22	42.4978	42.7208	43.1617	45.939	0.0497164	0.440756	11.8416
22	43.8865	42.7208	43.1617	45.939	1.35896	0.525365	4.21255
22	42.4768	42.7208	43.1617	45.939	0.0595163	0.469064	11.9865
22	42.5078	42.7208	43.1617	45.939	0.0453775	0.427641	11.7732
22	39.8603	42.7208	43.1617	45.939	8.18242	10.8994	36.9504
22	44.4914	42.7208	43.1617	45.939	3.13517	1.76815	2.0954
0	52.8504	42.7208	47.5071	43.4082	102.609	28.5508	89.1551
0	48.2822	42.7208	47.5071	43.4082	30.9293	0.600775	23.7559
0	45.2756	42.7208	47.5071	43.4082	6.52722	4.97949	3.4873
0	46.0542	42.7208	47.5071	43.4082	11.1114	2.11105	7.0011
0	48.8194	42.7208	47.5071	43.4082	37.1937	1.72224	29.2816
0	55.9532	42.7208	47.5071	43.4082	175.096	71.3362	157.377
0	36.5649	42.7208	47.5071	43.4082	37.8944	119.731	46.8302
0	46.5293	42.7208	47.5071	43.4082	14.5051	0.956026	9.74152
0	46.8578	42.7208	47.5071	43.4082	17.115	0.421584	11.8998
0	56.9638	42.7208	47.5071	43.4082	202.863	89.4285	183.754

## Sheet: maximal vldl export
Time	Original	Model_Constant	Model_12h	Model_24h	Dev_Constant	Dev_12h	Dev_24h
6	5.71761	6.87706	5.80214	5.68814	1.34434	0.0071462	0.000868434
6	5.91016	6.87706	5.80214	5.68814	0.934907	0.0116675	0.0492932
6	5.79619	6.87706	5.80214	5.68814	1.1683	3.54581e-05	0.0116747
6	6.05097	6.87706	5.80214	5.68814	0.682432	0.0619154	0.131647
6	3.68787	6.87706	5.80214	5.68814	10.171	4.47014	4.00107
6	3.54164	6.87706	5.80214	5.68814	11.125	5.10987	4.60745
9	6.03617	6.87706	6.36689	6.00331	0.707099	0.109376	0.00107992
9	4.43726	6.87706	6.36689	6.00331	5.95264	3.72348	2.45251
9	5.4788	6.87706	6.36689	6.00331	1.95513	0.788705	0.275108
9	5.90936	6.87706	6.36689	6.00331	0.936452	0.209337	0.00882673
9	5.66332	6.87706	6.36689	6.00331	1.47317	0.495012	0.115592
9	5.94279	6.87706	6.36689	6.00331	0.87287	0.179864	0.00366281
12	7.20213	6.87706	7.95199	6.83032	0.105665	0.562292	0.138242
12	9.51126	6.87706	7.95199	6.83032	6.93897	2.43132	7.18743
12	8.9785	6.87706	7.95199	6.83032	4.41602	1.05372	4.61468
12	8.07335	6.87706	7.95199	6.83032	1.4311	0.0147295	1.54514
12	8.40941	6.87706	7.95199	6.83032	2.34808	0.209235	2.49353
12	9.04395	6.87706	7.95199	6.83032	4.69539	1.19238	4.90017
15	6.41088	6.87706	7.38723	7.68471	0.21733	0.953273	1.62264
15	6.44255	6.87706	7.38723	7.68471	0.188804	0.892432	1.54296
15	5.6127	6.87706	7.38723	7.68471	1.59863	3.14899	4.29323
15	6.12836	6.87706	7.38723	7.68471	0.56056	1.58477	2.42222
15	6.07542	6.87706	7.38723	7.68471	0.642633	1.72086	2.5898
15	6.31161	6.87706	7.38723	7.68471	0.319735	1.15696	1.88539
18	7.88952	6.87706	5.80214	8.06599	1.02506	4.35713	0.0311436
18	8.4544	6.87706	5.80214	8.06599	2.48798	7.03445	0.150859
18	7.6427	6.87706	5.80214	8.06599	0.586203	3.38767	0.179173
18	8.16931	6.87706	5.80214	8.06599	1.66989	5.60348	0.0106745
22	7.1513	6.87706	6.9727	7.51201	0.0752067	0.0318973	0.130111
22	7.16685	6.87706	6.9727	7.51201	0.0839746	0.0376916	0.119138
22	6.73967	6.87706	6.9727	7.51201	0.0188776	0.0543058	0.596515
22	7.60097	6.87706	6.9727	7.51201	0.524042	0.394719	0.00791374
22	6.91349	6.87706	6.9727	7.51201	0.00132678	0.00350647	0.35823
22	7.4929	6.87706	6.9727	7.51201	0.379249	0.270599	0.000365428
0	9.76598	6.87706	7.95199	6.92381	8.34585	3.29058	8.07793
0	7.94886	6.87706	7.95199	6.92381	1.14874	9.79011e-06	1.05072
0	7.09759	6.87706	7.95199	6.92381	0.0486326	0.72999	0.0301996
0	7.98649	6.87706	7.95199	6.92381	1.23083	0.00119078	1.12929
0	8.3756	6.87706	7.95199	6.92381	2.2456	0.179444	2.10768
0	7.20004	6.87706	7.95199	6.92381	0.104316	0.565417	0.0763045
0	5.74642	6.87706	7.95199	6.92381	1.27835	4.86452	1.38625
0	7.17591	6.87706	7.95199	6.92381	0.0893113	0.602288	0.0635555
0	7.65218	6.87706	7.95199	6.92381	0.60081	0.0898817	0.530526
0	6.32657	6.87706	7.95199	6.92381	0.303043	2.64198	0.356696

## Sheet: maximal cholesterol synthesis
Time	Original	Model_Constant	Model_12h	Model_24h	Dev_Constant	Dev_12h	Dev_24h
6	0.261551	0.222847	0.231335	0.237241	0.00149801	0.000912964	0.000590968
6	0.271494	0.222847	0.231335	0.237241	0.00236653	0.00161268	0.00117325
6	0.205792	0.222847	0.231335	0.237241	0.000290847	0.000652446	0.000989007
6	0.213657	0.222847	0.231335	0.237241	8.44516e-05	0.000312531	0.000556205
6	0.20543	0.222847	0.231335	0.237241	0.000303343	0.000671096	0.00101194
6	0.270008	0.222847	0.231335	0.237241	0.00222418	0.00149556	0.00107367
9	0.172618	0.222847	0.238291	0.240215	0.00252295	0.00431296	0.00456937
9	0.289139	0.222847	0.238291	0.240215	0.00439469	0.00258555	0.00239359
9	0.269634	0.222847	0.238291	0.240215	0.00218908	0.000982411	0.000865507
9	0.273127	0.222847	0.238291	0.240215	0.00252813	0.00121357	0.00108323
9	0.247703	0.222847	0.238291	0.240215	0.000617852	8.85945e-05	5.60781e-05
9	0.247847	0.222847	0.238291	0.240215	0.000625024	9.13231e-05	5.82531e-05
12	0.209173	0.222847	0.214358	0.233015	0.000186965	2.68814e-05	0.000568416
12	0.245655	0.222847	0.214358	0.233015	0.000520243	0.000979541	0.000159791
12	0.20993	0.222847	0.214358	0.233015	0.00016685	1.96094e-05	0.000532917
12	0.237504	0.222847	0.214358	0.233015	0.000214843	0.000535752	2.01563e-05
12	0.206297	0.222847	0.214358	0.233015	0.000273883	6.49739e-05	0.000713819
12	0.245045	0.222847	0.214358	0.233015	0.000492763	0.000941694	0.000144728
15	0.190933	0.222847	0.207402	0.219858	0.00101848	0.000271244	0.000836669
15	0.211204	0.222847	0.207402	0.219858	0.000135554	1.44508e-05	7.48972e-05
15	0.189932	0.222847	0.207402	0.219858	0.00108338	0.00030522	0.000895583
15	0.23158	0.222847	0.207402	0.219858	7.62748e-05	0.000584562	0.000137405
15	0.224045	0.222847	0.207402	0.219858	1.43507e-06	0.00027696	1.75257e-05
15	0.236881	0.222847	0.207402	0.219858	0.000196965	0.000868986	0.000289777
18	0.221334	0.222847	0.231335	0.208452	2.28858e-06	0.000100032	0.000165931
18	0.233959	0.222847	0.231335	0.208452	0.000123487	6.88364e-06	0.000650591
18	0.182211	0.222847	0.231335	0.208452	0.00165124	0.00241319	0.000688602
18	0.211835	0.222847	0.231335	0.208452	0.000121255	0.000380265	1.14422e-05
22	0.210206	0.222847	0.231977	0.206844	0.000159779	0.000473977	1.13062e-05
22	0.13796	0.222847	0.231977	0.206844	0.00720579	0.00883931	0.00474502
22	0.258053	0.222847	0.231977	0.206844	0.00123949	0.000679947	0.00262239
22	0.27642	0.222847	0.231977	0.206844	0.00287015	0.0019752	0.00484091
22	0.232154	0.222847	0.231977	0.206844	8.66235e-05	3.11612e-08	0.000640597
22	0.255481	0.222847	0.231977	0.206844	0.00106499	0.000552418	0.00236556
0	0.226106	0.222847	0.214358	0.212679	1.06219e-05	0.000138013	0.000180287
0	0.127133	0.222847	0.214358	0.212679	0.00916106	0.00760814	0.00731802
0	0.100303	0.222847	0.214358	0.212679	0.015017	0.0130085	0.0126283
0	0.213182	0.222847	0.214358	0.212679	9.3396e-05	1.38151e-06	2.53819e-07
0	0.227546	0.222847	0.214358	0.212679	2.20875e-05	0.000173937	0.000221049
0	0.202583	0.222847	0.214358	0.212679	0.000410623	0.000138652	0.000101927
0	0.194742	0.222847	0.214358	0.212679	0.000789889	0.000384795	0.000321736
0	0.192782	0.222847	0.214358	0.212679	0.000903894	0.000465526	0.000395885
0	0.210988	0.222847	0.214358	0.212679	0.000140636	1.13583e-05	2.85956e-06
0	0.219797	0.222847	0.214358	0.212679	9.3006e-06	2.95838e-05	5.06699e-05

## Sheet: maximal fatty acid synthesis
Time	Original	Model_Constant	Model_12h	Model_24h	Dev_Constant	Dev_12h	Dev_24h
6	4.96265	5.05044	4.67947	5.42145	0.00770688	0.0801904	0.210498
6	5.20622	5.05044	4.67947	5.42145	0.0242684	0.277467	0.0463236
6	4.91563	5.05044	4.67947	5.42145	0.0181746	0.055769	0.255859
6	6.03397	5.05044	4.67947	5.42145	0.967324	1.83465	0.375174
6	4.18943	5.05044	4.67947	5.42145	0.74134	0.240142	1.51788
6	3.96255	5.05044	4.67947	5.42145	1.18351	0.513979	2.1284
9	3.36374	5.05044	5.0371	5.32131	2.84496	2.80012	3.83206
9	5.94523	5.05044	5.0371	5.32131	0.800638	0.824696	0.389274
9	6.12598	5.05044	5.0371	5.32131	1.15679	1.18567	0.6475
9	5.49342	5.05044	5.0371	5.32131	0.196234	0.208235	0.0296246
9	5.26043	5.05044	5.0371	5.32131	0.0440961	0.0498783	0.00370573
9	4.36155	5.05044	5.0371	5.32131	0.474569	0.456362	0.921129
12	5.42175	5.05044	5.42141	5.06249	0.137868	1.13756e-07	0.129065
12	5.50696	5.05044	5.42141	5.06249	0.208414	0.00731975	0.197557
12	5.24468	5.05044	5.42141	5.06249	0.037728	0.0312338	0.0331923
12	5.06303	5.05044	5.42141	5.06249	0.000158433	0.128437	2.89069e-07
12	5.89163	5.05044	5.42141	5.06249	0.707602	0.221109	0.687475
12	5.32433	5.05044	5.42141	5.06249	0.0750172	0.00942358	0.0685619
15	5.1297	5.05044	5.06379	4.79662	0.00628237	0.00434511	0.110947
15	4.65758	5.05044	5.06379	4.79662	0.15434	0.165003	0.0193311
15	6.00816	5.05044	5.06379	4.79662	0.917229	0.891847	1.46784
15	5.68696	5.05044	5.06379	4.79662	0.405153	0.388344	0.792708
15	5.02839	5.05044	5.06379	4.79662	0.000486348	0.00125296	0.0537181
15	4.96113	5.05044	5.06379	4.79662	0.00797626	0.0105378	0.0270652
18	4.43445	5.05044	4.67947	4.67943	0.379444	0.0600359	0.0600142
18	3.69863	5.05044	4.67947	4.67943	1.82741	0.962063	0.961976
18	4.01516	5.05044	4.67947	4.67943	1.07181	0.441317	0.441258
18	4.80526	5.05044	4.67947	4.67943	0.060113	0.0158227	0.0158339
22	4.92918	5.05044	5.22437	4.8545	0.0147046	0.0871373	0.00557691
22	2.87859	5.05044	5.22437	4.8545	4.71694	5.50268	3.90422
22	5.68749	5.05044	5.22437	4.8545	0.405828	0.214479	0.693868
22	5.39102	5.05044	5.22437	4.8545	0.115993	0.0277719	0.287851
22	6.96608	5.05044	5.22437	4.8545	3.66969	3.03357	4.45879
22	6.37284	5.05044	5.22437	4.8545	1.74875	1.31899	2.30537
0	6.22295	5.05044	5.42141	5.03839	1.37478	0.642467	1.40318
0	3.62333	5.05044	5.42141	5.03839	2.03663	3.23307	2.00239
0	3.06915	5.05044	5.42141	5.03839	3.92552	5.53313	3.87792
0	5.02673	5.05044	5.42141	5.03839	0.000562354	0.155774	0.000136063
0	5.57368	5.05044	5.42141	5.03839	0.273776	0.0231856	0.28653
0	5.90113	5.05044	5.42141	5.03839	0.723674	0.230133	0.744319
0	5.15393	5.05044	5.42141	5.03839	0.0107089	0.0715477	0.0133479
0	5.25854	5.05044	5.42141	5.03839	0.0433061	0.0265256	0.0484663
0	4.89675	5.05044	5.42141	5.03839	0.0236196	0.275263	0.0200612
0	6.47044	5.05044	5.42141	5.03839	2.01639	1.10046	2.05076

## Sheet: maximal beta-oxidation
Time	Original	Model_Constant	Model_12h	Model_24h	Dev_Constant	Dev_12h	Dev_24h
6	15.7309	15.737	14.374	15.0035	3.79951e-05	1.84116	0.529014
6	13.9572	15.737	14.374	15.0035	3.16778	0.173697	1.09481
6	17.7541	15.737	14.374	15.0035	4.06855	11.4252	7.56559
6	13.5995	15.737	14.374	15.0035	4.569	0.599797	1.97129
6	11.5365	15.737	14.374	15.0035	17.6447	8.05143	12.0205
6	11.1324	15.737	14.374	15.0035	21.2026	10.5078	14.9857
9	14.1166	15.737	15.2363	14.3322	2.62572	1.25371	0.0464702
9	14.437	15.737	15.2363	14.3322	1.69008	0.638907	0.0109846
9	12.774	15.737	15.2363	14.3322	8.77938	6.06285	2.42787
9	15.5068	15.737	15.2363	14.3322	0.0530102	0.0731569	1.37968
9	14.7378	15.737	15.2363	14.3322	0.998437	0.248505	0.164528
9	16.2514	15.737	15.2363	14.3322	0.26457	1.03038	3.68334
12	15.2042	15.737	17.1001	14.4838	0.283854	3.5942	0.519071
12	15.0802	15.737	17.1001	14.4838	0.431426	4.07995	0.355711
12	16.2061	15.737	17.1001	14.4838	0.21999	0.799284	2.96623
12	16.2811	15.737	17.1001	14.4838	0.295997	0.670764	3.23029
12	18.1006	15.737	17.1001	14.4838	5.5867	1.00112	13.0817
12	18.1717	15.737	17.1001	14.4838	5.92751	1.14831	13.6006
15	16.3898	15.737	16.2377	15.3695	0.426085	0.0231153	1.04095
15	13.8646	15.737	16.2377	15.3695	3.50598	5.6318	2.26475
15	14.68	15.737	16.2377	15.3695	1.11732	2.42657	0.47543
15	16.1649	15.737	16.2377	15.3695	0.183121	0.00529813	0.632731
15	14.8057	15.737	16.2377	15.3695	0.867452	2.05087	0.317931
15	15.845	15.737	16.2377	15.3695	0.0116685	0.154209	0.226137
18	13.0181	15.737	14.374	16.4705	7.39252	1.83836	11.9192
18	15.2522	15.737	14.374	16.4705	0.235053	0.771296	1.4843
18	18.4634	15.737	14.374	16.4705	7.4334	16.7239	3.97177
18	15.1234	15.737	14.374	16.4705	0.376521	0.561667	1.81471
22	16.5127	15.737	15.9849	17.1891	0.601681	0.278556	0.45753
22	17.7382	15.737	15.9849	17.1891	4.00469	3.07397	0.301489
22	14.6374	15.737	15.9849	17.1891	1.20921	1.81586	6.51134
22	14.7036	15.737	15.9849	17.1891	1.06802	1.64186	6.17792
22	15.1175	15.737	15.9849	17.1891	0.383796	0.7524	4.29154
22	14.2747	15.737	15.9849	17.1891	2.13842	2.92489	8.49388
0	19.6465	15.737	17.1001	16.9903	15.2843	6.48444	7.05577
0	20.1255	15.737	17.1001	16.9903	19.2587	9.15315	9.82966
0	20.2374	15.737	17.1001	16.9903	20.2533	9.84269	10.5438
0	18.5665	15.737	17.1001	16.9903	8.00617	2.15051	2.48464
0	19.4461	15.737	17.1001	16.9903	13.7576	5.50402	6.03133
0	17.9917	15.737	17.1001	16.9903	5.08354	0.794975	1.00285
0	16.4663	15.737	17.1001	16.9903	0.531915	0.401616	0.274492
0	17.8772	15.737	17.1001	16.9903	4.58025	0.603876	0.786604
0	18.9599	15.737	17.1001	16.9903	10.387	3.45897	3.87949
0	18.7781	15.737	17.1001	16.9903	9.24798	2.81566	3.19624

## Sheet: maximal tag synthesis
Time	Original	Model_Constant	Model_12h	Model_24h	Dev_Constant	Dev_12h	Dev_24h
6	17.1919	20.4939	17.649	18.0155	10.9032	0.208921	0.678319
6	17.2147	20.4939	17.649	18.0155	10.7528	0.18856	0.641212
6	15.9807	20.4939	17.649	18.0155	20.3691	2.78322	4.14049
6	17.9726	20.4939	17.649	18.0155	6.35672	0.104757	0.00183707
6	15.5689	20.4939	17.649	18.0155	24.2552	4.32656	5.98566
6	11.9954	20.4939	17.649	18.0155	72.2238	31.9626	36.2412
9	22.1252	20.4939	19.2261	20.0753	2.66103	8.40472	4.20197
9	16.2829	20.4939	19.2261	20.0753	17.7325	8.66229	14.3823
9	20.4353	20.4939	19.2261	20.0753	0.0034345	1.46221	0.1296
9	20.2068	20.4939	19.2261	20.0753	0.082413	0.961867	0.0172996
9	19.1354	20.4939	19.2261	20.0753	1.84554	0.00822339	0.883418
9	16.9159	20.4939	19.2261	20.0753	12.8021	5.3369	9.98176
12	23.3987	20.4939	23.3388	22.3803	8.43772	0.0035831	1.03709
12	27.1118	20.4939	23.3388	22.3803	43.7962	14.2352	22.3868
12	31.6927	20.4939	23.3388	22.3803	125.413	69.7875	86.721
12	22.037	20.4939	23.3388	22.3803	2.38105	1.69482	0.117877
12	29.2382	20.4939	23.3388	22.3803	76.4631	34.803	47.0311
12	26.3078	20.4939	23.3388	22.3803	33.8014	8.81487	15.4253
15	22.1302	20.4939	21.7617	23.5803	2.67756	0.135792	2.10264
15	18.0553	20.4939	21.7617	23.5803	5.94662	13.7374	30.525
15	20.4622	20.4939	21.7617	23.5803	0.00100739	1.68887	9.72262
15	18.3328	20.4939	21.7617	23.5803	4.67019	11.7573	27.5356
15	18.7978	20.4939	21.7617	23.5803	2.87682	8.78497	22.8722
15	16.5431	20.4939	21.7617	23.5803	15.609	27.2343	49.5221
18	23.6598	20.4939	17.649	22.9723	10.023	36.1301	0.472682
18	22.0339	20.4939	17.649	22.9723	2.37153	19.2273	0.880626
18	22.8116	20.4939	17.649	22.9723	5.37153	26.6521	0.0258366
18	20.1743	20.4939	17.649	22.9723	0.102143	6.37723	7.82876
22	19.9226	20.4939	20.8184	20.0994	0.32639	0.80245	0.0312705
22	17.4297	20.4939	20.8184	20.0994	9.3893	11.4832	7.12743
22	19.8833	20.4939	20.8184	20.0994	0.372889	0.874479	0.0467317
22	19.1671	20.4939	20.8184	20.0994	1.76045	2.72682	0.86927
22	17.9893	20.4939	20.8184	20.0994	6.27311	8.00384	4.45272
22	19.3395	20.4939	20.8184	20.0994	1.33264	2.18712	0.577494
0	25.538	20.4939	23.3388	18.6075	25.4426	4.83628	48.0314
0	20.6888	20.4939	23.3388	18.6075	0.037992	7.0225	4.33186
0	19.7776	20.4939	23.3388	18.6075	0.513111	12.6824	1.36909
0	21.5349	20.4939	23.3388	18.6075	1.08359	3.25427	8.5694
0	23.0537	20.4939	23.3388	18.6075	6.55278	0.0812689	19.769
0	24.129	20.4939	23.3388	18.6075	13.2138	0.624349	30.4866
0	16.1431	20.4939	23.3388	18.6075	18.9298	51.7789	6.07347
0	19.6405	20.4939	23.3388	18.6075	0.728287	13.6775	1.06709
0	21.5971	20.4939	23.3388	18.6075	1.21706	3.03357	8.93771
0	22.6635	20.4939	23.3388	18.6075	4.7072	0.45604	16.4512

[truncated: 11 more sheets: maximal ketone body production, maximal bhb production, maximal acac production, maximal glycogen storage 7mM, maximal tag content, maximal urea production, maximal oxygen uptake, maximal fructose uptake, maximal galactose uptake, maximal ammonia uptake, maximal urea production.1]
